# Supplementary material for: Arrayed CRISPR libraries for the genome-wide activation, deletion and silencing of human protein-coding genes
Source: Nat Biomed Eng. 2024 Dec 4;9(1):127–48. doi: 10.1038/s41551-024-01278-4 (PMC11754104; doi:10.1038/s41551-024-01278-4)
Supplement: Supplementary file 4 — The qgRNA selection algorithm, sublibrary organization and sgRNA information of T.gonfio and T.spiezzo libraries. [file 41551_2024_1278_MOESM4_ESM.xlsx]

## Sheet: qgRNA selection algorithm
qgRNA selection algorithm
To find the best 4-sgRNA combination, all possible combinations of sgRNAs for a gene are evaluated and ranked.
To find the highest-ranked 4-sgRNA combination, a sequential checklist is used. In case of a tie between multiple 4-sgRNA combinations, the algorithm moves on to the next point on the list.
For most genes, there were many 4-sgRNA combinations for which all four sgRNAs fulfilled criteria 1-6 (below). Because the specificity (criterion #7) was the only quantitative criterion, it often acted as a tiebreaker, and had the greatest impact on sgRNA selection.
Sequential checklist
Criterion number	Range of values	Data type	Keyword summary	Description
1	-	Binary	No homologies ≥ 8bp	Exclude 4-sgRNA combinations where any two sgRNAs share identical subsequences of 8 base pairs or more in length. (This is the only criterion that was absolutely enforced by the 4-sgRNA selection algorithm for all plasmids in the library.)
2	0-4	Discrete	Fulfil minimal criteria	Maximize the number of sgRNAs that fulfil all minimal criteria listed below.
3	0-4	Discrete	Exactly one match	Maximize the number of sgRNAs with exactly one perfect-match binding site in the hg38 reference genome.
4	0-12	Discrete	Avoid overlaps (< 50bp)	Minimize the number of close/overlapping target regions between pairs of two sgRNAs (i.e., the "cut locations" of the two sgRNAs are spaced fewer than 50 base pairs apart).
5	0-4	Discrete	Prefer sgRNAs from widely used CRISPR libraries	Minimize the number of sgRNAs derived from the CRISPick platform (formerly GPP sgRNA designer), rather than previously published pooled CRISPR libraries.
6	0-4	Discrete		Minimize the number of sgRNAs derived from less preferred sources. For the T.gonfio library, these were sgRNAs derived from the "supplemental 5" (rather than the "top 5") subset of the hCRISPRa-v2 library. For the T.spiezzo library, these were sgRNAs derived from the CRISPick platform with a ranking (pick order) outside the top 10.
7	0-1	Continuous	Maximize specificity score	Maximize the aggregate specificity score, defined as 1/(sum of off-target cutting frequency determination (CFD) scores for all 4 sgRNAs). The CFD scores were derived from the specificity scores for the 4 individual sgRNAs, produced either by the GuideScan tool (if the locus was available in the pre-computed hg38 database), or the CRISPOR tool. For the definition of the CFD score, see Doench, Fusi…
Minimal criteria (all points must be fulfilled)
Number	Keyword summary		Description
I	No Poly-T		Guide RNAs should not contain stretches of 4 or more consecutive thymidines (TTTT). This is a polyadenylation signal that can lead to premature transcriptional termination.
II	Defined genomic location		Guide RNAs should have a perfect-match binding site in the hg38 reference genome (within the main chromosomes, rather than alternate loci).
III	NGG PAM		The target sequence should be followed by a canonical (NGG) protospacer adjacent motif (PAM) in the reference genome.
IV	No SNPs >0.1%		The target sequence or PAM should not be affected by any single nucleotide polymorphism (SNP) or other genetic variant with a frequency exceeding 0.1%. These frequencies are obtained from kaviar, a large database of human genetic variation (db.systemsbiology.net/kaviar).
V	Specificity scores available		When queried with the sgRNA's genomic coordinates, either the GuideScan or CRISPOR tools should produce a valid specificity score. (This is not guaranteed for some highly repetitive sequences.)
VI	Specificity score ≥ 0.2		The specificity score should exceed 0.2, in order to exclude unspecific sgRNAs with significant predicted off-target effects (this cutoff was suggested by Tycko et al., 2019). The specificity score is calculated using either the GuideScan (preferred) or CRISPOR tools, and is computed according to the following formula: 1/(sum of cutting frequency determination (CFD) scores for all potential off-t…
VII	Criteria of Graf et al.		For the T.spiezzo library only, sgRNAs that violate the sequence criteria of Graf et al. (sgRNA Sequence Motifs Blocking Efficient CRISPR/Cas9-Mediated Gene Editing), as flagged by the CRISPOR tool, are excluded.

## Sheet: Sublibrary info
Sublibrary organization of T.gonfio and T.spiezzo libraries
Sublibrary	T.gonfio	T.spiezzo
Transcription factors	1634	1634
GPCRs	802	800
Secretome	1694	1692
Membrane Proteins (non-GPCR)	1760	1759
Kinases/Phosphatases/Drug Targets	2012	2012
Mitochondria/Trafficking/Motility	2052	2052
Stress/Proteostasis	2699	2699
Cancer/Apoptosis	2266	2265
Gene Expression (non-TF)	1131	1132
Unassigned	3789	3775
Total genes targeted	19839	19820
Total TSS/ORF targeted	22326	19820
Non-targeting 4sgRNA plasmid controls	116	116
Total plasmids in the library	22442	19936

## Sheet: T.gonfio qgRNA info
Sublibrary	Plate #	Well #	Is obso-lete?	Entrez ID	Other targets (Entrez ID)	Gene symbol	Other targets (gene symbol)	Original symbol	TSS	Is main TSS?	Rank	Over-laps	Source database	sgRNA sequence	PAM	Calabrese rank	GPP sgRNA designer rank	hCRISPRa -v2 rank	Predicted score (hCRISPRa-v2)	Empirical score (hCRISPRa-v2)	Chromo-some	Strand	Location	Distance from TSS to "cut" site	Cutting efficiency score (GuideScan)	Doench '16 score (CRISPOR)	Guide-Scan specificity score (GuideScan)	CRISPOR 3MM specificity score	CRISPOR 4MM specificity score	CFD specificity score (CRISPOR)	# 0-MM hits	# 1-MM sites	# 2-MM sites (G'Scan)	# 3-MM sites (G'Scan)	GuideScan off-target category (# mismatches)	# 0-MM sites (C'POR)	# 1-MM sites (C'POR)	# 2-MM sites (C'POR)	# 3-MM sites (C'POR)	# 4-MM sites (C'POR)	SNP IDs (Kaviar database)	Most frequent SNP	0-MM sites	1-MM sites	Sequences of 1-MM sites	Color
Transcription factors	ha_tf1_sg1	1	No	79190		IRX6				Single	1	0|50bp	GPP	GGCGCTATCCGGCCTACTCG	AGG		66				chr16	+	55323929	-274	54	56	1	1	0.65957	99	1	0	0	0	5 or fewer	0	0	0	0	11			chr16(+):55323912-55323931			1
Transcription factors	ha_tf1_sg2	1	No	79190		IRX6				Single	2	0|50bp	hCRISPRa-v2	gGACCTGGCGAGTTTCCCGA	CGG			5	0.64697		chr16	+	55323873	-330	68	68	0.49747	0.49357	0.11735	93	1	0	0	3	5 or fewer	0	0	1	3	45			chr16(+):55323856-55323875			1
Transcription factors	ha_tf1_sg3	1	No	79190		IRX6				Single	3	0|50bp	GPP, hC-v2	aTCTAGCCCGAGTCCTGGGG	AGG		25	1	0.76674		chr16	+	55324018	-185	56	60	0.46894	0.41164	0.05949	86	1	0	0	6	10 or fewer	0	0	1	10	65			chr16(+):55324001-55324020			1
Transcription factors	ha_tf1_sg4	1	No	79190		IRX6				Single	4	0|50bp	GPP, Cal	TCCAACGAGAGCCGGGCCTG	TGG	4, 5 or 6	12				chr16	+	55324116	-87	54	51	0.46081	0.43856	0.08269	90	1	0	0	4	5 or fewer	0	0	0	6	75			chr16(+):55324099-55324118			1
Transcription factors	ha_tf1_sg1	2	No	4778	22818	NFE2	COPZ1			Single	1	0|50bp	hCRISPRa-v2	cGGTCCTCGCAGATTCTCAA	AGG			5	0.63685		chr12	-	54300910	106	59	60	0.64324	0.67647	0.15399	95	1	0	0	2	5 or fewer	0	0	0	3	42			chr12(-):54300907-54300926			2
Transcription factors	ha_tf1_sg2	2	No	4778	22818	NFE2	COPZ1			Single	2	0|50bp	hCRISPRa-v2	gCACCAGCGTCTGAAGCCCT	CGG			9	0.60497		chr12	+	54301021	-5	60	60	0.39395	0.37602	0.06909	88	1	0	0	10	10 or fewer	0	0	0	15	147			chr12(+):54301004-54301023			2
Transcription factors	ha_tf1_sg3	2	No	4778	22818	NFE2	COPZ1			Single	3	0|50bp	Cal, hC-v2	cTGCCCCTTTCGGCCAAGAG	AGG	1, 2 or 3		6	0.63591		chr12	+	54301101	-85	56	57	0.3137	0.30953	0.08494	90	1	0	0	17	20 or fewer	0	0	1	17	109			chr12(+):54301084-54301103			2
Transcription factors	ha_tf1_sg4	2	No	4778	22818	NFE2	COPZ1			Single	4	0|50bp	hCRISPRa-v2	gGAGCCATGTGTGCCCCCGC	TGG			3	0.67187		chr12	-	54301167	-151	44	44	0.28849	0.2878	0.0895	91	1	0	1	10	20 or fewer	0	0	1	11	112			chr12(-):54301164-54301183			2
Transcription factors	ha_tf1_sg1	3	No	63974		NEUROD6				Single	1	0|50bp	hCRISPRa-v2	cCATCTGCTAGTGACGTCAC	AGG			5	0.554		chr7	+	31340779	-52	52	55	0.87578	0.83819	0.24481	97	1	0	1	2	5 or fewer	0	0	1	3	52			chr7(+):31340762-31340781			1
Transcription factors	ha_tf1_sg2	3	No	63974		NEUROD6				Single	2	0|50bp	hCRISPRa-v2	tCGAACTGCTTCGGTTTCAC	TGG			7	0.53532		chr7	+	31340964	-237	44	46	0.84783	0.81064	0.17611	96	1	0	0	1	5 or fewer	0	0	1	1	43			chr7(+):31340947-31340966			1
Transcription factors	ha_tf1_sg3	3	No	63974		NEUROD6				Single	3	0|50bp	hCRISPRa-v2	gGGTACCCAGGTGCACAAAT	GGG			4	0.59121		chr7	-	31341133	-406	51	42	0.31811	0.31146	0.10215	92	1	0	2	9	20 or fewer	0	0	2	12	75			chr7(-):31341130-31341149			1
Transcription factors	ha_tf1_sg4	3	No	63974		NEUROD6				Single	4	0|50bp	Calabrese	CCTTCTGTGTTGATGCATGA	AGG	4, 5 or 6					chr7	-	31340871	-144	56	61	0.30237	0.28269	0.06082	87	1	1	2	10	20 or fewer	0	1	1	14	145			chr7(-):31340868-31340887	chr2(+):109154048-109154067	CCTTCTGTGTTGATGCATCA	1
Transcription factors	ha_tf1_sg1	4	No	10265		IRX5				Single	1	0|50bp	hCRISPRa-v2	tGGAAGAGATCGGCGCTCCT	GGG			8	0.62949		chr16	+	54930536	-329	53	57	0.83551	0.83551	0.19005	96	1	0	0	1	5 or fewer	0	0	0	1	52			chr16(+):54930519-54930538			2
Transcription factors	ha_tf1_sg2	4	No	10265		IRX5				Single	2	0|50bp	GPP	AGGAGCTTCGGGCGCGCACA	AGG		22				chr16	+	54930834	-31	55	51	0.82069	0.82069	0.21174	96	1	0	0	3	5 or fewer	0	0	1	2	35			chr16(+):54930817-54930836			2
Transcription factors	ha_tf1_sg3	4	No	10265		IRX5				Single	3	0|50bp	GPP, hC-v2	Gcgagaggagcgccagcgag	CGG		24	2		0.85798	chr16	+	54930699	-166	59	47	0.36984	0.35259	0.09286	91	1	0	0	14	20 or fewer	0	0	2	15	124			chr16(+):54930682-54930701			2
Transcription factors	ha_tf1_sg4	4	No	10265		IRX5				Single	4	0|50bp	GPP, Cal, hC-v2	cTGGGCGGCCGCAGCCAACC	CGG	4, 5 or 6	8	6	0.68183		chr16	-	54930759	-106	36	37	0.2829	0.28071	0.07625	89	1	0	1	16	20 or fewer	0	0	3	16	143			chr16(-):54930756-54930775			2
Transcription factors	ha_tf1_sg1	5	No	10655		DMRT2				Single	1	0|50bp	Calabrese	ACTGATTGGCCGAGGCACGC	TGG	4, 5 or 6					chr9	-	1050242	-115	56	54	0.93583	0.87362	0.24648	97	1	0	0	1	5 or fewer	0	0	0	2	48			chr9(-):1050239-1050258			1
Transcription factors	ha_tf1_sg2	5	No	10655		DMRT2				Single	2	0|50bp	hCRISPRa-v2	cTGAGCGGACAGTACTAGGA	AGG			9	0.63601		chr9	+	1050326	-31	56	45	0.85735	0.85735	0.12006	93	1	0	0	5	5 or fewer	0	0	0	5	56			chr9(+):1050309-1050328			1
Transcription factors	ha_tf1_sg3	5	No	10655		DMRT2				Single	3	0|50bp	hCRISPRa-v2	tGCACCGAAGGCCCGGTAGG	CGG			1	0.78104		chr9	+	1050171	-186	54	58	0.8	0.8	0.11739	93	1	0	0	1	5 or fewer	0	0	0	1	58			chr9(+):1050154-1050173			1
Transcription factors	ha_tf1_sg4	5	No	10655		DMRT2				Single	4	0|50bp	hCRISPRa-v2	cCCCGCCTGGCTCAGATCGC	TGG			6	0.65307		chr9	-	1050407	50	35	40	0.41855	0.41273	0.08224	90	1	0	1	5	10 or fewer	0	0	1	6	105			chr9(-):1050404-1050423			1
Transcription factors	ha_tf1_sg1	6	No	10620		ARID3B				Single	1	0|50bp	GPP, hC-v2	cGCGCAGCCCGACTGAGTTG	TGG		63	9	0.58896		chr15	-	74541045	-212	47	44	0.82648	0.82648	0.21392	96	1	0	0	3	5 or fewer	0	0	0	3	31			chr15(-):74541042-74541061			2
Transcription factors	ha_tf1_sg2	6	No	10620		ARID3B				Single	2	0|50bp	GPP	CGCACCGGAAGCGGCGCCGC	GGG		44				chr15	-	74541200	-57	23	22	0.65972	0.6516	0.13376	94	1	0	1	6	10 or fewer	0	0	1	8	94			chr15(-):74541197-74541216			2
Transcription factors	ha_tf1_sg3	6	No	10620		ARID3B				Single	3	0|50bp	GPP	CCTCGGCCAATGGCAAAGTG	CGG		86				chr15	-	74540995	-262	66	66	0.64496	0.54871	0.11249	93	1	0	0	4	5 or fewer	0	0	1	6	99			chr15(-):74540992-74541011			2
Transcription factors	ha_tf1_sg4	6	No	10620		ARID3B				Single	4	0|50bp	GPP, Cal	GGTCCCTTTCTAGCAGCTTC	CGG	4, 5 or 6	2				chr15	+	74541120	-137	38	41	0.34324	0.30196	0.06235	87	1	0	0	13	20 or fewer	0	0	1	16	138			chr15(+):74541103-74541122			2
Transcription factors	ha_tf1_sg1	7	No	3651		PDX1				Single	1	0|50bp	GPP, hC-v2	gCCTGGCTGGCCGCACTAAG	AGG		4	7	0.59479		chr13	-	27919890	-110	45	47	0.73404	0.72408	0.11298	93	1	0	0	6	10 or fewer	0	0	0	7	83			chr13(-):27919887-27919906			1
Transcription factors	ha_tf1_sg2	7	No	3651		PDX1				Single	2	0|50bp	GPP, hC-v2	cTGGCGGTGCTCCCCAAAAT	GGG		47	3	0.64877		chr13	-	27919784	-216	38	32	0.67452	0.67452	0.16516	95	1	0	0	2	5 or fewer	0	0	0	2	53	rs183049791	0.00038	chr13(-):27919781-27919800			1
Transcription factors	ha_tf1_sg3	7	No	3651		PDX1				Single	3	0|50bp	GPP	AGCTCCGCACTGATCTCAGA	GGG		43				chr13	-	27920000	0	62	61	0.24789	0.24789	0.08561	90	1	0	2	10	20 or fewer	0	0	3	9	62			chr13(-):27919997-27920016			1
Transcription factors	ha_tf1_sg4	7	No	3651		PDX1				Single	4	0|50bp	GPP, hC-v2	cTGAACCACGTGGGGCCCCG	CGG		24	9	0.57731		chr13	+	27919940	-60	61	64	0.35939	0.34451	0.07204	89	1	1	2	7	10 or fewer	0	1	1	12	96			chr13(+):27919923-27919942	chr2(-):62442289-62442308	CTGAACCACGTGGGGCACCG	1
Transcription factors	ha_tf1_sg1	8	No	222894		FERD3L				Single	1	0|50bp	GPP, hC-v2	gTCAGGGTTTGTAACGTGGC	AGG		32	10	0.44461		chr7	-	19146089	-229	52	54	0.90368	0.90368	0.17954	96	1	0	0	2	5 or fewer	0	0	0	2	56			chr7(-):19146086-19146105			2
Transcription factors	ha_tf1_sg2	8	No	222894		FERD3L				Single	2	0|50bp	GPP	TGCACTTGCTCCACATCCAT	TGG		30				chr7	-	19145861	-1	54	51	0.48179	0.4019	0.08399	90	1	0	0	7	10 or fewer	0	0	4	12	105			chr7(-):19145858-19145877			2
Transcription factors	ha_tf1_sg3	8	No	222894		FERD3L				Single	3	0|50bp	GPP, Cal	TTAGCTTAAGTAAGCATGGC	AGG	4, 5 or 6	6				chr7	+	19146001	-141	48	45	0.44175	0.43995	0.08362	90	1	0	0	12	20 or fewer	0	0	5	8	98			chr7(+):19145984-19146003			2
Transcription factors	ha_tf1_sg4	8	No	222894		FERD3L				Single	4	0|50bp	hCRISPRa-v2	tTGACTCTTTGGCTTATCAA	GGG			9	0.46474		chr7	-	19146367	-507	56	50	0.29609	0.28249	0.06504	87	1	0	1	16	20 or fewer	0	0	1	25	144			chr7(-):19146364-19146383			2
Transcription factors	ha_tf1_sg1	9	No	29087	27034	THYN1	ACAD8			Single	1	0|50bp	hCRISPRa-v2	gCGAGCGCAACGGAGGTCGA	AGG			2	0.78485		chr11	+	134253557	-218	61	56	0.9	0.9	0.48642	99	1	0	0	2	5 or fewer	0	0	0	2	15			chr11(+):134253540-134253559			1
Transcription factors	ha_tf1_sg2	9	No	29087	27034	THYN1	ACAD8			Single	2	0|50bp	Calabrese	GGGTTGTTAGGGCTCGTGGG	AGG	1, 2 or 3					chr11	+	134253477	-138	64	67	0.79809	0.79332	0.15536	95	1	0	0	8	10 or fewer	0	0	1	7	92	rs376103665	0.0003	chr11(+):134253460-134253479			1
Transcription factors	ha_tf1_sg3	9	No	29087	27034	THYN1	ACAD8			Single	3	0|50bp	hCRISPRa-v2	cGACCCCCGCGGCGCTTGGT	GGG			8	0.61292		chr11	+	134253374	-35	40	39	0.73584	0.73584	0.32425	98	1	0	0	3	5 or fewer	0	0	0	3	32			chr11(+):134253357-134253376			1
Transcription factors	ha_tf1_sg4	9	No	29087	27034	THYN1	ACAD8			Single	4	0|50bp	hCRISPRa-v2	cGAGGCGCGCCCCGAAACGC	CGG			7	0.62636		chr11	-	134253624	-285	44	38	0.45565	0.45565	0.24615	97	1	0	1	4	5 or fewer	0	0	1	4	43			chr11(-):134253621-134253640			1
Transcription factors	ha_tf1_sg1	10	No	83855		KLF16				Single	1	0|50bp	hCRISPRa-v2	cCGCCAGCGCCTAGCGTCTT	AGG			5	0.65785		chr19	+	1863866	-286	32	31	1	1	0.70726	100	1	0	0	0	5 or fewer	0	0	0	0	15			chr19(+):1863849-1863868			2
Transcription factors	ha_tf1_sg2	10	No	83855		KLF16				Single	2	0|50bp	Calabrese	GCGTCAGGACGCGTCAGGCG	GGG	1, 2 or 3					chr19	-	1863658	-78	54	54	1	0.90141	0.38006	98	1	0	0	1	5 or fewer	0	0	0	4	31			chr19(-):1863655-1863674			2
Transcription factors	ha_tf1_sg3	10	No	83855		KLF16				Single	3	0|50bp	hCRISPRa-v2	Cgcggctcggagagtggtgg	AGG			1		1.21028	chr19	-	1863768	-188	43	37	0.4282	0.42114	0.04739	83	1	0	0	10	10 or fewer	0	0	1	11	147			chr19(-):1863765-1863784			2
Transcription factors	ha_tf1_sg4	10	No	83855		KLF16				Single	4	0|50bp	hCRISPRa-v2	Ccggccgcgcgccccggcgt	GGG			3	0.66914		chr19	-	1864120	-540	26	27	0.33222	0.32823	0.10011	92	1	0	3	23	50 or fewer	0	0	3	27	160			chr19(-):1864117-1864136			2
Transcription factors	ha_tf1_sg1	11	No	7773		ZNF230				Single	1	0|50bp	GPP, Cal, hC-v2	aGTCGCGGGCAAGTTGGCTC	AGG	4, 5 or 6	3	5	0.61893		chr19	+	44002815	-150	51	50	0.72663	0.70667	0.18872	96	1	0	0	2	5 or fewer	0	0	0	3	36			chr19(+):44002798-44002817			1
Transcription factors	ha_tf1_sg2	11	No	7773		ZNF230				Single	2	0|50bp	GPP, hC-v2	tGTGTAGTCAAGGACCACCG	CGG		35	10	0.48757		chr19	+	44002711	-254	77	78	0.59335	0.58613	0.114	93	1	0	0	6	10 or fewer	0	0	0	7	75			chr19(+):44002694-44002713			1
Transcription factors	ha_tf1_sg3	11	No	7773		ZNF230				Single	3	0|50bp	GPP, Cal	GGTTCAACTGCTTGAGCCAA	AGG	4, 5 or 6	11				chr19	-	44002884	-81	51	53	0.52557	0.41017	0.07353	89	1	0	0	7	10 or fewer	0	0	4	48	142	rs75689988	0.0003	chr19(-):44002881-44002900			1
Transcription factors	ha_tf1_sg4	11	No	7773		ZNF230				Single	4	0|50bp	GPP	TGTGGAGACGCGAGCACTTC	CGG						chr19	+	44002950	-15	32	30	0.41426	0.4128	0.14694	95	1	0	1	5	10 or fewer	0	0	1	6	52			chr19(+):44002933-44002952			1
Transcription factors	ha_tf1_sg1	12	No	79192		IRX1				Single	1	0|50bp	hCRISPRa-v2	cTGGACGCTGGTGACAGCGA	GGG			2	0.65758		chr5	-	3595440	-433	49	50	0.59293	0.50578	0.05988	86	1	0	0	6	10 or fewer	0	0	2	12	131			chr5(-):3595437-3595456			2
Transcription factors	ha_tf1_sg2	12	No	79192		IRX1				Single	2	0|50bp	Calabrese	ATTGGCATCCCCTTGAGCGC	AGG	1, 2 or 3					chr5	-	3595795	-78	45	44	0.39542	0.3925	0.11736	93	1	0	1	7	10 or fewer	0	0	1	8	76			chr5(-):3595792-3595811			2
Transcription factors	ha_tf1_sg3	12	No	79192		IRX1				Single	3	0|50bp	Calabrese	CACGTGCTCGCGGGAGGGGC	GGG	4, 5 or 6					chr5	+	3595723	-150	34	36	0.30033	0.29498	0.04015	81	1	0	0	12	20 or fewer	0	0	1	13	160			chr5(+):3595706-3595725			2
Transcription factors	ha_tf1_sg4	12	No	79192		IRX1				Single	4	0|50bp	hCRISPRa-v2	gGTGGGCGCGCGCGTCGGGG	CGG			1	0.65864		chr5	-	3595656	-217	47	44	0.28142	0.25896	0.03747	80	1	0	11	38	50 or fewer	0	0	10	42	482			chr5(-):3595653-3595672			2
Transcription factors	ha_tf1_sg1	13	No	7579		ZSCAN20				Single	1	0|50bp	Calabrese	ATTGGCTGAAGACGTCTGAA	AGG	1, 2 or 3					chr1	+	33472521	-130	60	63	0.72107	0.72539	0.08416	90	1	0	0	4	5 or fewer	0	0	0	3	93			chr1(+):33472504-33472523			1
Transcription factors	ha_tf1_sg2	13	No	7579		ZSCAN20				Single	2	0|50bp	hCRISPRa-v2	gGCACTGGAACAAATCGGAA	CGG			2	0.74778		chr1	-	33472461	-190	59	61	0.6002	0.6002	0.05369	85	1	0	0	4	5 or fewer	0	0	0	4	211			chr1(-):33472458-33472477			1
Transcription factors	ha_tf1_sg3	13	No	7579		ZSCAN20				Single	3	0|50bp	hCRISPRa-v2	gAGCGGCGCCACCCTGGGAA	TGG			10	0.61242		chr1	-	33472600	-51	44	48	0.26374	0.26743	0.06022	87	1	0	0	12	20 or fewer	0	0	0	16	111			chr1(-):33472597-33472616			1
Transcription factors	ha_tf1_sg4	13	No	7579		ZSCAN20				Single	4	0|50bp	hCRISPRa-v2	gGGAGGGCACTCGAGCAGAA	GGG			5	0.69284		chr1	-	33472363	-288	54	62	0.36438	0.34266	0.04652	83	1	1	1	10	20 or fewer	0	1	0	13	163			chr1(-):33472360-33472379	chr19(+):45445732-45445751	GGGAGGGCACTGGAGCAGAA	1
Transcription factors	ha_tf1_sg1	14	No	30818		KCNIP3			N1	Main	1	0|50bp	GPP	CCGCCGTTGACAATTACGTC	TGG		32				chr2	+	95297333	-14	45	45	1	1	0.47796	99	1	0	0	0	5 or fewer	0	0	0	0	8			chr2(+):95297316-95297335			2
Transcription factors	ha_tf1_sg2	14	No	30818		KCNIP3			N1	Main	2	0|50bp	GPP, Cal	AGCGATAGAAGCCGGCAGGG	AGG	1, 2 or 3	7				chr2	+	95297282	-65	68	60	0.53285	0.48937	0.06685	88	1	0	0	4	5 or fewer	0	0	1	7	113			chr2(+):95297265-95297284			2
Transcription factors	ha_tf1_sg3	14	No	30818		KCNIP3			N1	Main	3	0|50bp	GPP	TGGACAGGCTCTGAGAGACC	AGG		30				chr2	+	95297144	-203	56	51	0.29759	0.28942	0.04829	84	1	0	0	19	20 or fewer	0	0	1	22	220			chr2(+):95297127-95297146			2
Transcription factors	ha_tf1_sg4	14	No	30818		KCNIP3			N1	Main	4	0|50bp	GPP	CACAGAGAGCCGCTGGTGAC	AGG		53				chr2	+	95297087	-260	41	39	0.45587	0.4376	0.07432	89	1	1	3	11	20 or fewer	0	1	3	13	125	rs568753714	0.00034	chr2(+):95297070-95297089	chr18(+):69841386-69841405	CACAGAGAGCCGCTGTTGAC	2
Transcription factors	ha_tf1_sg1	15	No	100131390		SP9				Single	1	0|50bp	GPP, Cal	GCAGCCAATCAGACGCTCCG	AGG	1, 2 or 3	2				chr2	-	174334846	-108	63	65	0.79998	0.79998	0.21949	97	1	0	0	7	10 or fewer	0	0	1	5	47			chr2(-):174334843-174334862			1
Transcription factors	ha_tf1_sg2	15	No	100131390		SP9				Single	2	0|50bp	GPP, hC-v2	cTGCGCCTCTCGCCCAATGA	GGG		28	5	0.6526		chr2	-	174334897	-57	43	41	0.79897	0.79897	0.26229	97	1	0	0	2	5 or fewer	0	0	0	2	59			chr2(-):174334894-174334913			1
Transcription factors	ha_tf1_sg3	15	No	100131390		SP9				Single	3	0|50bp	GPP	ATTGGTACTTAAACCTGGCT	TGG		67				chr2	+	174334680	-274	42	43	0.46798	0.41053	0.08678	90	1	0	1	6	10 or fewer	0	0	1	11	89			chr2(+):174334663-174334682			1
Transcription factors	ha_tf1_sg4	15	No	100131390		SP9				Single	4	0|50bp	GPP	GGAGTAGTGGGGGATACTTG	CGG		25				chr2	-	174334758	-196	44	47	0.38197	0.37471	0.07637	89	1	0	0	19	20 or fewer	0	0	0	20	158			chr2(-):174334755-174334774			1
Transcription factors	ha_tf1_sg1	16	No	3216	3213	HOXB6	HOXB3		P1	Main	1	0|50bp	GPP, Cal	ATCCAGCGATTGGCCGGCGC	CGG	4, 5 or 6	13				chr17	-	48605053	-66	50	48	0.79292	0.71351	0.32305	98	1	0	0	1	5 or fewer	0	0	0	4	25			chr17(-):48605050-48605069			2
Transcription factors	ha_tf1_sg2	16	No	3216	3213	HOXB6	HOXB3		P1	Main	2	0|50bp	hCRISPRa-v2	aTAACGGTACAGCTGGGAAG	GGG			9	0.50409		chr17	+	48605288	-301	54	51	0.51284	0.40778	0.04149	81	1	0	0	6	10 or fewer	0	0	2	10	120			chr17(+):48605271-48605290			2
Transcription factors	ha_tf1_sg3	16	No	3216	3213	HOXB6	HOXB3		P1	Main	3	0|50bp	GPP, hC-v2	gGGGAAACCCCAATCTGAGA	AGG		20	6	0.55892		chr17	+	48605225	-238	55	54	0.31581	0.29777	0.06846	88	1	0	0	13	20 or fewer	0	0	0	17	130			chr17(+):48605208-48605227			2
Transcription factors	ha_tf1_sg4	16	No	3216	3213	HOXB6	HOXB3		P1	Main	4	0|50bp	GPP	ATGCTGCATTATAACCACCA	GGG		18				chr17	+	48604999	-12	72	73	0.26336	0.24523	0.06731	88	1	0	2	11	20 or fewer	0	0	3	15	118			chr17(+):48604982-48605001			2
Transcription factors	ha_tf1_sg1	17	No	7733		ZNF180				Single	1	0|50bp	GPP, hC-v2	tAAGAGGGCGTCCTCGTCCG	GGG		25	4	0.68731		chr19	+	44500672	-151	57	61	1	1	0.35801	98	1	0	0	0	5 or fewer	0	0	0	0	29			chr19(+):44500655-44500674			1
Transcription factors	ha_tf1_sg2	17	No	7733		ZNF180				Single	2	0|50bp	GPP	ACTAAGACCAGCCGCGGCGC	CGG		64				chr19	+	44500740	-219	43	39	1	1	0.32942	98	1	0	0	0	5 or fewer	0	0	0	0	36			chr19(+):44500723-44500742			1
Transcription factors	ha_tf1_sg3	17	No	7733		ZNF180				Single	3	0|50bp	GPP	GCCGAACCCGGAAGTGCACT	TGG		57				chr19	+	44500541	-20	41	38	0.83851	0.70951	0.19139	96	1	0	0	1	5 or fewer	0	0	1	2	44			chr19(+):44500524-44500543			1
Transcription factors	ha_tf1_sg4	17	No	7733		ZNF180				Single	4	0|50bp	GPP, hC-v2	gCGGGGTTCCGGCTTCTCCA	AGG		14	7	0.65474		chr19	+	44500621	-100	56	58	0.37548	0.3519	0.07537	89	1	0	0	8	10 or fewer	0	0	0	11	109			chr19(+):44500604-44500623			1
Transcription factors	ha_tf1_sg1	18	No	59348		ZNF350				Single	1	0|50bp	GPP, hC-v2	gTGGACCATAAACCCGTGCG	AGG		19	7	0.55265		chr19	-	51986847	-17	67	68	1	1	0.47454	99	1	0	0	0	5 or fewer	0	0	0	0	31			chr19(-):51986844-51986863			2
Transcription factors	ha_tf1_sg2	18	No	59348		ZNF350				Single	2	0|50bp	GPP	AGGCTTTATCAGGCAAATAT	GGG		33				chr19	+	51987130	-300	42	41	0.49406	0.37093	0.05766	86	1	0	0	6	10 or fewer	0	0	2	15	166			chr19(+):51987113-51987132			2
Transcription factors	ha_tf1_sg3	18	No	59348		ZNF350				Single	3	0|50bp	GPP, Cal	AGGAGCCACGGCTATGGGCG	CGG	4, 5 or 6	7				chr19	-	51986951	-121	48	52	0.39457	0.39457	0.07331	89	1	0	0	6	10 or fewer	0	0	0	6	119			chr19(-):51986948-51986967			2
Transcription factors	ha_tf1_sg4	18	No	59348		ZNF350				Single	4	0|50bp	GPP, hC-v2	aTTGGACGCACAGAAGGCAG	TGG		11	6	0.55302		chr19	+	51987005	-175	62	59	0.27231	0.22574	0.0341	78	1	0	1	10	20 or fewer	0	0	3	22	165			chr19(+):51986988-51987007			2
Transcription factors	ha_tf1_sg1	19	No	6928		HNF1B				Single	1	0|50bp	GPP, Cal, hC-v2	tTTCGGCTGGATGCAAATGA	TGG	1, 2 or 3	3	10	0.5711		chr17	+	37745140	-80		59		0.35119	0.07354	89	1	0			Unknown	0	0	1	14	86			chr17(+):37745123-37745142			1
Transcription factors	ha_tf1_sg2	19	No	6928		HNF1B				Single	2	0|50bp	hCRISPRa-v2	aCTAAAGCGGAACTGAGAAC	CGG			4	0.63612		chr17	-	37745365	-305		56		0.23064	0.07348	89	1	0			Unknown	0	0	1	14	86			chr17(-):37745362-37745381			1
Transcription factors	ha_tf1_sg3	19	No	6928		HNF1B				Single	3	0|50bp	GPP, hC-v2	gCCCCCCAGCGTGAGTACAA	TGG		30	5	0.63042		chr17	-	37745242	-182		51		0.402	0.06432	87	1	0			Unknown	0	0	0	9	89			chr17(-):37745239-37745258			1
Transcription factors	ha_tf1_sg4	19	No	6928		HNF1B				Single	4	0|50bp	GPP, hC-v2	tCCAAAGGTTAGGTGAAGTT	TGG		51	1	0.70649		chr17	-	37745298	-238		39		0.32463	0.06261	87	1	1			Unspecific	0	1	1	10	129			chr17(-):37745295-37745314	chr4(-):11275208-11275227	TCCAAAGGTTAGGTGGAGTT	1
Transcription factors	ha_tf1_sg1	20	No	121274		ZNF641				Single	1	0|50bp	GPP, hC-v2	aGGTCCCGGGTTCGCGTTTG	GGG		34	3	0.63032		chr12	-	48351084	-218	44	47	1	1	0.45401	99	1	0	0	0	5 or fewer	0	0	0	0	27			chr12(-):48351081-48351100			2
Transcription factors	ha_tf1_sg2	20	No	121274		ZNF641				Single	2	0|50bp	GPP	GCCACAGCAGGCTGCGATTC	CGG		63				chr12	-	48351163	-297	28	29	0.77659	0.7791	0.21349	96	1	0	1	6	10 or fewer	0	0	1	6	113			chr12(-):48351160-48351179			2
Transcription factors	ha_tf1_sg3	20	No	121274		ZNF641				Single	3	0|50bp	hCRISPRa-v2	gGCTCCCAGACGCAAGCGGA	GGG			4	0.61805		chr12	-	48350856	10	49	51	0.75669	0.74788	0.10926	92	1	0	0	7	10 or fewer	0	0	0	8	94			chr12(-):48350853-48350872			2
Transcription factors	ha_tf1_sg4	20	No	121274		ZNF641				Single	4	0|50bp	GPP, Cal	GAAATCCCCGCCCGCTTCCG	GGG	4, 5 or 6	1				chr12	+	48350961	-95	51	53	0.54328	0.52834	0.21765	97	1	0	0	8	10 or fewer	0	0	0	9	30			chr12(+):48350944-48350963			2
Transcription factors	ha_tf1_sg1	21	No	442425		FOXB2				Single	1	0|50bp	GPP, hC-v2	gCGCCAGTCGGCAACCGTCG	GGG		47	4	0.69425		chr9	+	77019412	-244	61	61	1	1	0.44632	99	1	0	0	0	5 or fewer	0	0	0	0	9			chr9(+):77019395-77019414			1
Transcription factors	ha_tf1_sg2	21	No	442425		FOXB2				Single	2	0|50bp	GPP, Cal	CGGGACTGGAGGGGCCGAGT	GGG	1, 2 or 3	6				chr9	+	77019558	-98	52	53	0.45639	0.38107	0.04905	84	1	0	0	8	10 or fewer	0	0	2	13	203			chr9(+):77019541-77019560			1
Transcription factors	ha_tf1_sg3	21	No	442425		FOXB2				Single	3	0|50bp	GPP	CCCGGCCGCGGCATCGCCCC	CGG		53				chr9	-	77019652	-4	37	33	0.45176	0.50304	0.13202	94	1	0	0	30	50 or fewer	0	0	0	27	265			chr9(-):77019649-77019668			1
Transcription factors	ha_tf1_sg4	21	No	442425		FOXB2				Single	4	0|50bp	GPP, hC-v2	gACACCAGGCAATTCGGAGA	AGG		23	1	0.73279		chr9	+	77019488	-168	56	59	0.29213	0.30708	0.12064	93	1	0	1	11	20 or fewer	0	0	1	10	84			chr9(+):77019471-77019490			1
Transcription factors	ha_tf1_sg1	22	No	6493		SIM2				Single	1	0|50bp	hCRISPRa-v2	gGGGACCCGCTCCTGAGCGC	CGG			1	0.69326		chr21	-	36698870	-273	52	46	0.44319	0.42178	0.09182	91	1	0	0	9	10 or fewer	0	0	0	11	122			chr21(-):36698867-36698886			2
Transcription factors	ha_tf1_sg2	22	No	6493		SIM2				Single	2	0|50bp	Calabrese	GTGACTCCAGGGCCGCGGCG	GGG	1, 2 or 3					chr21	+	36699003	-140	63	60	0.36727	0.36308	0.05675	86	1	0	1	10	20 or fewer	0	0	2	11	149			chr21(+):36698986-36699005			2
Transcription factors	ha_tf1_sg3	22	No	6493		SIM2				Single	3	0|50bp	hCRISPRa-v2	tTGGACCTGCAACACCGGGA	GGG			8	0.61731		chr21	+	36698671	-472	62	60	0.36198	0.35974	0.11163	93	1	0	0	8	10 or fewer	0	0	0	9	60			chr21(+):36698654-36698673			2
Transcription factors	ha_tf1_sg4	22	No	6493		SIM2				Single	4	0|50bp	hCRISPRa-v2	gGGAGCGCGCGGGTCTCTCC	CGG			2	0.69274		chr21	+	36698944	-199	40	43	0.26154	0.26114	0.07388	89	1	0	2	16	20 or fewer	0	0	3	16	130			chr21(+):36698927-36698946			2
Transcription factors	ha_tf1_sg1	23	No	3222	3221, 3223	HOXC5	HOXC4, HOXC6			Single	1	0|50bp	GPP	GATCGACTCACAAGTTGGAT	TGG		8				chr12	+	54016810	-60	50	51	1	0.91536	0.25646	97	1	0	0	0	5 or fewer	0	0	0	1	29			chr12(+):54016793-54016812			1
Transcription factors	ha_tf1_sg2	23	No	3222	3221, 3223	HOXC5	HOXC4, HOXC6			Single	2	0|50bp	GPP, Cal, hC-v2	aCACAAATGCATCGCATTCC	CGG	1, 2 or 3	1	8	0.52431		chr12	+	54016747	-123	39	41	0.72001	0.72001	0.12398	93	1	0	0	4	5 or fewer	0	0	0	4	87			chr12(+):54016730-54016749			1
Transcription factors	ha_tf1_sg3	23	No	3222	3221, 3223	HOXC5	HOXC4, HOXC6			Single	3	0|50bp	GPP, hC-v2	gCTCCCTCTATGAGAGAATT	GGG		15	1	0.61831		chr12	+	54016688	-182	48	42	0.38192	0.42862	0.0869	90	1	0	0	15	20 or fewer	0	0	2	11	75			chr12(+):54016671-54016690			1
Transcription factors	ha_tf1_sg4	23	No	3222	3221, 3223	HOXC5	HOXC4, HOXC6			Single	4	0|50bp	GPP, hC-v2	gCGAGCGCAGAAAGAGCTGA	GGG		35	4	0.56597		chr12	-	54016586	-284	53	53	0.35813	0.28269	0.04577	83	1	0	0	12	20 or fewer	0	0	2	18	111			chr12(-):54016583-54016602			1
Transcription factors	ha_tf1_sg1	24	No	503582		ARGFX				Single	1	0|50bp	hCRISPRa-v2	tCGCCTTGAAGGGTTGTCAA	AGG			2	0.58981		chr3	+	121567732	-217	59	60	0.88981	0.75959	0.15581	95	1	0	0	2	5 or fewer	0	0	0	6	46			chr3(+):121567715-121567734			2
Transcription factors	ha_tf1_sg2	24	No	503582		ARGFX				Single	2	0|50bp	hCRISPRa-v2	gTGTAAAATTCCTCTAggcg	TGG			9	0.2617		chr3	-	121567636	-313	63	61	0.78629	0.77591	0.12863	94	1	0	0	3	5 or fewer	0	0	0	4	66			chr3(-):121567633-121567652			2
Transcription factors	ha_tf1_sg3	24	No	503582		ARGFX				Single	3	0|50bp	Calabrese	GTGGGACATCAGGGTGTGTC	TGG	4, 5 or 6					chr3	+	121567857	-92	21	24	0.27586	0.26124	0.05641	86	1	0	0	12	20 or fewer	0	0	0	14	158			chr3(+):121567840-121567859			2
Transcription factors	ha_tf1_sg4	24	No	503582		ARGFX				Single	4	0|50bp	hCRISPRa-v2	cTTATCCTATCAAACATAAA	TGG			10	0.25951		chr3	+	121567405	-544	25	24	0.24516	0.22628	0.04798	83	1	0	1	18	20 or fewer	0	0	4	26	217			chr3(+):121567388-121567407			2
Transcription factors	ha_tf1_sg1	25	No	79727		LIN28A				Single	1	0|50bp	GPP, hC-v2	cCACACGCACAACTGGAGAT	GGG		56	2	0.66339		chr1	-	26410551	-266	56	51	0.66729	0.48636	0.12234	93	1	0	0	4	5 or fewer	0	0	0	10	74			chr1(-):26410548-26410567			1
Transcription factors	ha_tf1_sg2	25	No	79727		LIN28A				Single	2	0|50bp	GPP	GGGAGCCTTTGAAAAGCCGT	GGG		23				chr1	+	26410756	-61	61	56	0.54241	0.54241	0.08003	90	1	0	0	4	5 or fewer	0	0	0	4	99	rs76068276	0.00061	chr1(+):26410739-26410758			1
Transcription factors	ha_tf1_sg3	25	No	79727		LIN28A				Single	3	0|50bp	GPP, hC-v2	gTGTCAGAGACCGGAGTTGT	GGG		22	5	0.604		chr1	+	26410631	-186	47	46	0.39187	0.38086	0.09392	91	1	0	1	6	10 or fewer	0	0	1	7	77			chr1(+):26410614-26410633			1
Transcription factors	ha_tf1_sg4	25	No	79727		LIN28A				Single	4	0|50bp	GPP	CCGAAGGCAAAGGGTTGGTT	CGG		46				chr1	-	26410813	-4	47	47	0.21635	0.20022	0.06294	87	1	0	1	10	20 or fewer	0	0	1	16	96			chr1(-):26410810-26410829			1
Transcription factors	ha_tf1_sg1	26	No	60529		ALX4				Single	1	0|50bp	hCRISPRa-v2	tTCAACCCGGAGGCGCCCGA	GGG			10	0.52629		chr11	+	44310588	-550	54	54	0.88626	0.88626	0.25618	97	1	0	0	1	5 or fewer	0	0	0	1	24	rs376305895	0.00023	chr11(+):44310571-44310590			2
Transcription factors	ha_tf1_sg2	26	No	60529		ALX4				Single	2	0|50bp	Calabrese	GAGGACGCCACCGCGCGCCT	TGG	4, 5 or 6					chr11	+	44310124	-86	34	40	0.58084	0.58084	0.21191	96	1	0	0	5	5 or fewer	0	0	1	4	54			chr11(+):44310107-44310126			2
Transcription factors	ha_tf1_sg3	26	No	60529		ALX4				Single	3	0|50bp	hCRISPRa-v2	cTAGCCGAGGGAAAGAACGG	AGG			3	0.65944		chr11	+	44310355	-317	64	66	0.54323	0.49193	0.09512	91	1	0	0	7	10 or fewer	0	0	0	7	59			chr11(+):44310338-44310357			2
Transcription factors	ha_tf1_sg4	26	No	60529		ALX4				Single	4	0|50bp	Cal, hC-v2	gTGGCTGTGCACTCCTTGCC	CGG	1, 2 or 3		2	0.6807		chr11	+	44310174	-136	46	50	0.2932	0.3006	0.03878	80	1	0	0	14	20 or fewer	0	0	0	16	213			chr11(+):44310157-44310176			2
Transcription factors	ha_tf1_sg1	27	No	22891		ZNF365				Single	1	0|50bp	Calabrese	GTGTAATCCTGAGTCGGATC	GGG	1, 2 or 3					chr10	+	62374127	-242	49	52	0.91667	0.91667	0.24714	97	1	0	0	1	5 or fewer	0	0	0	1	25			chr10(+):62374110-62374129			1
Transcription factors	ha_tf1_sg2	27	No	22891		ZNF365				Single	2	0|50bp	hCRISPRa-v2	gATGCTGGGATCATTCCCCG	GGG			4	0.58595		chr10	-	62374077	-292	77	71	0.69822	0.66593	0.13685	94	1	0	0	8	10 or fewer	0	0	2	8	72			chr10(-):62374074-62374093			1
Transcription factors	ha_tf1_sg3	27	No	22891		ZNF365				Single	3	0|50bp	hCRISPRa-v2	gGGACCGGCGGCGTCCAGGG	CGG			6	0.54031		chr10	-	62374312	-57	49	50	0.51444	0.50651	0.06261	87	1	0	0	10	10 or fewer	0	0	0	12	181			chr10(-):62374309-62374328			1
Transcription factors	ha_tf1_sg4	27	No	22891		ZNF365				Single	4	0|50bp	hCRISPRa-v2	gGGGCACCGCGCCGTGGGTG	CGG			1	0.62077		chr10	-	62374244	-125	23	26	0.45738	0.42424	0.08009	90	1	0	1	9	10 or fewer	0	0	1	12	141			chr10(-):62374241-62374260			1
Transcription factors	ha_tf1_sg1	28	No	5307		PITX1				Single	1	0|50bp	hCRISPRa-v2	gACTTCGAGGCGGCCGAGAC	GGG			8	0.51638		chr5	-	135034613	-384	42	46	0.74192	0.74192	0.13562	94	1	0	0	3	5 or fewer	0	0	0	3	50			chr5(-):135034610-135034629			2
Transcription factors	ha_tf1_sg2	28	No	5307		PITX1				Single	2	0|50bp	hCRISPRa-v2	cCGCCCCGGCGCTGGCTCGA	AGG			7	0.54207		chr5	-	135034703	-474	35	34	0.68404	0.64812	0.09149	91	1	0	0	7	10 or fewer	0	0	0	8	84	rs183989544	0.00034	chr5(-):135034700-135034719			2
Transcription factors	ha_tf1_sg3	28	No	5307		PITX1				Single	3	0|50bp	GPP, hC-v2	tGACACACCGAGTTCTCCCT	CGG		67	1		0.78025	chr5	+	135034511	-282	63	64	0.62095	0.61901	0.07978	90	1	0	0	4	5 or fewer	0	0	1	4	87			chr5(+):135034494-135034513			2
Transcription factors	ha_tf1_sg4	28	No	5307	100996485	PITX1	C5orf66			Single	4	0|50bp	GPP	AAGCGACAGCGCGCACAGCC	AGG		46				chr5	+	135034247	-18	48	46	0.4611	0.4464	0.09547	91	1	0	0	6	10 or fewer	0	0	1	8	71			chr5(+):135034230-135034249			2
Transcription factors	ha_tf1_sg1	29	No	57209		ZNF248				Single	1	0|50bp	GPP	GTTTGTTGTGCGCGTGCGCA	TGG		23				chr10	-	37857670	-59	49	43	1	1	0.26948	97	1	0	0	0	5 or fewer	0	0	0	0	25			chr10(-):37857667-37857686			1
Transcription factors	ha_tf1_sg2	29	No	57209		ZNF248				Single	2	0|50bp	hCRISPRa-v2	aGAGGCCGAGCGCCCGAGTT	AGG			8	0.59239		chr10	+	37858131	-520	39	39	0.96936	0.97701	0.34582	98	1	0	0	3	5 or fewer	0	0	0	2	43			chr10(+):37858114-37858133			1
Transcription factors	ha_tf1_sg3	29	No	57209		ZNF248				Single	3	0|50bp	GPP, Cal	GGCAATGCGCACTGGCCCGA	AGG	4, 5 or 6	4				chr10	-	37857745	-134	51	48	0.96004	0.94889	0.13396	94	1	0	0	1	5 or fewer	0	0	0	2	59			chr10(-):37857742-37857761			1
Transcription factors	ha_tf1_sg4	29	No	57209		ZNF248				Single	4	0|50bp	GPP, hC-v2	gAGGGCGTCTCTGTCAGAAG	GGG			4	0.61951		chr10	-	37857868	-257	67	63	0.21585	0.29753	0.08451	90	1	1	2	17	20 or fewer	0	1	4	13	100	rs191609764	0.00083	chr10(-):37857865-37857884	chr2(-):39127194-39127213	GAGGGTGTCTCTGTCAGAAG	1
Transcription factors	ha_tf1_sg1	30	No	124535		HSF5				Single	1	0|50bp	hCRISPRa-v2	cGCCTCTTGGTATTCCACGG	TGG			5	0.64933		chr17	-	58488632	-223	72	72	1	1	0.18198	96	1	0	0	0	5 or fewer	0	0	0	0	36			chr17(-):58488629-58488648			2
Transcription factors	ha_tf1_sg2	30	No	124535		HSF5				Single	2	0|50bp	Calabrese	GGGTCCCGCAGGCGTCCGGC	GGG	1, 2 or 3					chr17	-	58488513	-104	48	42	0.55695	0.61481	0.11596	93	1	0	0	7	10 or fewer	0	0	0	7	118			chr17(-):58488510-58488529			2
Transcription factors	ha_tf1_sg3	30	No	124535		HSF5				Single	3	0|50bp	hCRISPRa-v2	gCGTTCCCAGACTTCAGGCC	GGG			3	0.66406		chr17	+	58488568	-159	48	48	0.47445	0.46124	0.0653	87	1	0	0	7	10 or fewer	0	0	0	10	119			chr17(+):58488551-58488570			2
Transcription factors	ha_tf1_sg4	30	No	124535		HSF5				Single	4	0|50bp	hCRISPRa-v2	gCCTCCCAGCGCGGCCAATG	GGG			4	0.6577		chr17	+	58488439	-30	63	56	0.44405	0.43029	0.09169	91	1	0	0	10	10 or fewer	0	0	0	12	115			chr17(+):58488422-58488441			2
Transcription factors	ha_tf1_sg1	31	No	7157	55135	TP53	WRAP53			Single	1	0|50bp	GPP, hC-v2	tAGTATCTACGGCACCAGGT	CGG		13	8	0.55091		chr17	-	7687682	-194	70	66	1	0.7808	0.19934	96	1	0	0	0	5 or fewer	0	0	0	4	32			chr17(-):7687679-7687698			1
Transcription factors	ha_tf1_sg2	31	No	7157	55135	TP53	WRAP53			Single	2	0|50bp	GPP, Cal	AGGGCAAGTAATCCGCCTGC	CGG	4, 5 or 6	1				chr17	+	7687618	-130	56	58	0.77794	0.77794	0.16398	95	1	0	0	2	5 or fewer	0	0	0	2	58			chr17(+):7687601-7687620			1
Transcription factors	ha_tf1_sg3	31	No	7157	55135	TP53	WRAP53			Single	3	0|50bp	GPP, hC-v2	tTGTGCCAGGAGCCTCGCAG	GGG		22	2	0.68575		chr17	-	7687559	-71	63	61	0.40564	0.40081	0.08702	91	1	0	1	10	20 or fewer	0	0	1	11	126			chr17(-):7687556-7687575			1
Transcription factors	ha_tf1_sg4	31	No	7157	55135	TP53	WRAP53			Single	4	0|50bp	GPP	CTTCATATTTGACACAATGC	AGG		43				chr17	-	7687777	-289	51	53	0.3568	0.32598	0.06654	88	1	0	1	10	20 or fewer	0	0	2	20	130			chr17(-):7687774-7687793			1
Transcription factors	ha_tf1_sg1	32	No	64376	36	IKZF5	ACADSB			Single	1	0|50bp	hCRISPRa-v2	Gactgtgacggtgacgaaga	CGG			6	0.62647		chr10	-	123008759	37	56	56	0.53384	0.53056	0.05416	85	1	0	0	8	10 or fewer	0	0	0	9	204			chr10(-):123008756-123008775			2
Transcription factors	ha_tf1_sg2	32	No	64376	36	IKZF5	ACADSB			Single	2	0|50bp	hCRISPRa-v2	cCTTGCTCGGGTAACTCCCA	GGG			5	0.67015		chr10	+	123008977	-181	43	47	0.47363	0.45854	0.10615	92	1	0	0	3	5 or fewer	0	0	0	5	63			chr10(+):123008960-123008979			2
Transcription factors	ha_tf1_sg3	32	No	64376	36	IKZF5	ACADSB			Single	3	0|50bp	Calabrese	TGTCTCTCTTGGGGTTCCGT	AGG	1, 2 or 3					chr10	+	123008896	-100	55	57	0.3087	0.3087	0.05564	85	1	0	2	7	10 or fewer	0	0	2	7	121			chr10(+):123008879-123008898			2
Transcription factors	ha_tf1_sg4	32	No	64376	36	IKZF5	ACADSB			Single	4	0|50bp	hCRISPRa-v2	gCGAGACTTGAGCAAGGCAG	GGG			7	0.61863		chr10	-	123008823	-27	53	53	0.21714	0.1863	0.03773	80	1	0	0	12	20 or fewer	0	0	1	27	139			chr10(-):123008820-123008839			2
Transcription factors	ha_tf1_sg1	33	No	1046		CDX4				Single	1	0|50bp	Calabrese	GATACCCTCGTAAGAAACGT	GGG	1, 2 or 3					chrX	+	73447107	-148	67	72	0.71758	0.71758	0.25783	97	1	0	0	2	5 or fewer	0	0	0	2	15			chrX(+):73447090-73447109			1
Transcription factors	ha_tf1_sg2	33	No	1046		CDX4				Single	2	0|50bp	hCRISPRa-v2	tGCAGATGCAGGTTGGACGC	GGG			2	0.61863		chrX	+	73446741	-514	59	58	0.38221	0.38244	0.07362	89	1	0	0	14	20 or fewer	0	0	1	12	138			chrX(+):73446724-73446743			1
Transcription factors	ha_tf1_sg3	33	No	1046		CDX4				Single	3	0|50bp	hCRISPRa-v2	cTGACGCTATGGGGACCAGA	TGG			3	0.5809		chrX	+	73446909	-346	61	56	0.26214	0.24604	0.04189	81	1	0	0	11	20 or fewer	0	0	1	17	100			chrX(+):73446892-73446911			1
Transcription factors	ha_tf1_sg4	33	No	1046		CDX4				Single	4	0|50bp	hCRISPRa-v2	gGGAGCTGGTCAGAAATCCC	TGG			1	0.68657		chrX	+	73446858	-397	56	55	0.21437	0.21538	0.05979	86	1	0	1	22	50 or fewer	0	0	3	25	190			chrX(+):73446841-73446860			1
Transcription factors	ha_tf1_sg1	34	No	169834		ZNF883				Single	1	0|50bp	Calabrese	TCTTGAGCTGCGTCTTTCAC	CGG	4, 5 or 6					chr9	+	113012283	-90	44	46	0.77801	0.84489	0.10279	92	1	0	0	6	10 or fewer	0	0	1	3	88			chr9(+):113012266-113012285			2
Transcription factors	ha_tf1_sg2	34	No	169834		ZNF883				Single	2	0|50bp	hCRISPRa-v2	gCGTGCGCAGGCGTACTTCC	TGG			1	0.58137		chr9	-	113012205	-12	33	34	0.73846	0.73846	0.41983	99	1	0	0	5	5 or fewer	0	0	0	4	17			chr9(-):113012202-113012221			2
Transcription factors	ha_tf1_sg3	34	No	169834		ZNF883				Single	3	0|50bp	hCRISPRa-v2	aCGCAAACTTTGCATCTCTT	TGG			10	0.28457		chr9	-	113012405	-212	28	33	0.6231	0.42436	0.08407	90	1	0	0	4	5 or fewer	0	0	2	14	94			chr9(-):113012402-113012421			2
Transcription factors	ha_tf1_sg4	34	No	169834		ZNF883				Single	4	0|50bp	hCRISPRa-v2	aGTATGACCTCATTCTTGGA	TGG			9	0.29819		chr9	-	113012712	-519	57	57	0.21428	0.20327	0.06004	86	1	0	1	18	20 or fewer	0	0	3	21	119			chr9(-):113012709-113012728			2
Transcription factors	ha_tf1_sg1	35	No	2115		ETV1				Single	1	0|50bp	hCRISPRa-v2	gCCTCTGACAGAGCTCAATT	CGG			10	0.48826		chr7	+	13989678	-11	49	44	0.91259	0.86206	0.12254	93	1	0	0	2	5 or fewer	0	0	0	4	79			chr7(+):13989661-13989680			1
Transcription factors	ha_tf1_sg2	35	No	2115		ETV1				Single	2	0|50bp	Calabrese	GATGGATCGCTGCCTCCCAT	TGG	1, 2 or 3					chr7	+	13989745	-78	51	52	0.60507	0.56291	0.13478	94	1	0	1	3	5 or fewer	0	0	1	5	64			chr7(+):13989728-13989747			1
Transcription factors	ha_tf1_sg3	35	No	2115		ETV1				Single	3	0|50bp	hCRISPRa-v2	gCAGCTGAATAAGGCGGTAC	GGG			9	0.49205		chr7	-	13990075	-408	50	54	0.58865	0.58865	0.30757	98	1	0	0	3	5 or fewer	0	0	0	3	36			chr7(-):13990072-13990091			1
Transcription factors	ha_tf1_sg4	35	No	2115		ETV1				Single	4	0|50bp	Cal, hC-v2	gCGAGGGAGACCCGCGGGAA	GGG	4, 5 or 6		2	0.60997		chr7	-	13989813	-146	41	45	0.53472	0.53472	0.14166	94	1	0	0	11	20 or fewer	0	0	0	11	119			chr7(-):13989810-13989829			1
Transcription factors	ha_tf1_sg1	36	No	83595		SOX7			N1	Main	1	0|50bp	GPP	CGCCCGAAGCTGATAAATCA	GGG		35				chr8	-	10730540	-28	52	48	1	0.9644	0.21244	96	1	0	0	1	5 or fewer	0	0	0	3	28			chr8(-):10730537-10730556			2
Transcription factors	ha_tf1_sg2	36	No	83595		SOX7			N1	Main	2	0|50bp	GPP, Cal	GGGACCCGCGCCGACACCGA	GGG	4, 5 or 6	1				chr8	-	10730603	-91	54	55	0.97412	0.97412	0.30274	98	1	0	0	3	5 or fewer	0	0	0	3	27			chr8(-):10730600-10730619			2
Transcription factors	ha_tf1_sg3	36	No	83595		SOX7			N1	Main	3	0|50bp	GPP, Cal	CCGTCCTCCTCCCGGCAGGT	CGG	4, 5 or 6	5				chr8	-	10730661	-149	54	54	0.75324	0.68157	0.09347	91	1	0	0	7	10 or fewer	0	0	2	11	129			chr8(-):10730658-10730677			2
Transcription factors	ha_tf1_sg4	36	No	83595		SOX7			N1	Main	4	0|50bp	GPP	TTGCGTCTCTGCGGCACCTG	CGG						chr8	-	10730807	-295	44	48	0.59402	0.51625	0.11162	93	1	0	0	6	10 or fewer	0	0	0	8	66			chr8(-):10730804-10730823			2
Transcription factors	ha_tf1_sg1	37	Yes	56676	56676 is not targeted!	ASCL3	ASCL3 is not targeted!			Single	1	0|50bp	hCRISPRa-v2	Ggactttagtgacacgaatg	TGG			9	0.39794		chr11	+	8943423	-5210	70	72	0.43931	0.43931	0.11202	93	1	0	0	8	10 or fewer	0	0	0	8	195	rs146476631	0.00076	chr11(+):8943406-8943425			1
Transcription factors	ha_tf1_sg2	37	Yes	56676	56676 is not targeted!	ASCL3	ASCL3 is not targeted!			Single	2	0|50bp	GPP, Cal	GTCATATCTACACATTGGAT	AGG	1, 2 or 3	2				chr11	-	8943126	-4913	60	56	0.4264	0.4068	0.07931	90	1	0	0	9	10 or fewer	0	0	0	12	79			chr11(-):8943123-8943142			1
Transcription factors	ha_tf1_sg3	37	Yes	56676	56676 is not targeted!	ASCL3	ASCL3 is not targeted!			Single	3	0|50bp	GPP, hC-v2	gACTCATAATGTGCAAATAT	TGG		20	7	0.43582		chr11	+	8943292	-5079	30	32	0.37591	0.28751	0.05536	85	1	0	0	9	10 or fewer	0	0	3	21	139			chr11(+):8943275-8943294			1
Transcription factors	ha_tf1_sg4	37	Yes	56676	56676 is not targeted!	ASCL3	ASCL3 is not targeted!			Single	4	0|50bp	GPP, Cal, hC-v2	gAAAGGCGTGCTTACAAAAC	TGG	4, 5 or 6	4	1	0.62971		chr11	+	8943181	-4968	32	37	0.34489	0.30351	0.0707	88	1	1	2	14	20 or fewer	0	1	3	17	124	rs182932800	0.00091	chr11(+):8943164-8943183	chrX(-):139432500-139432519	GAAAGGCGTGCTTAAAAAAC	1
Transcription factors	ha_tf1_sg1	38	No	220929		ZNF438			P2	Other	1	0|50bp	hCRISPRa-v2	Ctgaaacagtggagcttatg	GGG			1	0.70118		chr10	-	30999633	32233	52	46	0.4291	0.424	0.05884	86	1	0	0	16	20 or fewer	0	0	1	13	138			chr10(-):30999630-30999649			2
Transcription factors	ha_tf1_sg2	38	No	220929		ZNF438			P2	Other	2	0|50bp	hCRISPRa-v2	tCTAGGTGTAAATTGAGGGG	AGG			4	0.51165		chr10	-	30999827	32039	66	66	0.33553	0.32221	0.06011	86	1	0	0	5	5 or fewer	0	0	0	9	100			chr10(-):30999824-30999843			2
Transcription factors	ha_tf1_sg3	38	No	220929		ZNF438			P2	Other	3	0|50bp	hCRISPRa-v2	Gttaaggtcagaagactgcc	TGG			9	0.42025		chr10	+	30999691	32175	55	52	0.2253	0.41452	0.05805	86	1	0	0	12	20 or fewer	0	0	4	17	121			chr10(+):30999674-30999693			2
Transcription factors	ha_tf1_sg4	38	No	220929		ZNF438			P2	Other	4	0|50bp	hCRISPRa-v2	Atgactcagtgtggagacaa	GGG			2	0.5813		chr10	-	30999546	32320	63	67	0.20005	0.18418	0.03522	78	1	0	1	20	50 or fewer	0	0	7	24	221			chr10(-):30999543-30999562			2
Transcription factors	ha_tf1_sg1	39	No	55892		MYNN				Single	1	0|50bp	hCRISPRa-v2	gGACGTGACGCCACCGTGGA	AGG			5	0.58848		chr3	+	169773367	-38	52	50	1	1	0.33886	98	1	0	0	1	5 or fewer	0	0	0	1	33			chr3(+):169773350-169773369			1
Transcription factors	ha_tf1_sg2	39	No	55892		MYNN				Single	2	0|50bp	Calabrese	TGTACCGCCCTGGCCGGCGC	CGG	4, 5 or 6					chr3	+	169773296	-109	46	47	0.90566	0.90566	0.14569	94	1	0	0	1	5 or fewer	0	0	0	1	71			chr3(+):169773279-169773298			1
Transcription factors	ha_tf1_sg3	39	No	55892		MYNN				Single	3	0|50bp	hCRISPRa-v2	cATGACGCCTGCTGCTTCGG	GGG			6	0.58602		chr3	+	169773233	-172	51	58	0.79367	0.72503	0.07287	89	1	0	0	2	5 or fewer	0	0	0	4	79	rs541879512	0.00027	chr3(+):169773216-169773235			1
Transcription factors	ha_tf1_sg4	39	No	55892		MYNN				Single	4	0|50bp	hCRISPRa-v2	gCCCGGCAGCACAGCACCGC	GGG			8	0.55336		chr3	-	169773087	-318	45	44	0.35123	0.34499	0.0954	91	1	0	2	8	10 or fewer	0	0	2	9	125			chr3(-):169773084-169773103			1
Transcription factors	ha_tf1_sg1	40	No	201254	201255	CENPX	LRRC45	STRA13		Single	1	0|50bp	hCRISPRa-v2	GCAGCGCGCTCCAGGTTCAT	TGG			6	0.67926		chr17	-	82023165	944	40	40	1	0.89787	0.21519	96	1	0	0	0	5 or fewer	0	0	0	1	45			chr17(-):82023162-82023181			2
Transcription factors	ha_tf1_sg2	40	No	201254	201255	CENPX	LRRC45			Single	2	0|50bp	Calabrese	AGCAGGCGCTTCGGACTCAT	TGG	1, 2 or 3					chr17	-	82022964	1145	47	45	0.92937	0.88421	0.14039	94	1	0	0	1	5 or fewer	0	0	0	2	58			chr17(-):82022961-82022980			2
Transcription factors	ha_tf1_sg3	40	No	201254	201255	CENPX	LRRC45	STRA13		Single	3	0|50bp	hCRISPRa-v2	tCATTGGCTGAGGGTCGTGA	GGG			4	0.69036		chr17	-	82023099	1010	55	59	0.2359	0.27687	0.06617	88	1	0	1	17	20 or fewer	0	0	2	13	123			chr17(-):82023096-82023115			2
Transcription factors	ha_tf1_sg4	40	No	201254	201255	CENPX	LRRC45	STRA13		Single	4	0|50bp	hCRISPRa-v2	tGGCTGCGGGACGTGAGGGA	GGG			1	0.82505		chr17	-	82023044	1065	47	48	0.20499	0.19127	0.03073	76	1	0	2	22	50 or fewer	0	0	3	30	268			chr17(-):82023041-82023060			2
Transcription factors	ha_tf1_sg1	41	No	220202		ATOH7				Single	1	0|50bp	GPP	ACGTAAGCTGCCCACTGATA	CGG		44				chr10	-	68232404	-292	47	38	0.95617	0.89639	0.14696	95	1	0	0	1	5 or fewer	0	0	1	4	39			chr10(-):68232401-68232420			1
Transcription factors	ha_tf1_sg2	41	No	220202		ATOH7				Single	2	0|50bp	GPP	CAGACTAATGCTGTAATGTC	AGG		20				chr10	-	68232266	-154	51	48	0.384	0.37032	0.09752	92	1	0	0	11	20 or fewer	0	0	1	15	74	rs147022732	0.00049	chr10(-):68232263-68232282			1
Transcription factors	ha_tf1_sg3	41	No	220202		ATOH7				Single	3	0|50bp	GPP, Cal, hC-v2	gGTGCTGAGATAGAAGCCGA	GGG	1, 2 or 3	3	9	0.47397		chr10	-	68232195	-83	69	71	0.34178	0.32263	0.03589	79	1	0	2	9	20 or fewer	0	0	5	11	163			chr10(-):68232192-68232211			1
Transcription factors	ha_tf1_sg4	41	No	220202		ATOH7				Single	4	0|50bp	GPP, hC-v2	gACAGCCAGGCCACTCCAGA	TGG		38	2	0.60984		chr10	-	68232330	-218	53	53	0.28334	0.30894	0.0394	80	1	0	0	29	50 or fewer	0	0	2	32	225	rs560426829	0.00053	chr10(-):68232327-68232346			1
Transcription factors	ha_tf1_sg1	42	No	147807	84922	ZNF524	FIZ1			Single	1	0|50bp	GPP, hC-v2	tGGGTCCTAACGACCGGTCG	CGG		26	3	0.6939		chr19	-	55600171	-166	50	61	0.95789	0.95789	0.78405	100	1	0	0	1	5 or fewer	0	0	0	1	7			chr19(-):55600168-55600187			2
Transcription factors	ha_tf1_sg2	42	No	147807	84922	ZNF524	FIZ1			Single	2	0|50bp	GPP, hC-v2	gGGGCCCGGCGCTTCTCCGA	GGG		6	2	0.7275		chr19	+	55600261	-76	42	44	0.75579	0.70601	0.07132	88	1	0	0	4	5 or fewer	0	0	0	6	96			chr19(+):55600244-55600263			2
Transcription factors	ha_tf1_sg3	42	No	147807	84922	ZNF524	FIZ1			Single	3	0|50bp	GPP, hC-v2	CtcgccgccgccgAGGGGCA	GGG		66	9	0.57955		chr19	+	55600316	-21	30	30	0.40524	0.40524	0.07715	89	1	0	1	13	20 or fewer	0	0	1	13	96			chr19(+):55600299-55600318			2
Transcription factors	ha_tf1_sg4	42	No	147807	84922	ZNF524	FIZ1			Single	4	0|50bp	hCRISPRa-v2	gAAGCCCATGGAGTGCTAAG	TGG			8	0.58644		chr19	-	55599943	-394	59	60	0.27199	0.26189	0.04182	81	1	0	1	18	20 or fewer	0	0	4	19	169			chr19(-):55599940-55599959			2
Transcription factors	ha_tf1_sg1	43	No	7596		ZNF45				Single	1	0|50bp	Calabrese	TGAGAAATAAGATTCGGCCG	TGG	1, 2 or 3					chr19	-	43935386	-141	57	57	0.87142	0.87142	0.25079	97	1	0	1	3	5 or fewer	0	0	1	3	48			chr19(-):43935383-43935402			1
Transcription factors	ha_tf1_sg2	43	No	7596		ZNF45				Single	2	0|50bp	hCRISPRa-v2	gGTGGTACTTCGACTATTTG	AGG			4	0.6137		chr19	-	43935443	-198	45	42	0.82485	0.74634	0.26431	97	1	0	0	3	5 or fewer	0	0	0	5	24			chr19(-):43935440-43935459			1
Transcription factors	ha_tf1_sg3	43	No	7596		ZNF45				Single	3	0|50bp	hCRISPRa-v2	aCGTCCCAGAATCCTCTGTA	GGG			2	0.63945		chr19	+	43935579	-334	59	57	0.60075	0.54144	0.06926	88	1	0	1	4	5 or fewer	0	0	1	7	82			chr19(+):43935562-43935581			1
Transcription factors	ha_tf1_sg4	43	No	7596		ZNF45				Single	4	0|50bp	hCRISPRa-v2	cAGCGGCTTCCGTTCCTCCC	GGG			6	0.59824		chr19	-	43935328	-83	42	41	0.33352	0.29771	0.05571	86	1	0	0	7	10 or fewer	0	0	0	12	139			chr19(-):43935325-43935344			1
Transcription factors	ha_tf1_sg1	44	No	10113		PREB				Single	1	0|50bp	GPP, hC-v2	aAAATGGCGAAGTCGGTGCT	GGG		26	6	0.65418		chr2	-	27134779	-155	57	55	1	0.99504	0.15523	95	1	0	0	1	5 or fewer	0	0	1	1	58			chr2(-):27134776-27134795			2
Transcription factors	ha_tf1_sg2	44	No	10113		PREB				Single	2	0|50bp	GPP, Cal	GTCAGCACTAGCCGGCCGCG	GGG	1, 2 or 3	1				chr2	+	27134711	-87	63	60	0.92391	0.91493	0.22353	97	1	0	0	1	5 or fewer	0	0	0	2	33			chr2(+):27134694-27134713			2
Transcription factors	ha_tf1_sg3	44	No	10113		PREB				Single	3	0|50bp	hCRISPRa-v2	gTCTGCGAGACCGACTTGGA	CGG			7	0.64794		chr2	-	27134613	11	60	57	0.61601	0.61254	0.16138	95	1	0	0	4	5 or fewer	0	0	0	5	40	rs533718597	0.00099	chr2(-):27134610-27134629			2
Transcription factors	ha_tf1_sg4	44	No	10113		PREB				Single	4	0|50bp	GPP	TGACCTTCATCAACCTCCAT	TGG		37				chr2	-	27134838	-214	50	47	0.53421	0.47983	0.11428	93	1	0	1	5	10 or fewer	0	0	1	8	97			chr2(-):27134835-27134854			2
Transcription factors	ha_tf1_sg1	45	No	26152		ZNF337				Single	1	0|50bp	GPP	GGGGCGAGCCTATGGTCGTT	TGG		67				chr20	+	25697115	-261	46	39	1	1	0.56009	99	1	0	0	0	5 or fewer	0	0	0	0	10			chr20(+):25697098-25697117			1
Transcription factors	ha_tf1_sg2	45	No	26152		ZNF337				Single	2	0|50bp	GPP, hC-v2	tTGGTCATAGCGGTCCACCC	GGG		20	8	0.63878		chr20	+	25697035	-181	67	67	1	0.9096	0.22571	97	1	0	0	1	5 or fewer	0	0	1	2	42			chr20(+):25697018-25697037			1
Transcription factors	ha_tf1_sg3	45	No	26152		ZNF337				Single	3	0|50bp	GPP, Cal, hC-v2	gACGACTCCCGAGGACTCTG	GGG	4, 5 or 6	5	1	0.77742		chr20	-	25696981	-127	64	61	0.71632	0.64943	0.08626	90	1	0	0	2	5 or fewer	0	0	0	4	77			chr20(-):25696978-25696997			1
Transcription factors	ha_tf1_sg4	45	No	26152		ZNF337				Single	4	0|50bp	GPP, hC-v2	gCTACCCAGCATCCTCGGCG	CGG		18	5	0.70027		chr20	+	25696919	-65	72	71	0.28743	0.29993	0.14247	94	1	0	0	8	10 or fewer	0	0	0	8	56			chr20(+):25696902-25696921			1
Transcription factors	ha_tf1_sg1	46	No	6774		STAT3				Single	1	0|50bp	hCRISPRa-v2	gCCCCGCCCACTGACCAATG	AGG			5	0.66181		chr17	+	42388645	-202	65	61	0.62289	0.60913	0.14421	94	1	0	0	8	10 or fewer	0	0	1	9	84	rs17885036	0.0008	chr17(+):42388628-42388647			2
Transcription factors	ha_tf1_sg2	46	No	6774		STAT3				Single	2	0|50bp	Calabrese	CGTCATGCATAATTCATGAA	AGG	1, 2 or 3					chr17	+	42388571	-128	59	55	0.6107	0.50851	0.1103	93	1	0	0	3	5 or fewer	0	0	0	11	81			chr17(+):42388554-42388573			2
Transcription factors	ha_tf1_sg3	46	No	6774		STAT3				Single	3	0|50bp	hCRISPRa-v2	gAGGGAAGAGCCGAGGACTT	GGG			2	0.68856		chr17	+	42388762	-319	52	51	0.30794	0.29799	0.05501	85	1	0	4	9	20 or fewer	0	0	5	12	231			chr17(+):42388745-42388764			2
Transcription factors	ha_tf1_sg4	46	No	6774		STAT3				Single	4	0|50bp	hCRISPRa-v2	cTGGGCGAGGATTGGCTGAA	GGG			3	0.68577		chr17	-	42388515	-72	44	48	0.229	0.23092	0.03832	80	1	0	0	10	10 or fewer	0	0	0	12	140			chr17(-):42388512-42388531			2
Transcription factors	ha_tf1_sg1	47	No	196		AHR				Single	1	0|50bp	GPP, hC-v2	cTATGCACGAAGATGGCTAC	CGG		58	8	0.63325		chr7	+	17298450	-202	57	56	0.94023	0.80619	0.16607	95	1	0	0	2	5 or fewer	0	0	7	5	51			chr7(+):17298433-17298452			1
Transcription factors	ha_tf1_sg2	47	No	196		AHR				Single	2	0|50bp	GPP	TGCTATTCAGCCGGTGCGCG	CGG		61				chr7	+	17298635	-17	52	48	0.9396	0.81038	0.40784	99	1	0	0	1	5 or fewer	0	0	0	2	11			chr7(+):17298618-17298637			1
Transcription factors	ha_tf1_sg3	47	No	196		AHR				Single	3	0|50bp	GPP	TCACCTGTTTGAGAGACGGT	GGG						chr7	-	17298353	-299	65	69	0.92227	0.8938	0.10369	92	1	0	0	2	5 or fewer	0	0	0	4	72	rs139674801	0.00038	chr7(-):17298350-17298369			1
Transcription factors	ha_tf1_sg4	47	No	196		AHR				Single	4	0|50bp	GPP, hC-v2	tCACGTGCCGGGATGAGGGT	GGG		6	3	0.67721		chr7	+	17298503	-149	45	45	0.58912	0.68331	0.08391	90	1	0	0	3	5 or fewer	0	0	0	3	87			chr7(+):17298486-17298505			1
Transcription factors	ha_tf1_sg1	48	No	253639		ZNF620				Single	1	0|50bp	GPP, Cal	GAAAACGCACTTCCGGCGGA	GGG	1, 2 or 3	2				chr3	+	40506029	-79	65	67	0.91	0.91	0.23065	97	1	0	0	1	5 or fewer	0	0	0	1	35			chr3(+):40506012-40506031			2
Transcription factors	ha_tf1_sg2	48	No	253639		ZNF620				Single	2	0|50bp	GPP	CTCGGACCGCGAATCCCGCG	CGG		42				chr3	-	40506101	-7	59	57	0.8969	0.8969	0.37801	98	1	0	0	1	5 or fewer	0	0	0	1	19			chr3(-):40506098-40506117			2
Transcription factors	ha_tf1_sg3	48	No	253639		ZNF620				Single	3	0|50bp	GPP, hC-v2	cACACCTGGTAGCTCCTTCG	GGG		40	9	0.58598		chr3	-	40505858	-250	64	65	0.85539	0.85539	0.09816	92	1	0	0	3	5 or fewer	0	0	0	3	76			chr3(-):40505855-40505874			2
Transcription factors	ha_tf1_sg4	48	No	253639		ZNF620				Single	4	0|50bp	GPP, hC-v2	cCTACTGCCTGAGACAACAC	GGG		16	7	0.60941		chr3	-	40505919	-189	66	66	0.35494	0.34152	0.0948	91	1	0	1	8	10 or fewer	0	0	4	16	152			chr3(-):40505916-40505935			2
Transcription factors	ha_tf1_sg1	49	No	9310		ZNF235				Single	1	0|50bp	hCRISPRa-v2	cTCCGAGTGCCCACGGTTCG	TGG			6	0.56907		chr19	+	44305039	-13	43	48	1	1	0.25461	97	1	0	0	0	5 or fewer	0	0	0	0	33			chr19(+):44305022-44305041			1
Transcription factors	ha_tf1_sg2	49	No	9310		ZNF235				Single	2	0|50bp	hCRISPRa-v2	aGCAGAGGGTAGGCTAAAAT	GGG			10	0.50585		chr19	+	44305357	-331	49	39	0.57256	0.54248	0.08332	90	1	0	0	9	10 or fewer	0	0	2	11	143			chr19(+):44305340-44305359			1
Transcription factors	ha_tf1_sg3	49	No	9310		ZNF235				Single	3	0|50bp	hCRISPRa-v2	cGCTGCCCTTGGAGCATTCT	GGG			3	0.64071		chr19	-	44305115	-89	28	24	0.40218	0.37144	0.08181	90	1	0	1	5	10 or fewer	0	0	1	9	103			chr19(-):44305112-44305131			1
Transcription factors	ha_tf1_sg4	49	No	9310		ZNF235				Single	4	0|50bp	hCRISPRa-v2	tTGGGTTTGAGCCACTTCTC	TGG			5	0.59113		chr19	+	44305186	-160	44	43	0.385	0.34987	0.05609	86	1	0	0	13	20 or fewer	0	0	0	18	157			chr19(+):44305169-44305188			1
Transcription factors	ha_tf1_sg1	50	No	23314		SATB2				Single	1	0|50bp	Cal, hC-v2	cCGCGCCGAGCCGAACGTCC	CGG	4, 5 or 6		2	0.59909		chr2	+	199458846	-906	48	44	0.92778	0.92778	0.26209	97	1	0	0	1	5 or fewer	0	0	0	1	34	rs573528123	0.00087	chr2(+):199458829-199458848			2
Transcription factors	ha_tf1_sg2	50	No	23314	150538	SATB2	SATB2-AS1			Single	2	0|50bp	hCRISPRa-v2	cGACGCGCAAGAGGCGACCG	CGG			9	0.51792		chr2	+	199458673	-733	53	58	0.89289	0.89289	0.41805	99	1	0	0	2	5 or fewer	0	0	0	2	26			chr2(+):199458656-199458675			2
Transcription factors	ha_tf1_sg3	50	No	23314	150538	SATB2	SATB2-AS1			Single	3	0|50bp	hCRISPRa-v2	gCCCCTAGGCGCACTCGTCC	CGG			3	0.5803		chr2	+	199458589	-649	44	42	0.82905	0.82905	0.22967	97	1	0	0	3	5 or fewer	0	0	0	3	40	rs557427747	4e-05	chr2(+):199458572-199458591			2
Transcription factors	ha_tf1_sg4	50	No	23314		SATB2				Single	4	0|50bp	Cal, hC-v2	cACCGGGAAAAGTTGCTCGG	AGG	1, 2 or 3		1	0.63004		chr2	-	199458796	-856	61	63	0.80725	0.80725	0.16681	95	1	0	0	1	5 or fewer	0	0	0	1	32			chr2(-):199458793-199458812			2
Transcription factors	ha_tf1_sg1	51	No	3218		HOXB8			P1	Main	1	0|50bp	GPP	CAGCACCAGAGTTGTGTAGG	AGG		68				chr17	+	48613773	-255	59	62	0.44342	0.42033	0.05702	86	1	0	0	15	20 or fewer	0	0	0	19	160			chr17(+):48613756-48613775			1
Transcription factors	ha_tf1_sg2	51	No	3218		HOXB8			P1	Main	2	0|50bp	GPP, Cal	CCTTATTATAATGGTCTCCC	AGG	4, 5 or 6	4				chr17	-	48613604	-86	54	53	0.43235	0.42056	0.0695	88	1	0	0	6	10 or fewer	0	0	0	7	101	rs143575064	0.00076	chr17(-):48613601-48613620			1
Transcription factors	ha_tf1_sg3	51	No	3218		HOXB8			P1	Main	3	0|50bp	GPP	GGGGGGGCGCAAGAAGGCCG	CGG		17				chr17	+	48613668	-150	36	36	0.33677	0.3148	0.03387	78	1	0	0	10	10 or fewer	0	0	0	15	207	rs545735664	0.00057	chr17(+):48613651-48613670			1
Transcription factors	ha_tf1_sg4	51	No	3218		HOXB8			P1	Main	4	0|50bp	GPP, hC-v2	tTAGACACAAGTGAATCTAA	GGG		28	7	0.60105		chr17	+	48613718	-200	67	63	0.27954	0.25249	0.03871	80	1	0	0	14	20 or fewer	0	0	1	23	160			chr17(+):48613701-48613720			1
Transcription factors	ha_tf1_sg1	52	No	1875		E2F5				Single	1	0|50bp	GPP	CTTCACCGCTCACAAACGTT	TGG		36				chr8	+	85176882	-272	46	46	0.88753	0.8857	0.3828	98	1	0	0	3	5 or fewer	0	0	0	4	26			chr8(+):85176865-85176884			2
Transcription factors	ha_tf1_sg2	52	No	1875		E2F5				Single	2	0|50bp	GPP, hC-v2	tAATCTCACGCGGCAAAGCA	GGG		12	5	0.56181		chr8	-	85176962	-192	61	62	0.83503	0.74303	0.16669	95	1	0	0	2	5 or fewer	0	0	1	5	39			chr8(-):85176959-85176978			2
Transcription factors	ha_tf1_sg3	52	No	1875		E2F5				Single	3	0|50bp	GPP, Cal	AATGTGTTTCTAGGCAACGG	CGG	4, 5 or 6	16				chr8	+	85177095	-59	75	70	0.38413	0.36081	0.06641	88	1	0	1	7	10 or fewer	0	0	1	11	96			chr8(+):85177078-85177097			2
Transcription factors	ha_tf1_sg4	52	No	1875		E2F5				Single	4	0|50bp	GPP	ACGAGGAGAAGGGGCTGCGA	GGG		29				chr8	-	85177148	-6	41	47	0.22202	0.21105	0.02722	74	1	0	3	15	20 or fewer	0	0	3	18	238			chr8(-):85177145-85177164			2
Transcription factors	ha_tf1_sg1	53	No	148198		ZNF98				Single	1	0|50bp	hCRISPRa-v2	gACCTTATATACAAGGTTTA	AGG			6	0.47511		chr19	-	22422587	109899	22	27	0.60318	0.5067	0.04504	83	1	0	2	2	5 or fewer	0	0	3	9	128			chr19(-):22422584-22422603			1
Transcription factors	ha_tf1_sg2	53	No	148198		ZNF98				Single	2	0|50bp	hCRISPRa-v2	gCCTGAAAAGGGGGCACCTT	CGG			2	0.65581		chr19	-	22422518	109968	36	38	0.56184	0.55215	0.10292	92	1	0	2	16	20 or fewer	0	0	3	14	131			chr19(-):22422515-22422534			1
Transcription factors	ha_tf1_sg3	53	No	148198		ZNF98				Single	3	0|50bp	Cal, hC-v2	cACTCAGGGCGTGAGGGCGA	GGG	1, 2 or 3		1	0.66695		chr19	-	22422448	110038	48	51	0.36501	0.36501	0.05669	86	1	0	1	10	20 or fewer	0	0	1	10	129			chr19(-):22422445-22422464			1
Transcription factors	ha_tf1_sg4	53	No	148198		ZNF98				Single	4	0|50bp	Calabrese	GGCACGCGGTTGGAGCGGAA	AGG	4, 5 or 6					chr19	-	22422375	110111	56	55	0.27489	0.26269	0.08995	91	1	0	1	8	10 or fewer	0	0	2	10	58			chr19(-):22422372-22422391			1
Transcription factors	ha_tf1_sg1	54	No	11166	100507533	SOX21	SOX21-AS1			Single	1	0|50bp	Calabrese	CTGCGTTCTCGTGGCACGCC	TGG	4, 5 or 6					chr13	-	94712655	-109	36	36	1	1	0.20039	96	1	0	0	0	5 or fewer	0	0	0	0	46			chr13(-):94712652-94712671			2
Transcription factors	ha_tf1_sg2	54	No	11166	100507533	SOX21	SOX21-AS1			Single	2	0|50bp	hCRISPRa-v2	gCCGATGGGAAACCCCCAAT	CGG			1	0.7045		chr13	+	94712757	-211	53	51	0.67329	0.63475	0.2249	97	1	0	0	6	10 or fewer	0	0	0	7	47			chr13(+):94712740-94712759			2
Transcription factors	ha_tf1_sg3	54	No	11166	100507533	SOX21	SOX21-AS1			Single	3	0|50bp	hCRISPRa-v2	gTCGGCAGGCGCGCCTGAAG	GGG			9	0.51965		chr13	-	94712988	-442	48	53	0.43839	0.43636	0.13984	94	1	0	1	6	10 or fewer	0	0	1	7	55	rs535883186	0.00057	chr13(-):94712985-94713004			2
Transcription factors	ha_tf1_sg4	54	No	11166	100507533	SOX21	SOX21-AS1			Single	4	0|50bp	hCRISPRa-v2	cGCTGCTGGACTGACGGGTG	GGG			3	0.59311		chr13	+	94712850	-304	46	46	0.37183	0.36696	0.12153	93	1	0	0	9	10 or fewer	0	0	0	10	90			chr13(+):94712833-94712852			2
Transcription factors	ha_tf1_sg1	55	No	7745		ZKSCAN8				Single	1	0|50bp	Calabrese	GGTACTCCGGTACCCTCAGT	CGG	1, 2 or 3					chr6	+	28141796	-87	61	62	0.78517	0.74463	0.38068	98	1	0	0	2	5 or fewer	0	0	0	4	21			chr6(+):28141779-28141798			1
Transcription factors	ha_tf1_sg2	55	No	7745		ZKSCAN8				Single	2	0|50bp	hCRISPRa-v2	gCGAGCGCGCGGAGCTGCAT	GGG			2	0.68214		chr6	+	28141644	-239	47	47	0.71701	0.71701	0.22493	97	1	0	0	2	5 or fewer	0	0	0	2	50			chr6(+):28141627-28141646			1
Transcription factors	ha_tf1_sg3	55	No	7745		ZKSCAN8				Single	3	0|50bp	Cal, hC-v2	cTGAGGCACGCAGACGCGGG	AGG	1, 2 or 3		10	0.62995		chr6	+	28141738	-145	57	58	0.4753	0.54298	0.10294	92	1	0	1	13	20 or fewer	0	0	2	12	219			chr6(+):28141721-28141740			1
Transcription factors	ha_tf1_sg4	55	No	7745		ZKSCAN8				Single	4	0|50bp	hCRISPRa-v2	aGGCTGGAGCTGTGAATAGG	AGG			5	0.67367		chr6	-	28141566	-317	52	58	0.26521	0.26012	0.036	79	1	0	0	22	50 or fewer	0	0	2	23	258			chr6(-):28141563-28141582			1
Transcription factors	ha_tf1_sg1	56	No	162968	1	ZNF497	A1BG			Single	1	0|50bp	GPP, hC-v2	gCGCCTGCGTAACTATGCCG	CGG		2	2	0.69765		chr19	+	58362850	-98	63	64	1	1	0.49189	99	1	0	0	0	5 or fewer	0	0	0	0	10			chr19(+):58362833-58362852			2
Transcription factors	ha_tf1_sg2	56	No	162968	1	ZNF497	A1BG			Single	2	0|50bp	GPP, Cal, hC-v2	aCGCCCGAGTAGCTTGGCTG	TGG	1, 2 or 3	8	3	0.6944		chr19	-	58362900	-148	57	55	0.69466	0.62469	0.14222	94	1	0	0	4	5 or fewer	0	0	0	8	64	rs185349724	0.00027	chr19(-):58362897-58362916			2
Transcription factors	ha_tf1_sg3	56	No	162968	1	ZNF497	A1BG			Single	3	0|50bp	GPP	CAACAGCTACACAGGCGCCT	GGG		48				chr19	+	58362997	-245	47	52	0.43233	0.43889	0.08255	90	1	0	0	5	5 or fewer	0	0	0	4	91			chr19(+):58362980-58362999			2
Transcription factors	ha_tf1_sg4	56	No	162968	1	ZNF497	A1BG			Single	4	0|50bp	GPP, hC-v2	gGGCCGGAGGAGGACCGCCA	GGG		59	9	0.60976		chr19	-	58363051	-299	55	56	0.36657	0.36457	0.07594	89	1	0	1	10	20 or fewer	0	0	2	10	159			chr19(-):58363048-58363067			2
Transcription factors	ha_tf1_sg1	57	No	5452	100505622	POU2F2	LOC100505622			Single	1	0|50bp	Calabrese	CCGGTCCGCCCCCTTCAGAA	GGG	1, 2 or 3					chr19	+	42132534	-87	62	59	0.67251	0.67251	0.12238	93	1	0	1	0	5 or fewer	0	0	1	0	45			chr19(+):42132517-42132536			1
Transcription factors	ha_tf1_sg2	57	No	5452	100505622	POU2F2	LOC100505622			Single	2	0|50bp	hCRISPRa-v2	aTGGGGGCGACAGAAGTCGG	GGG			7	0.5656		chr19	-	42132699	-252	48	49	0.40211	0.46308	0.10054	92	1	0	0	4	5 or fewer	0	0	1	5	88			chr19(-):42132696-42132715			1
Transcription factors	ha_tf1_sg3	57	No	5452	100505622	POU2F2	LOC100505622			Single	3	0|50bp	hCRISPRa-v2	tAGTGGGGCAGAGGATAAGC	AGG			4	0.61946		chr19	+	42132634	-187	50	51	0.32563	0.35795	0.03022	76	1	0	1	11	20 or fewer	0	0	1	12	198			chr19(+):42132617-42132636			1
Transcription factors	ha_tf1_sg4	57	No	5452	100505622	POU2F2	LOC100505622			Single	4	0|50bp	Cal, hC-v2	aCACACACATGATTTGGGGT	GGG	1, 2 or 3		6	0.60032		chr19	-	42132584	-137	66	70	0.27268	0.26162	0.03729	79	1	0	0	17	20 or fewer	0	0	3	19	242			chr19(-):42132581-42132600			1
Transcription factors	ha_tf1_sg1	58	No	126208		ZNF787				Single	1	0|50bp	GPP, hC-v2	gCGCCATAGAGCATGGACGG	AGG		25	3	0.66938		chr19	-	56121486	-190	70	67	0.80769	0.79968	0.16667	95	1	0	0	1	5 or fewer	0	0	0	2	47			chr19(-):56121483-56121502			2
Transcription factors	ha_tf1_sg2	58	No	126208		ZNF787				Single	2	0|50bp	GPP, Cal, hC-v2	cTGTCCTCGCCGCTCTAGGA	AGG	4, 5 or 6	8	9	0.63635		chr19	+	56121384	-88	51	43	0.68911	0.68911	0.11113	93	1	0	1	3	5 or fewer	0	0	1	3	85	rs533577239	0.00057	chr19(+):56121367-56121386			2
Transcription factors	ha_tf1_sg3	58	No	126208		ZNF787				Single	3	0|50bp	GPP, hC-v2	cCGCACCTCCTGTCCGGGAA	GGG		60	8	0.64074		chr19	-	56121536	-240	42	43	0.62269	0.63155	0.08704	91	1	0	0	5	5 or fewer	0	0	0	7	100			chr19(-):56121533-56121552			2
Transcription factors	ha_tf1_sg4	58	No	126208		ZNF787				Single	4	0|50bp	GPP	CAGGCCGGAAGTGACCTTCC	CGG		54				chr19	+	56121301	-5	51	58	0.4702	0.44584	0.06568	88	1	0	0	7	10 or fewer	0	0	0	10	110			chr19(+):56121284-56121303			2
Transcription factors	ha_tf1_sg1	59	No	7849		PAX8				Single	1	0|50bp	Cal, hC-v2	gAGGCTCGTAGGCCGCGGAT	TGG	1, 2 or 3		5	0.6007		chr2	+	113278998	-76	51	51	0.75709	0.75709	0.21866	97	1	0	0	1	5 or fewer	0	0	0	1	45			chr2(+):113278981-113279000			1
Transcription factors	ha_tf1_sg2	59	No	7849		PAX8				Single	2	0|50bp	hCRISPRa-v2	gGGCCTCAGCGGGATAAAAC	CGG			3	0.63659		chr2	-	113278947	-25	49	50	0.61073	0.60351	0.05145	84	1	0	0	3	5 or fewer	0	0	1	3	80	rs138641095	0.00061	chr2(-):113278944-113278963			1
Transcription factors	ha_tf1_sg3	59	No	7849		PAX8				Single	3	0|50bp	hCRISPRa-v2	gGACATGGCTGAGTGGACTC	AGG			10	0.53258		chr2	+	113279067	-145	54	52	0.40832	0.36951	0.06139	87	1	0	0	16	20 or fewer	0	0	0	23	188			chr2(+):113279050-113279069			1
Transcription factors	ha_tf1_sg4	59	No	7849		PAX8				Single	4	0|50bp	hCRISPRa-v2	cTCAGCAGGCCTGGAAATAT	TGG			2	0.66827		chr2	+	113279156	-234	28	20	0.22976	0.2072	0.04781	83	1	0	0	21	50 or fewer	0	0	3	24	163			chr2(+):113279139-113279158			1
Transcription factors	ha_tf1_sg1	60	No	30827		CXXC1				Single	1	0|50bp	Calabrese	TCTTGCTTATCGTATCCGTA	TGG	4, 5 or 6					chr18	+	50287833	-140	61	59	0.98898	0.98898	0.31106	98	1	0	0	2	5 or fewer	0	0	0	2	27			chr18(+):50287816-50287835			2
Transcription factors	ha_tf1_sg2	60	No	30827		CXXC1				Single	2	0|50bp	hCRISPRa-v2	gCCTCGACGTACAGGCAACA	TGG			7	0.6101		chr18	+	50287961	-268	60	63	0.91322	0.91322	0.23471	97	1	0	0	1	5 or fewer	0	0	0	1	29			chr18(+):50287944-50287963			2
Transcription factors	ha_tf1_sg3	60	No	30827		CXXC1				Single	3	0|50bp	hCRISPRa-v2	gGACTCTACTGACAAGGTGG	CGG			5	0.6195		chr18	-	50287907	-214	68	69	0.5198	0.45875	0.06332	87	1	0	0	8	10 or fewer	0	0	0	12	116			chr18(-):50287904-50287923			2
Transcription factors	ha_tf1_sg4	60	No	30827		CXXC1				Single	4	0|50bp	Calabrese	CTCCGCTGCAAACCAGTAGG	TGG	4, 5 or 6					chr18	+	50287773	-80	59	60	0.42519	0.48728	0.12588	94	1	0	0	8	10 or fewer	0	0	0	8	57			chr18(+):50287756-50287775			2
Transcription factors	ha_tf1_sg1	61	No	474		ATOH1				Single	1	0|50bp	Calabrese	GACACGCGACCGGCGCGAGG	AGG	4, 5 or 6					chr4	+	93828673	-80	55	51	0.96591	0.96591	0.28089	98	1	0	0	1	5 or fewer	0	0	0	1	23			chr4(+):93828656-93828675			1
Transcription factors	ha_tf1_sg2	61	No	474		ATOH1				Single	2	0|50bp	hCRISPRa-v2	cCACTCGGAGATCACACACC	AGG			3	0.55834		chr4	-	93828781	28	59	58	0.74013	0.69045	0.13494	94	1	0	0	4	5 or fewer	0	0	0	5	66			chr4(-):93828778-93828797			1
Transcription factors	ha_tf1_sg3	61	No	474		ATOH1				Single	3	0|50bp	hCRISPRa-v2	gGGTGTAAAAACTCTTTGAT	TGG			8	0.52446		chr4	+	93828609	-144	46	43	0.52287	0.50921	0.07574	89	1	0	1	5	10 or fewer	0	0	1	7	107			chr4(+):93828592-93828611			1
Transcription factors	ha_tf1_sg4	61	No	474		ATOH1				Single	4	0|50bp	hCRISPRa-v2	gTGCGGAGCCGGCTCTCGGC	TGG			5	0.53952		chr4	-	93828421	-332	34	38	0.38725	0.38189	0.0849	90	1	0	0	11	20 or fewer	0	0	0	13	100			chr4(-):93828418-93828437			1
Transcription factors	ha_tf1_sg1	62	No	4601		MXI1			P2	Other	1	0|50bp	hCRISPRa-v2	gCGTTCCGCAAGATTCGCAA	AGG			5	0.58672		chr10	-	110225833	18200	64	63	1	1	0.43432	99	1	0	0	0	5 or fewer	0	0	0	0	9			chr10(-):110225830-110225849			2
Transcription factors	ha_tf1_sg2	62	No	4601		MXI1			P2	Other	2	0|50bp	hCRISPRa-v2	tGTAGTCCCGCACCCGCCCG	CGG			4	0.60364		chr10	-	110225896	18263	56	59	1	1	0.2906	98	1	0	0	0	5 or fewer	0	0	0	0	35			chr10(-):110225893-110225912			2
Transcription factors	ha_tf1_sg3	62	No	4601		MXI1			P2	Other	3	0|50bp	hCRISPRa-v2	cTCCCCGCGAGCACGGGGGA	GGG			6	0.57514		chr10	-	110225975	18342	42	45	0.53278	0.52719	0.09826	92	1	0	0	7	10 or fewer	0	0	0	8	86			chr10(-):110225972-110225991			2
Transcription factors	ha_tf1_sg4	62	No	4601		MXI1			P2	Other	4	0|50bp	hCRISPRa-v2	gACTCCCTGCGGTTGCCCAG	GGG			1	0.72555		chr10	-	110225633	18000	57	61	0.24535	0.21611	0.05977	86	1	1	2	12	20 or fewer	0	1	2	19	112			chr10(-):110225630-110225649	chr19(+):27771321-27771340	GACTCCCTGCGGTTGGCCAG	2
Transcription factors	ha_tf1_sg1	63	No	440077		ZNF705A				Single	1	0|50bp	GPP, Cal	CTCGTCAAAAATCTGCATAA	TGG	4, 5 or 6	6				chr12	+	8157034	-103	47	40	0.78516	0.50572	0.07941	90	1	0	0	3	5 or fewer	0	0	0	13	91			chr12(+):8157017-8157036			1
Transcription factors	ha_tf1_sg2	63	No	440077		ZNF705A				Single	2	0|50bp	GPP	ACAGGAAGTCTGATTACTCA	TGG		8				chr12	-	8157110	-27	56	58	0.60427	0.52948	0.09762	92	1	0	0	11	20 or fewer	0	0	2	14	122			chr12(-):8157107-8157126			1
Transcription factors	ha_tf1_sg3	63	No	440077		ZNF705A				Single	3	0|50bp	GPP	CGGTTAAGCTGCTCTGTGAG	AGG		15				chr12	+	8156915	-222	54	57	0.45403	0.38142	0.06819	88	1	0	0	5	5 or fewer	0	0	0	10	70			chr12(+):8156898-8156917			1
Transcription factors	ha_tf1_sg4	63	No	440077		ZNF705A				Single	4	0|50bp	hCRISPRa-v2	tTTACATAAGATAGCACCTT	AGG			3	0.33077		chr12	-	8156080	-1057	40	43	0.34455	0.31625	0.06541	87	1	0	0	19	20 or fewer	0	0	0	25	150			chr12(-):8156077-8156096			1
Transcription factors	ha_tf1_sg1	64	No	2672		GFI1			P1	Main	1	0|50bp	GPP	CGAGCGACTCAGTAACGCTC	AGG		23				chr1	-	92486163	-67	54	51	0.88923	0.88923	0.35444	98	1	0	0	1	5 or fewer	0	0	0	1	17			chr1(-):92486160-92486179			2
Transcription factors	ha_tf1_sg2	64	No	2672		GFI1			P1	Main	2	0|50bp	GPP, Cal, hC-v2	tGCTCCCAACCCCCGTCGGG	CGG	1, 2 or 3	2	9	0.61019		chr1	+	92486214	-118	55	61	0.64868	0.64098	0.10186	92	1	0	0	7	10 or fewer	0	0	1	7	77			chr1(+):92486197-92486216			2
Transcription factors	ha_tf1_sg3	64	No	2672		GFI1			P1	Main	3	0|50bp	GPP, hC-v2	cTCTCCCTGTGGGTCGGCAG	GGG		45	4	0.65673		chr1	+	92486327	-231	42	46	0.47327	0.46783	0.09965	92	1	0	0	16	20 or fewer	0	0	0	14	184			chr1(+):92486310-92486329			2
Transcription factors	ha_tf1_sg4	64	No	2672		GFI1			P1	Main	4	0|50bp	GPP, hC-v2	gCGCGCGGGACGGGCTGGAA	AGG		32	6	0.6447		chr1	-	92486272	-176	44	44	0.27617	0.27099	0.06622	88	1	0	1	10	20 or fewer	0	0	1	13	110			chr1(-):92486269-92486288			2
Transcription factors	ha_tf1_sg1	65	Yes	56917	56917 is not targeted!	MEIS3	MEIS3 is not targeted!		P2	Other	1	0|50bp	hCRISPRa-v2	gTGGAGCCTTCCGAGGTATT	GGG			9	0.54992		chr19	+	47406690	12835	37	40	0.52918	0.52918	0.11248	93	1	0	1	2	5 or fewer	0	0	1	2	74			chr19(+):47406673-47406692			1
Transcription factors	ha_tf1_sg2	65	Yes	56917	56917 is not targeted!	MEIS3	MEIS3 is not targeted!		P2	Other	2	0|50bp	hCRISPRa-v2	cACCAGGGGATCCCTCTACC	AGG			5	0.59704		chr19	+	47406626	12899	54	57	0.49532	0.44254	0.06955	88	1	0	0	6	10 or fewer	0	0	0	9	135			chr19(+):47406609-47406628			1
Transcription factors	ha_tf1_sg3	65	Yes	56917	56917 is not targeted!	MEIS3	MEIS3 is not targeted!		P2	Other	3	0|50bp	hCRISPRa-v2	gGGGCGGGGCCTAGCTAAGG	GGG			10	0.53857		chr19	+	47406872	12653	45	48	0.38053	0.37986	0.06253	87	1	0	0	19	20 or fewer	0	0	2	18	192			chr19(+):47406855-47406874			1
Transcription factors	ha_tf1_sg4	65	Yes	56917	56917 is not targeted!	MEIS3	MEIS3 is not targeted!		P2	Other	4	0|50bp	hCRISPRa-v2	tGCACCCTGCCCTGCGAAGG	GGG			6	0.57637		chr19	+	47406978	12547	48	53	0.4255	0.41847	0.08741	91	1	1	2	12	20 or fewer	0	1	1	14	175	rs201377906	0.00023	chr19(+):47406961-47406980	chr6(-):12717500-12717519	TGCACCCTCCCCTGCGAAGG	1
Transcription factors	ha_tf1_sg1	66	No	7392		USF2				Single	1	0|50bp	hCRISPRa-v2	cCGCGCGAGCCGGCGATCCA	GGG			3	0.60133		chr19	+	35268661	-301	39	39	0.92784	0.89672	0.48078	99	1	0	0	2	5 or fewer	0	0	1	2	31			chr19(+):35268644-35268663			2
Transcription factors	ha_tf1_sg2	66	No	7392		USF2				Single	2	0|50bp	hCRISPRa-v2	GcgccgcccTGGTGAAACGC	GGG			10	0.50443		chr19	-	35268379	-583	52	57	0.875	0.84424	0.45116	99	1	0	0	3	5 or fewer	0	0	1	4	23			chr19(-):35268376-35268395			2
Transcription factors	ha_tf1_sg3	66	No	7392		USF2				Single	3	0|50bp	hCRISPRa-v2	Cgcgcggcgtcccggagcct	CGG			4	0.55193		chr19	+	35268810	-152	24	26	0.7241	0.6799	0.1115	93	1	0	0	6	10 or fewer	0	0	0	8	89			chr19(+):35268793-35268812			2
Transcription factors	ha_tf1_sg4	66	No	7392		USF2				Single	4	0|50bp	hCRISPRa-v2	aCAAACAGTGGGGTCATGTG	AGG			1	0.68406		chr19	-	35268919	-43	57	58	0.29532	0.25327	0.05751	86	1	0	1	12	20 or fewer	0	0	2	20	181			chr19(-):35268916-35268935			2
Transcription factors	ha_tf1_sg1	67	No	10362	126321	HMG20B	MFSD12		P1	Main	1	0|50bp	GPP, Cal	GCAGATACCGATCGGCGCGC	CGG	4, 5 or 6	6				chr19	-	3572816	-128	56	51	1	1	0.49988	99	1	0	0	0	5 or fewer	0	0	0	0	11			chr19(-):3572813-3572832			1
Transcription factors	ha_tf1_sg2	67	No	10362	126321	HMG20B	MFSD12		P1	Main	2	0|50bp	GPP, hC-v2	tGCGGGCGGTGCGTCAAGTT	CGG		53	3	0.67503		chr19	-	3572739	-205	37	45	1	1	0.44535	99	1	0	0	0	5 or fewer	0	0	0	0	19			chr19(-):3572736-3572755			1
Transcription factors	ha_tf1_sg3	67	No	10362	126321	HMG20B	MFSD12		P1	Main	3	0|50bp	GPP	GAGCGAGTGGCGGACTTGCC	GGG		75				chr19	-	3572686	-258	39	47	0.83019	0.83019	0.18779	96	1	0	0	2	5 or fewer	0	0	0	2	58			chr19(-):3572683-3572702			1
Transcription factors	ha_tf1_sg4	67	No	10362	126321	HMG20B	MFSD12		P1	Main	4	0|50bp	GPP, hC-v2	gCCTCGGCGAACGGTCCCAT	TGG		23	2	0.70881		chr19	-	3572867	-77	42	41	0.80247	0.76366	0.39603	98	1	0	0	1	5 or fewer	0	0	0	5	18			chr19(-):3572864-3572883			1
Transcription factors	ha_tf1_sg1	68	No	3664		IRF6				Single	1	0|50bp	GPP, hC-v2	cGCCCCCCGGCGTTCGGGAT	TGG		2	1	0.67955		chr1	+	209806221	-78	34	37	1	1	0.41349	99	1	0	1	0	5 or fewer	0	0	1	0	32			chr1(+):209806204-209806223			2
Transcription factors	ha_tf1_sg2	68	No	3664		IRF6				Single	2	0|50bp	GPP	TGCGAAGGCTGCGGCGTCCT	GGG		57				chr1	-	209806156	-13	30	34	0.83453	0.70576	0.22182	97	1	0	0	7	10 or fewer	0	0	0	10	78			chr1(-):209806153-209806172			2
Transcription factors	ha_tf1_sg3	68	No	3664		IRF6				Single	3	0|50bp	GPP, hC-v2	cAGGCCTAGCCTTACGGCTC	AGG		49	5	0.63362		chr1	+	209806358	-215	40	38	0.76755	0.76755	0.30991	98	1	0	0	3	5 or fewer	0	0	0	3	62			chr1(+):209806341-209806360			2
Transcription factors	ha_tf1_sg4	68	No	3664		IRF6				Single	4	0|50bp	GPP, hC-v2	gAGTTAGAAGCGGAGGAGTA	GGG		20	9	0.60578		chr1	-	209806303	-160	54	51	0.33714	0.3296	0.04599	83	1	0	0	11	20 or fewer	0	0	0	15	200			chr1(-):209806300-209806319			2
Transcription factors	ha_tf1_sg1	69	No	220992	399748	ZNF485	CAP1P2			Single	1	0|50bp	Calabrese	AACGTAGTCTGGGCCGCTTG	GGG	4, 5 or 6					chr10	-	43606365	-76	54	57	0.71122	0.71122	0.20009	96	1	0	0	4	5 or fewer	0	0	0	4	38			chr10(-):43606362-43606381			1
Transcription factors	ha_tf1_sg2	69	No	220992	399748	ZNF485	CAP1P2			Single	2	0|50bp	hCRISPRa-v2	gGTGCAGCGCTCGCACCACG	CGG			7	0.44148		chr10	-	43606440	-1	65	60	0.44216	0.43916	0.07647	89	1	0	0	6	10 or fewer	0	0	2	5	69			chr10(-):43606437-43606456			1
Transcription factors	ha_tf1_sg3	69	No	220992	399748	ZNF485	CAP1P2			Single	3	0|50bp	hCRISPRa-v2	gGAGATAGTCCTTCAAAAGC	AGG			10	0.43721		chr10	-	43606143	-298	54	52	0.37485	0.37407	0.06947	88	1	0	2	10	20 or fewer	0	0	2	13	106			chr10(-):43606140-43606159			1
Transcription factors	ha_tf1_sg4	69	No	220992	399748	ZNF485	CAP1P2			Single	4	0|50bp	hCRISPRa-v2	aTCTGGTAAAAAATTGGACA	GGG			9	0.43831		chr10	-	43606219	-222	62	65	0.29638	0.23551	0.04674	83	1	0	0	17	20 or fewer	0	0	3	28	205			chr10(-):43606216-43606235			1
Transcription factors	ha_tf1_sg1	70	No	64763	64763 is not targeted!	ZNF574	ZNF574 is not targeted!		P2	Other	1	0|50bp	hCRISPRa-v2	tCTGAGTGCAACCAGCTGTA	TGG			10	0.55909		chr19	+	42078678	2493	54	54	0.55929	0.54424	0.0759	89	1	0	1	6	10 or fewer	0	0	1	9	103			chr19(+):42078661-42078680			2
Transcription factors	ha_tf1_sg2	70	No	64763	64763 is not targeted!	ZNF574	ZNF574 is not targeted!		P2	Other	2	0|50bp	hCRISPRa-v2	cTACGAGTGTGTGGATTGCA	AGG			5	0.59209		chr19	+	42078998	2813	55	59	0.47674	0.44689	0.07341	89	1	0	0	6	10 or fewer	0	0	0	9	75			chr19(+):42078981-42079000			2
Transcription factors	ha_tf1_sg3	70	No	64763	64763 is not targeted!	ZNF574	ZNF574 is not targeted!		P2	Other	3	0|50bp	hCRISPRa-v2	aGGAGGCCCTAGAACAACTG	GGG			1	0.61012		chr19	-	42079103	2918	71	74	0.33098	0.29725	0.06054	87	1	0	1	14	20 or fewer	0	0	4	16	174			chr19(-):42079100-42079119			2
Transcription factors	ha_tf1_sg4	70	No	64763	64763 is not targeted!	ZNF574	ZNF574 is not targeted!		P2	Other	4	0|50bp	hCRISPRa-v2	cAGTACCAGTGCCTGGAGTG	TGG			3	0.5933		chr19	+	42078846	2661	60	62	0.21859	0.20281	0.02546	72	1	0	0	23	50 or fewer	0	0	0	32	346			chr19(+):42078829-42078848			2
Transcription factors	ha_tf1_sg1	71	No	11108		PRDM4				Single	1	0|50bp	GPP, hC-v2	gGGGAGGGCGCACGCACGAG	GGG		28	6	0.68052		chr12	-	107761189	-51	41	41	0.8064	0.8064	0.12446	93	1	0	1	4	5 or fewer	0	0	1	4	145			chr12(-):107761186-107761205			1
Transcription factors	ha_tf1_sg2	71	No	11108		PRDM4				Single	2	0|50bp	GPP	CCCCTAAATCCCGCAGACTC	AGG		59				chr12	+	107761434	-296	50	48	0.65294	0.6132	0.09935	92	1	0	0	5	5 or fewer	0	0	0	6	85			chr12(+):107761417-107761436			1
Transcription factors	ha_tf1_sg3	71	No	11108		PRDM4				Single	3	0|50bp	GPP	GCGATCGGCCCATGGTTGCT	AGG		46				chr12	+	107761371	-233	54	56	0.62275	0.54806	0.17701	96	1	0	0	1	5 or fewer	0	0	0	2	24			chr12(+):107761354-107761373			1
Transcription factors	ha_tf1_sg4	71	No	11108		PRDM4				Single	4	0|50bp	GPP, Cal	CGTGCGCACGGCAGAGGCAC	TGG	1, 2 or 3	4				chr12	+	107761287	-149	46	46	0.46856	0.44124	0.06425	87	1	0	0	4	5 or fewer	0	0	0	9	127			chr12(+):107761270-107761289			1
Transcription factors	ha_tf1_sg1	72	Yes	27086		FOXP1			T2	Other	1	0|50bp	hCRISPRa-v2	cCACTTGTCACATACACCCT	TGG			4	0.41117		chr3	-	71543593	-478668	54	60	0.60864	0.47904	0.09338	91	1	0	0	9	10 or fewer	0	0	1	14	191			chr3(-):71543590-71543609			2
Transcription factors	ha_tf1_sg2	72	Yes	27086		FOXP1			T2	Other	2	0|50bp	hCRISPRa-v2	gCTAGCCGTGGAGGCACATG	TGG			2	0.48884		chr3	+	71543644	-478719	59	56	0.3697	0.36232	0.10286	92	1	0	0	8	10 or fewer	0	0	2	10	103			chr3(+):71543627-71543646			2
Transcription factors	ha_tf1_sg3	72	Yes	27086		FOXP1			T2	Other	3	0|50bp	hCRISPRa-v2	gCACAGAAGTAGAGGGATAT	AGG			1	0.68979		chr3	-	71543743	-478818	40	41	0.21632	0.20072	0.03669	79	1	0	1	16	20 or fewer	0	0	2	23	215			chr3(-):71543740-71543759			2
Transcription factors	ha_tf1_sg4	72	Yes	27086		FOXP1			T2	Other	4	0|50bp	hCRISPRa-v2	gAGAACCACTTCAAACACAT	GGG			5	0.3986		chr3	-	71543892	-478967	64	63	0.21409	0.19081	0.05509	85	1	0	0	22	50 or fewer	0	0	3	32	194			chr3(-):71543889-71543908			2
Transcription factors	ha_tf1_sg1	73	No	6257	7922	RXRB	SLC39A7			Single	1	0|50bp	GPP, Cal	CCTCGTCTAGTTGGAAACCG	AGG	1, 2 or 3	15				chr6	+	33200707	-41		70		0.81317	0.25469	97	1	0			Unknown	0	0	0	2	20			chr6(+):33200690-33200709			1
Transcription factors	ha_tf1_sg2	73	No	6257	7922	RXRB	SLC39A7			Single	2	0|50bp	Calabrese	ATTGTGGGGTCGCGTCCCGG	TGG	4, 5 or 6					chr6	-	33200375	291		63		0.84135	0.22644	97	1	0			Unknown	0	0	0	2	29			chr6(-):33200372-33200391			1
Transcription factors	ha_tf1_sg3	73	No	6257	7922	RXRB	SLC39A7			Single	3	0|50bp	GPP, hC-v2	tTACCAATATGGCGGCACTC	CGG		24	5	0.60879		chr6	-	33200819	-153		59		0.60504	0.19658	96	1	0			Unknown	0	0	0	6	50			chr6(-):33200816-33200835			1
Transcription factors	ha_tf1_sg4	73	No	6257	7922	RXRB	SLC39A7			Single	4	0|50bp	hCRISPRa-v2	gCGGCCCAAGACATGATCCC	TGG			1	0.70058		chr6	+	33200480	186		47		0.55136	0.16189	95	1	0			Unknown	0	0	1	6	73			chr6(+):33200463-33200482			1
Transcription factors	ha_tf1_sg1	74	No	79797	392	ZNF408	ARHGAP1			Single	1	0|50bp	hCRISPRa-v2	gTCAGAAAGCCTCCCTACGC	CGG			6	0.57312		chr11	-	46701026	-5	55	60	1	1	0.18355	96	1	0	0	0	5 or fewer	0	0	0	0	61			chr11(-):46701023-46701042			2
Transcription factors	ha_tf1_sg2	74	No	79797	392	ZNF408	ARHGAP1			Single	2	0|50bp	hCRISPRa-v2	tTCCCAGCTAGTCGAATCAC	TGG			2	0.62575		chr11	+	46700838	-193	56	55	0.63502	0.58353	0.1836	96	1	0	0	3	5 or fewer	0	0	0	4	55			chr11(+):46700821-46700840			2
Transcription factors	ha_tf1_sg3	74	No	79797	392	ZNF408	ARHGAP1			Single	3	0|50bp	hCRISPRa-v2	gAGGGAGCAGTGCCCGAGCG	CGG			8	0.54782		chr11	-	46700556	-475	59	57	0.32941	0.32442	0.07346	89	1	0	0	20	20 or fewer	0	0	0	21	234			chr11(-):46700553-46700572			2
Transcription factors	ha_tf1_sg4	74	No	79797	392	ZNF408	ARHGAP1			Single	4	0|50bp	hCRISPRa-v2	gCCCGCCTAAGTTCCTGCCT	CGG			3	0.61648		chr11	+	46700749	-282	43	49	0.31655	0.30226	0.06681	88	1	0	1	5	10 or fewer	0	0	3	6	76			chr11(+):46700732-46700751			2
Transcription factors	ha_tf1_sg1	75	No	23361		ZNF629				Single	1	0|50bp	GPP	CAGCCGCCAAATCTGAGATA	GGG		55				chr16	-	30787468	-279	56	59	0.54111	0.48207	0.10738	92	1	0	0	5	5 or fewer	0	0	3	9	90			chr16(-):30787465-30787484			1
Transcription factors	ha_tf1_sg2	75	No	23361		ZNF629				Single	2	0|50bp	GPP, hC-v2	gCCTGCTCCCACTGGAGACG	GGG			1	0.69889		chr16	-	30787348	-159	54	58	0.33958	0.31343	0.05554	85	1	0	1	10	20 or fewer	0	0	2	13	146			chr16(-):30787345-30787364			1
Transcription factors	ha_tf1_sg3	75	No	23361		ZNF629				Single	3	0|50bp	GPP, hC-v2	tGAAGAGCGGCCAGAAGCCC	AGG		50	8	0.59878		chr16	-	30787411	-222	40	37	0.26414	0.28011	0.04532	83	1	0	1	18	20 or fewer	0	0	1	19	183	rs564188978	0.0003	chr16(-):30787408-30787427			1
Transcription factors	ha_tf1_sg4	75	No	23361		ZNF629				Single	4	0|50bp	GPP, Cal, hC-v2	cCCGCAGCCTGGGGAAAAAA	GGG	4, 5 or 6	7	4	0.64365		chr16	+	30787293	-104	40	31	0.20782	0.19579	0.03091	76	1	2	2	23	50 or fewer	0	2	2	36	271			chr16(+):30787276-30787295	chr1(+):36084472-36084491; chr3(+):135392133-135392152	CCCGCAGCCTGGGGAAGAAA; CCCACAGCCTGGGGAAAAAA	1
Transcription factors	ha_tf1_sg1	76	No	64651		CSRNP1				Single	1	0|50bp	hCRISPRa-v2	Gaggtggggatctctacgct	CGG			10	0.55965		chr3	-	39153891	-299	67	62	0.70386	0.70386	0.28643	98	1	0	0	2	5 or fewer	0	0	0	2	57			chr3(-):39153888-39153907			2
Transcription factors	ha_tf1_sg2	76	No	64651		CSRNP1				Single	2	0|50bp	hCRISPRa-v2	cGCTCCGCCCTCCTCGTCAG	TGG			2	0.71653		chr3	+	39153631	-39	55	57	0.64647	0.59384	0.15764	95	1	0	0	4	5 or fewer	0	0	1	5	65			chr3(+):39153614-39153633			2
Transcription factors	ha_tf1_sg3	76	No	64651		CSRNP1				Single	3	0|50bp	hCRISPRa-v2	gGAGCCTGGCGCAGCGGCCT	GGG			5	0.69102		chr3	+	39153747	-155	12	13	0.46927	0.43713	0.05908	86	1	0	1	16	20 or fewer	0	0	2	18	304			chr3(+):39153730-39153749			2
Transcription factors	ha_tf1_sg4	76	No	64651		CSRNP1				Single	4	0|50bp	hCRISPRa-v2	gAAGGTAGAATGGAATCCTG	AGG			1		1.2971	chr3	-	39154733	-1141	65	63	0.21299	0.20037	0.03185	77	1	0	2	16	20 or fewer	0	0	5	21	204			chr3(-):39154730-39154749			2
Transcription factors	ha_tf1_sg1	77	No	647589		ANHX				Single	1	0|50bp	Cal, hC-v2	gGACTCCGCGGTCGCATCGG	GGG	4, 5 or 6		2	0.70252		chr12	-	133235979	118	57	59	0.97269	0.97145	0.507	99	1	0	0	2	5 or fewer	0	0	0	2	21			chr12(-):133235976-133235995			1
Transcription factors	ha_tf1_sg2	77	No	647589		ANHX				Single	2	0|50bp	Calabrese	GGCTCGCAGCCAATCCCGCG	AGG	1, 2 or 3					chr12	+	133235928	169	63	62	0.94858	0.94858	0.33076	98	1	0	0	3	5 or fewer	0	0	1	2	37			chr12(+):133235911-133235930			1
Transcription factors	ha_tf1_sg3	77	No	647589		ANHX				Single	3	0|50bp	hCRISPRa-v2	gAGGAGTCCCGGACGACCTG	GGG			3	0.68071		chr12	+	133236066	31	60	61	0.72602	0.72602	0.14453	94	1	0	0	5	5 or fewer	0	0	0	5	78			chr12(+):133236049-133236068			1
Transcription factors	ha_tf1_sg4	77	No	647589		ANHX				Single	4	0|50bp	hCRISPRa-v2	gGCGGCGCGGGGTCAGCCGT	GGG			10	0.61344		chr12	-	133236228	-131	42	39	0.50965	0.50965	0.10541	92	1	0	0	12	20 or fewer	0	0	0	12	132			chr12(-):133236225-133236244			1
Transcription factors	ha_tf1_sg1	78	No	79191		IRX3				Single	1	0|50bp	GPP, Cal, hC-v2	CcccgcGCGCGGGATCCGCG	GGG	4, 5 or 6	8	1	0.69124		chr16	-	54286934	-146	52	50	0.48906	0.47795	0.08909	91	1	0	1	8	10 or fewer	0	0	1	9	112	rs533768024	0.00038	chr16(-):54286931-54286950			2
Transcription factors	ha_tf1_sg2	78	No	79191		IRX3				Single	2	0|50bp	GPP, hC-v2	gGCGACTCGGGGAAGAGACG	CGG			2	0.62836		chr16	-	54286876	-88	52	54	0.42995	0.44595	0.05405	85	1	0	0	6	10 or fewer	0	0	0	6	132			chr16(-):54286873-54286892			2
Transcription factors	ha_tf1_sg3	78	No	79191		IRX3				Single	3	0|50bp	GPP	CCCGCCCGGCGCGAGCAGGA	GGG		46				chr16	-	54287006	-218	32	41	0.3994	0.38808	0.08277	90	1	0	0	9	10 or fewer	0	0	2	11	95			chr16(-):54287003-54287022			2
Transcription factors	ha_tf1_sg4	78	No	79191		IRX3				Single	4	0|50bp	GPP	CCGAGATTTGGGGAAAGGCG	AGG		22				chr16	-	54286820	-32	57	61	0.33101	0.30144	0.05289	85	1	0	0	7	10 or fewer	0	0	0	12	123			chr16(-):54286817-54286836			2
Transcription factors	ha_tf1_sg1	79	No	9667	6294	SAFB2	SAFB			Single	1	0|50bp	GPP, hC-v2	tGTGCCGGGGAACCCGCGGT	TGG			3	0.62917		chr19	-	5622909	-132	54	49	0.81555	0.81555	0.30631	98	1	0	0	4	5 or fewer	0	0	0	4	39	rs140041393	0.00034	chr19(-):5622906-5622925			1
Transcription factors	ha_tf1_sg2	79	No	9667	6294	SAFB2	SAFB			Single	2	0|50bp	GPP, hC-v2	gCGCATGTGCAGTTGCAACC	GGG			5	0.60549		chr19	+	5623046	-269	60	62	0.52047	0.50713	0.16018	95	1	0	0	6	10 or fewer	0	0	1	7	74			chr19(+):5623029-5623048			1
Transcription factors	ha_tf1_sg3	79	No	9667	6294	SAFB2	SAFB			Single	3	0|50bp	GPP, hC-v2	gCGTCCCGGCAGTTCCCGGC	GGG			1	0.73331		chr19	+	5622973	-196	54	51	0.40932	0.40932	0.10519	92	1	0	0	6	10 or fewer	0	0	0	6	87			chr19(+):5622956-5622975			1
Transcription factors	ha_tf1_sg4	79	No	9667	6294	SAFB2	SAFB			Single	4	0|50bp	hCRISPRa-v2	gCGCGCTGGGGCGACTGGAG	CGG			2	0.68489		chr19	+	5623109	-332		55		0.30054	0.04516	83	1	1			Unspecific	0	1	0	14	158			chr19(+):5623092-5623111	chr12(+):29150009-29150028	GCGCGCTGGGGCGACTGGTG	1
Transcription factors	ha_tf1_sg1	80	No	4782		NFIC			P1	Main	1	0|50bp	hCRISPRa-v2	aGAGCCTCCCCCGACGTCTC	AGG			4	0.60279		chr19	-	3366260	-324	44	42	0.53504	0.59085	0.21063	96	1	0	1	20	50 or fewer	0	0	4	5	71			chr19(-):3366257-3366276			2
Transcription factors	ha_tf1_sg2	80	No	4782		NFIC			P1	Main	2	0|50bp	GPP	AGGCGGCGAGGAGAGCGCGC	CGG		12				chr19	+	3366520	-64	47	46	0.37781	0.41859	0.05472	85	1	0	0	22	50 or fewer	0	0	1	18	203			chr19(+):3366503-3366522			2
Transcription factors	ha_tf1_sg3	80	No	4782		NFIC			P1	Main	3	0|50bp	hCRISPRa-v2	gGGCACTAGACCAGGACCCC	AGG			3	0.63998		chr19	-	3366201	-383	51	53	0.37061	0.37533	0.06488	87	1	0	0	9	10 or fewer	0	0	0	16	160			chr19(-):3366198-3366217			2
Transcription factors	ha_tf1_sg4	80	No	4782		NFIC			P1	Main	4	0|50bp	GPP, hC-v2	aGAAGTGGGAGGTTCGGGGT	GGG		22	2	0.67694		chr19	+	3366346	-238	51	57	0.29038	0.29133	0.05841	86	1	0	0	28	50 or fewer	0	0	1	30	333			chr19(+):3366329-3366348			2
Transcription factors	ha_tf1_sg1	81	No	26257		NKX2-8				Single	1	0|50bp	hCRISPRa-v2	cGGGACGCCGCTCCTACGGA	TGG			10	0.51844		chr14	+	36582461	147	47	42	0.99818	0.99818	0.58245	99	1	0	0	1	5 or fewer	0	0	0	1	15	rs571824004	0.00042	chr14(+):36582444-36582463			1
Transcription factors	ha_tf1_sg2	81	No	26257		NKX2-8				Single	2	0|50bp	Cal, hC-v2	gGGAGGTAACTGGGCGCCAA	GGG	4, 5 or 6		7	0.54538		chr14	-	36582696	-88	41	46	0.53436	0.52968	0.2083	96	1	0	0	19	20 or fewer	0	0	0	20	103			chr14(-):36582693-36582712			1
Transcription factors	ha_tf1_sg3	81	No	26257		NKX2-8				Single	3	0|50bp	hCRISPRa-v2	cTGTCTGATTAGCCCAAAGT	GGG			5	0.57095		chr14	+	36582766	-158	56	51	0.36233	0.33649	0.0818	90	1	0	0	13	20 or fewer	0	0	0	17	100			chr14(+):36582749-36582768			1
Transcription factors	ha_tf1_sg4	81	No	26257		NKX2-8				Single	4	0|50bp	hCRISPRa-v2	cACCCTGGAGACCCGGACCT	CGG			3	0.58876		chr14	-	36582577	31	57	61	0.23791	0.24523	0.07428	89	1	0	2	16	20 or fewer	0	0	2	17	163			chr14(-):36582574-36582593			1
Transcription factors	ha_tf1_sg1	82	No	51085		MLXIPL				Single	1	0|50bp	GPP, Cal, hC-v2	aCACCATAGGCCGATCGGGT	GGG	1, 2 or 3	1	10	0.52183		chr7	+	73624603	-80	60	58	1	1	0.38297	98	1	0	0	0	5 or fewer	0	0	0	0	22			chr7(+):73624586-73624605			2
Transcription factors	ha_tf1_sg2	82	No	51085		MLXIPL				Single	2	0|50bp	GPP, Cal	ATTAGCATAATCCTTACGCC	AGG	1, 2 or 3	2				chr7	+	73624653	-130	56	52	0.77403	0.75846	0.19768	96	1	0	0	2	5 or fewer	0	0	1	2	45	rs554024670	0.00061	chr7(+):73624636-73624655			2
Transcription factors	ha_tf1_sg3	82	No	51085		MLXIPL				Single	3	0|50bp	GPP	GAGCTGTTCCCCGCGCTGCG	CGG		57				chr7	-	73624532	-9	53	56	0.73918	0.73009	0.11061	93	1	0	0	4	5 or fewer	0	0	0	5	61			chr7(-):73624529-73624548			2
Transcription factors	ha_tf1_sg4	82	No	51085		MLXIPL				Single	4	0|50bp	GPP, hC-v2	aAAGTAGGGGCGGCTCTATC	AGG		59	6	0.59066		chr7	-	73624731	-208	34	36	0.7245	0.7245	0.2268	97	1	0	1	1	5 or fewer	0	0	1	1	37			chr7(-):73624728-73624747			2
Transcription factors	ha_tf1_sg1	83	No	10589	83638	DRAP1	C11orf68			Single	1	0|50bp	GPP	GGGGCCAACGTTCGCTCTTC	TGG		45				chr11	+	65919241	-196	23	21	1	0.99331	0.22075	97	1	0	0	0	5 or fewer	0	0	0	1	39			chr11(+):65919224-65919243			1
Transcription factors	ha_tf1_sg2	83	No	10589	83638	DRAP1	C11orf68			Single	2	0|50bp	GPP, hC-v2	gACTCCGCGGGAAACGGCGG	GGG		22	3	0.69343		chr11	+	65919379	-58	42	41	0.67437	0.67437	0.1404	94	1	0	0	1	5 or fewer	0	0	0	1	61			chr11(+):65919362-65919381			1
Transcription factors	ha_tf1_sg3	83	No	10589	83638	DRAP1	C11orf68			Single	3	0|50bp	GPP, Cal, hC-v2	aCCGGCCAGGAGGCTTCAAG	AGG	1, 2 or 3	1	4	0.68326		chr11	+	65919311	-126	59	62	0.41445	0.37436	0.06474	87	1	0	0	8	10 or fewer	0	0	1	11	130			chr11(+):65919294-65919313			1
Transcription factors	ha_tf1_sg4	83	No	10589	83638	DRAP1	C11orf68			Single	4	0|50bp	GPP, hC-v2	Acggggaggtgctgactcgg	GGG		88	5	0.64982		chr11	+	65919174	-263	53	53	0.24112	0.26917	0.06309	87	1	0	1	9	10 or fewer	0	0	1	9	104			chr11(+):65919157-65919176			1
Transcription factors	ha_tf1_sg1	84	No	57547		ZNF624				Single	1	0|50bp	hCRISPRa-v2	aACGCTTCCAGCAATGGCGG	CGG			8	0.53512		chr17	+	16653830	-2	50	53	0.79504	0.78849	0.12149	93	1	0	0	3	5 or fewer	0	0	0	4	53			chr17(+):16653813-16653832			2
Transcription factors	ha_tf1_sg2	84	No	57547		ZNF624				Single	2	0|50bp	hCRISPRa-v2	aCATCTATCTGTTCTCTCGA	CGG			9	0.4685		chr17	-	16654106	-278	57	60	0.50595	0.44897	0.07326	89	1	0	1	7	10 or fewer	0	0	1	12	80			chr17(-):16654103-16654122			2
Transcription factors	ha_tf1_sg3	84	No	57547		ZNF624				Single	3	0|50bp	hCRISPRa-v2	gCTCAGGCGCTGAGGATTCT	GGG			3	0.61981		chr17	-	16653907	-79	36	32	0.39058	0.35335	0.05841	86	1	0	0	13	20 or fewer	0	0	5	12	143			chr17(-):16653904-16653923			2
Transcription factors	ha_tf1_sg4	84	No	57547		ZNF624				Single	4	0|50bp	Cal, hC-v2	tGAAGGAATTGGCTCTTCGA	GGG	4, 5 or 6		1	0.66711		chr17	+	16653966	-138	56	59	0.28838	0.28724	0.05851	86	1	0	0	9	10 or fewer	0	0	0	10	177			chr17(+):16653949-16653968			2
Transcription factors	ha_tf1_sg1	85	Yes	158800		RHOXF1				Single	1	0|50bp	hCRISPRa-v2	gTGGGGTGGCCAAAACACAG	GGG			2	0.59044		chrX	+	120116362	-475	73	73	0.47719	0.45749	0.04702	83	1	0	0	10	10 or fewer	0	0	1	14	185			chrX(+):120116345-120116364			1
Transcription factors	ha_tf1_sg2	85	Yes	158800		RHOXF1				Single	2	0|50bp	Calabrese	TTATGCGCACAAGCAAGAGA	GGG	1, 2 or 3					chrX	+	120116004	-117	67	61	0.30737	0.30363	0.07031	88	1	0	1	7	10 or fewer	0	0	3	12	76			chrX(+):120115987-120116006			1
Transcription factors	ha_tf1_sg3	85	Yes	158800		RHOXF1				Single	3	0|50bp	hCRISPRa-v2	tGCATGCTGCCAAATATGGA	GGG			3	0.56254		chrX	-	120116576	-689	69	66	0.30004	0.29243	0.05554	85	1	0	1	16	20 or fewer	0	0	2	18	146			chrX(-):120116573-120116592			1
Transcription factors	ha_tf1_sg4	85	Yes	158800		RHOXF1				Single	4	0|50bp	hCRISPRa-v2	gGGATCGGGATCTTGGAGAT	GGG			5	0.51459		chrX	+	120116715	-828	55	51	0.55874	0.51376	0.08338	90	1	1	1	5	10 or fewer	0	1	0	9	103			chrX(+):120116698-120116717	chr22(-):39234785-39234804	GGGGTCGGGATCTTGGAGAT	1
Transcription factors	ha_tf1_sg1	86	No	163071		ZNF114				Single	1	0|50bp	GPP	TGACTAGCGGCTAAACCGCA	AGG		33				chr19	-	48271136	-237	62	61	1	0.95149	0.41016	99	1	0	0	0	5 or fewer	0	0	0	1	10			chr19(-):48271133-48271152			2
Transcription factors	ha_tf1_sg2	86	No	163071		ZNF114				Single	2	0|50bp	GPP, Cal	CCCTCAGTACTGTAAAAGGG	CGG	1, 2 or 3	1				chr19	-	48271237	-136	66	68	0.58088	0.48631	0.06924	88	1	0	0	3	5 or fewer	0	0	1	6	71			chr19(-):48271234-48271253			2
Transcription factors	ha_tf1_sg3	86	No	163071		ZNF114				Single	3	0|50bp	hCRISPRa-v2	gCTGGAGAGCCTAGGAACGG	TGG			10	0.57391		chr19	+	48271377	4	65	66	0.27846	0.27456	0.05866	86	1	0	0	19	20 or fewer	0	0	1	21	143			chr19(+):48271360-48271379			2
Transcription factors	ha_tf1_sg4	86	No	163071		ZNF114				Single	4	0|50bp	GPP, Cal	AAATGCAGGAAGCCAGCAAG	CGG	1, 2 or 3	3				chr19	+	48271296	-77	59	58	0.20934	0.18999	0.02674	73	1	0	0	36	50 or fewer	0	0	3	48	437			chr19(+):48271279-48271298			2
Transcription factors	ha_tf1_sg1	87	No	3725	100131060	JUN	LINC01135			Single	1	0|50bp	hCRISPRa-v2	cGGGAAAAACGGCCCgggga	GGG			1		1.7783	chr1	-	58784325	-277	47	44	0.67133	0.67133	0.12133	93	1	0	0	2	5 or fewer	0	0	0	2	61			chr1(-):58784322-58784341			1
Transcription factors	ha_tf1_sg2	87	No	3725	100131060	JUN	LINC01135			Single	2	0|50bp	hCRISPRa-v2	AgaaagaagggCCCGACTGT	AGG			6	0.69908		chr1	-	58784254	-206	56	54	0.56751	0.64207	0.10602	92	1	0	0	9	10 or fewer	0	0	0	5	120	rs192294851	0.00023	chr1(-):58784251-58784270			1
Transcription factors	ha_tf1_sg3	87	No	3725	100131060	JUN	LINC01135			Single	3	0|50bp	Calabrese	AGCGACGCGAGCCAATGGGA	AGG	4, 5 or 6					chr1	-	58784129	-81	60	60	0.55413	0.56806	0.22071	97	1	0	0	3	5 or fewer	0	0	0	4	26			chr1(-):58784126-58784145			1
Transcription factors	ha_tf1_sg4	87	No	3725	100131060	JUN	LINC01135			Single	4	0|50bp	hCRISPRa-v2	gCCCAGAGAAGAATCTTCTA	GGG			2	0.78995		chr1	-	58784191	-143	59	53	0.34698	0.26782	0.05275	85	1	1	2	6	10 or fewer	0	1	2	18	166			chr1(-):58784188-58784207	chr21(-):31985327-31985346	GCCCAGAGAAGAATCTTCCA	1
Transcription factors	ha_tf1_sg1	88	No	339327		ZNF546				Single	1	0|50bp	GPP	GACTGGGCGATAGCTCCGCC	AGG		32				chr19	-	39996835	-225	53	48	1	0.93216	0.24136	97	1	0	0	0	5 or fewer	0	0	0	1	32			chr19(-):39996832-39996851			2
Transcription factors	ha_tf1_sg2	88	No	339327		ZNF546				Single	2	0|50bp	GPP, hC-v2	Cccggcgtgtagtacataat	AGG		51	7	0.6588		chr19	-	39996779	-281	40	38	1	1	0.1879	96	1	0	0	0	5 or fewer	0	0	0	0	28			chr19(-):39996776-39996795			2
Transcription factors	ha_tf1_sg3	88	No	339327		ZNF546				Single	3	0|50bp	GPP, Cal, hC-v2	gGAGGAGAACAGACGCCTCT	GGG	4, 5 or 6	3	8	0.64283		chr19	-	39996921	-139	51	58	0.59211	0.5587	0.09879	92	1	0	0	13	20 or fewer	0	0	0	14	146	rs538782305	0.00053	chr19(-):39996918-39996937			2
Transcription factors	ha_tf1_sg4	88	No	339327		ZNF546				Single	4	0|50bp	GPP, hC-v2	gCAGGCGCGCGCGCATCCGG	CGG		7	3	0.72372		chr19	-	39996982	-78	40	44	0.50812	0.50812	0.10817	92	1	0	0	8	10 or fewer	0	0	0	8	80			chr19(-):39996979-39996998			2
Transcription factors	ha_tf1_sg1	89	No	83881		MIXL1				Single	1	0|50bp	Calabrese	TGCGATCAAAGGTGGGCTCG	GGG	4, 5 or 6					chr1	-	226223582	-82	55	62	1	1	0.18256	96	1	0	0	0	5 or fewer	0	0	0	0	43			chr1(-):226223579-226223598			1
Transcription factors	ha_tf1_sg2	89	No	83881		MIXL1				Single	2	0|50bp	Cal, hC-v2	cGGCGGAAGCGATTATTCCC	CGG	1, 2 or 3		2	0.6718		chr1	+	226223521	-143	59	62	0.64333	0.6058	0.30649	98	1	0	1	1	5 or fewer	0	0	1	2	17			chr1(+):226223504-226223523			1
Transcription factors	ha_tf1_sg3	89	No	83881		MIXL1				Single	3	0|50bp	hCRISPRa-v2	gGCGCAATCCACATCCCCGA	AGG			10	0.55652		chr1	-	226223411	-253	62	61	0.56728	0.56728	0.11988	93	1	0	0	3	5 or fewer	0	0	1	2	58			chr1(-):226223408-226223427			1
Transcription factors	ha_tf1_sg4	89	No	83881		MIXL1				Single	4	0|50bp	hCRISPRa-v2	gCCCAGGCCATGTAAGGCAC	AGG			8	0.57356		chr1	+	226223285	-379	54	51	0.30799	0.29003	0.04559	83	1	0	1	15	20 or fewer	0	0	2	17	185			chr1(+):226223268-226223287			1
Transcription factors	ha_tf1_sg1	90	No	4800	221443	NFYA	OARD1			Single	1	0|50bp	Calabrese	TGCGCGTTGCTCCTCCGAAG	GGG	1, 2 or 3					chr6	+	41072864	-111	60	61	0.84937	0.80872	0.28676	98	1	0	0	2	5 or fewer	0	0	0	3	22			chr6(+):41072847-41072866			2
Transcription factors	ha_tf1_sg2	90	No	4800	221443	NFYA	OARD1			Single	2	0|50bp	hCRISPRa-v2	gCCGCAGGGGTGTGTCCTAG	TGG			6	0.6153		chr6	+	41072668	-307	57	59	0.72251	0.6193	0.08546	90	1	0	0	3	5 or fewer	0	0	0	8	104			chr6(+):41072651-41072670			2
Transcription factors	ha_tf1_sg3	90	No	4800	221443	NFYA	OARD1			Single	3	0|50bp	hCRISPRa-v2	GgcggcTGGAGCCTCTGATT	GGG			5	0.61838		chr6	+	41073019	44	40	32	0.44158	0.44098	0.08366	90	1	0	1	12	20 or fewer	0	0	1	13	165			chr6(+):41073002-41073021			2
Transcription factors	ha_tf1_sg4	90	No	4800	221443	NFYA	OARD1			Single	4	0|50bp	hCRISPRa-v2	cACTGGGGGTGGTGTCAAAG	CGG			4	0.64887		chr6	+	41072813	-162	61	62	0.27071	0.25484	0.05207	85	1	0	2	20	50 or fewer	0	0	4	23	195			chr6(+):41072796-41072815			2
Transcription factors	ha_tf1_sg1	91	No	57594		HOMEZ				Single	1	0|50bp	GPP, hC-v2	cGCCGATAGGTCGACGGTAG	GGG		47	1	0.69997		chr14	-	23286359	-226	41	48	1	1	1	100	1	0	0	0	5 or fewer	0	0	0	0	0			chr14(-):23286356-23286375			1
Transcription factors	ha_tf1_sg2	91	No	57594		HOMEZ				Single	2	0|50bp	GPP, hC-v2	gGGCACGGGCGAAGCGCACT	GGG		4	2	0.67483		chr14	+	23286217	-84	37	36	0.82495	0.82495	0.32922	98	1	0	0	5	5 or fewer	0	0	0	5	51			chr14(+):23286200-23286219			1
Transcription factors	ha_tf1_sg3	91	No	57594		HOMEZ				Single	3	0|50bp	GPP	AATCAGGACTCGGGCCACCT	TGG		22				chr14	-	23286166	-33	56	56	0.58718	0.59665	0.12359	93	1	0	0	7	10 or fewer	0	0	0	7	81			chr14(-):23286163-23286182			1
Transcription factors	ha_tf1_sg4	91	No	57594		HOMEZ				Single	4	0|50bp	GPP, Cal	GAAGTCAGGTATTGGCTGCG	TGG	1, 2 or 3	2				chr14	+	23286268	-135	55	57	0.35019	0.3417	0.07891	90	1	0	0	8	10 or fewer	0	0	3	8	82			chr14(+):23286251-23286270			1
Transcription factors	ha_tf1_sg1	92	No	115950		ZNF653				Single	1	0|50bp	hCRISPRa-v2	cCGGAAGTGGCGCGCATCTT	CGG			2	0.64795		chr19	+	11505849	-9	35	38	0.9122	0.9122	0.51614	99	1	0	0	1	5 or fewer	0	0	0	1	10			chr19(+):11505832-11505851			2
Transcription factors	ha_tf1_sg2	92	No	115950		ZNF653				Single	2	0|50bp	Calabrese	AAAAGGGGCGGGAGCGCTGT	TGG	1, 2 or 3					chr19	-	11505944	-104	54	51	0.64102	0.60229	0.10575	92	1	0	0	7	10 or fewer	0	0	0	8	128			chr19(-):11505941-11505960			2
Transcription factors	ha_tf1_sg3	92	No	115950		ZNF653				Single	3	0|50bp	hCRISPRa-v2	gGGTCTCGCCTGCCCATCGC	TGG			5	0.62743		chr19	+	11506020	-180	40	42	0.58712	0.55899	0.11486	93	1	0	0	8	10 or fewer	0	0	0	11	98			chr19(+):11506003-11506022			2
Transcription factors	ha_tf1_sg4	92	No	115950		ZNF653				Single	4	0|50bp	hCRISPRa-v2	cACAGCCCGTGCCCTCGCGC	CGG			7	0.59253		chr19	+	11506172	-332	44	38	0.47782	0.47782	0.11456	93	1	0	0	9	10 or fewer	0	0	0	9	114			chr19(+):11506155-11506174			2
Transcription factors	ha_tf1_sg1	93	No	3110	645249	MNX1	MNX1-AS1			Single	1	0|50bp	Calabrese	GTGCGCCCCTCGGCCAATGG	CGG	1, 2 or 3					chr7	-	157010756	-93	56	57	1	0.86556	0.22167	97	1	0	0	0	5 or fewer	0	0	0	2	58			chr7(-):157010753-157010772			1
Transcription factors	ha_tf1_sg2	93	No	3110	645249	MNX1	MNX1-AS1			Single	2	0|50bp	Calabrese	CTGCTTAGGACCTCGCGGCG	CGG	4, 5 or 6					chr7	-	157010812	-149	52	51	1	0.96535	0.19881	96	1	0	0	0	5 or fewer	0	0	0	1	48			chr7(-):157010809-157010828			1
Transcription factors	ha_tf1_sg3	93	No	3110	645249	MNX1	MNX1-AS1			Single	3	0|50bp	hCRISPRa-v2	aTACTCCGAGGCTCAACCTG	GGG			10	0.6018		chr7	+	157010895	-232	63	66	1	0.75361	0.18046	96	1	0	0	1	5 or fewer	0	0	0	6	40			chr7(+):157010878-157010897			1
Transcription factors	ha_tf1_sg4	93	No	3110	645249	MNX1	MNX1-AS1			Single	4	0|50bp	hCRISPRa-v2	gCCGCCGCGGGGCTCTCCAG	GGG			1		2.10418	chr7	-	157010965	-302	48	43	0.31277	0.30095	0.06342	87	1	0	0	8	10 or fewer	0	0	0	11	131			chr7(-):157010962-157010981			1
Transcription factors	ha_tf1_sg1	94	No	339500		ZNF678				Single	1	0|50bp	hCRISPRa-v2	tAACCAAAGGAGGCGGGTCC	TGG			2	0.64104		chr1	+	227563459	-101	36	37	0.46285	0.46285	0.09167	91	1	0	0	2	5 or fewer	0	0	0	2	103			chr1(+):227563442-227563461			2
Transcription factors	ha_tf1_sg2	94	No	339500		ZNF678				Single	2	0|50bp	hCRISPRa-v2	tCAGAAGCCGAGGCGTGCTT	GGG			6	0.51685		chr1	-	227563189	-371	47	49	0.41066	0.40634	0.11114	93	1	0	0	7	10 or fewer	0	0	0	8	60			chr1(-):227563186-227563205			2
Transcription factors	ha_tf1_sg3	94	No	339500		ZNF678				Single	3	0|50bp	hCRISPRa-v2	tGGGCAGGGCAGCGCATGGT	TGG			10	0.47868		chr1	-	227563026	-534	32	28	0.2706	0.26068	0.06118	87	1	0	3	63	51 or more	0	0	3	69	599			chr1(-):227563023-227563042			2
Transcription factors	ha_tf1_sg4	94	No	339500		ZNF678				Single	4	0|50bp	hCRISPRa-v2	cAGGAGCGCAGCTTGAGAGG	CGG			5	0.57452		chr1	+	227563524	-36	59	61	0.22501	0.21626	0.03392	78	1	0	1	20	50 or fewer	0	0	2	22	238			chr1(+):227563507-227563526			2
Transcription factors	ha_tf1_sg1	95	No	7699		ZNF140				Single	1	0|50bp	Calabrese	TCGCCGACGTCACCCCAACC	AGG	4, 5 or 6					chr12	-	133080845	-87	56	56	0.69573	0.64168	0.20426	96	1	0	0	3	5 or fewer	0	0	0	5	45			chr12(-):133080842-133080861			1
Transcription factors	ha_tf1_sg2	95	No	7699		ZNF140				Single	2	0|50bp	hCRISPRa-v2	gGCGCTCTGGGAGTTCCAGT	AGG			1	0.64153		chr12	+	133080767	-165	68	67	0.63068	0.58148	0.09358	91	1	0	0	4	5 or fewer	0	0	1	7	136			chr12(+):133080750-133080769			1
Transcription factors	ha_tf1_sg3	95	No	7699		ZNF140				Single	3	0|50bp	hCRISPRa-v2	gGCCCGGTGCGCCAGAGCAT	AGG			6	0.57619		chr12	-	133080660	-272	40	38	0.4289	0.4289	0.10236	92	1	0	1	7	10 or fewer	0	0	1	6	57			chr12(-):133080657-133080676			1
Transcription factors	ha_tf1_sg4	95	No	7699		ZNF140				Single	4	0|50bp	hCRISPRa-v2	gCACGCCAGCGAAGCACTGT	GGG			5	0.58585		chr12	+	133080143	-789	57	61	0.32592	0.42375	0.12538	93	1	0	0	5	5 or fewer	0	0	0	6	52			chr12(+):133080126-133080145			1
Transcription factors	ha_tf1_sg1	96	No	199692		ZNF627				Single	1	0|50bp	Calabrese	TACGTCACTCAGGCCTTAGG	GGG	4, 5 or 6					chr19	+	11597365	-118	60	62	0.75258	0.75258	0.16219	95	1	0	0	3	5 or fewer	0	0	0	3	47			chr19(+):11597348-11597367			2
Transcription factors	ha_tf1_sg2	96	No	199692		ZNF627				Single	2	0|50bp	hCRISPRa-v2	cTCTCCCGGGCCCATCTGAA	TGG			4	0.67366		chr19	-	11597432	-51	43	42	0.64927	0.55124	0.07054	88	1	0	0	6	10 or fewer	0	0	2	10	120			chr19(-):11597429-11597448			2
Transcription factors	ha_tf1_sg3	96	No	199692		ZNF627				Single	3	0|50bp	hCRISPRa-v2	cCAGCCCGAGGGATATTTGA	GGG			1	0.7104		chr19	-	11597247	-236	46	42	0.37152	0.37031	0.08124	90	1	0	0	7	10 or fewer	0	0	0	8	84			chr19(-):11597244-11597263			2
Transcription factors	ha_tf1_sg4	96	No	199692		ZNF627				Single	4	0|50bp	hCRISPRa-v2	cTGTGCGTAGCAGTGTTGAC	TGG			3	0.68384		chr19	-	11597312	-171	50	53	0.25401	0.2832	0.08784	91	1	0	0	10	10 or fewer	0	0	1	11	60			chr19(-):11597309-11597328			2
Transcription factors	ha_tf1_sg1	97	No	9905	55720	SGSM2	TSR1			Single	1	0|50bp	hCRISPRa-v2	gCGGCCGGGAAGGACCTTGT	GGG			9	0.56888		chr17	+	2337007	-494	51	59	0.79649	0.77636	0.08044	90	1	0	0	4	5 or fewer	0	0	0	5	107			chr17(+):2336990-2337009			1
Transcription factors	ha_tf1_sg2	97	No	9905	55720	SGSM2	TSR1			Single	2	0|50bp	hCRISPRa-v2	gCGGCTTCGCGCCCTCCATG	CGG			5	0.60721		chr17	+	2337342	-159	49	56	0.77898	0.72139	0.17215	95	1	0	0	3	5 or fewer	0	0	0	4	49			chr17(+):2337325-2337344			1
Transcription factors	ha_tf1_sg3	97	No	9905	55720	SGSM2	TSR1			Single	3	0|50bp	Calabrese	GAGAGGCCGTGCGCGCCTAG	GGG	1, 2 or 3					chr17	-	2337408	-93	59	60	0.74577	0.72021	0.20054	96	1	0	0	2	5 or fewer	0	0	0	3	45			chr17(-):2337405-2337424			1
Transcription factors	ha_tf1_sg4	97	No	9905	55720	SGSM2	TSR1			Single	4	0|50bp	hCRISPRa-v2	cGCTGTGCGCAACCCCCCTC	CGG			4	0.62788		chr17	+	2337460	-41	47	49	0.70342	0.70263	0.23827	97	1	0	1	2	5 or fewer	0	0	1	3	51			chr17(+):2337443-2337462			1
Transcription factors	ha_tf1_sg1	98	No	130916		MTERF4				Single	1	0|50bp	GPP	TGTCCCGTTTCGCAGAGCTC	TGG		76				chr2	+	241102585	-297	36	36	1	0.98497	0.11779	93	1	0	0	0	5 or fewer	0	0	1	0	65			chr2(+):241102568-241102587			2
Transcription factors	ha_tf1_sg2	98	No	130916		MTERF4		MTERFD2		Single	2	0|50bp	GPP, Cal, hC-v2	tGAGCGTTCACGGCCCCGCG	GGG	4, 5 or 6	10	8	0.60672		chr2	+	241102433	-145	62	64	0.75807	0.75322	0.29794	98	1	0	0	4	5 or fewer	0	0	1	4	24			chr2(+):241102416-241102435			2
Transcription factors	ha_tf1_sg3	98	No	130916		MTERF4		MTERFD2		Single	3	0|50bp	GPP, hC-v2	gCTGGCGCTGGGAACGGCGT	CGG		28	3	0.69305		chr2	-	241102361	-73	49	49	0.53378	0.53378	0.09878	92	1	0	1	12	20 or fewer	0	0	2	11	154			chr2(-):241102358-241102377			2
Transcription factors	ha_tf1_sg4	98	No	130916		MTERF4		MTERFD2		Single	4	0|50bp	GPP, hC-v2	cAGAGGCGGCGGCACGGTGA	CGG		62	6	0.65642		chr2	-	241102496	-208	33	28	0.42691	0.46628	0.05554	85	1	0	0	20	20 or fewer	0	0	0	10	176			chr2(-):241102493-241102512			2
Transcription factors	ha_tf1_sg1	99	No	1051		CEBPB				Single	1	0|50bp	Cal, hC-v2	cGAGACCCCCGGGAGGACGG	CGG	4, 5 or 6		6	0.61418		chr20	-	50190702	-128	56	51	0.79654	0.57166	0.04186	81	1	0	0	4	5 or fewer	0	0	2	12	124			chr20(-):50190699-50190718			1
Transcription factors	ha_tf1_sg2	99	No	1051		CEBPB				Single	2	0|50bp	Calabrese	TCCTTCGCGTCCCGGCGGCG	CGG	4, 5 or 6					chr20	+	50190752	-78	52	52	0.4415	0.43658	0.15176	95	1	0	0	5	5 or fewer	0	0	0	6	48			chr20(+):50190735-50190754			1
Transcription factors	ha_tf1_sg3	99	No	1051		CEBPB				Single	3	0|50bp	hCRISPRa-v2	tGGGAAGGGGACCCACCCGA	GGG			5	0.62303		chr20	+	50190872	42	60	63	0.41141	0.39124	0.07349	89	1	0	0	13	20 or fewer	0	0	1	13	112	rs543437865	0.0003	chr20(+):50190855-50190874			1
Transcription factors	ha_tf1_sg4	99	No	1051		CEBPB				Single	4	0|50bp	hCRISPRa-v2	cGGGCCGGGGCCGCGTCTCG	GGG			2		0.75815	chr20	+	50190474	-356	26	31	0.28857	0.34559	0.07087	88	1	0	0	29	50 or fewer	0	0	2	22	198			chr20(+):50190457-50190476			1
Transcription factors	ha_tf1_sg1	100	No	284307		ZIK1				Single	1	0|50bp	GPP	GCTTTGGGACCAATGGGTCG	GGG		22				chr19	+	57584118	-27	50	52	0.8146	0.74924	0.11282	93	1	0	1	3	5 or fewer	0	0	1	6	77			chr19(+):57584101-57584120			2
Transcription factors	ha_tf1_sg2	100	No	284307		ZIK1				Single	2	0|50bp	GPP	AAAGCCAAGCGGCCGCGCTG	GGG		28				chr19	-	57583951	-194	49	46	0.63804	0.63804	0.12742	94	1	0	0	5	5 or fewer	0	0	0	5	58			chr19(-):57583948-57583967			2
Transcription factors	ha_tf1_sg3	100	No	284307		ZIK1				Single	3	0|50bp	GPP, hC-v2	gGACCACAGAAATCGACCAG	CGG		52	5	0.58298		chr19	+	57583876	-269	73	70	0.63796	0.63796	0.15551	95	1	0	0	5	5 or fewer	0	0	0	5	85			chr19(+):57583859-57583878			2
Transcription factors	ha_tf1_sg4	100	No	284307		ZIK1				Single	4	0|50bp	GPP, Cal	GGATTGGCTCAGCATCCCTG	CGG	1, 2 or 3	4				chr19	-	57584061	-84	71	72	0.30315	0.27939	0.05747	86	1	0	1	16	20 or fewer	0	0	2	21	137			chr19(-):57584058-57584077			2
Transcription factors	ha_tf1_sg1	101	Yes	5078		PAX4				Single	1	0|50bp	hCRISPRa-v2	gAGCATGCATCAGGACGGTG	AGG			2	0.64988		chr7	-	127615916	2161	66	65	0.46747	0.46191	0.08522	90	1	0	0	4	5 or fewer	0	0	0	7	79	rs139263730	0.00053	chr7(-):127615913-127615932			1
Transcription factors	ha_tf1_sg2	101	Yes	5078		PAX4				Single	2	0|50bp	hCRISPRa-v2	gGCTGGCTCTGCAATAATGG	GGG			7	0.56043		chr7	+	127616037	2040	40	39	0.41802	0.37575	0.09897	92	1	0	1	10	20 or fewer	0	0	3	13	115			chr7(+):127616020-127616039			1
Transcription factors	ha_tf1_sg3	101	Yes	5078		PAX4				Single	3	0|50bp	Calabrese	AAAAAGCTTCCCCAGAACAT	TGG	4, 5 or 6					chr7	+	127615813	2264	57	53	0.3002	0.26995	0.02871	75	1	0	2	23	50 or fewer	0	0	5	26	513			chr7(+):127615796-127615815			1
Transcription factors	ha_tf1_sg4	101	Yes	5078		PAX4				Single	4	0|50bp	hCRISPRa-v2	aGAAGGATGAGACTCCAGCT	GGG			10	0.51945		chr7	+	127615966	2111	61	65	0.21932	0.20967	0.03974	81	1	0	1	18	20 or fewer	0	0	3	22	241			chr7(+):127615949-127615968			1
Transcription factors	ha_tf1_sg1	102	No	283337	51380	ZNF740	CSAD			Single	1	0|50bp	Cal, hC-v2	cTCGGCAGCTAGACTAGCGG	GGG	1, 2 or 3		7	0.68518		chr12	-	53180621	-101	62	61	1	1	0.32058	98	1	0	0	0	5 or fewer	0	0	0	0	36			chr12(-):53180618-53180637			2
Transcription factors	ha_tf1_sg2	102	No	283337	51380	ZNF740	CSAD			Single	2	0|50bp	hCRISPRa-v2	tGGGCGGCGCCGTGCGCCGA	GGG			1	0.78005		chr12	-	53180545	-177	33	36	0.52833	0.52168	0.16267	95	1	0	0	4	5 or fewer	0	0	0	5	69			chr12(-):53180542-53180561			2
Transcription factors	ha_tf1_sg3	102	No	283337	51380	ZNF740	CSAD			Single	3	0|50bp	hCRISPRa-v2	tTGTACGCTGGGTGCTCGAT	GGG			9	0.67094		chr12	-	53180424	-298	54	53	0.41702	0.41702	0.22791	97	1	0	0	6	10 or fewer	0	0	1	5	22			chr12(-):53180421-53180440			2
Transcription factors	ha_tf1_sg4	102	No	283337	51380	ZNF740	CSAD			Single	4	0|50bp	hCRISPRa-v2	gGTCCTGCCCTCAGTCTCGA	TGG			3	0.72029		chr12	+	53180474	-248	54	51	0.34777	0.38193	0.07282	89	1	0	0	6	10 or fewer	0	0	0	5	113			chr12(+):53180457-53180476			2
Transcription factors	ha_tf1_sg1	103	No	146198		ZFP90			P2	Other	1	0|50bp	hCRISPRa-v2	cCGGGGCGCGGGGTTTGAAG	AGG			2	0.68496		chr16	+	68529873	-9418	50	50	0.71431	0.71431	0.08654	90	1	0	0	6	10 or fewer	0	0	0	6	133			chr16(+):68529856-68529875			1
Transcription factors	ha_tf1_sg2	103	No	146198		ZFP90			P2	Other	2	0|50bp	hCRISPRa-v2	cCAACTACGTGGCTTGTGAT	TGG			5	0.64124		chr16	+	68530075	-9216	40	43	0.55142	0.55142	0.16432	95	1	0	1	3	5 or fewer	0	0	2	3	47			chr16(+):68530058-68530077			1
Transcription factors	ha_tf1_sg3	103	No	146198		ZFP90			P2	Other	3	0|50bp	hCRISPRa-v2	gAGTAGCTAGCAGAACCCGG	AGG			8	0.60857		chr16	+	68530009	-9282	72	72	0.54096	0.48547	0.13326	94	1	0	0	4	5 or fewer	0	0	0	8	37	rs528666579	0.00083	chr16(+):68529992-68530011			1
Transcription factors	ha_tf1_sg4	103	No	146198		ZFP90			P2	Other	4	0|50bp	hCRISPRa-v2	cGGGTCCCTGATGCTCTCCC	AGG			9	0.60429		chr16	+	68529779	-9512	48	42	0.22859	0.21566	0.03099	76	1	0	0	19	20 or fewer	0	0	2	21	222			chr16(+):68529762-68529781			1
Transcription factors	ha_tf1_sg1	104	No	90317		ZNF616				Single	1	0|50bp	GPP, hC-v2	GcggggTTTCATGGGGTAAG	CGG		67	10	0.60302		chr19	+	52140145	-206	42	38	0.91623	0.90445	0.05863	86	1	0	0	1	5 or fewer	0	0	0	2	98			chr19(+):52140128-52140147			2
Transcription factors	ha_tf1_sg2	104	No	90317		ZNF616				Single	2	0|50bp	GPP, hC-v2	gGGCGAGCCGCGACCAGCAA	GGG		31	4	0.69364		chr19	+	52140008	-69	36	40	0.64878	0.64878	0.19244	96	1	0	0	2	5 or fewer	0	0	0	2	50			chr19(+):52139991-52140010			2
Transcription factors	ha_tf1_sg3	104	No	90317		ZNF616				Single	3	0|50bp	GPP	GGAGTGACGGAAACTGCTAG	CGG		63				chr19	+	52139951	-12	72	81	0.63888	0.62668	0.09432	91	1	0	0	4	5 or fewer	0	0	0	6	99			chr19(+):52139934-52139953			2
Transcription factors	ha_tf1_sg4	104	No	90317		ZNF616				Single	4	0|50bp	GPP, hC-v2	Agccacgcccactgccgctc	CGG		17	7	0.65224		chr19	-	52140076	-137	49	47	0.57979	0.54677	0.06977	88	1	0	1	7	10 or fewer	0	0	1	9	134			chr19(-):52140073-52140092			2
Transcription factors	ha_tf1_sg1	105	No	170960	54872	ZNF721	PIGG		P2	Other	1	0|50bp	hCRISPRa-v2	cACCTCGATCGCTACGCAAC	AGG			9	0.56973		chr4	-	499370	-213	39	47	1	1	0.65509	99	1	0	0	0	5 or fewer	0	0	0	0	6			chr4(-):499367-499386			1
Transcription factors	ha_tf1_sg2	105	No	170960	54872	ZNF721	PIGG		P2	Other	2	0|50bp	hCRISPRa-v2	gACAGTGGCGTCACGTCCGC	CGG			10	0.56752		chr4	-	499199	-42	50	49	0.6486	0.57578	0.24651	97	1	0	0	2	5 or fewer	0	0	0	4	26			chr4(-):499196-499215			1
Transcription factors	ha_tf1_sg3	105	No	170960	54872	ZNF721	PIGG		P2	Other	3	0|50bp	hCRISPRa-v2	gCTACCTGGAGCCGGAAGCG	CGG			4	0.65524		chr4	+	499271	-114	60	59	0.39287	0.3771	0.07953	90	1	0	1	8	10 or fewer	0	0	1	12	143			chr4(+):499254-499273			1
Transcription factors	ha_tf1_sg4	105	No	170960	54872	ZNF721	PIGG		P2	Other	4	0|50bp	hCRISPRa-v2	tTCTGAGGTGGGGACCATAA	TGG			8	0.58175		chr4	-	499607	-450	43	43	0.31898	0.30898	0.0737	89	1	0	0	13	20 or fewer	0	0	0	18	112			chr4(-):499604-499623			1
Transcription factors	ha_tf1_sg1	106	No	138151		NACC2				Single	1	0|50bp	GPP	CTGTCCCTTTAACGGCCCGC	GGG		24				chr9	-	136095356	-69	52	53	0.91286	0.90426	0.26465	97	1	0	0	1	5 or fewer	0	0	1	1	26			chr9(-):136095353-136095372			2
Transcription factors	ha_tf1_sg2	106	No	138151		NACC2				Single	2	0|50bp	GPP, hC-v2	tCCCGCGCAGGGTCGACCGC	CGG		86	9	0.61136		chr9	-	136095553	-266	50	49	0.68651	0.67442	0.29454	98	1	0	0	4	5 or fewer	0	0	0	4	24			chr9(-):136095550-136095569			2
Transcription factors	ha_tf1_sg3	106	No	138151		NACC2				Single	3	0|50bp	GPP, Cal	CGCGCGCACTGGCAGCCAGG	TGG	1, 2 or 3	2				chr9	+	136095407	-120	51	61	0.55655	0.45591	0.0595	86	1	0	0	5	5 or fewer	0	0	0	11	119	rs558640237	0.00019	chr9(+):136095390-136095409			2
Transcription factors	ha_tf1_sg4	106	No	138151		NACC2				Single	4	0|50bp	GPP, hC-v2	gTGGGGAACCCCGAGCGCTG	GGG		59	3	0.68235		chr9	+	136095492	-205	45	49	0.44652	0.4931	0.09881	92	1	0	0	10	10 or fewer	0	0	1	8	83			chr9(+):136095475-136095494			2
Transcription factors	ha_tf1_sg1	107	No	2018	196047	EMX2	EMX2OS			Single	1	0|50bp	Calabrese	GGTCGCTATTACTCGCCCTG	AGG	1, 2 or 3					chr10	-	117542644	-102	68	74	1	0.97704	0.32384	98	1	0	0	0	5 or fewer	0	0	1	0	21			chr10(-):117542641-117542660			1
Transcription factors	ha_tf1_sg2	107	No	2018	196047	EMX2	EMX2OS			Single	2	0|50bp	hCRISPRa-v2	gAGAAGCCCGGCCGCCCGGT	GGG			8	0.57798		chr10	+	117542509	-237	44	43	0.82319	0.80411	0.15511	95	1	0	0	4	5 or fewer	0	0	0	5	73			chr10(+):117542492-117542511			1
Transcription factors	ha_tf1_sg3	107	No	2018	196047	EMX2	EMX2OS			Single	3	0|50bp	hCRISPRa-v2	gGCAGGGCGCCCTAAGTCCA	AGG			4	0.59643		chr10	-	117542790	44	56	53	0.59095	0.59095	0.05554	85	1	0	0	3	5 or fewer	0	0	0	3	171			chr10(-):117542787-117542806			1
Transcription factors	ha_tf1_sg4	107	No	2018	196047	EMX2	EMX2OS			Single	4	0|50bp	hCRISPRa-v2	cGGCCCGGATCCAGGCCTCC	GGG			3	0.616		chr10	+	117542579	-167	50	48	0.32578	0.29349	0.03567	79	1	0	0	15	20 or fewer	0	0	0	21	203	rs573207402	0.00042	chr10(+):117542562-117542581			1
Transcription factors	ha_tf1_sg1	108	No	55713		ZNF334				Single	1	0|50bp	GPP	GACCCTCACCCGGAAGAGCC	TGG		47				chr20	+	46513556	-1	44	44	0.80451	0.79379	0.08417	90	1	0	0	2	5 or fewer	0	0	0	3	115			chr20(+):46513539-46513558			2
Transcription factors	ha_tf1_sg2	108	No	55713		ZNF334				Single	2	0|50bp	GPP	ATCTATAGACTTCGGTGAAA	CGG		46				chr20	-	46513799	-244	46	34	0.61889	0.60182	0.12721	94	1	0	0	2	5 or fewer	0	0	0	3	51			chr20(-):46513796-46513815			2
Transcription factors	ha_tf1_sg3	108	No	55713		ZNF334				Single	3	0|50bp	GPP, hC-v2	cGGCCACCGCCCTACCCTGA	GGG		31	1	0.76251		chr20	+	46513707	-152	59	56	0.54097	0.55957	0.08688	90	1	0	1	4	5 or fewer	0	0	2	2	88			chr20(+):46513690-46513709			2
Transcription factors	ha_tf1_sg4	108	No	55713		ZNF334				Single	4	0|50bp	GPP, hC-v2	aCATGCGCAGAAAGGCCCCC	GGG		32	6	0.62309		chr20	+	46513617	-62	50	51	0.4336	0.40492	0.08265	90	1	1	1	6	10 or fewer	0	1	1	8	79			chr20(+):46513600-46513619	chr17(-):3921292-3921311	ACATGCGCACAAAGGCCCCC	2
Transcription factors	ha_tf1_sg1	109	No	8456		FOXN1				Single	1	0|50bp	Calabrese	CGGAGGGGCTGCGCCAAAAC	GGG	4, 5 or 6					chr17	-	28506263	-85	30	32	0.99801	0.96118	0.18057	96	1	0	0	1	5 or fewer	0	0	0	3	77			chr17(-):28506260-28506279			1
Transcription factors	ha_tf1_sg2	109	No	8456		FOXN1				Single	2	0|50bp	hCRISPRa-v2	gGAGCCCACTCATGAGGTTC	TGG			2	0.61501		chr17	-	28505936	-412	28	28	0.53539	0.52105	0.12978	94	1	0	1	5	10 or fewer	0	0	2	10	87			chr17(-):28505933-28505952			1
Transcription factors	ha_tf1_sg3	109	No	8456		FOXN1				Single	3	0|50bp	Calabrese	GGCTCTTGTTTGACAGGTAC	CGG	4, 5 or 6					chr17	-	28506202	-146	36	42	0.41063	0.36788	0.08876	91	1	0	0	9	10 or fewer	0	0	2	17	92			chr17(-):28506199-28506218			1
Transcription factors	ha_tf1_sg4	109	No	8456		FOXN1				Single	4	0|50bp	hCRISPRa-v2	gAGGGGGCCTGGGCTAGCTC	AGG			3	0.59835		chr17	+	28506141	-207	37	36	0.22603	0.21668	0.04507	83	1	0	2	42	50 or fewer	0	0	6	43	319			chr17(+):28506124-28506143			1
Transcription factors	ha_tf1_sg1	110	No	55786		ZNF415				Single	1	0|50bp	hCRISPRa-v2	Agtgtctggaatcactccac	TGG			6	0.45352		chr19	+	53133224	-323	55	59	0.59238	0.55584	0.12516	93	1	0	1	5	10 or fewer	0	0	4	8	106			chr19(+):53133207-53133226			2
Transcription factors	ha_tf1_sg2	110	No	55786		ZNF415				Single	2	0|50bp	Calabrese	AGCTTAGCAGTCCGGGAACT	GGG	4, 5 or 6					chr19	+	53133135	-234	45	47	0.52843	0.49513	0.13513	94	1	0	0	4	5 or fewer	0	0	0	6	67			chr19(+):53133118-53133137			2
Transcription factors	ha_tf1_sg3	110	No	55786		ZNF415				Single	3	0|50bp	hCRISPRa-v2	gTTGTGTGGGCCACTTATGG	TGG			1	0.58846		chr19	+	53133016	-115	65	57	0.4039	0.40186	0.14212	94	1	0	0	11	20 or fewer	0	0	0	12	80			chr19(+):53132999-53133018			2
Transcription factors	ha_tf1_sg4	110	No	55786		ZNF415				Single	4	0|50bp	hCRISPRa-v2	Ttggggcaataaaagacata	TGG			5	0.51429		chr19	+	53133293	-392	40	41	0.37458	0.27476	0.05207	85	1	0	0	17	20 or fewer	0	0	2	37	203			chr19(+):53133276-53133295			2
Transcription factors	ha_tf1_sg1	111	No	11107		PRDM5				Single	1	0|50bp	GPP, hC-v2	gGGTCAGAGCCGCCAACTTC	GGG		37	3	0.5715		chr4	-	120922908	-189	32	37	0.90945	0.87821	0.22207	97	1	0	0	3	5 or fewer	0	0	1	4	81			chr4(-):120922905-120922924			1
Transcription factors	ha_tf1_sg2	111	No	11107		PRDM5				Single	2	0|50bp	GPP, hC-v2	aCGCCGCCGCGCCGGGGCTA	GGG		86	4	0.56351		chr4	-	120923013	-294	25	29	0.58226	0.56486	0.10086	92	1	0	2	2	5 or fewer	0	0	3	3	79			chr4(-):120923010-120923029			1
Transcription factors	ha_tf1_sg3	111	No	11107		PRDM5				Single	3	0|50bp	GPP, Cal	GAGCCCGACCCGGGACGAGG	AGG	1, 2 or 3	10				chr4	-	120922794	-75	51	49	0.49184	0.52245	0.09658	91	1	0	1	7	10 or fewer	0	0	1	8	105			chr4(-):120922791-120922810			1
Transcription factors	ha_tf1_sg4	111	No	11107		PRDM5				Single	4	0|50bp	GPP	CATTCCTGCTGCGGGGGCGC	GGG		22				chr4	+	120922847	-128	28	26	0.39402	0.38497	0.06388	87	1	0	1	8	10 or fewer	0	0	1	10	141			chr4(+):120922830-120922849			1
Transcription factors	ha_tf1_sg1	112	No	162979		ZNF296				Single	1	0|50bp	GPP, hC-v2	aCGGCGGCCTAACTCAATCT	AGG		1	4	0.66727		chr19	+	45076600	-125	47	56	1	1	0.399	99	1	0	0	0	5 or fewer	0	0	0	0	15			chr19(+):45076583-45076602			2
Transcription factors	ha_tf1_sg2	112	No	162979		ZNF296				Single	2	0|50bp	GPP	CGCGCTCAGGTGAGTGACTG	CGG		46				chr19	+	45076477	-2	56	63	0.94174	0.79498	0.1334	94	1	0	0	2	5 or fewer	0	0	0	7	68			chr19(+):45076460-45076479			2
Transcription factors	ha_tf1_sg3	112	No	162979		ZNF296				Single	3	0|50bp	GPP, hC-v2	gCCCGTGGCTCCGCCTACCA	GGG		31	5	0.61779		chr19	+	45076534	-59	54	45	0.67048	0.59998	0.09101	91	1	0	1	3	5 or fewer	0	0	1	7	95			chr19(+):45076517-45076536			2
Transcription factors	ha_tf1_sg4	112	No	162979		ZNF296				Single	4	0|50bp	GPP, hC-v2	cCCCAAGCGAGAAAAATAGT	CGG		51	8	0.5897		chr19	+	45076750	-275	67	62	0.50302	0.42089	0.08211	90	1	0	0	6	10 or fewer	0	0	1	11	78			chr19(+):45076733-45076752			2
Transcription factors	ha_tf1_sg1	113	No	51087		YBX2				Single	1	0|50bp	GPP	CCCGTTTGATTTCCCGCGGC	CGG		68				chr17	-	7294881	-244	41	41	0.96276	0.96276	0.53649	99	1	0	0	2	5 or fewer	0	0	0	2	16			chr17(-):7294878-7294897			1
Transcription factors	ha_tf1_sg2	113	No	51087		YBX2				Single	2	0|50bp	GPP, hC-v2	cGGCCCCCGGCCCAACCCAT	TGG		28	9	0.57943		chr17	+	7294830	-193	47	44	0.57792	0.49867	0.07167	89	1	0	0	8	10 or fewer	0	0	0	14	169			chr17(+):7294813-7294832			1
Transcription factors	ha_tf1_sg3	113	No	51087		YBX2				Single	3	0|50bp	GPP, hC-v2	gGGGTCGGCGTGCGGTCCGG	GGG		29	3	0.63432		chr17	-	7294711	-74	43	42	0.48542	0.50339	0.08832	91	1	0	0	12	20 or fewer	0	0	0	10	122			chr17(-):7294708-7294727			1
Transcription factors	ha_tf1_sg4	113	No	51087		YBX2				Single	4	0|50bp	GPP, Cal, hC-v2	gGGGCCCAGGTGTACTTACT	GGG	4, 5 or 6	5	1	0.6981		chr17	-	7294776	-139	52	44	0.4784	0.50457	0.11042	93	1	0	0	11	20 or fewer	0	0	0	9	87			chr17(-):7294773-7294792			1
Transcription factors	ha_tf1_sg1	114	No	3239		HOXD13				Single	1	0|50bp	GPP	CCCGCGATGAGCTAACCTGT	TGG		65				chr2	+	176092720	-1	57	61	1	0.97537	0.31227	98	1	0	0	0	5 or fewer	0	0	0	1	24			chr2(+):176092703-176092722			2
Transcription factors	ha_tf1_sg2	114	No	3239		HOXD13				Single	2	0|50bp	GPP	TGCAGCGCGTACGCCTGGGT	CGG		91				chr2	+	176092467	-254	45	45	1	0.97959	0.20459	96	1	0	0	0	5 or fewer	0	0	1	0	43			chr2(+):176092450-176092469			2
Transcription factors	ha_tf1_sg3	114	No	3239		HOXD13				Single	3	0|50bp	GPP, hC-v2	gCCACGTGGGGGTAGGAACG	CGG		8	1		0.77532	chr2	-	176092581	-140	40	38	0.48629	0.52083	0.07702	89	1	0	0	6	10 or fewer	0	0	0	6	109			chr2(-):176092578-176092597			2
Transcription factors	ha_tf1_sg4	114	No	3239		HOXD13				Single	4	0|50bp	GPP, hC-v2	Ggggccgcctcccgccccga	GGG		19	3	0.70124		chr2	-	176092637	-84	42	45	0.2648	0.2648	0.0608	87	1	0	1	19	20 or fewer	0	0	2	18	145			chr2(-):176092634-176092653			2
Transcription factors	ha_tf1_sg1	115	No	2078		ERG			P2	Other	1	0|50bp	hCRISPRa-v2	gCTAAAAGCGACCCCGAGTT	AGG			7	0.55012		chr21	-	38661223	-162745	40	47	1	0.92388	0.31541	98	1	0	0	0	5 or fewer	0	0	0	1	23			chr21(-):38661220-38661239			1
Transcription factors	ha_tf1_sg2	115	No	2078		ERG			P2	Other	2	0|50bp	hCRISPRa-v2	gTGCCCGGGACCTCGGTCGT	GGG			4	0.57331		chr21	+	38661424	-162946	43	44	0.62077	0.62077	0.15594	95	1	0	0	10	10 or fewer	0	0	0	10	36			chr21(+):38661407-38661426			1
Transcription factors	ha_tf1_sg3	115	No	2078		ERG			P2	Other	3	0|50bp	hCRISPRa-v2	cCAGTTCTCATCAGCATCGA	GGG			10	0.50381		chr21	-	38661353	-162875	55	61	0.53289	0.4758	0.13855	94	1	0	0	6	10 or fewer	0	0	0	10	68			chr21(-):38661350-38661369			1
Transcription factors	ha_tf1_sg4	115	No	2078		ERG			P2	Other	4	0|50bp	hCRISPRa-v2	gGAGAGAGTCCGGCCCCAGC	AGG			2	0.62637		chr21	+	38661093	-162615	44	42	0.21725	0.26016	0.03943	80	1	0	0	21	50 or fewer	0	0	1	16	212			chr21(+):38661076-38661095			1
Transcription factors	ha_tf1_sg1	116	No	30813		VSX1				Single	1	0|50bp	GPP, Cal	TATGGAAACTTCAGTGGACG	TGG	1, 2 or 3	3				chr20	-	25078115	-121	61	55	0.59855	0.60046	0.06822	88	1	0	1	6	10 or fewer	0	0	2	6	96			chr20(-):25078112-25078131			2
Transcription factors	ha_tf1_sg2	116	No	30813		VSX1				Single	2	0|50bp	GPP, hC-v2	gCAACCCAATAGCCTAAGCT	CGG		38	5	0.49271		chr20	-	25078263	-269	60	64	0.49244	0.41269	0.13612	94	1	0	0	7	10 or fewer	0	0	0	17	85	rs190611193	0.00027	chr20(-):25078260-25078279			2
Transcription factors	ha_tf1_sg3	116	No	30813		VSX1				Single	3	0|50bp	GPP	ACCGCACGTGGGCGCTGCTG	GGG		23				chr20	-	25078052	-58	41	41	0.45762	0.3988	0.09488	91	1	0	0	5	5 or fewer	0	0	0	8	74			chr20(-):25078049-25078068			2
Transcription factors	ha_tf1_sg4	116	No	30813		VSX1				Single	4	0|50bp	GPP	TTGACCTCTTCACACAATGT	GGG		12				chr20	-	25078179	-185	66	65	0.86335	0.6819	0.1122	93	1	1	0	5	5 or fewer	0	1	4	9	111			chr20(-):25078176-25078195	chr4(-):127645329-127645348	TTGACCTCTTCACACAATGG	2
Transcription factors	ha_tf1_sg1	117	No	7003		TEAD1				Single	1	0|50bp	GPP	CTCCGGAGCGAGTTCGGTCC	TGG		38				chr11	+	12674393	-28	38	36	0.92327	0.92327	0.44137	99	1	0	0	1	5 or fewer	0	0	0	1	18			chr11(+):12674376-12674395			1
Transcription factors	ha_tf1_sg2	117	No	7003		TEAD1				Single	2	0|50bp	GPP, Cal, hC-v2	gACGTCATGGGGAATCGGGG	CGG	1, 2 or 3	2	2	0.73773		chr11	-	12674291	-130	62	63	0.86667	0.8294	0.13363	94	1	0	0	1	5 or fewer	0	0	0	2	62			chr11(-):12674288-12674307			1
Transcription factors	ha_tf1_sg3	117	No	7003		TEAD1				Single	3	0|50bp	GPP, Cal	GTCATGCGGCCTGCCGCCCG	GGG	4, 5 or 6	3				chr11	-	12674341	-80	53	57	0.77157	0.73834	0.25488	97	1	0	0	1	5 or fewer	0	0	0	2	37			chr11(-):12674338-12674357			1
Transcription factors	ha_tf1_sg4	117	No	7003		TEAD1				Single	4	0|50bp	GPP, hC-v2	cCGCGCCGGGAGACGGAGGG	CGG			5	0.6716		chr11	+	12674190	-231	47	53	0.39348	0.36391	0.05846	86	1	0	0	19	20 or fewer	0	0	2	21	193			chr11(+):12674173-12674192			1
Transcription factors	ha_tf1_sg1	118	No	1748		DLX4				Single	1	0|50bp	hCRISPRa-v2	gGTAAGGCGGGGCACCGCAC	AGG			3	0.68226		chr17	+	49968482	-708	46	44	0.80835	0.80835	0.25778	97	1	0	0	4	5 or fewer	0	0	0	4	55			chr17(+):49968465-49968484			2
Transcription factors	ha_tf1_sg2	118	No	1748		DLX4				Single	2	0|50bp	hCRISPRa-v2	gACAGCCCGCTGTAGAGAAG	TGG			4	0.63947		chr17	-	49969088	-102	61	56	0.43991	0.35259	0.05641	86	1	0	0	5	5 or fewer	0	0	1	14	119			chr17(-):49969085-49969104			2
Transcription factors	ha_tf1_sg3	118	No	1748		DLX4				Single	3	0|50bp	hCRISPRa-v2	gAAGCCAGCACGCAGGGCGG	TGG			8	0.5794		chr17	+	49968596	-594	37	38	0.23716	0.24431	0.04038	81	1	0	0	19	20 or fewer	0	0	0	19	204			chr17(+):49968579-49968598			2
Transcription factors	ha_tf1_sg4	118	No	1748		DLX4				Single	4	0|50bp	hCRISPRa-v2	gCAACCCCAGCACCTCTCGG	AGG			7	0.58662		chr17	+	49969024	-166	67	64	0.23506	0.22601	0.04557	83	1	0	0	24	50 or fewer	0	0	1	27	269			chr17(+):49969007-49969026			2
Transcription factors	ha_tf1_sg1	119	No	7023		TFAP4				Single	1	0|50bp	hCRISPRa-v2	GgcgTGAATGGAGCGAGCTG	CGG			5	0.52043		chr16	+	4273263	-379	53	55	0.71678	0.7143	0.1255	93	1	0	0	4	5 or fewer	0	0	1	4	98			chr16(+):4273246-4273265			1
Transcription factors	ha_tf1_sg2	119	No	7023		TFAP4				Single	2	0|50bp	Calabrese	ACATGCAATTCCTTACTCCG	CGG	1, 2 or 3					chr16	-	4273082	-198	72	69	0.64956	0.63812	0.11135	93	1	0	0	4	5 or fewer	0	0	1	5	70			chr16(-):4273079-4273098			1
Transcription factors	ha_tf1_sg3	119	No	7023		TFAP4				Single	3	0|50bp	hCRISPRa-v2	CcggggACCGGCTGCAACCG	GGG			3	0.57227		chr16	+	4273181	-297	42	45	0.49601	0.51031	0.14544	94	1	0	0	8	10 or fewer	0	0	0	8	60			chr16(+):4273164-4273183			1
Transcription factors	ha_tf1_sg4	119	No	7023		TFAP4				Single	4	0|50bp	Calabrese	ATCAGATGTCTGTTTCAAGG	CGG	1, 2 or 3					chr16	+	4273030	-146	68	68	0.29687	0.21316	0.0333	78	1	0	0	15	20 or fewer	0	0	3	30	168			chr16(+):4273013-4273032			1
Transcription factors	ha_tf1_sg1	120	No	84330		ZNF414				Single	1	0|50bp	GPP, Cal	AAGTGCGCGCTGACTGCCCG	GGG	4, 5 or 6	7				chr19	-	8514282	-114	56	56	1	0.95632	0.15435	95	1	0	0	0	5 or fewer	0	0	0	2	46			chr19(-):8514279-8514298			2
Transcription factors	ha_tf1_sg2	120	No	84330		ZNF414				Single	2	0|50bp	GPP	CTCAGCTCTCGCGAGACTGG	GGG		38				chr19	+	8514175	-7	61	54	0.75992	0.72131	0.12761	94	1	0	0	3	5 or fewer	0	0	0	5	58			chr19(+):8514158-8514177			2
Transcription factors	ha_tf1_sg3	120	No	84330		ZNF414				Single	3	0|50bp	GPP, hC-v2	tGCTGTTTATCGCCTGTCCA	GGG		32	5	0.59365		chr19	-	8514398	-230	55	53	0.7265	0.71864	0.16417	95	1	0	0	4	5 or fewer	0	0	1	4	71			chr19(-):8514395-8514414			2
Transcription factors	ha_tf1_sg4	120	No	84330		ZNF414				Single	4	0|50bp	GPP	CTTTGAAGACTAGGACAGCG	AGG		12				chr19	-	8514337	-169	78	72	0.49023	0.45809	0.07847	89	1	0	0	6	10 or fewer	0	0	0	9	108			chr19(-):8514334-8514353			2
Transcription factors	ha_tf1_sg1	121	No	641339	401588	ZNF674	ZNF674-AS1			Single	1	0|50bp	Calabrese	AAAGCAATGCGCACGCGCAG	TGG	4, 5 or 6					chrX	+	46545507	-101	54	52	1	1	0.30236	98	1	0	0	3	5 or fewer	0	0	0	3	52			chrX(+):46545490-46545509			1
Transcription factors	ha_tf1_sg2	121	No	641339	401588	ZNF674	ZNF674-AS1			Single	2	0|50bp	hCRISPRa-v2	gTGAACGAAGCGCCACCCTC	CGG			5	0.63371		chrX	+	46545436	-30	44	48	0.86667	0.86667	0.20924	96	1	0	0	1	5 or fewer	0	0	0	1	31			chrX(+):46545419-46545438			1
Transcription factors	ha_tf1_sg3	121	No	641339	401588	ZNF674	ZNF674-AS1			Single	3	0|50bp	hCRISPRa-v2	cTCCTCGGCCCGCGCTTCAG	TGG			3	0.66228		chrX	+	46545570	-164	50	51	0.74727	0.74727	0.14479	94	1	0	0	3	5 or fewer	0	0	0	3	61			chrX(+):46545553-46545572			1
Transcription factors	ha_tf1_sg4	121	No	641339	401588	ZNF674	ZNF674-AS1			Single	4	0|50bp	hCRISPRa-v2	tCCGGGGAGGCGTACCTGGG	CGG			10	0.58079		chrX	+	46545662	-256	60	62	0.4698	0.51688	0.11594	93	1	0	0	14	20 or fewer	0	0	0	14	91			chrX(+):46545645-46545664			1
Transcription factors	ha_tf1_sg1	122	No	116039		OSR2				Single	1	0|50bp	GPP, hC-v2	aCGGCTGCGTCTCTATAACA	GGG			3	0.76155		chr8	+	98944249	-193	71	59	0.78529	0.78529	0.22153	97	1	0	0	2	5 or fewer	0	0	0	2	35			chr8(+):98944232-98944251			2
Transcription factors	ha_tf1_sg2	122	No	116039		OSR2				Single	2	0|50bp	GPP, Cal	GTGGACCATTAGCAGACGCC	GGG	1, 2 or 3	3				chr8	+	98944332	-110	56	58	0.67896	0.65175	0.25567	97	1	0	0	2	5 or fewer	0	0	0	3	37			chr8(+):98944315-98944334			2
Transcription factors	ha_tf1_sg3	122	No	116039		OSR2				Single	3	0|50bp	GPP	GTTGAGTTTCTAATGGTATA	AGG		53				chr8	+	98944159	-283	27	35	0.57577	0.43367	0.05552	85	1	0	2	11	20 or fewer	0	0	4	18	145			chr8(+):98944142-98944161			2
Transcription factors	ha_tf1_sg4	122	No	116039		OSR2				Single	4	0|50bp	GPP	AAGCCCAAGACTCCCGGCCT	GGG		38				chr8	+	98944434	-8	36	42	0.52993	0.48273	0.10682	92	1	0	1	5	10 or fewer	0	0	1	7	99			chr8(+):98944417-98944436			2
Transcription factors	ha_tf1_sg1	123	No	339559		ZFP69				Single	1	0|50bp	GPP, Cal	CCGCTACCCACGGTTCCGGA	CGG	1, 2 or 3	2				chr1	+	40477166	-124	57	56	0.93174	0.92438	0.44726	99	1	0	0	1	5 or fewer	0	0	0	2	20			chr1(+):40477149-40477168			1
Transcription factors	ha_tf1_sg2	123	No	339559		ZFP69				Single	2	0|50bp	GPP, hC-v2	gGGAAGGCGCTTCACCGGAA	AGG		57	4	0.68045		chr1	+	40477085	-205	57	58	0.88794	0.86731	0.13997	94	1	0	0	1	5 or fewer	0	0	1	1	45			chr1(+):40477068-40477087			1
Transcription factors	ha_tf1_sg3	123	No	339559		ZFP69				Single	3	0|50bp	GPP	ACGCAGGGCCAATAAGAATG	TGG		69				chr1	+	40476990	-300	57	56	0.6346	0.54068	0.09358	91	1	0	0	6	10 or fewer	0	0	0	10	83			chr1(+):40476973-40476992			1
Transcription factors	ha_tf1_sg4	123	No	339559		ZFP69				Single	4	0|50bp	GPP, hC-v2	gAGGGCGCGCGCTGCTTCCC	GGG		44	1	0.71918		chr1	+	40477230	-60	42	47	0.59281	0.51507	0.05645	86	1	0	0	6	10 or fewer	0	0	1	11	144			chr1(+):40477213-40477232			1
Transcription factors	ha_tf1_sg1	124	No	727940	84528	RHOXF2B	RHOXF2			Single	1	0|50bp	GPP, hC-v2	gCATGCGTTGTCCTGTAGAC	AGG		52	4	0.57238	0.94801	chrX	+	120077917	-210		50		0.42715	0.15169	95	2	0			Unspecific	1	0	0	4	36			chrX(+):120077900-120077919; chrX(-):120158384-120158403			2
Transcription factors	ha_tf1_sg2	124	No	727940	84528	RHOXF2B	RHOXF2			Single	2	0|50bp	GPP	CTCCCTTATCGCCATAAAAT	GGG		58				chrX	-	120077979	-272		32		0.23125	0.0839	90	2	0			Unspecific	1	0	0	15	68			chrX(-):120077976-120077995; chrX(+):120158308-120158327			2
Transcription factors	ha_tf1_sg3	124	No	727940	84528	RHOXF2B	RHOXF2			Single	3	0|50bp	GPP, Cal, hC-v2	Taagtggtgtagtagggtgt	GGG	1, 2 or 3	34	8	0.64593		chrX	+	120077845	-138		43		0.24413	0.05377	85	2	0			Unspecific	1	0	0	10	110			chrX(+):120077828-120077847; chrX(-):120158456-120158475			2
Transcription factors	ha_tf1_sg4	124	No	727940	84528	RHOXF2B	RHOXF2			Single	4	0|50bp	GPP	TGACGCATGCGCACCTCAGC	AGG		24				chrX	-	120077752	-45		47		0.28012	0.14086	94	2	2			Unspecific	1	2	0	3	26			chrX(-):120077749-120077768; chrX(+):120158535-120158554	chrX(-):120078402-120078421; chrX(+):120157883-120157902	TGAGGCATGCGCACCTCAGC; TGAGGCATGCGCACCTCAGC	2
Transcription factors	ha_tf1_sg1	125	No	5300		PIN1				Single	1	0|50bp	GPP, hC-v2	aAAGCCAATCCGGACCGTTA	GGG		3	3	0.68307		chr19	+	9835213	-122	51	54	1	1	0.34561	98	1	0	0	0	5 or fewer	0	0	0	0	19			chr19(+):9835196-9835215			1
Transcription factors	ha_tf1_sg2	125	No	5300		PIN1				Single	2	0|50bp	GPP	CGCGTCTAGCCAATAGGCAG	CGG		23				chr19	+	9835273	-62	51	51	1	0.90833	0.21161	96	1	0	0	0	5 or fewer	0	0	0	3	44	rs2233681	0.00088	chr19(+):9835256-9835275			1
Transcription factors	ha_tf1_sg3	125	No	5300		PIN1				Single	3	0|50bp	GPP, hC-v2	gGGCGCAGGGATAACGTGGG	AGG		28	2	0.76226		chr19	+	9835153	-182	41	43	0.47334	0.46473	0.08389	90	1	0	0	15	20 or fewer	0	0	2	15	147			chr19(+):9835136-9835155			1
Transcription factors	ha_tf1_sg4	125	No	5300		PIN1				Single	4	0|50bp	GPP, hC-v2	aGGAGCCGAGGAGAGCGAGT	GGG		40	10	0.6348		chr19	+	9835101	-234	64	64	0.26063	0.26063	0.03313	77	1	0	0	19	20 or fewer	0	0	1	18	226			chr19(+):9835084-9835103			1
Transcription factors	ha_tf1_sg1	126	No	100125288		ZGLP1				Single	1	0|50bp	GPP, hC-v2	gGCACCGAGGCCCACTCAGC	AGG		48	3	0.67447		chr19	-	10305866	-220	42	42	0.31874	0.30072	0.06192	87	1	0	1	14	20 or fewer	0	0	3	16	142			chr19(-):10305863-10305882			2
Transcription factors	ha_tf1_sg2	126	No	100125288		ZGLP1				Single	2	0|50bp	GPP, hC-v2	gGTGACTCAGCCCAAGTGGA	GGG		23	4	0.65189		chr19	+	10305708	-62	43	48	0.29362	0.21812	0.04898	84	1	0	0	13	20 or fewer	0	0	1	26	154			chr19(+):10305691-10305710			2
Transcription factors	ha_tf1_sg3	126	No	100125288		ZGLP1				Single	3	0|50bp	GPP, hC-v2	gCCCCCAACAGCATCTGCAG	GGG		61	2	0.69252		chr19	+	10305918	-272	59	64	0.24231	0.20412	0.04179	81	1	0	0	19	20 or fewer	0	0	4	33	217			chr19(+):10305901-10305920			2
Transcription factors	ha_tf1_sg4	126	No	100125288		ZGLP1				Single	4	0|50bp	GPP	CCCAAGAGCTATAAATATTT	TGG		60				chr19	-	10305815	-169	6	2	0.20504	0.17049	0.02629	73	1	0	1	12	20 or fewer	0	0	3	27	213			chr19(-):10305812-10305831			2
Transcription factors	ha_tf1_sg1	127	No	1052		CEBPD				Single	1	0|50bp	hCRISPRa-v2	gGACCCCCAGCCCACGTTGC	AGG			3	0.6435		chr8	+	47738377	-214	34	46	0.82004	0.80359	0.14053	94	1	0	0	5	5 or fewer	0	0	0	7	154			chr8(+):47738360-47738379			1
Transcription factors	ha_tf1_sg2	127	No	1052		CEBPD				Single	2	0|50bp	hCRISPRa-v2	cGGGGCTAGAAAAGGCGGCG	GGG			5	0.60063		chr8	-	47738183	-20	65	64	0.77584	0.77584	0.06777	88	1	0	0	4	5 or fewer	0	0	0	4	94			chr8(-):47738180-47738199			1
Transcription factors	ha_tf1_sg3	127	No	1052		CEBPD				Single	3	0|50bp	hCRISPRa-v2	cCCAACCCCGAGGAGCGAGG	AGG			4	0.61097		chr8	-	47738509	-346	68	65	0.2298	0.25093	0.05755	86	1	0	0	14	20 or fewer	0	0	0	14	129			chr8(-):47738506-47738525			1
Transcription factors	ha_tf1_sg4	127	No	1052		CEBPD				Single	4	0|50bp	Calabrese	AGAGGGGGCGCGCCCCGGGA	AGG	4, 5 or 6					chr8	-	47738309	-146	44	48	0.21015	0.19998	0.04299	82	1	0	1	22	50 or fewer	0	0	1	26	209			chr8(-):47738306-47738325			1
Transcription factors	ha_tf1_sg1	128	No	8856		NR1I2				Single	1	0|50bp	GPP	TCATAACCTATGACTAGGAC	GGG		22				chr3	+	119782080	-21	53	51	0.61254	0.60539	0.11685	93	1	0	0	3	5 or fewer	0	0	0	4	70			chr3(+):119782063-119782082			2
Transcription factors	ha_tf1_sg2	128	No	8856		NR1I2				Single	2	0|50bp	GPP, Cal, hC-v2	aGTCAGATGTAGGCACTAAG	CGG	1, 2 or 3	1	2	0.58006		chr3	-	119781998	-103	70	63	0.44717	0.39346	0.06055	87	1	0	0	11	20 or fewer	0	0	1	15	115			chr3(-):119781995-119782014			2
Transcription factors	ha_tf1_sg3	128	No	8856		NR1I2				Single	3	0|50bp	hCRISPRa-v2	cAGGGAGGTGGTTTCAACAA	AGG			5	0.54876		chr3	+	119781731	-370	60	58	0.35113	0.32545	0.07295	89	1	0	1	26	50 or fewer	0	0	3	26	169			chr3(+):119781714-119781733			2
Transcription factors	ha_tf1_sg4	128	No	8856		NR1I2				Single	4	0|50bp	hCRISPRa-v2	gTCTCTGTCCTTTACCACTA	GGG			8	0.49978		chr3	-	119781781	-320	47	44	0.25137	0.21575	0.04381	82	1	0	1	9	10 or fewer	0	0	1	19	160			chr3(-):119781778-119781797			2
Transcription factors	ha_tf1_sg1	129	No	4090		SMAD5				Single	1	0|50bp	Calabrese	AGCTGATCGGAAGTCGGCGT	TGG	4, 5 or 6					chr5	+	136132694	-151	52	50	1	1	0.48593	99	1	0	0	0	5 or fewer	0	0	0	0	19	rs139189950	0.00023	chr5(+):136132677-136132696			1
Transcription factors	ha_tf1_sg2	129	No	4090		SMAD5				Single	2	0|50bp	hCRISPRa-v2	gACCGCTGCGGGACCGAGGG	AGG			3	0.73054		chr5	-	136132758	-87	48	47	0.62613	0.62613	0.11539	93	1	0	0	5	5 or fewer	0	0	0	5	97			chr5(-):136132755-136132774			1
Transcription factors	ha_tf1_sg3	129	No	4090		SMAD5				Single	3	0|50bp	hCRISPRa-v2	gGCGCCGTGCGCGTGTCCCG	CGG			10	0.64972		chr5	+	136132882	37	42	50	0.46005	0.48036	0.14351	94	1	0	0	10	10 or fewer	0	0	2	9	51			chr5(+):136132865-136132884			1
Transcription factors	ha_tf1_sg4	129	No	4090		SMAD5				Single	4	0|50bp	hCRISPRa-v2	gCCCGGGAGGACGCCCGCTG	GGG			9	0.66356		chr5	-	136132808	-37	51	56	0.30777	0.2948	0.08396	90	1	0	1	8	10 or fewer	0	0	1	11	118			chr5(-):136132805-136132824			1
Transcription factors	ha_tf1_sg1	130	No	285268		ZNF621				Single	1	0|50bp	hCRISPRa-v2	cCACGGGGCGACCGAGATGG	CGG			9	0.61885		chr3	+	40524915	-45	61	56	0.7386	0.7386	0.14176	94	1	0	0	3	5 or fewer	0	0	1	2	69			chr3(+):40524898-40524917			2
Transcription factors	ha_tf1_sg2	130	No	285268		ZNF621				Single	2	0|50bp	hCRISPRa-v2	gCAGCCGTCGGCATCGCCTC	TGG			6	0.64741		chr3	-	40524756	-204	42	45	0.67301	0.67301	0.1753	96	1	0	1	2	5 or fewer	0	0	1	2	46			chr3(-):40524753-40524772			2
Transcription factors	ha_tf1_sg3	130	No	285268		ZNF621				Single	3	0|50bp	hCRISPRa-v2	gAGGACCCAAGCAAGATCCT	GGG			3	0.67248		chr3	+	40524559	-401	59	55	0.58852	0.51553	0.06697	88	1	0	1	7	10 or fewer	0	0	1	11	141			chr3(+):40524542-40524561			2
Transcription factors	ha_tf1_sg4	130	No	285268		ZNF621				Single	4	0|50bp	Cal, hC-v2	gCAACCTCGCCTCTTCCGCA	GGG	4, 5 or 6		5	0.65854		chr3	+	40524859	-101	51	56	0.58104	0.5637	0.09078	91	1	0	0	6	10 or fewer	0	0	0	7	74			chr3(+):40524842-40524861			2
Transcription factors	ha_tf1_sg1	131	No	54790		TET2				Single	1	0|50bp	Calabrese	GACGTGACTTGCATGCGAGC	GGG	1, 2 or 3					chr4	-	105146757	-129	59	59	0.84075	0.83112	0.19406	96	1	0	0	1	5 or fewer	0	0	0	3	43			chr4(-):105146754-105146773			1
Transcription factors	ha_tf1_sg2	131	No	54790		TET2				Single	2	0|50bp	Calabrese	TTCTCATCACTCAGCGGGGC	CGG	4, 5 or 6					chr4	-	105146809	-77	44	45	0.7513	0.67592	0.09745	92	1	0	1	7	10 or fewer	0	0	2	8	109			chr4(-):105146806-105146825			1
Transcription factors	ha_tf1_sg3	131	No	54790		TET2				Single	3	0|50bp	hCRISPRa-v2	Agtggcagcggcgagagctt	GGG			5	0.59818		chr4	+	105146705	-181	39	38	0.61532	0.5292	0.07445	89	1	0	0	5	5 or fewer	0	0	0	11	132			chr4(+):105146688-105146707			1
Transcription factors	ha_tf1_sg4	131	No	54790		TET2				Single	4	0|50bp	hCRISPRa-v2	gGGGCGCGCAGTGGAGACCT	GGG			3	0.63179		chr4	-	105146494	-392	59	54	0.49762	0.41176	0.06116	87	1	0	0	8	10 or fewer	0	0	0	12	133			chr4(-):105146491-105146510			1
Transcription factors	ha_tf1_sg1	132	No	400713		ZNF880				Single	1	0|50bp	GPP	GCTGTAGGGGCGCTCGCATG	TGG		33				chr19	-	52369682	-263	55	56	0.74877	0.7062	0.23726	97	1	0	0	4	5 or fewer	0	0	0	5	63			chr19(-):52369679-52369698			2
Transcription factors	ha_tf1_sg2	132	No	400713		ZNF880				Single	2	0|50bp	GPP, hC-v2	gCTCCCAGCTCGTCTCGTTT	TGG			4	0.55537		chr19	-	52369832	-113	31	29	0.5645	0.63267	0.17213	95	1	0	0	7	10 or fewer	0	0	0	6	66			chr19(-):52369829-52369848			2
Transcription factors	ha_tf1_sg3	132	No	400713		ZNF880				Single	3	0|50bp	GPP	TAATCTGCTTCCGGGTCTCC	AGG		29				chr19	-	52369934	-11	47	48	0.36021	0.3551	0.05799	86	1	0	0	9	10 or fewer	0	0	0	10	105	rs143869886	0.00017	chr19(-):52369931-52369950			2
Transcription factors	ha_tf1_sg4	132	No	400713		ZNF880				Single	4	0|50bp	GPP, hC-v2	gGCTCCGCCCAATCCCACCC	GGG		9	2	0.60289		chr19	+	52369884	-61	60	58	0.27153	0.27371	0.04662	83	1	0	0	17	20 or fewer	0	0	1	17	174			chr19(+):52369867-52369886			2
Transcription factors	ha_tf1_sg1	133	No	6939		TCF15				Single	1	0|50bp	GPP	GAGACAAAAAGTTCGGATCT	GGG		91				chr20	-	610592	-282	48	50	0.79433	0.79433	0.12267	93	1	0	0	3	5 or fewer	0	0	0	2	83			chr20(-):610589-610608			1
Transcription factors	ha_tf1_sg2	133	No	6939		TCF15				Single	2	0|50bp	GPP, Cal	GGGAGCGTCGCCATTGGCCA	GGG	4, 5 or 6	4				chr20	-	610449	-139	49	53	0.72125	0.6163	0.13409	94	1	0	0	5	5 or fewer	0	0	0	8	75			chr20(-):610446-610465			1
Transcription factors	ha_tf1_sg3	133	No	6939		TCF15				Single	3	0|50bp	GPP, hC-v2	tGGCCCCTCCCTCGCCTATA	AGG		36	3	0.63908		chr20	-	610338	-28	26	33	0.58282	0.59814	0.14138	94	1	0	0	8	10 or fewer	0	0	0	7	74			chr20(-):610335-610354			1
Transcription factors	ha_tf1_sg4	133	No	6939		TCF15				Single	4	0|50bp	GPP, hC-v2	gAAAGCGGCCCGGGAGCCGG	CGG		42	8	0.59403		chr20	+	610504	-194	56	51	0.31893	0.30257	0.04697	83	1	0	1	11	20 or fewer	0	0	1	14	166	rs536221376	0.00023	chr20(+):610487-610506			1
Transcription factors	ha_tf1_sg1	134	No	3195	100038246	TLX1	TLX1NB			Single	1	0|50bp	hCRISPRa-v2	cCCACAAGGCGTCTGAGGAA	GGG			10	0.599		chr10	-	101130918	-382	55	52	0.26298	0.2465	0.05409	85	1	0	0	8	10 or fewer	0	0	0	14	126			chr10(-):101130915-101130934			2
Transcription factors	ha_tf1_sg2	134	No	3195	100038246	TLX1	TLX1NB			Single	2	0|50bp	Calabrese	GCTGTGCGCGGAGAGGAGCG	GGG	1, 2 or 3					chr10	-	101131220	-80	69	61	0.24207	0.23194	0.03839	80	1	0	0	20	20 or fewer	0	0	2	21	214			chr10(-):101131217-101131236			2
Transcription factors	ha_tf1_sg3	134	No	3195	100038246	TLX1	TLX1NB			Single	3	0|50bp	hCRISPRa-v2	gGGCCTGGGCTCCATACCTG	GGG			8	0.6088		chr10	+	101130786	-514	51	54	0.23852	0.21392	0.05725	86	1	0	0	39	50 or fewer	0	0	2	42	254			chr10(+):101130769-101130788			2
Transcription factors	ha_tf1_sg4	134	No	3195	100038246	TLX1	TLX1NB			Single	4	0|50bp	hCRISPRa-v2	Tctggctcctgcatctgtct	CGG			4	0.67072		chr10	+	101131158	-142	50	54	0.20417	0.18916	0.04573	83	1	0	2	33	50 or fewer	0	0	8	37	260			chr10(+):101131141-101131160			2
Transcription factors	ha_tf1_sg1	135	No	90592	284390	ZNF700	ZNF763			Single	1	0|50bp	hCRISPRa-v2	gCCCACAGTTCATCCGGAAA	TGG			6	0.48799		chr19	+	11925088	-61	44	47	0.7343	0.7095	0.16225	95	1	0	0	1	5 or fewer	0	0	0	3	55			chr19(+):11925071-11925090			1
Transcription factors	ha_tf1_sg2	135	No	90592	284390	ZNF700	ZNF763			Single	2	0|50bp	GPP	GTGGCTAGAATCCGTCAGTC	TGG		5				chr19	+	11924968	-181	49	50	0.51707	0.51707	0.18964	96	1	0	1	6	10 or fewer	0	0	1	6	35			chr19(+):11924951-11924970			1
Transcription factors	ha_tf1_sg3	135	No	90592	284390	ZNF700	ZNF763			Single	3	0|50bp	GPP, hC-v2	cTCTGATTGGATGAAATACT	AGG		16	8	0.4688		chr19	-	11925036	-113	50	51	0.40649	0.29558	0.05307	85	1	0	3	6	10 or fewer	0	0	3	16	141			chr19(-):11925033-11925052			1
Transcription factors	ha_tf1_sg4	135	No	90592	284390	ZNF700	ZNF763			Single	4	0|50bp	GPP	CGGGGACTGTCCCTTGAGTG	AGG		28				chr19	+	11924849	-300	60	63	0.25694	0.25368	0.09454	91	1	0	3	8	20 or fewer	0	0	3	9	97			chr19(+):11924832-11924851			1
Transcription factors	ha_tf1_sg1	136	No	4774		NFIA				Single	1	0|50bp	Calabrese	CTTTAACACCCGCGTACAGT	AGG	1, 2 or 3					chr1	+	61082523	-98	60	53	1	1	0.38508	98	1	0	0	0	5 or fewer	0	0	0	0	20			chr1(+):61082506-61082525			2
Transcription factors	ha_tf1_sg2	136	No	4774		NFIA				Single	2	0|50bp	hCRISPRa-v2	gGGCACGTAGAGAACCGAGG	AGG			8	0.57189		chr1	-	61081972	-649	76	71	0.96998	0.89883	0.10537	92	1	0	0	1	5 or fewer	0	0	0	3	61			chr1(-):61081969-61081988			2
Transcription factors	ha_tf1_sg3	136	No	4774		NFIA				Single	3	0|50bp	hCRISPRa-v2	gGCCGCTCGcgctcgcaggc	TGG			5	0.58939		chr1	-	61082295	-326	28	36	0.83381	0.78697	0.14244	94	1	0	0	6	10 or fewer	0	0	1	7	75			chr1(-):61082292-61082311			2
Transcription factors	ha_tf1_sg4	136	No	4774		NFIA				Single	4	0|50bp	hCRISPRa-v2	Gcagctcgcgggcacccggc	CGG			1	0.60023		chr1	+	61082467	-154	22	21	0.3755	0.37063	0.06437	87	1	0	2	12	20 or fewer	0	0	3	13	139			chr1(+):61082450-61082469			2
Transcription factors	ha_tf1_sg1	137	No	2313		FLI1				Single	1	0|50bp	hCRISPRa-v2	gTGGACCCCGTCATTGTTCC	CGG			3	0.62273		chr11	+	128693748	-324	38	42	1	1	0.2417	97	1	0	0	1	5 or fewer	0	0	0	1	46			chr11(+):128693731-128693750			1
Transcription factors	ha_tf1_sg2	137	No	2313		FLI1				Single	2	0|50bp	GPP, Cal	TGACTTCACTTTGCGAATCG	GGG	4, 5 or 6	2				chr11	-	128694011	-61	61	62	0.93645	0.93645	0.28456	98	1	0	0	2	5 or fewer	0	0	0	2	38			chr11(-):128694008-128694027			1
Transcription factors	ha_tf1_sg3	137	No	2313		FLI1				Single	3	0|50bp	GPP, hC-v2	cGCAGCGCATGAATGTGTCT	GGG		30	5	0.59037		chr11	+	128693807	-265	55	54	0.60747	0.56569	0.11945	93	1	0	0	3	5 or fewer	0	0	1	4	37			chr11(+):128693790-128693809			1
Transcription factors	ha_tf1_sg4	137	No	2313		FLI1				Single	4	0|50bp	hCRISPRa-v2	gGTAACCCAGCGCCTACTGC	CGG			8	0.55906		chr11	-	128693469	-603	45	48	0.60452	0.61852	0.20001	96	1	0	0	9	10 or fewer	0	0	0	8	62			chr11(-):128693466-128693485			1
Transcription factors	ha_tf1_sg1	138	No	83591	196441	THAP2	ZFC3H1		P1	Other	1	0|50bp	GPP, hC-v2	tAACGCTATAGTGTGACACA	TGG		8	2	0.49593		chr12	+	71662856	-1528	67	70	0.59663	0.55588	0.20776	96	1	0	0	5	5 or fewer	0	0	0	9	29			chr12(+):71662839-71662858			2
Transcription factors	ha_tf1_sg2	138	No	83591	196441	THAP2	ZFC3H1		P1	Other	2	0|50bp	GPP, hC-v2	aGACCTAGTAATGACGCTAA	AGG		6	4	0.44208		chr12	+	71662962	-1422	53	59	0.5172	0.50794	0.2118	96	1	0	0	4	5 or fewer	0	0	0	5	36			chr12(+):71662945-71662964			2
Transcription factors	ha_tf1_sg3	138	No	83591	196441	THAP2	ZFC3H1		P1	Other	3	0|50bp	GPP, Cal	ACAGCTCTTCCGAGGTGGAG	AGG	1, 2 or 3	20				chr12	+	71663028	-1356	59	57	0.3688	0.328	0.04379	82	1	0	0	11	20 or fewer	0	0	1	16	120			chr12(+):71663011-71663030			2
Transcription factors	ha_tf1_sg4	138	No	83591	196441	THAP2	ZFC3H1		P1	Other	4	0|50bp	GPP, hC-v2	tAATGAAACTTGGGCTTCTA	AGG		28	7	0.35836		chr12	+	71662741	-1643	30	36	0.31669	0.29639	0.05039	84	1	0	1	10	20 or fewer	0	0	3	15	133			chr12(+):71662724-71662743			2
Transcription factors	ha_tf1_sg1	139	No	7227		TRPS1				Single	1	0|50bp	hCRISPRa-v2	gTGTCTGGGGAACGTCGGTT	TGG			1	0.63142		chr8	-	115669392	-416	51	39	0.84195	0.84195	0.21399	96	1	0	0	2	5 or fewer	0	0	0	2	41			chr8(-):115669389-115669408			1
Transcription factors	ha_tf1_sg2	139	No	7227		TRPS1				Single	2	0|50bp	hCRISPRa-v2	cGGAGCGCCGCAAATGAGAG	CGG			3	0.61409		chr8	+	115669197	-221	57	57	0.8168	0.8168	0.20009	96	1	0	0	1	5 or fewer	0	0	0	1	27			chr8(+):115669180-115669199			1
Transcription factors	ha_tf1_sg3	139	No	7227		TRPS1				Single	3	0|50bp	hCRISPRa-v2	gTGAACGTGCGGGCTGGAAA	AGG			5	0.60015		chr8	+	115669289	-313	48	49	0.49107	0.47273	0.07925	90	1	0	0	6	10 or fewer	0	0	2	6	78			chr8(+):115669272-115669291			1
Transcription factors	ha_tf1_sg4	139	No	7227		TRPS1				Single	4	0|50bp	Calabrese	GGCGGCGGGTGCTCGGAGCC	GGG	4, 5 or 6					chr8	-	115669102	-126	31	32	0.23864	0.2736	0.03918	80	1	0	1	27	50 or fewer	0	0	3	24	355			chr8(-):115669099-115669118			1
Transcription factors	ha_tf1_sg1	140	No	6689		SPIB				Single	1	0|50bp	hCRISPRa-v2	gAAACGGAGGATCTGGACCC	AGG			10	0.54952		chr19	-	50418609	-329	52	55	0.46258	0.38376	0.0548	85	1	0	0	7	10 or fewer	0	0	0	15	148			chr19(-):50418606-50418625			2
Transcription factors	ha_tf1_sg2	140	No	6689		SPIB				Single	2	0|50bp	hCRISPRa-v2	gGCTGGGCCAAGATATAAAT	AGG			2	0.62142		chr19	+	50418913	-25	31	29	0.40259	0.39188	0.07766	89	1	0	0	8	10 or fewer	0	0	0	8	110			chr19(+):50418896-50418915			2
Transcription factors	ha_tf1_sg3	140	No	6689		SPIB				Single	3	0|50bp	hCRISPRa-v2	tTGGGGATCCCCGTGGGGCT	GGG			5	0.60538		chr19	-	50418736	-202	33	30	0.24059	0.25752	0.03545	79	1	0	0	18	20 or fewer	0	0	3	13	161			chr19(-):50418733-50418752			2
Transcription factors	ha_tf1_sg4	140	No	6689		SPIB				Single	4	0|50bp	Calabrese	CCTCAAAAATCCCCTCAGGG	AGG	1, 2 or 3					chr19	-	50418834	-104	65	66	0.38182	0.34527	0.07006	88	1	1	0	8	10 or fewer	0	1	1	14	120			chr19(-):50418831-50418850	chr17(-):50491391-50491410	CCTTAAAAATCCCCTCAGGG	2
Transcription factors	ha_tf1_sg1	141	No	344191		EVX2				Single	1	0|50bp	hCRISPRa-v2	gTAGCGCCCGCTCGTCATTA	AGG			1	0.69233		chr2	+	176084009	-94	30	35	1	1	0.66067	99	1	0	0	0	5 or fewer	0	0	0	0	7			chr2(+):176083992-176084011			1
Transcription factors	ha_tf1_sg2	141	No	344191		EVX2				Single	2	0|50bp	hCRISPRa-v2	aACCCCCGGGCGAGCAGAAC	TGG			3	0.64091		chr2	-	176084192	-277	31	34	1	0.97714	0.15791	95	1	0	0	0	5 or fewer	0	0	0	1	64			chr2(-):176084189-176084208			1
Transcription factors	ha_tf1_sg3	141	No	344191		EVX2				Single	3	0|50bp	hCRISPRa-v2	tCGGGATCGGAAGGATGTAT	GGG			4	0.63214		chr2	-	176083957	-42	60	51	0.93764	0.89902	0.13613	94	1	0	0	1	5 or fewer	0	0	0	3	42			chr2(-):176083954-176083973			1
Transcription factors	ha_tf1_sg4	141	No	344191		EVX2				Single	4	0|50bp	Cal, hC-v2	aAATACACCCTCCTGTCAGT	GGG	1, 2 or 3		5	0.62608		chr2	+	176084085	-170	63	59	0.42387	0.40149	0.07883	90	1	0	0	7	10 or fewer	0	0	1	11	91			chr2(+):176084068-176084087			1
Transcription factors	ha_tf1_sg1	142	No	89887		ZNF628				Single	1	0|50bp	GPP	ACAAACCCCGACGTCGCCGT	CGG		45				chr19	-	55476606	-15	63	67	1	1	0.76131	100	1	0	0	0	5 or fewer	0	0	0	0	10			chr19(-):55476603-55476622			2
Transcription factors	ha_tf1_sg2	142	No	89887		ZNF628				Single	2	0|50bp	GPP, hC-v2	tGCGACCCCGCGTCTCGAGC	TGG			9	0.56655		chr19	+	55476406	-215	45	44	1	1	0.52439	99	1	0	0	0	5 or fewer	0	0	0	0	15			chr19(+):55476389-55476408			2
Transcription factors	ha_tf1_sg3	142	No	89887		ZNF628				Single	3	0|50bp	GPP, hC-v2	tGCGAGGCCTCGTCGAGCTC	GGG		12	5	0.58475		chr19	-	55476529	-92	37	39	1	1	0.24169	97	1	0	0	0	5 or fewer	0	0	0	0	61	rs530054718	0.0003	chr19(-):55476526-55476545			2
Transcription factors	ha_tf1_sg4	142	No	89887		ZNF628				Single	4	0|50bp	GPP, hC-v2	gGCCCCCAAGACCTGACAAC	TGG		21	2	0.70187		chr19	+	55476460	-161	40	41	0.37589	0.37589	0.10894	92	1	0	1	6	10 or fewer	0	0	1	6	107			chr19(+):55476443-55476462			2
Transcription factors	ha_tf1_sg1	143	No	4790		NFKB1				Single	1	0|50bp	hCRISPRa-v2	aGGGCGCTCCCGAATCCCAA	GGG			4	0.62301		chr4	-	102501054	-305	62	64	1	1	0.22271	97	1	0	0	0	5 or fewer	0	0	0	0	36			chr4(-):102501051-102501070			1
Transcription factors	ha_tf1_sg2	143	No	4790		NFKB1				Single	2	0|50bp	Calabrese	CACAGCGCCCCTAGAAGTGC	GGG	4, 5 or 6					chr4	+	102501215	-144	46	49	0.80598	0.76869	0.08928	91	1	0	0	2	5 or fewer	0	0	1	2	76			chr4(+):102501198-102501217			1
Transcription factors	ha_tf1_sg3	143	No	4790		NFKB1				Single	3	0|50bp	hCRISPRa-v2	gCGCCCCGAAGCGGCCCCGA	GGG			3	0.62522		chr4	+	102501153	-206	31	33	0.53811	0.53811	0.14997	95	1	0	0	6	10 or fewer	0	0	1	5	61			chr4(+):102501136-102501155			1
Transcription factors	ha_tf1_sg4	143	No	4790		NFKB1				Single	4	0|50bp	hCRISPRa-v2	gAACGCAGGCAGCACGGAGG	CGG			2	0.63536		chr4	-	102500974	-385	39	38	0.30734	0.31003	0.04121	81	1	0	2	20	50 or fewer	0	0	4	18	363			chr4(-):102500971-102500990			1
Transcription factors	ha_tf1_sg1	144	No	22890	7597	ZBTB1	ZBTB25			Single	1	0|50bp	Cal, hC-v2	gGACGCCGCAGCGAACTGGT	GGG	1, 2 or 3		3	0.68631		chr14	+	64504685	-85	59	65	0.9322	0.9322	0.26597	97	1	0	0	2	5 or fewer	0	0	0	2	29			chr14(+):64504668-64504687			2
Transcription factors	ha_tf1_sg2	144	No	22890	7597	ZBTB1	ZBTB25			Single	2	0|50bp	hCRISPRa-v2	cTAGCAGCCAGCGGCAGAGT	GGG			5	0.65312		chr14	+	64504632	-138	47	53	0.54042	0.47172	0.06985	88	1	0	0	6	10 or fewer	0	0	0	10	125			chr14(+):64504615-64504634			2
Transcription factors	ha_tf1_sg3	144	No	22890	7597	ZBTB1	ZBTB25			Single	3	0|50bp	hCRISPRa-v2	aCTCCCCAGGGCAGGATGCG	AGG			1		0.84525	chr14	-	64504409	-361	52	53	0.28716	0.26766	0.05299	85	1	0	0	12	20 or fewer	0	0	1	15	194			chr14(-):64504406-64504425			2
Transcription factors	ha_tf1_sg4	144	No	22890	7597	ZBTB1	ZBTB25			Single	4	0|50bp	hCRISPRa-v2	tCCCAAGCCTACCCTTGAGA	GGG			10	0.59127		chr14	+	64504492	-278	56	55	0.25924	0.27549	0.05223	85	1	0	1	14	20 or fewer	0	0	1	19	111			chr14(+):64504475-64504494			2
Transcription factors	ha_tf1_sg1	145	No	8930	55764	MBD4	IFT122			Single	1	0|50bp	hCRISPRa-v2	cCGAGCGCGCATGTCCGAAA	GGG			5	0.67453		chr3	-	129440157	-216	55	58	1	1	0.71607	100	1	0	0	0	5 or fewer	0	0	0	0	6			chr3(-):129440154-129440173			1
Transcription factors	ha_tf1_sg2	145	No	8930	55764	MBD4	IFT122			Single	2	0|50bp	hCRISPRa-v2	gCAACCAGAGCGCGAGCGAT	TGG			4	0.69045		chr3	-	129440079	-138	48	51	1	1	0.51169	99	1	0	0	0	5 or fewer	0	0	0	0	18			chr3(-):129440076-129440095			1
Transcription factors	ha_tf1_sg3	145	No	8930	55764	MBD4	IFT122			Single	3	0|50bp	Calabrese	GGAAATGGCGGCTGTAGCCG	AGG	4, 5 or 6					chr3	-	129439999	-58	50	46	0.62435	0.62336	0.06181	87	1	0	1	3	5 or fewer	0	0	1	4	128			chr3(-):129439996-129440015			1
Transcription factors	ha_tf1_sg4	145	No	8930	55764	MBD4	IFT122			Single	4	0|50bp	hCRISPRa-v2	gGTAACGCAGGTAGCCAAAG	TGG			2	0.72953		chr3	+	129440238	-297	62	67	0.4851	0.47715	0.12024	93	1	0	0	5	5 or fewer	0	0	0	6	53			chr3(+):129440221-129440240			1
Transcription factors	ha_tf1_sg1	146	No	3516		RBPJ				Single	1	0|50bp	Calabrese	CGTCTGGCTCTTCGCGGCGG	CGG	4, 5 or 6					chr4	+	26320889	-125	52	49	0.9589	0.9589	0.25433	97	1	0	0	1	5 or fewer	0	0	0	1	36	rs534646781	0.0008	chr4(+):26320872-26320891			2
Transcription factors	ha_tf1_sg2	146	No	3516		RBPJ				Single	2	0|50bp	hCRISPRa-v2	aAAACCGGAGGGGATTACTA	CGG			2	0.72728		chr4	-	26320677	-337	56	49	0.82577	0.82577	0.11555	93	1	0	0	1	5 or fewer	0	0	0	1	52			chr4(-):26320674-26320693			2
Transcription factors	ha_tf1_sg3	146	No	3516		RBPJ				Single	3	0|50bp	hCRISPRa-v2	cTGCGCATGCTCCATCGCCT	GGG			5	0.67099		chr4	+	26320811	-203	48	51	0.55874	0.55752	0.12196	93	1	0	0	4	5 or fewer	0	0	0	5	79			chr4(+):26320794-26320813			2
Transcription factors	ha_tf1_sg4	146	No	3516		RBPJ				Single	4	0|50bp	hCRISPRa-v2	gAGCCCTCCGTGTGGTCCAT	GGG			4	0.68523		chr4	-	26320760	-254	39	36	0.40979	0.39611	0.10995	93	1	0	0	9	10 or fewer	0	0	0	10	65			chr4(-):26320757-26320776			2
Transcription factors	ha_tf1_sg1	147	No	56751		BARHL1				Single	1	0|50bp	hCRISPRa-v2	cCCGGGCCCGCAGCTATCTG	CGG			4	0.55924		chr9	+	132582350	-256	51	51	0.53884	0.5395	0.11537	93	1	0	0	10	10 or fewer	0	0	0	11	90	rs559126014	0.00053	chr9(+):132582333-132582352			1
Transcription factors	ha_tf1_sg2	147	No	56751		BARHL1				Single	2	0|50bp	Calabrese	CGCGTTTCTTCTGTGCCAAG	GGG	1, 2 or 3					chr9	+	132582467	-139	56	57	0.52324	0.43091	0.0941	91	1	0	0	3	5 or fewer	0	0	0	7	62			chr9(+):132582450-132582469			1
Transcription factors	ha_tf1_sg3	147	No	56751		BARHL1				Single	3	0|50bp	hCRISPRa-v2	gAGAGAGGACCTCCCCGGCC	AGG			3	0.56648		chr9	+	132582238	-368	52	50	0.28537	0.26675	0.0449	82	1	0	1	10	20 or fewer	0	0	1	13	159			chr9(+):132582221-132582240			1
Transcription factors	ha_tf1_sg4	147	No	56751		BARHL1				Single	4	0|50bp	hCRISPRa-v2	aGCGCCTCCCTGCTCCTCGG	CGG			2	0.57075		chr9	-	132582164	-442	67	66	0.25643	0.24037	0.04467	82	1	0	1	14	20 or fewer	0	0	2	20	170			chr9(-):132582161-132582180			1
Transcription factors	ha_tf1_sg1	148	No	254251		LCORL				Single	1	0|50bp	GPP	TAAATGAGGGCGCGTGACGC	GGG		46				chr4	-	18021764	-8	49	53	1	1	0.4235	99	1	0	0	0	5 or fewer	0	0	0	0	19			chr4(-):18021761-18021780			2
Transcription factors	ha_tf1_sg2	148	No	254251		LCORL				Single	2	0|50bp	hCRISPRa-v2	cCGCCCGCGAAAACCCTGAG	CGG			4	0.64734		chr4	+	18022063	-307	67	62	0.77625	0.69997	0.21094	96	1	0	0	1	5 or fewer	0	0	0	4	27			chr4(+):18022046-18022065			2
Transcription factors	ha_tf1_sg3	148	No	254251		LCORL				Single	3	0|50bp	GPP	CCTGAGTAAACTCCAGCGGG	AGG		67				chr4	-	18022011	-255	60	57	0.44595	0.44309	0.11402	93	1	0	0	7	10 or fewer	0	0	0	9	64			chr4(-):18022008-18022027			2
Transcription factors	ha_tf1_sg4	148	No	254251		LCORL				Single	4	0|50bp	hCRISPRa-v2	cTGCATACCCAAGTGCGGGG	GGG			10	0.58276		chr4	-	18022295	-539	69	64	0.36409	0.35975	0.09188	91	1	0	1	3	5 or fewer	0	0	1	4	76			chr4(-):18022292-18022311			2
Transcription factors	ha_tf1_sg1	149	No	4780		NFE2L2			P1	Main	1	0|50bp	GPP, hC-v2	cGCAAGAAGCTCGCGGTCCG	GGG		30	1	0.74236		chr2	+	177264879	-174	45	45	0.94131	0.90244	0.24875	97	1	0	0	2	5 or fewer	0	0	0	3	26			chr2(+):177264862-177264881			1
Transcription factors	ha_tf1_sg2	149	No	4780		NFE2L2			P1	Main	2	0|50bp	GPP, Cal	TTTCGGAAGCTCAGCCCGCG	CGG	1, 2 or 3	1				chr2	-	177264821	-116	60	58	0.92593	0.92593	0.27241	97	1	0	0	1	5 or fewer	0	0	0	1	38			chr2(-):177264818-177264837			1
Transcription factors	ha_tf1_sg3	149	No	4780		NFE2L2			P1	Main	3	0|50bp	hCRISPRa-v2	cCGGAGCCCCGGAAAGGCGT	TGG			8	0.58692		chr2	+	177265101	-396	56	51	0.77351	0.7065	0.10548	92	1	0	0	1	5 or fewer	0	0	0	3	82			chr2(+):177265084-177265103			1
Transcription factors	ha_tf1_sg4	149	No	4780		NFE2L2			P1	Main	4	0|50bp	GPP, hC-v2	gGGGAGGGCAAACTGAACGC	CGG		84	3	0.66107		chr2	-	177264963	-258	68	65	0.38071	0.37576	0.07887	90	1	0	2	10	20 or fewer	0	0	4	10	108			chr2(-):177264960-177264979			1
Transcription factors	ha_tf1_sg1	150	No	100271849	4207	MEF2B	BORCS8-MEF2B		N1	Main	1	0|50bp	GPP	CGGCGGCTGCACGAAGATCA	GGG		58				chr19	+	19170263	-1	49	52	0.97477	0.96032	0.2359	97	1	0	0	1	5 or fewer	0	0	0	2	42			chr19(+):19170246-19170265			2
Transcription factors	ha_tf1_sg2	150	No	100271849	4207	MEF2B	BORCS8-MEF2B		N1	Main	2	0|50bp	GPP	ACTCAGACGCGAAAGGATGC	TGG		31				chr19	+	19170438	-176	42	38	0.96456	0.94139	0.15138	95	1	0	0	1	5 or fewer	0	0	1	2	52			chr19(+):19170421-19170440			2
Transcription factors	ha_tf1_sg3	150	No	100271849	4207	MEF2B	BORCS8-MEF2B		N1	Main	3	0|50bp	GPP, Cal	GACGGGCTTATTTGCATACA	GGG	1, 2 or 3	8				chr19	+	19170346	-84	62	47	0.70933	0.62882	0.1521	95	1	0	0	3	5 or fewer	0	0	1	5	51			chr19(+):19170329-19170348			2
Transcription factors	ha_tf1_sg4	150	No	100271849	4207	MEF2B	BORCS8-MEF2B		N1	Main	4	0|50bp	GPP	AGGGGTCGGCAGTAAGGTCA	AGG		76				chr19	-	19170544	-282	49	49	0.49271	0.41331	0.05038	84	1	0	0	5	5 or fewer	0	0	2	8	131			chr19(-):19170541-19170560			2
Transcription factors	ha_tf1_sg1	151	No	2959		GTF2B				Single	1	0|50bp	GPP, Cal, hC-v2	tCGCAAAGCACGTGACGTAT	GGG	1, 2 or 3	1	7	0.64058		chr1	-	88891672	-104	50	56	1	0.99261	0.3983	99	1	0	0	0	5 or fewer	0	0	0	1	14			chr1(-):88891669-88891688			1
Transcription factors	ha_tf1_sg2	151	No	2959		GTF2B				Single	2	0|50bp	GPP	GGTTAAACTATTAGGGATGC	AGG		26				chr1	-	88891863	-295	48	48	0.7464	0.7239	0.11809	93	1	0	0	4	5 or fewer	0	0	0	7	67			chr1(-):88891860-88891879			1
Transcription factors	ha_tf1_sg3	151	No	2959		GTF2B				Single	3	0|50bp	hCRISPRa-v2	gGTAGGTGGTGGCCGTGAGA	AGG			1		1.14059	chr1	-	88891916	-348	50	48	0.27366	0.27003	0.04292	82	1	0	0	14	20 or fewer	0	0	0	16	243			chr1(-):88891913-88891932			1
Transcription factors	ha_tf1_sg4	151	No	2959		GTF2B				Single	4	0|50bp	GPP, hC-v2	cTACCTAGGAAAAGTCTCAT	GGG		16	5	0.6527		chr1	+	88891765	-197	56	52	0.2517	0.2513	0.08288	90	1	0	1	14	20 or fewer	0	0	2	18	84			chr1(+):88891748-88891767			1
Transcription factors	ha_tf1_sg1	152	No	7709		ZBTB17				Single	1	0|50bp	GPP, Cal, hC-v2	cTGAGCGCCGAAGTACTGTA	AGG	1, 2 or 3	2	1	0.65115		chr1	-	15976205	-125	54	52	0.83582	0.83582	0.21632	97	1	0	0	1	5 or fewer	0	0	0	1	22			chr1(-):15976202-15976221			2
Transcription factors	ha_tf1_sg2	152	No	7709		ZBTB17				Single	2	0|50bp	hCRISPRa-v2	GgtagaagaGGGGCCACGGA	GGG			6	0.53206		chr1	-	15976607	-527	45	52	0.41779	0.38042	0.044	82	1	0	1	23	50 or fewer	0	0	2	26	268			chr1(-):15976604-15976623			2
Transcription factors	ha_tf1_sg3	152	No	7709		ZBTB17				Single	3	0|50bp	GPP, hC-v2	gGCTTCCCGGCTGCAACTTC	CGG		14	3	0.57829		chr1	+	15976122	-42	24	23	0.40761	0.36593	0.1048	92	1	0	2	9	20 or fewer	0	0	2	13	101			chr1(+):15976105-15976124			2
Transcription factors	ha_tf1_sg4	152	No	7709		ZBTB17				Single	4	0|50bp	GPP	ACTATCTTATAATTGGTGTG	AGG		26				chr1	-	15976351	-271	63	60	0.24099	0.23886	0.02211	69	1	0	0	15	20 or fewer	0	0	2	17	209	rs539297242	0.00019	chr1(-):15976348-15976367			2
Transcription factors	ha_tf1_sg1	153	No	4057		LTF				Single	1	0|50bp	hCRISPRa-v2	tTTCCTCTCGCAGCGCGGTG	TGG			2	0.57043		chr3	-	46465062	-156	57	61	0.69336	0.72696	0.187	96	1	0	0	4	5 or fewer	0	0	0	3	43			chr3(-):46465059-46465078			1
Transcription factors	ha_tf1_sg2	153	No	4057		LTF				Single	2	0|50bp	Calabrese	AACAAGTAGACCTGGCCGCG	GGG	1, 2 or 3					chr3	-	46464994	-88	68	71	0.57712	0.55656	0.18881	96	1	0	0	4	5 or fewer	0	0	0	5	44			chr3(-):46464991-46465010			1
Transcription factors	ha_tf1_sg3	153	No	4057		LTF				Single	3	0|50bp	hCRISPRa-v2	cAGGGGGCTGCGACTCCTAG	GGG			1	0.62314		chr3	-	46465158	-252	55	59	0.54327	0.51529	0.08072	90	1	0	1	5	10 or fewer	0	0	2	7	120			chr3(-):46465155-46465174			1
Transcription factors	ha_tf1_sg4	153	No	4057		LTF				Single	4	0|50bp	hCRISPRa-v2	gAAGAAGATAGCAGTCTCAC	AGG			5	0.53058		chr3	-	46465262	-356	57	56	0.38935	0.37238	0.05055	84	1	0	0	13	20 or fewer	0	0	0	15	167			chr3(-):46465259-46465278			1
Transcription factors	ha_tf1_sg1	154	No	2002		ELK1				Single	1	0|50bp	GPP, Cal	ATCGGCCGCAAGGCCTCGAG	GGG	1, 2 or 3	1				chrX	+	47650672	-110	62	62	0.98789	0.95617	0.24983	97	1	0	0	1	5 or fewer	0	0	0	2	21			chrX(+):47650655-47650674			2
Transcription factors	ha_tf1_sg2	154	No	2002		ELK1				Single	2	0|50bp	GPP	TCAGCGAGCGGCGGGACATT	GGG		41				chrX	-	47650620	-58	38	36	0.91236	0.8345	0.20294	96	1	0	0	1	5 or fewer	0	0	0	2	24			chrX(-):47650617-47650636			2
Transcription factors	ha_tf1_sg3	154	No	2002		ELK1				Single	3	0|50bp	GPP, hC-v2	tGTGCCGTGATTGGCGTAAG	GGG		20	4	0.68719		chrX	+	47650723	-161	60	62	0.82491	0.81424	0.34791	98	1	0	0	2	5 or fewer	0	0	1	2	24			chrX(+):47650706-47650725			2
Transcription factors	ha_tf1_sg4	154	No	2002		ELK1				Single	4	0|50bp	GPP, hC-v2	cCGTCAGTCCTTGAGCCAAT	CGG		48	10	0.61613		chrX	-	47650802	-240	50	54	0.78981	0.7441	0.1503	95	1	0	0	2	5 or fewer	0	0	1	2	50			chrX(-):47650799-47650818			2
Transcription factors	ha_tf1_sg1	155	No	6656		SOX1				Single	1	0|50bp	hCRISPRa-v2	GgggcccAGCAGCCATACGC	CGG			4	0.68204		chr13	-	112066900	-252	51	46	0.74038	0.72663	0.13482	94	1	0	0	4	5 or fewer	0	0	1	5	116			chr13(-):112066897-112066916			1
Transcription factors	ha_tf1_sg2	155	No	6656		SOX1				Single	2	0|50bp	Calabrese	GGGCGATTACGGTGCAGCCA	GGG	1, 2 or 3					chr13	-	112067064	-88	52	59	0.71236	0.66984	0.13668	94	1	0	0	2	5 or fewer	0	0	0	4	40			chr13(-):112067061-112067080			1
Transcription factors	ha_tf1_sg3	155	No	6656		SOX1				Single	3	0|50bp	hCRISPRa-v2	aGGAAGGAGACAGCGCGCAG	CGG			2		0.80303	chr13	+	112067249	97	61	59	0.22833	0.22594	0.04352	82	1	0	1	45	50 or fewer	0	0	3	47	366			chr13(+):112067232-112067251			1
Transcription factors	ha_tf1_sg4	155	No	6656		SOX1				Single	4	0|50bp	hCRISPRa-v2	gGCAGCGGGCAGCCCATCCC	GGG			3	0.72409		chr13	+	112066986	-166	42	42	0.20981	0.19192	0.04665	83	1	0	2	24	50 or fewer	0	0	6	25	289			chr13(+):112066969-112066988			1
Transcription factors	ha_tf1_sg1	156	No	3232	100506783	HOXD3	HOXD-AS2			Single	1	0|50bp	Calabrese	AAAAAGGCCGTGAAGGCGAG	CGG	4, 5 or 6					chr2	-	176136536	-44	56	54	0.4651	0.46059	0.07292	89	1	0	1	6	10 or fewer	0	0	2	6	109			chr2(-):176136533-176136552			2
Transcription factors	ha_tf1_sg2	156	No	3232	100506783	HOXD3	HOXD-AS2			Single	2	0|50bp	Cal, hC-v2	aCCGCAAATAGGTCATAAAA	AGG	1, 2 or 3		7	0.50891		chr2	-	176136481	-99	43	35	0.37306	0.31519	0.06652	88	1	0	0	7	10 or fewer	0	0	1	14	87			chr2(-):176136478-176136497			2
Transcription factors	ha_tf1_sg3	156	No	3232	100506783	HOXD3	HOXD-AS2			Single	3	0|50bp	Calabrese	GAATTTACTGCAATTCCTTG	CGG	4, 5 or 6					chr2	-	176136421	-159	61	60	0.26898	0.25434	0.04518	83	1	0	1	14	20 or fewer	0	0	2	19	166			chr2(-):176136418-176136437			2
Transcription factors	ha_tf1_sg4	156	No	3232	100506783	HOXD3	HOXD-AS2			Single	4	0|50bp	hCRISPRa-v2	gAGGGAGGGAAGAACCACga	AGG			1	0.65801		chr2	+	176136251	-329	56	59	0.26168	0.25675	0.03391	78	1	0	2	35	50 or fewer	0	0	2	37	502			chr2(+):176136234-176136253			2
Transcription factors	ha_tf1_sg1	157	No	284391		ZNF844				Single	1	0|50bp	GPP, hC-v2	cCCGGCCAACTGTTTATCCG	CGG		16	5	0.58752		chr19	+	12064705	-26	56	60	0.68246	0.68246	0.29476	98	1	0	0	5	5 or fewer	0	0	0	5	28			chr19(+):12064688-12064707			1
Transcription factors	ha_tf1_sg2	157	No	284391		ZNF844				Single	2	0|50bp	GPP	GTAATTAAGACGAGCAAGTT	TGG		40				chr19	+	12064509	-222	33	40	0.66644	0.5785	0.10278	92	1	0	0	4	5 or fewer	0	0	0	8	90			chr19(+):12064492-12064511			1
Transcription factors	ha_tf1_sg3	157	No	284391		ZNF844				Single	3	0|50bp	GPP, Cal, hC-v2	gCGGTCAGTCCTGCTCTGCT	TGG	4, 5 or 6	5	8	0.51802		chr19	+	12064597	-134	46	44	0.36512	0.29848	0.02622	73	1	0	0	13	20 or fewer	0	0	1	21	233			chr19(+):12064580-12064599			1
Transcription factors	ha_tf1_sg4	157	No	284391		ZNF844				Single	4	0|50bp	GPP	ACACACTTATGACACTGTGC	AGG		42				chr19	+	12064446	-285	61	63	0.31701	0.28409	0.05453	85	1	0	1	11	20 or fewer	0	0	4	17	115			chr19(+):12064429-12064448			1
Transcription factors	ha_tf1_sg1	158	No	116113	101060264	FOXP4	FOXP4-AS1			Single	1	0|50bp	hCRISPRa-v2	gAACGTGGGGAGAAGACGTG	AGG			6	0.60684		chr6	-	41546115	-283	64	66	0.55397	0.53885	0.05721	86	1	0	1	9	10 or fewer	0	0	1	10	168			chr6(-):41546112-41546131			2
Transcription factors	ha_tf1_sg2	158	No	116113	101060264	FOXP4	FOXP4-AS1			Single	2	0|50bp	hCRISPRa-v2	aGCCCGCCGTCCCTGCGGAC	CGG			8	0.59372		chr6	+	41546438	40	47	48	0.4512	0.4512	0.11881	93	1	0	0	4	5 or fewer	0	0	0	4	65			chr6(+):41546421-41546440			2
Transcription factors	ha_tf1_sg3	158	No	116113	101060264	FOXP4	FOXP4-AS1			Single	3	0|50bp	Cal, hC-v2	gCGAGAGAGCAAGCGGCGGA	GGG	4, 5 or 6		2	0.70373		chr6	-	41546265	-133	46	47	0.40071	0.42677	0.08042	90	1	0	1	16	20 or fewer	0	0	1	13	145			chr6(-):41546262-41546281			2
Transcription factors	ha_tf1_sg4	158	No	116113	101060264	FOXP4	FOXP4-AS1			Single	4	0|50bp	hCRISPRa-v2	gACTGAGCCTGGGCTGCGAG	TGG			4	0.67354		chr6	-	41546385	-13	53	49	0.20593	0.19337	0.03884	80	1	0	1	30	50 or fewer	0	0	5	36	283			chr6(-):41546382-41546401			2
Transcription factors	ha_tf1_sg1	159	No	2120		ETV6				Single	1	0|50bp	GPP, hC-v2	cGGGTTACAGCCCGGCATCG	GGG		24	10	0.54798		chr12	-	11649603	-71	68	64	0.8768	0.8768	0.19989	96	1	0	0	4	5 or fewer	0	0	0	4	52			chr12(-):11649600-11649619			1
Transcription factors	ha_tf1_sg2	159	No	2120		ETV6				Single	2	0|50bp	GPP, hC-v2	Gcggaggaaacccgggtagc	GGG		9	3	0.61479		chr12	-	11649538	-136	35	37	0.86667	0.86554	0.09532	91	1	0	0	3	5 or fewer	0	0	0	3	86			chr12(-):11649535-11649554			1
Transcription factors	ha_tf1_sg3	159	No	2120		ETV6				Single	3	0|50bp	GPP, hC-v2	cACGCCGCGAGACCTCCCGC	TGG		49	8	0.55233		chr12	-	11649437	-237	54	51	0.52414	0.53517	0.20721	96	1	0	0	7	10 or fewer	0	0	0	6	27			chr12(-):11649434-11649453			1
Transcription factors	ha_tf1_sg4	159	No	2120		ETV6				Single	4	0|50bp	GPP	GGCGAGCGGCGCAGCCCCCC	AGG		33				chr12	-	11649488	-186	25	28	0.21901	0.21482	0.0636	87	1	0	2	25	50 or fewer	0	0	2	23	174			chr12(-):11649485-11649504			1
Transcription factors	ha_tf1_sg1	160	No	389549	154860	FEZF1	FEZF1-AS1			Single	1	0|50bp	Cal, hC-v2	tTCCCCGCCCAGAAAAGGCG	GGG	4, 5 or 6		5	0.63628		chr7	+	122304860	-109	56	59	0.77762	0.70203	0.08379	90	1	0	0	2	5 or fewer	0	0	1	3	78			chr7(+):122304843-122304862			2
Transcription factors	ha_tf1_sg2	160	No	389549	154860	FEZF1	FEZF1-AS1			Single	2	0|50bp	hCRISPRa-v2	gGAAACGGAGTCTAATTCAG	GGG			4	0.64984		chr7	+	122305106	-355	69	71	0.48389	0.4187	0.04835	84	1	0	0	6	10 or fewer	0	0	0	10	141			chr7(+):122305089-122305108			2
Transcription factors	ha_tf1_sg3	160	No	389549	154860	FEZF1	FEZF1-AS1			Single	3	0|50bp	hCRISPRa-v2	gGAGGGTAGTGAAGTGTGCG	CGG			2	0.70463		chr7	-	122304919	-168	65	68	0.27458	0.27339	0.05045	84	1	0	1	18	20 or fewer	0	0	1	19	198			chr7(-):122304916-122304935			2
Transcription factors	ha_tf1_sg4	160	No	389549	154860	FEZF1	FEZF1-AS1			Single	4	0|50bp	hCRISPRa-v2	aGGAAGAAATAGGTCTGCGG	AGG			10	0.53142		chr7	-	122305267	-516	67	66	0.20185	0.19278	0.04945	84	1	0	0	17	20 or fewer	0	0	0	20	165			chr7(-):122305264-122305283			2
Transcription factors	ha_tf1_sg1	161	No	80152		CENPT				Single	1	0|50bp	Calabrese	ACCGAGGTTTACCCGCAGCG	AGG	1, 2 or 3					chr16	-	67834046	-148	68	69	1	1	0.49496	99	1	0	0	0	5 or fewer	0	0	0	0	11			chr16(-):67834043-67834062			1
Transcription factors	ha_tf1_sg2	161	No	80152		CENPT				Single	2	0|50bp	hCRISPRa-v2	cGCGAGAGTTACATTAACTG	TGG			4	0.61467		chr16	-	67833925	-27	67	69	0.94595	0.91947	0.26455	97	1	0	0	1	5 or fewer	0	0	0	2	26			chr16(-):67833922-67833941			1
Transcription factors	ha_tf1_sg3	161	No	80152		CENPT				Single	3	0|50bp	Cal, hC-v2	tCGCACTATCGCAGCTCGCG	GGG	1, 2 or 3		3	0.62449		chr16	+	67833993	-95	64	58	0.91589	0.91589	0.67555	100	1	0	0	1	5 or fewer	0	0	0	1	4			chr16(+):67833976-67833995			1
Transcription factors	ha_tf1_sg4	161	No	80152		CENPT				Single	4	0|50bp	hCRISPRa-v2	Cacacgataagccagggcac	TGG			9	0.52421		chr16	+	67834195	-297	62	58	0.3427	0.32186	0.07928	90	1	0	0	7	10 or fewer	0	0	0	11	85			chr16(+):67834178-67834197			1
Transcription factors	ha_tf1_sg1	162	No	2019		EN1				Single	1	0|50bp	GPP	GAGCGCGTCTCCGCCAGCGC	CGG						chr2	+	118847717	-70	34	35	1	1	0.17701	96	1	0	0	0	5 or fewer	0	0	0	0	70			chr2(+):118847700-118847719			2
Transcription factors	ha_tf1_sg2	162	No	2019		EN1				Single	2	0|50bp	hCRISPRa-v2	gTCAACCGCTGGCGGAGAGG	GGG			2	0.65541		chr2	+	118847979	-332	54	54	0.75611	0.74313	0.12816	94	1	0	0	1	5 or fewer	0	0	1	2	71			chr2(+):118847962-118847981			2
Transcription factors	ha_tf1_sg3	162	No	2019		EN1				Single	3	0|50bp	GPP, hC-v2	cGGGACTCGCGCTGACACTC	GGG		21	3	0.63569		chr2	+	118847905	-258	61	43	0.5991	0.56536	0.06934	88	1	0	0	9	10 or fewer	0	0	0	12	325			chr2(+):118847888-118847907			2
Transcription factors	ha_tf1_sg4	162	No	2019		EN1				Single	4	0|50bp	GPP, Cal	GGCCCTGACTCACGTGCTTC	CGG	4, 5 or 6	5				chr2	-	118847845	-198	35	32	0.54008	0.47614	0.14755	95	1	0	0	12	20 or fewer	0	0	1	14	109			chr2(-):118847842-118847861			2
Transcription factors	ha_tf1_sg1	163	No	6909	103689912	TBX2	TBX2-AS1			Single	1	0|50bp	hCRISPRa-v2	gGGGCCCGGCGGCCCGTCAT	TGG			3	0.70762		chr17	+	61399669	-214	38	40	0.98664	0.90073	0.2933	98	1	0	0	3	5 or fewer	0	0	0	5	68			chr17(+):61399652-61399671			1
Transcription factors	ha_tf1_sg2	163	No	6909	103689912	TBX2	TBX2-AS1			Single	2	0|50bp	Calabrese	GACCAATTGTGGGTCTCCGG	GGG	1, 2 or 3					chr17	-	61399787	-96	55	59	0.81422	0.78735	0.1217	93	1	0	0	1	5 or fewer	0	0	0	3	53			chr17(-):61399784-61399803			1
Transcription factors	ha_tf1_sg3	163	No	6909	103689912	TBX2	TBX2-AS1			Single	3	0|50bp	hCRISPRa-v2	cCGAAAGGGCCTGAGGCGAG	GGG			2		0.93019	chr17	-	61399543	-340	55	54	0.50255	0.46655	0.08112	90	1	0	0	7	10 or fewer	0	0	1	11	104			chr17(-):61399540-61399559			1
Transcription factors	ha_tf1_sg4	163	No	6909	103689912	TBX2	TBX2-AS1			Single	4	0|50bp	hCRISPRa-v2	tTAGCGCAGGGGATCCGAGC	TGG			9	0.60648		chr17	+	61399861	-22	42	40	0.48258	0.47672	0.14924	95	1	0	0	4	5 or fewer	0	0	0	5	44			chr17(+):61399844-61399863			1
Transcription factors	ha_tf1_sg1	164	No	63948		DMRTB1				Single	1	0|50bp	hCRISPRa-v2	gGCTTCCTGGTGCCCGTCAA	GGG			3	0.6078		chr1	+	53459522	-359	45	52	0.75567	0.64805	0.15395	95	1	0	0	9	10 or fewer	0	0	7	9	95			chr1(+):53459505-53459524			2
Transcription factors	ha_tf1_sg2	164	No	63948		DMRTB1				Single	2	0|50bp	hCRISPRa-v2	cCCCACAAGTCCCTCGTTCT	GGG			5	0.52291		chr1	-	53459363	-518	34	34	0.71382	0.7098	0.15377	95	1	0	0	6	10 or fewer	0	0	0	7	96			chr1(-):53459360-53459379			2
Transcription factors	ha_tf1_sg3	164	No	63948		DMRTB1				Single	3	0|50bp	Calabrese	CGAAGAAGCAAGCGGCCGCG	CGG	1, 2 or 3					chr1	-	53459798	-83	61	53	0.70367	0.6851	0.15291	95	1	0	0	3	5 or fewer	0	0	0	4	43			chr1(-):53459795-53459814			2
Transcription factors	ha_tf1_sg4	164	No	63948		DMRTB1				Single	4	0|50bp	hCRISPRa-v2	gTGTGCGCAGGGGCCCAAGC	AGG			4	0.58606		chr1	+	53459677	-204	45	42	0.27106	0.23353	0.04418	82	1	0	0	13	20 or fewer	0	0	2	18	184	rs201518564	0.00012	chr1(+):53459660-53459679			2
Transcription factors	ha_tf1_sg1	165	No	4783		NFIL3				Single	1	0|50bp	GPP	CGGCGACGTAGCGCGGCGCT	CGG		58				chr9	-	91423851	-18	41	38	0.7361	0.7361	0.17481	95	1	0	0	2	5 or fewer	0	0	0	2	43			chr9(-):91423848-91423867			1
Transcription factors	ha_tf1_sg2	165	No	4783		NFIL3				Single	2	0|50bp	GPP, hC-v2	tAGTGGCGCCGCCGCGGAGG	GGG		37	4	0.64879		chr9	-	91424017	-184	41	42	0.70896	0.70896	0.08042	90	1	0	0	2	5 or fewer	0	0	0	2	80			chr9(-):91424014-91424033			1
Transcription factors	ha_tf1_sg3	165	No	4783		NFIL3				Single	3	0|50bp	GPP, hC-v2	cGCCGTCCGAGCGCCCGCGA	GGG		53	5	0.64086		chr9	+	91424082	-249	41	47	0.69748	0.69355	0.23196	97	1	0	0	3	5 or fewer	0	0	0	4	36			chr9(+):91424065-91424084			1
Transcription factors	ha_tf1_sg4	165	No	4783		NFIL3				Single	4	0|50bp	GPP, Cal	CGGCCGCGGCCATTGGCGGC	GGG	1, 2 or 3	1				chr9	-	91423936	-103	41	37	0.65798	0.65798	0.1621	95	1	0	1	4	5 or fewer	0	0	1	4	88			chr9(-):91423933-91423952			1
Transcription factors	ha_tf1_sg1	166	No	94039		ZNF101				Single	1	0|50bp	GPP	GAAGCGGTCTCATTTCCCGC	CGG		40				chr19	+	19668827	-12	62	61	0.94324	0.94324	0.12537	93	1	0	0	1	5 or fewer	0	0	0	1	40	rs546421261	0.00013	chr19(+):19668810-19668829			2
Transcription factors	ha_tf1_sg2	166	No	94039		ZNF101				Single	2	0|50bp	GPP, hC-v2	gTGCGGCAAACTGTCCAATC	AGG		31	9	0.57766		chr19	+	19668772	-67	45	49	0.7153	0.68815	0.23811	97	1	0	0	3	5 or fewer	0	0	2	4	36			chr19(+):19668755-19668774			2
Transcription factors	ha_tf1_sg3	166	No	94039		ZNF101				Single	3	0|50bp	GPP, hC-v2	gTCACACCCCACACAGCGAG	CGG		22	5	0.63126		chr19	+	19668668	-171	61	61	0.45455	0.43736	0.09368	91	1	0	1	7	10 or fewer	0	0	1	10	88			chr19(+):19668651-19668670			2
Transcription factors	ha_tf1_sg4	166	No	94039		ZNF101				Single	4	0|50bp	GPP, Cal	TGTCGCTCAAGCCCCAGGGG	CGG	4, 5 or 6	6				chr19	+	19668719	-120	53	57	0.25916	0.22051	0.04349	82	1	0	1	10	20 or fewer	0	0	1	27	136	rs534799665	0.00042	chr19(+):19668702-19668721			2
Transcription factors	ha_tf1_sg1	167	No	135935		NOBOX			T1	Other	1	0|50bp	hCRISPRa-v2	gGCTACCCGGTGGTCTTCGG	GGG			2	0.62828		chr7	+	144404046	6183	55	48	1	1	0.29006	98	1	0	0	0	5 or fewer	0	0	0	0	30			chr7(+):144404029-144404048			1
Transcription factors	ha_tf1_sg2	167	No	135935		NOBOX			T1	Other	2	0|50bp	hCRISPRa-v2	Gccgggggagccgtagcccg	AGG			4	0.60584		chr7	+	144403812	6417	59	55	0.50588	0.4768	0.08573	90	1	0	0	6	10 or fewer	0	0	0	9	156			chr7(+):144403795-144403814			1
Transcription factors	ha_tf1_sg3	167	No	135935		NOBOX			T1	Other	3	0|50bp	hCRISPRa-v2	Ccggcccgggaggctcggct	GGG			8	0.58313		chr7	+	144403874	6355	32	31	0.3622	0.32725	0.06388	87	1	0	2	21	50 or fewer	0	0	3	26	189			chr7(+):144403857-144403876			1
Transcription factors	ha_tf1_sg4	167	No	135935		NOBOX			T1	Other	4	0|50bp	hCRISPRa-v2	gGAGACCCGCACCTGGGCCT	GGG			3	0.60594		chr7	-	144403951	6278	38	36	0.20738	0.19392	0.04284	82	1	0	1	26	50 or fewer	0	0	2	31	192			chr7(-):144403948-144403967			1
Transcription factors	ha_tf1_sg1	168	No	148979		GLIS1			T1	Other	1	0|50bp	hCRISPRa-v2	gAGAGCTGGCATTCACACGA	AGG			5	0.54071		chr1	-	53734422	3620	64	63	0.43248	0.38559	0.05704	86	1	0	0	7	10 or fewer	0	0	0	11	150			chr1(-):53734419-53734438			2
Transcription factors	ha_tf1_sg2	168	No	148979		GLIS1			T1	Other	2	0|50bp	hCRISPRa-v2	Gtaaagtgctgggcagatac	TGG			9	0.48478		chr1	-	53734603	3439	40	43	0.40756	0.37446	0.0527	85	1	0	1	26	50 or fewer	0	0	1	31	483			chr1(-):53734600-53734619			2
Transcription factors	ha_tf1_sg3	168	No	148979		GLIS1			T1	Other	3	0|50bp	hCRISPRa-v2	cTCATTATCTGGTTTGGTGT	GGG			10	0.45303		chr1	+	53734259	3783	50	54	0.35965	0.27859	0.04801	83	1	0	1	7	10 or fewer	0	0	2	18	149			chr1(+):53734242-53734261			2
Transcription factors	ha_tf1_sg4	168	No	148979		GLIS1			T1	Other	4	0|50bp	hCRISPRa-v2	tGTCTCACATCTTTGGGAAT	TGG			2	0.57795		chr1	-	53734344	3698	36	33	0.23688	0.21514	0.04587	83	1	0	2	15	20 or fewer	0	0	2	24	189			chr1(-):53734341-53734360			2
Transcription factors	ha_tf1_sg1	169	No	4779		NFE2L1				Single	1	0|50bp	hCRISPRa-v2	cGGGCGATGTTAGTGGGCTT	GGG			1		1.22415	chr17	-	48048045	-739	40	41	0.92771	0.88698	0.18259	96	1	0	0	1	5 or fewer	0	0	0	2	33			chr17(-):48048042-48048061			1
Transcription factors	ha_tf1_sg2	169	No	4779		NFE2L1				Single	2	0|50bp	Calabrese	GCACGAGAAGGCGTGGTGTG	AGG	4, 5 or 6					chr17	+	48048692	-92	57	58	0.56709	0.52041	0.07113	88	1	0	1	3	5 or fewer	0	0	1	8	122			chr17(+):48048675-48048694			1
Transcription factors	ha_tf1_sg3	169	No	4779		NFE2L1				Single	3	0|50bp	hCRISPRa-v2	aGGGCGAAGGCCCTAGTGTC	TGG			3	0.46184	0.81237	chr17	-	48048099	-685	42	44	0.37844	0.35535	0.15208	95	1	0	0	9	10 or fewer	0	0	0	13	65			chr17(-):48048096-48048115			1
Transcription factors	ha_tf1_sg4	169	No	4779		NFE2L1				Single	4	0|50bp	hCRISPRa-v2	gCCGAGGCCGGGGCCGTCGA	CGG			5	0.6293		chr17	-	48048262	-522	47	48	0.205	0.20605	0.07119	88	1	0	2	26	50 or fewer	0	0	4	26	267			chr17(-):48048259-48048278			1
Transcription factors	ha_tf1_sg1	170	No	92595		ZNF764				Single	1	0|50bp	GPP, hC-v2	gCACGACTGCGTAGGGGCAA	AGG		24	3	0.62834		chr16	-	30558424	-59	53	56	1	0.82025	0.15783	95	1	0	0	0	5 or fewer	0	0	0	2	33			chr16(-):30558421-30558440			2
Transcription factors	ha_tf1_sg2	170	No	92595		ZNF764				Single	2	0|50bp	GPP	AGCGGGTGTATAATCAGAAA	TGG		35				chr16	+	30558371	-6	49	47	0.46772	0.45309	0.0613	87	1	0	0	3	5 or fewer	0	0	1	6	88			chr16(+):30558354-30558373			2
Transcription factors	ha_tf1_sg3	170	No	92595		ZNF764				Single	3	0|50bp	GPP, Cal	ACCCTCATCCAAAATGGCCG	CGG	4, 5 or 6	5				chr16	+	30558501	-136	59	57	0.40861	0.40861	0.08186	90	1	0	0	7	10 or fewer	0	0	1	6	77			chr16(+):30558484-30558503			2
Transcription factors	ha_tf1_sg4	170	No	92595		ZNF764				Single	4	0|50bp	GPP, hC-v2	gAGGCCAGCTCACTCCCGCG	AGG		43	2	0.65905		chr16	-	30558658	-293	67	63	0.37314	0.3831	0.08845	91	1	0	1	12	20 or fewer	0	0	1	12	117			chr16(-):30558655-30558674			2
Transcription factors	ha_tf1_sg1	171	No	84913		ATOH8				Single	1	0|50bp	hCRISPRa-v2	gCTGACTGATCTCGCGAACT	GGG			7	0.52782		chr2	+	85753901	-216	50	51	0.93023	0.93023	0.5612	99	1	0	0	1	5 or fewer	0	0	0	1	16			chr2(+):85753884-85753903			1
Transcription factors	ha_tf1_sg2	171	No	84913		ATOH8				Single	2	0|50bp	hCRISPRa-v2	tCGGGGCGGTTGTGCAGGAG	CGG			4	0.55426		chr2	+	85753630	-487	57	56	0.5439	0.39421	0.06117	87	1	0	1	9	10 or fewer	0	0	2	26	130			chr2(+):85753613-85753632			1
Transcription factors	ha_tf1_sg3	171	No	84913		ATOH8				Single	3	0|50bp	Calabrese	TTTCAAAACAGCTGGGCCGC	CGG	4, 5 or 6					chr2	-	85753773	-344	48	51	0.43976	0.42445	0.09288	91	1	0	1	6	10 or fewer	0	0	1	8	95			chr2(-):85753770-85753789			1
Transcription factors	ha_tf1_sg4	171	No	84913		ATOH8				Single	4	0|50bp	hCRISPRa-v2	aGGTTCTGGGCCAAGGGGAT	GGG			2	0.6043		chr2	+	85753721	-396	28	33	0.22605	0.21322	0.02468	72	1	0	3	19	50 or fewer	0	0	4	31	311			chr2(+):85753704-85753723			1
Transcription factors	ha_tf1_sg1	172	No	168544		ZNF467				Single	1	0|50bp	GPP	AAGGTGGAGCGCGAACGGGT	GGG		22				chr7	+	149773643	-54	52	49	0.94814	0.89509	0.2963	98	1	0	0	1	5 or fewer	0	0	1	1	28			chr7(+):149773626-149773645			2
Transcription factors	ha_tf1_sg2	172	No	168544		ZNF467				Single	2	0|50bp	GPP, Cal, hC-v2	gACGGCAGCGCACGACTCGC	TGG	1, 2 or 3	58	1	0.69106		chr7	-	149773707	-118	50	45	0.89577	0.89577	0.35505	98	1	0	0	1	5 or fewer	0	0	0	1	26			chr7(-):149773704-149773723			2
Transcription factors	ha_tf1_sg3	172	No	168544		ZNF467				Single	3	0|50bp	hCRISPRa-v2	gGTGGATCGGGGTGGAATCC	GGG			8	0.63384		chr7	-	149773831	-242	37	42	0.47852	0.41414	0.07704	89	1	0	0	9	10 or fewer	0	0	2	12	141	rs574757672	0.00068	chr7(-):149773828-149773847			2
Transcription factors	ha_tf1_sg4	172	No	168544		ZNF467				Single	4	0|50bp	hCRISPRa-v2	gCTCCCGCGGGAGGACGGCC	CGG			2	0.69035		chr7	+	149773778	-189	28	23	0.39789	0.3963	0.04661	83	1	0	0	26	50 or fewer	0	0	0	21	202			chr7(+):149773761-149773780			2
Transcription factors	ha_tf1_sg1	173	No	58492		ZNF77				Single	1	0|50bp	GPP, hC-v2	tCAGAGACGTTAATCCGAAG	CGG			6	0.66883		chr19	-	2945108	-188	66	70	1	1	0.26616	97	1	0	0	1	5 or fewer	0	0	0	1	27	rs570803495	0.00023	chr19(-):2945105-2945124			1
Transcription factors	ha_tf1_sg2	173	No	58492		ZNF77				Single	2	0|50bp	GPP, Cal, hC-v2	cTGGAGAATTCTCCAATCAG	GGG	1, 2 or 3	1	3	0.69338		chr19	-	2945051	-131	67	67	0.49808	0.43741	0.06202	87	1	0	0	11	20 or fewer	0	0	2	13	173			chr19(-):2945048-2945067			1
Transcription factors	ha_tf1_sg3	173	No	58492		ZNF77				Single	3	0|50bp	GPP, Cal	GGGTCTGATTGGACAGATCT	CGG	4, 5 or 6	6				chr19	+	2944999	-79	45	43	0.37177	0.35449	0.05639	86	1	0	1	13	20 or fewer	0	0	2	17	190	rs143699675, rs145708822	0.00033	chr19(+):2944982-2945001			1
Transcription factors	ha_tf1_sg4	173	No	58492		ZNF77				Single	4	0|50bp	GPP, hC-v2	cCGCCCCTGCCTGTCCTGAT	TGG		49	9	0.65061		chr19	+	2945161	-241	32	36	0.23602	0.24222	0.04706	83	1	0	0	23	50 or fewer	0	0	2	24	174			chr19(+):2945144-2945163			1
Transcription factors	ha_tf1_sg1	174	No	9935		MAFB				Single	1	0|50bp	Calabrese	CAATAGCTGCACGGCCTCCG	CGG	1, 2 or 3					chr20	+	40689336	-99	52	52	0.82849	0.82849	0.1586	95	1	0	0	2	5 or fewer	0	0	0	2	46			chr20(+):40689319-40689338			2
Transcription factors	ha_tf1_sg2	174	No	9935		MAFB				Single	2	0|50bp	hCRISPRa-v2	cACTCCAGGCGAGCGTGCGT	GGG			5	0.53916		chr20	-	40689506	-269	37	39	0.6793	0.65639	0.34648	98	1	0	0	2	5 or fewer	0	0	0	3	28			chr20(-):40689503-40689522			2
Transcription factors	ha_tf1_sg3	174	No	9935		MAFB				Single	3	0|50bp	hCRISPRa-v2	CcccgcACCCCAGTGACATC	AGG			8	0.52069		chr20	-	40689278	-41	44	41	0.3907	0.30507	0.08458	90	1	0	1	16	20 or fewer	0	0	4	30	145			chr20(-):40689275-40689294			2
Transcription factors	ha_tf1_sg4	174	No	9935		MAFB				Single	4	0|50bp	hCRISPRa-v2	gCGGAGGCCTGGCGGAGCGC	TGG			4	0.55177		chr20	+	40689442	-205	39	34	0.25377	0.24781	0.0509	84	1	0	1	26	50 or fewer	0	0	2	30	277			chr20(+):40689425-40689444			2
Transcription factors	ha_tf1_sg1	175	No	149483		CCDC17				Single	1	0|50bp	hCRISPRa-v2	gCTGCCTCCTAGACTAGGCT	GGG			2	0.63069		chr1	+	45624255	-201	45	51	0.4447	0.44345	0.09063	91	1	0	1	7	10 or fewer	0	0	3	5	132			chr1(+):45624238-45624257			1
Transcription factors	ha_tf1_sg2	175	No	149483		CCDC17				Single	2	0|50bp	Calabrese	GCAAGTCTCTAATTGTAGCT	TGG	4, 5 or 6					chr1	+	45624200	-146	47	44	0.4025	0.37833	0.09003	91	1	0	1	7	10 or fewer	0	0	4	7	85			chr1(+):45624183-45624202			1
Transcription factors	ha_tf1_sg3	175	No	149483		CCDC17				Single	3	0|50bp	Calabrese	AGCCAGTGGCTCCTCCCAAA	CGG	4, 5 or 6					chr1	-	45624137	-83	51	52	0.32442	0.30713	0.04615	83	1	0	0	12	20 or fewer	0	0	1	16	167			chr1(-):45624134-45624153			1
Transcription factors	ha_tf1_sg4	175	No	149483		CCDC17				Single	4	0|50bp	hCRISPRa-v2	gGTTGCTGTCCAGGGAGCTA	AGG			8	0.53595		chr1	-	45624072	-18	50	48	0.27441	0.25941	0.05226	85	1	0	0	9	10 or fewer	0	0	1	12	168			chr1(-):45624069-45624088			1
Transcription factors	ha_tf1_sg1	176	No	6473		SHOX				Single	1	0|50bp	GPP, hC-v2	gGTTACCCGCGTTCTCTCCG	TGG		52	4	0.5857		chrX	-	630499	-292		63		0.87719	0.23221	97	2	0			Unspecific	0	0	0	1	23			chrX(-):630496-630515; chrY(-):630496-630515			2
Transcription factors	ha_tf1_sg2	176	No	6473		SHOX				Single	2	0|50bp	GPP, Cal, hC-v2	gTCTCTGCGTGCGTCCGCCG	CGG	4, 5 or 6	9	2	0.62061		chrX	+	630692	-99		50		0.82989	0.20833	96	2	0			Unspecific	0	0	0	4	76			chrX(+):630675-630694; chrY(+):630675-630694			2
Transcription factors	ha_tf1_sg3	176	No	6473		SHOX				Single	3	0|50bp	hCRISPRa-v2	gAAGCGCCCGGGTCGCGCCG	GGG			5	0.58252		chrX	-	630334	-457		59		0.53471	0.14629	94	2	0			Unspecific	0	0	0	6	58			chrX(-):630331-630350; chrY(-):630331-630350			2
Transcription factors	ha_tf1_sg4	176	No	6473		SHOX				Single	4	0|50bp	GPP, hC-v2	gCGCTCTCCCTTCCAAAAAT	GGG		51	3	0.61849		chrX	+	630574	-217		36		0.4055	0.08775	91	2	0			Unspecific	0	0	2	16	83			chrX(+):630557-630576; chrY(+):630557-630576			2
Transcription factors	ha_tf1_sg1	177	No	63934	100128252	ZNF667	ZNF667-AS1			Single	1	0|50bp	GPP	GTTCGCACGATTGGTGCAGG	CGG		45				chr19	+	56477539	-201	65	64	1	0.86256	0.27149	97	1	0	0	0	5 or fewer	0	0	0	2	34			chr19(+):56477522-56477541			1
Transcription factors	ha_tf1_sg2	177	No	63934	100128252	ZNF667	ZNF667-AS1			Single	2	0|50bp	hCRISPRa-v2	gGCGGCGAATTGGGGAGGTT	GGG			2	0.59569		chr19	-	56477695	-357	35	43	0.79427	0.70357	0.12265	93	1	0	0	3	5 or fewer	0	0	1	4	80			chr19(-):56477692-56477711			1
Transcription factors	ha_tf1_sg3	177	No	63934	100128252	ZNF667	ZNF667-AS1			Single	3	0|50bp	GPP, Cal	CGCCCCCAAACAAGGCCACG	CGG	1, 2 or 3	5				chr19	+	56477434	-96	60	65	0.30127	0.28407	0.09496	91	1	0	1	4	5 or fewer	0	0	1	7	65			chr19(+):56477417-56477436			1
Transcription factors	ha_tf1_sg4	177	No	63934	100128252	ZNF667	ZNF667-AS1			Single	4	0|50bp	GPP, Cal	GTACCACCAGCCCCGGCCTG	AGG	4, 5 or 6	9				chr19	+	56477484	-146	54	55	0.2677	0.20748	0.02908	75	1	0	0	15	20 or fewer	0	0	3	45	308	rs569346998	0.0003	chr19(+):56477467-56477486			1
Transcription factors	ha_tf1_sg1	178	No	4207	729991, 8625, 100271849	BORCS8-MEF2B	BORCS8, RFXANK, MEF2B	MEF2BNB-MEF2B		Single	1	0|50bp	hCRISPRa-v2	gGTCCCTTCTGCGGTCTCAA	AGG			8	0.55014		chr19	-	19192514	-371	54	54	0.97575	1	0.10433	92	1	0	0	1	5 or fewer	0	0	0	0	106			chr19(-):19192511-19192530			2
Transcription factors	ha_tf1_sg2	178	No	4207	729991, 8625, 100271849	BORCS8-MEF2B	BORCS8, RFXANK, MEF2B			Single	2	0|50bp	Calabrese	TCCGCAAAGACTGAGGAGCG	GGG	4, 5 or 6					chr19	-	19192250	-107	60	64	0.78998	0.76482	0.12709	94	1	0	0	5	5 or fewer	0	0	2	5	69	rs536724853	0.0003	chr19(-):19192247-19192266			2
Transcription factors	ha_tf1_sg3	178	No	4207	729991, 8625, 100271849	BORCS8-MEF2B	BORCS8, RFXANK, MEF2B	MEF2BNB-MEF2B		Single	3	0|50bp	hCRISPRa-v2	gGGGCGTCTGGAACTTAAAG	GGG			2	0.61922		chr19	-	19192569	-426	65	51	0.39943	0.36327	0.09079	91	1	0	0	4	5 or fewer	0	0	0	8	69			chr19(-):19192566-19192585			2
Transcription factors	ha_tf1_sg4	178	No	4207	729991, 8625, 100271849	BORCS8-MEF2B	BORCS8, RFXANK, MEF2B	MEF2BNB-MEF2B		Single	4	0|50bp	hCRISPRa-v2	cAGGGAAGGAGGCACACCCG	GGG			4	0.58903		chr19	+	19192307	-164	56	59	0.28438	0.25072	0.04418	82	1	0	0	26	50 or fewer	0	0	2	27	329			chr19(+):19192290-19192309			2
Transcription factors	ha_tf1_sg1	179	No	3091	100750246	HIF1A	HIF1A-AS1			Single	1	0|50bp	hCRISPRa-v2	gCACCGCCTTCCTTCGGAGA	AGG			1		1.09226	chr14	+	61695163	-357	49	54	1	0.98259	0.14236	94	1	0	0	2	5 or fewer	0	0	0	3	98			chr14(+):61695146-61695165			1
Transcription factors	ha_tf1_sg2	179	No	3091	100750246	HIF1A	HIF1A-AS1			Single	2	0|50bp	GPP, hC-v2	tGATTGGCTGAGAGCGGCGT	GGG		44	5	0.69797		chr14	+	61695310	-210	50	52	0.4874	0.4874	0.14926	95	1	0	0	7	10 or fewer	0	0	0	7	75			chr14(+):61695293-61695312			1
Transcription factors	ha_tf1_sg3	179	No	3091	100750246	HIF1A	HIF1A-AS1			Single	3	0|50bp	GPP, Cal, hC-v2	cCGCAAGCCCGCCTCACCTG	AGG	1, 2 or 3	1	3	0.73021		chr14	-	61695382	-138	54	54	0.37671	0.35424	0.0704	88	1	0	0	9	10 or fewer	0	0	1	12	109			chr14(-):61695379-61695398			1
Transcription factors	ha_tf1_sg4	179	No	3091	100750246	HIF1A	HIF1A-AS1			Single	4	0|50bp	GPP	AGGAGCTGAGGCAGCGTCAG	GGG		27				chr14	-	61695495	-25	53	56	0.26786	0.28937	0.04555	83	1	0	4	43	50 or fewer	0	0	8	37	370			chr14(-):61695492-61695511			1
Transcription factors	ha_tf1_sg1	180	No	5309		PITX3				Single	1	0|50bp	GPP	GCCGGCGCCCATTCACTTTA	TGG		33				chr10	+	102241537	-27	20	31	0.87076	0.85642	0.18099	96	1	0	0	1	5 or fewer	0	0	0	2	24			chr10(+):102241520-102241539			2
Transcription factors	ha_tf1_sg2	180	No	5309		PITX3				Single	2	0|50bp	hCRISPRa-v2	tAGCCACGGGTAAAAGGGAT	CGG			3	0.65442		chr10	+	102241837	-327	56	58	0.62773	0.60235	0.10761	92	1	0	0	2	5 or fewer	0	0	1	3	68			chr10(+):102241820-102241839			2
Transcription factors	ha_tf1_sg3	180	No	5309		PITX3				Single	3	0|50bp	GPP, hC-v2	cGGTCTCTGCCACGTGGGGA	GGG		53	4	0.63402		chr10	-	102241747	-237	39	42	0.30399	0.26261	0.05379	85	1	0	1	11	20 or fewer	0	0	1	18	124	rs569915792	0.00095	chr10(-):102241744-102241763			2
Transcription factors	ha_tf1_sg4	180	No	5309		PITX3				Single	4	0|50bp	GPP, Cal	CCAGACCCCTCCCTCAAAGG	CGG	4, 5 or 6	2				chr10	-	102241658	-148	53	52	0.27303	0.26311	0.04919	84	1	0	2	17	20 or fewer	0	0	3	18	230			chr10(-):102241655-102241674			2
Transcription factors	ha_tf1_sg1	181	No	3202		HOXA5				Single	1	0|50bp	hCRISPRa-v2	cAAGGGCCGGGGTCGAATTG	AGG			7	0.59068		chr7	+	27143982	-300	51	49	1	0.86538	0.23108	97	1	0	0	0	5 or fewer	0	0	0	1	48	rs112395035	0.00045	chr7(+):27143965-27143984			1
Transcription factors	ha_tf1_sg2	181	No	3202		HOXA5				Single	2	0|50bp	hCRISPRa-v2	tCGTGCACTAATAGGGGAGT	TGG			5	0.62916		chr7	+	27143833	-151	50	46	1	0.96745	0.16088	95	1	0	0	0	5 or fewer	0	0	0	1	38			chr7(+):27143816-27143835			1
Transcription factors	ha_tf1_sg3	181	No	3202		HOXA5				Single	3	0|50bp	hCRISPRa-v2	tGAACGGCGGCAACTggcgg	CGG			2	0.66727		chr7	-	27143886	-204	34	22	0.65092	0.74524	0.21251	96	1	0	0	3	5 or fewer	0	0	0	3	33			chr7(-):27143883-27143902			1
Transcription factors	ha_tf1_sg4	181	No	3202		HOXA5				Single	4	0|50bp	Calabrese	CATCAGGCAGGATTTACGAC	TGG	1, 2 or 3					chr7	-	27143783	-101	61	57	0.50617	0.50617	0.14124	94	1	0	0	4	5 or fewer	0	0	1	3	71			chr7(-):27143780-27143799			1
Transcription factors	ha_tf1_sg1	182	No	22835		ZFP30				Single	1	0|50bp	GPP, Cal	CGACTATCCCCGCCGAGACC	CGG	1, 2 or 3	1				chr19	-	37655567	-101	47	48	1	1	0.48222	99	1	0	0	0	5 or fewer	0	0	0	0	17			chr19(-):37655564-37655583			2
Transcription factors	ha_tf1_sg2	182	No	22835		ZFP30				Single	2	0|50bp	hCRISPRa-v2	gAGTCAGCGGCGCCAGAATA	CGG			7	0.62737		chr19	+	37655464	2	40	38	0.87455	0.87455	0.24404	97	1	0	0	1	5 or fewer	0	0	0	1	38			chr19(+):37655447-37655466			2
Transcription factors	ha_tf1_sg3	182	No	22835		ZFP30				Single	3	0|50bp	GPP, hC-v2	gGGGCGGCCATTACAGGTAG	AGG		32	9	0.61688		chr19	-	37655637	-171	52	55	0.53074	0.51126	0.08777	91	1	0	0	5	5 or fewer	0	0	0	8	91			chr19(-):37655634-37655653			2
Transcription factors	ha_tf1_sg4	182	No	22835		ZFP30				Single	4	0|50bp	hCRISPRa-v2	cTCGGCTCGGAGACAGGCGG	AGG			4	0.68424		chr19	+	37655777	-311	52	50	0.43009	0.45523	0.08659	90	1	0	0	7	10 or fewer	0	0	0	11	78			chr19(+):37655760-37655779			2
Transcription factors	ha_tf1_sg1	183	No	4603		MYBL1				Single	1	0|50bp	hCRISPRa-v2	gCCGAGAGGCGCACCGCGCG	GGG			7	0.63291		chr8	+	66613536	-281	40	42	0.8707	0.8707	0.19936	96	1	0	0	4	5 or fewer	0	0	1	3	71			chr8(+):66613519-66613538			1
Transcription factors	ha_tf1_sg2	183	No	4603		MYBL1				Single	2	0|50bp	hCRISPRa-v2	Gggagagcgcgcgcggctga	GGG			5	0.68047		chr8	+	66613381	-126	41	40	0.40777	0.38328	0.07845	89	1	0	0	11	20 or fewer	0	0	0	11	134			chr8(+):66613364-66613383			1
Transcription factors	ha_tf1_sg3	183	No	4603		MYBL1				Single	3	0|50bp	Calabrese	CTGAACCTCATTGGCTGTGG	GGG	4, 5 or 6					chr8	+	66613330	-75	51	56	0.33853	0.32285	0.04141	81	1	0	0	10	10 or fewer	0	0	1	13	178			chr8(+):66613313-66613332			1
Transcription factors	ha_tf1_sg4	183	No	4603		MYBL1				Single	4	0|50bp	hCRISPRa-v2	Gaactcgcgggagtcgggga	AGG			3	0.71072		chr8	+	66613433	-178	50	54	0.33314	0.3339	0.11452	93	1	0	0	11	20 or fewer	0	0	0	11	65			chr8(+):66613416-66613435			1
Transcription factors	ha_tf1_sg1	184	No	57616		TSHZ3				Single	1	0|50bp	hCRISPRa-v2	cGCGAACCCCGAACGTGCGG	AGG			4	0.62075		chr19	+	31349424	13	52	53	1	1	0.58446	99	1	0	0	0	5 or fewer	0	0	0	0	12			chr19(+):31349407-31349426			2
Transcription factors	ha_tf1_sg2	184	No	57616		TSHZ3				Single	2	0|50bp	Calabrese	AGTTTGACAAATCGCTCCAG	AGG	1, 2 or 3					chr19	+	31349563	-126	65	66	1	0.98548	0.17538	96	1	0	0	0	5 or fewer	0	0	0	1	57			chr19(+):31349546-31349565			2
Transcription factors	ha_tf1_sg3	184	No	57616		TSHZ3				Single	3	0|50bp	hCRISPRa-v2	aACCCCGCGCACCTCGTCTG	GGG			1	0.75349		chr19	-	31349628	-191	57	56	0.86861	0.86861	0.2806	98	1	0	0	2	5 or fewer	0	0	0	2	41			chr19(-):31349625-31349644			2
Transcription factors	ha_tf1_sg4	184	No	57616		TSHZ3				Single	4	0|50bp	hCRISPRa-v2	gACCCCCGGCCTAGGGGCGG	GGG			3	0.62554		chr19	-	31349731	-294	41	45	0.21967	0.24475	0.03736	80	1	0	0	12	20 or fewer	0	0	0	12	168			chr19(-):31349728-31349747			2
Transcription factors	ha_tf1_sg1	185	No	2295		FOXF2				Single	1	0|50bp	GPP	GGTCGTCCCCCTGGCAGAAC	CGG		64				chr6	+	1389310	-266	40	41	0.8027	0.69036	0.13279	94	1	0	0	2	5 or fewer	0	0	0	6	65			chr6(+):1389293-1389312			1
Transcription factors	ha_tf1_sg2	185	No	2295		FOXF2				Single	2	0|50bp	hCRISPRa-v2	cGCTCCTGAAGGGAGACGTC	GGG			8	0.60104		chr6	+	1389604	28	48	48	0.73765	0.68966	0.1371	94	1	0	0	4	5 or fewer	0	0	0	6	60			chr6(+):1389587-1389606			1
Transcription factors	ha_tf1_sg3	185	No	2295		FOXF2				Single	3	0|50bp	GPP	CTCGCTCTTCATTCCTCTCG	CGG		25				chr6	-	1389378	-198	60	58	0.43418	0.41998	0.07139	88	1	0	1	4	5 or fewer	0	0	1	7	79			chr6(-):1389375-1389394			1
Transcription factors	ha_tf1_sg4	185	No	2295		FOXF2				Single	4	0|50bp	GPP, Cal	AGGCGGCCGCCAGGTCGGGA	GGG	4, 5 or 6	5				chr6	+	1389448	-128	50	44	0.26943	0.26743	0.05695	86	1	0	0	14	20 or fewer	0	0	0	14	154			chr6(+):1389431-1389450			1
Transcription factors	ha_tf1_sg1	186	No	4520	3633	MTF1	INPP5B			Single	1	0|50bp	hCRISPRa-v2	gTGCCCCGCTCGCCAATTGG	AGG			5	0.69969		chr1	-	37859718	-125	45	43	1	0.94272	0.5353	99	1	0	0	0	5 or fewer	0	0	0	1	17			chr1(-):37859715-37859734			2
Transcription factors	ha_tf1_sg2	186	No	4520	3633	MTF1	INPP5B			Single	2	0|50bp	hCRISPRa-v2	gGAGGTGGGTTCATCCGCGT	GGG			1	0.73518		chr1	+	37859769	-176	51	51	0.95937	0.95937	0.23223	97	1	0	0	5	5 or fewer	0	0	0	4	47			chr1(+):37859752-37859771			2
Transcription factors	ha_tf1_sg3	186	No	4520	3633	MTF1	INPP5B			Single	3	0|50bp	hCRISPRa-v2	gAGAAGGGAACGAATCCCCA	AGG			6	0.68863		chr1	+	37859854	-261	64	62	0.32249	0.3002	0.06485	87	1	0	0	16	20 or fewer	0	0	6	17	144			chr1(+):37859837-37859856			2
Transcription factors	ha_tf1_sg4	186	No	4520	3633	MTF1	INPP5B			Single	4	0|50bp	Calabrese	GCCAACCAGAGGCGCCAGGG	AGG	1, 2 or 3					chr1	-	37859668	-75	57	51	0.28721	0.30373	0.06603	88	1	0	1	19	20 or fewer	0	0	1	20	160			chr1(-):37859665-37859684			2
Transcription factors	ha_tf1_sg1	187	No	148979		GLIS1			N1	Main	1	0|50bp	GPP	GGGCGAACCGCTCCTGAGCG	AGG		44				chr1	-	53738291	-249	51	47	1	1	0.40022	99	1	0	0	1	5 or fewer	0	0	0	1	22			chr1(-):53738288-53738307			1
Transcription factors	ha_tf1_sg2	187	No	148979		GLIS1			N1	Main	2	0|50bp	GPP	CCCCGGCGCCATGCATTGCG	AGG		47				chr1	-	53738058	-16	55	57	0.96797	0.96797	0.19562	96	1	0	0	1	5 or fewer	0	0	0	1	41			chr1(-):53738055-53738074			1
Transcription factors	ha_tf1_sg3	187	No	148979		GLIS1			N1	Main	3	0|50bp	GPP	GCGGTAATGCGCCGCGGCGC	GGG		66				chr1	-	53738342	-300	31	28	0.88877	0.88877	0.16826	95	1	0	0	1	5 or fewer	0	0	0	1	40			chr1(-):53738339-53738358			1
Transcription factors	ha_tf1_sg4	187	No	148979		GLIS1			N1	Main	4	0|50bp	GPP, Cal	GCGGCCCCCGTATTGTCCCG	GGG	1, 2 or 3	1				chr1	+	53738164	-122	65	64	0.6159	0.6159	0.3228	98	1	0	0	2	5 or fewer	0	0	0	2	16			chr1(+):53738147-53738166			1
Transcription factors	ha_tf1_sg1	188	No	10661		KLF1				Single	1	0|50bp	Calabrese	GCCTCTGATAAGGCAAAGCA	AGG	4, 5 or 6					chr19	+	12887274	-75	56	58	0.45787	0.43634	0.0543	85	1	0	0	10	10 or fewer	0	0	2	13	158			chr19(+):12887257-12887276			2
Transcription factors	ha_tf1_sg2	188	No	10661		KLF1				Single	2	0|50bp	hCRISPRa-v2	aGGGCTGTGGAGCCTCAATC	AGG			1		1.13625	chr19	-	12887546	-347	28	35	0.43041	0.40685	0.07746	89	1	0	0	22	50 or fewer	0	0	1	26	143	rs78874830	0.0003	chr19(-):12887543-12887562			2
Transcription factors	ha_tf1_sg3	188	No	10661		KLF1				Single	3	0|50bp	Calabrese	ACTTCACGTTGGCCTGTCTG	GGG	1, 2 or 3					chr19	+	12887332	-133	62	61	0.42521	0.43124	0.07176	89	1	0	0	6	10 or fewer	0	0	0	7	101			chr19(+):12887315-12887334			2
Transcription factors	ha_tf1_sg4	188	No	10661		KLF1				Single	4	0|50bp	hCRISPRa-v2	gACAGAGAGGAGCCCTCGAA	GGG			3	0.66347		chr19	-	12887222	-23	52	55	0.35956	0.35956	0.0799	90	1	0	1	11	20 or fewer	0	0	1	11	155			chr19(-):12887219-12887238			2
Transcription factors	ha_tf1_sg1	189	No	79365		BHLHE41				Single	1	0|50bp	GPP, Cal, hC-v2	cCATCCGCGGTCCAGCCcgg	AGG	1, 2 or 3	3	9	0.56979		chr12	+	26125112	-75	62	58	0.8277	0.77985	0.1305	94	1	0	0	2	5 or fewer	0	0	0	3	59			chr12(+):26125095-26125114			1
Transcription factors	ha_tf1_sg2	189	No	79365		BHLHE41				Single	2	0|50bp	GPP	CCACAGGGCACGCGCGTCGC	CGG		60				chr12	+	26125056	-19	47	35	0.70348	0.59526	0.20537	96	1	0	0	3	5 or fewer	0	0	0	5	43			chr12(+):26125039-26125058			1
Transcription factors	ha_tf1_sg3	189	No	79365		BHLHE41				Single	3	0|50bp	GPP, hC-v2	cCAAAGGCGATGCAGTCGGC	AGG		51	10	0.5502		chr12	+	26125274	-237	49	52	0.64581	0.68002	0.15017	95	1	0	0	3	5 or fewer	0	0	0	3	54			chr12(+):26125257-26125276			1
Transcription factors	ha_tf1_sg4	189	No	79365		BHLHE41				Single	4	0|50bp	GPP, Cal	AGGCGGCGAGAGAAGGCGAA	CGG	1, 2 or 3	1				chr12	+	26125179	-142	56	55	0.3509	0.34328	0.03447	78	1	0	2	6	10 or fewer	0	0	2	9	244	rs532670734	0.00095	chr12(+):26125162-26125181			1
Transcription factors	ha_tf1_sg1	190	No	56938		ARNTL2				Single	1	0|50bp	hCRISPRa-v2	gGTCTAACAACTGCAATCTT	CGG			5	0.63559		chr12	+	27332651	-214	47	45	0.57907	0.54347	0.11197	93	1	0	0	7	10 or fewer	0	0	1	10	126			chr12(+):27332634-27332653			2
Transcription factors	ha_tf1_sg2	190	No	56938		ARNTL2				Single	2	0|50bp	Calabrese	GGCCAAGGGCGGAGTCGCTG	CGG	1, 2 or 3					chr12	-	27332783	-82	60	57	0.45966	0.49464	0.07748	89	1	0	2	8	10 or fewer	0	0	2	7	141			chr12(-):27332780-27332799			2
Transcription factors	ha_tf1_sg3	190	No	56938		ARNTL2				Single	3	0|50bp	Calabrese	GGTTGCTAGAAGGACTCAAC	TGG	1, 2 or 3					chr12	+	27332725	-140	53	52	0.30076	0.29052	0.1019	92	1	0	0	11	20 or fewer	0	0	1	14	75			chr12(+):27332708-27332727			2
Transcription factors	ha_tf1_sg4	190	No	56938		ARNTL2				Single	4	0|50bp	hCRISPRa-v2	tAGCGGAGGGCACGGGGCTA	GGG			3	0.65419		chr12	-	27332571	-294	40	41	0.27048	0.30411	0.0974	92	1	0	0	7	10 or fewer	0	0	0	11	80			chr12(-):27332568-27332587			2
Transcription factors	ha_tf1_sg1	191	No	63978		PRDM14				Single	1	0|50bp	hCRISPRa-v2	cCGAACACGTGTGCTACCCA	GGG			6	0.60261		chr8	+	70071556	-307	62	66	0.88542	0.88542	0.56018	99	1	0	0	1	5 or fewer	0	0	0	1	20			chr8(+):70071539-70071558			1
Transcription factors	ha_tf1_sg2	191	No	63978		PRDM14				Single	2	0|50bp	GPP	CTCGACCTGTCGATGCCCCG	CGG		17				chr8	-	70071300	-51	70	69	0.82165	0.82165	0.31944	98	1	0	0	2	5 or fewer	0	0	0	2	31			chr8(-):70071297-70071316			1
Transcription factors	ha_tf1_sg3	191	No	63978		PRDM14				Single	3	0|50bp	GPP, Cal	GGGCGGGGAGAAGACGACGC	GGG	4, 5 or 6	3				chr8	-	70071353	-104	56	59	0.55957	0.57011	0.11068	93	1	0	0	19	20 or fewer	0	0	1	17	187			chr8(-):70071350-70071369			1
Transcription factors	ha_tf1_sg4	191	No	63978		PRDM14				Single	4	0|50bp	GPP, hC-v2	gTGCTCGCCACTAGGGTCCC	AGG		56	3	0.62918		chr8	-	70071456	-207	44	43	0.37341	0.39036	0.10455	92	1	0	0	8	10 or fewer	0	0	1	6	68			chr8(-):70071453-70071472			1
Transcription factors	ha_tf1_sg1	192	No	9324		HMGN3				Single	1	0|50bp	GPP, Cal	ACAACAGCGCGTACCGCGCG	CGG	4, 5 or 6	3				chr6	-	79234824	-141	56	54	1	1	0.64812	99	1	0	0	0	5 or fewer	0	0	0	0	8	rs201228787	0.00038	chr6(-):79234821-79234840			2
Transcription factors	ha_tf1_sg2	192	No	9324		HMGN3				Single	2	0|50bp	GPP, hC-v2	aGCCGGCCGCGAGGCCCCAT	TGG		10	4	0.64502		chr6	+	79234772	-89	31	35	0.91048	0.91048	0.17463	95	1	0	0	1	5 or fewer	0	0	0	1	50			chr6(+):79234755-79234774			2
Transcription factors	ha_tf1_sg3	192	No	9324		HMGN3				Single	3	0|50bp	GPP, hC-v2	gCACCTCCGCGGCTCCCTCT	GGG		44	6	0.59001		chr6	+	79234705	-22	30	34	0.49941	0.47232	0.06812	88	1	0	0	6	10 or fewer	0	0	1	8	132			chr6(+):79234688-79234707			2
Transcription factors	ha_tf1_sg4	192	No	9324		HMGN3				Single	4	0|50bp	GPP, hC-v2	tGGAGGCTACTAGTTGAACT	GGG		34	7	0.58219		chr6	-	79234891	-208	64	61	0.46663	0.46371	0.15895	95	1	0	1	5	10 or fewer	0	0	1	6	53			chr6(-):79234888-79234907			2
Transcription factors	ha_tf1_sg1	193	No	4286		MITF			P1	Main	1	0|50bp	GPP, Cal	GATCTGTAGTTCGGCCCGGG	CGG	1, 2 or 3	3				chr3	-	69739374	-108	61	56	0.82609	0.82609	0.33352	98	1	0	1	0	5 or fewer	0	0	1	0	20			chr3(-):69739371-69739390			1
Transcription factors	ha_tf1_sg2	193	No	4286		MITF			P1	Main	2	0|50bp	GPP, hC-v2	tTGCTTCAAGGGTACAGACT	TGG		62	7	0.5918		chr3	-	69739197	-285	53	51	0.74535	0.70545	0.07746	89	1	0	0	8	10 or fewer	0	0	2	10	123			chr3(-):69739194-69739213			1
Transcription factors	ha_tf1_sg3	193	No	4286		MITF			P1	Main	3	0|50bp	GPP, hC-v2	gTAAACTCCCCGCGCTGGGG	CGG		24	10	0.50938		chr3	+	69739452	-30	47	51	0.5924	0.56453	0.15931	95	1	0	0	2	5 or fewer	0	0	0	3	43			chr3(+):69739435-69739454			1
Transcription factors	ha_tf1_sg4	193	No	4286		MITF			P1	Main	4	0|50bp	GPP, hC-v2	cCAAACAGGAGTTGCACTAG	CGG		49	3	0.66878		chr3	+	69739276	-206	63	58	0.55597	0.55597	0.09808	92	1	0	0	5	5 or fewer	0	0	0	5	79			chr3(+):69739259-69739278			1
Transcription factors	ha_tf1_sg1	194	No	345222		MSANTD1				Single	1	0|50bp	GPP, Cal	CCCGCTCGCCGCAATATTGA	TGG	4, 5 or 6	5				chr4	+	3249010	-149	33	34	0.81734	0.81734	0.44847	99	1	0	0	2	5 or fewer	0	0	0	2	7			chr4(+):3248993-3249012			2
Transcription factors	ha_tf1_sg2	194	No	345222		MSANTD1				Single	2	0|50bp	GPP	AAATGGGGCCTACATCTGAC	AGG		23				chr4	-	3249159	0	56	57	0.48169	0.47597	0.08118	90	1	0	0	5	5 or fewer	0	0	1	5	96			chr4(-):3249156-3249175			2
Transcription factors	ha_tf1_sg3	194	No	345222		MSANTD1				Single	3	0|50bp	GPP, hC-v2	gCCGGGGCGGCACTGAACTG	GGG		24	2	0.71815		chr4	+	3248923	-236	55	58	0.40803	0.48234	0.10297	92	1	0	0	9	10 or fewer	0	0	0	15	127			chr4(+):3248906-3248925			2
Transcription factors	ha_tf1_sg4	194	No	345222		MSANTD1				Single	4	0|50bp	GPP	ATGCAGTTGCTCTGTTGCTA	TGG		10				chr4	+	3249093	-66	48	50	0.24667	0.25479	0.03281	77	1	0	0	26	50 or fewer	0	0	0	27	301			chr4(+):3249076-3249095			2
Transcription factors	ha_tf1_sg1	195	No	23316		CUX2				Single	1	0|50bp	hCRISPRa-v2	gCACACCGACCCCGGACTTG	GGG			2	0.67702		chr12	+	111033752	-413	48	49	0.79281	0.72872	0.15889	95	1	0	0	3	5 or fewer	0	0	0	5	46			chr12(+):111033735-111033754			1
Transcription factors	ha_tf1_sg2	195	No	23316		CUX2				Single	2	0|50bp	Calabrese	GCGTGCAATGCCGGGAGCTG	GGG	4, 5 or 6					chr12	+	111033588	-577	49	50	0.53652	0.48684	0.06572	88	1	0	0	7	10 or fewer	0	0	0	12	135			chr12(+):111033571-111033590			1
Transcription factors	ha_tf1_sg3	195	No	23316		CUX2				Single	3	0|50bp	hCRISPRa-v2	gTCTACGCAGCCCCAAGTGC	TGG			3	0.61759		chr12	+	111033443	-722	41	40	0.40991	0.37719	0.01538	61	1	0	0	13	20 or fewer	0	0	3	13	601	rs532545151	0.00057	chr12(+):111033426-111033445			1
Transcription factors	ha_tf1_sg4	195	No	23316		CUX2				Single	4	0|50bp	hCRISPRa-v2	GgcgccggcgccTCTCGGAG	AGG			8	0.54879		chr12	+	111033832	-333	52	44	0.57759	0.50909	0.07396	89	1	1	1	6	10 or fewer	0	1	1	8	115			chr12(+):111033815-111033834	chr5(+):64165988-64166007	GGCGGCGGCGCCTCTCGGAG	1
Transcription factors	ha_tf1_sg1	196	No	2627	100128893	GATA6	GATA6-AS1			Single	1	0|50bp	hCRISPRa-v2	cGGCGAGCGCTGTTTGTTTA	GGG			4	0.72326		chr18	+	22169481	-108	24	26	1	0.92895	0.44944	99	1	0	0	1	5 or fewer	0	0	0	4	17			chr18(+):22169464-22169483			2
Transcription factors	ha_tf1_sg2	196	No	2627	100128893	GATA6	GATA6-AS1			Single	2	0|50bp	hCRISPRa-v2	aGCGACCCGCACCCATCCAG	CGG			1		1.15034	chr18	-	22169164	-425	56	57	0.55651	0.68808	0.138	94	1	0	0	7	10 or fewer	0	0	1	4	51			chr18(-):22169161-22169180			2
Transcription factors	ha_tf1_sg3	196	No	2627	100128893	GATA6	GATA6-AS1			Single	3	0|50bp	hCRISPRa-v2	gTGGGGGCGAGTCCACCCGG	GGG			9	0.58293		chr18	-	22169245	-344	55	52	0.35522	0.33455	0.08924	91	1	0	1	4	5 or fewer	0	0	3	6	80			chr18(-):22169242-22169261			2
Transcription factors	ha_tf1_sg4	196	No	2627	100128893	GATA6	GATA6-AS1			Single	4	0|50bp	hCRISPRa-v2	cTCAGCGAGCAGCTGGGCGC	TGG			5	0.66506		chr18	-	22169417	-172	34	34	0.24978	0.28135	0.0438	82	1	0	0	21	50 or fewer	0	0	1	17	221			chr18(-):22169414-22169433			2
Transcription factors	ha_tf1_sg1	197	No	65243		ZFP69B				Single	1	0|50bp	GPP, hC-v2	cCAACCCGGCGCGCACCGGT	GGG		9	2	0.75439		chr1	+	40449986	-78	36	39	0.82916	0.81994	0.33662	98	1	0	0	2	5 or fewer	0	0	0	3	25	rs142859967	0.00061	chr1(+):40449969-40449988			1
Transcription factors	ha_tf1_sg2	197	No	65243		ZFP69B				Single	2	0|50bp	GPP	ACCAAAAAACGTGATGCCGA	TGG		51				chr1	+	40449783	-281	61	60	0.63115	0.63115	0.12668	94	1	0	0	2	5 or fewer	0	0	0	2	48			chr1(+):40449766-40449785			1
Transcription factors	ha_tf1_sg3	197	No	65243		ZFP69B				Single	3	0|50bp	hCRISPRa-v2	cAAGCTCCCACGTAGCGCTG	CGG			9	0.57569		chr1	-	40450091	27	59	60	0.58501	0.56626	0.1385	94	1	0	2	5	10 or fewer	0	0	3	7	70			chr1(-):40450088-40450107			1
Transcription factors	ha_tf1_sg4	197	No	65243		ZFP69B				Single	4	0|50bp	GPP, Cal	GCCAGGCTGATGATGCTCGC	AGG	4, 5 or 6	19				chr1	+	40449934	-130	46	44	0.44576	0.44576	0.08845	91	1	0	0	6	10 or fewer	0	0	0	6	101			chr1(+):40449917-40449936			1
Transcription factors	ha_tf1_sg1	198	Yes	100132396		ZNF705B				Single	1	0|50bp	GPP, hC-v2	tGTGTAGCACCCCTTTCATA	GGG			6	0.58854		chr8	-	7926166	-172		44		0.29841	0.07076	88	1	2			Unspecific	0	2	1	9	84			chr8(-):7926163-7926182	chr8(+):7385713-7385732; chrX(-):34665592-34665611	TCTGTAGCACCCCTTTCATA; TGTGTAGCACCCCTTTCTTA	2
Transcription factors	ha_tf1_sg2	198	Yes	100132396	100131980	ZNF705B	ZNF705G			Single	2	0|50bp	GPP, Cal, hC-v2	tGACCCTATTGACAGAAGTC	AGG	4, 5 or 6		7	0.56853		chr8	-	7926233	-105		47		0.38892	0.0867	90	2	0			Unspecific	1	0	0	8	85			chr8(+):7385646-7385665; chr8(-):7926230-7926249			2
Transcription factors	ha_tf1_sg3	198	Yes	100132396	100131980	ZNF705B	ZNF705G			Single	3	0|50bp	GPP	AGTTGGTATAGATGCAGTAG	AGG						chr8	-	7926075	-263		55		0.24345	0.06011	86	2	0			Unspecific	1	0	0	13	121			chr8(+):7385804-7385823; chr8(-):7926072-7926091			2
Transcription factors	ha_tf1_sg4	198	Yes	100132396	100131980	ZNF705B	ZNF705G			Single	4	0|50bp	GPP, hC-v2	gGGGTCATATCAATGGGCAG	AGG			2	0.64057		chr8	-	7926288	-50		58		0.225	0.0591	86	2	0			Unspecific	1	0	1	10	120			chr8(+):7385591-7385610; chr8(-):7926285-7926304			2
Transcription factors	ha_tf1_sg1	199	No	84622	100130950	ZNF594	LOC100130950			Single	1	0|50bp	GPP	CCTAGACATGCGTGGCGTCG	GGG		59				chr17	+	5192136	-280	56	57	1	1	0.34475	98	1	0	0	0	5 or fewer	0	0	0	0	19			chr17(+):5192119-5192138			1
Transcription factors	ha_tf1_sg2	199	No	84622	100130950	ZNF594	LOC100130950			Single	2	0|50bp	GPP, hC-v2	cGAGCTACGCCAGCGCCGAC	TGG		22	2	0.68813		chr17	-	5192011	-155	38	44	1	1	0.31836	98	1	0	0	0	5 or fewer	0	0	0	0	31	rs549396419		chr17(-):5192008-5192027			1
Transcription factors	ha_tf1_sg3	199	No	84622	100130950	ZNF594	LOC100130950			Single	3	0|50bp	GPP, Cal, hC-v2	aCACCTGATCCGGTGGGAGA	CGG	4, 5 or 6	5	10	0.62195		chr17	-	5191961	-105	55	58	0.4065	0.36015	0.08616	90	1	0	0	6	10 or fewer	0	0	0	9	75			chr17(-):5191958-5191977			1
Transcription factors	ha_tf1_sg4	199	No	84622	100130950	ZNF594	LOC100130950			Single	4	0|50bp	GPP, hC-v2	cTGGGCGGGGCGCGGACTGG	GGG		33	9	0.63351		chr17	-	5191895	-39	34	38	0.24206	0.24357	0.04358	82	1	0	5	34	50 or fewer	0	0	6	34	424	rs184491055	0.00042	chr17(-):5191892-5191911			1
Transcription factors	ha_tf1_sg1	200	No	2909		ARHGAP35			N1	Main	1	0|50bp	GPP	CAGCACTGGCTTGCTCACGA	TGG		12				chr19	-	46922130	-46	66	63	0.86424	0.86424	0.14362	94	1	0	0	1	5 or fewer	0	0	0	1	69			chr19(-):46922127-46922146			2
Transcription factors	ha_tf1_sg2	200	No	2909		ARHGAP35			N1	Main	2	0|50bp	GPP, Cal	AGAACCATTCCCGCTGCCGT	TGG	4, 5 or 6	1				chr19	-	46922061	-115	52	55	0.79626	0.79626	0.25129	97	1	0	0	2	5 or fewer	0	0	0	2	31			chr19(-):46922058-46922077			2
Transcription factors	ha_tf1_sg3	200	No	2909		ARHGAP35			N1	Main	3	0|50bp	GPP	TTCTGACTATGCTGAACCCA	TGG		25				chr19	+	46921944	-232	55	56	0.52554	0.44628	0.05018	84	1	0	0	8	10 or fewer	0	0	0	14	155			chr19(+):46921927-46921946			2
Transcription factors	ha_tf1_sg4	200	No	2909		ARHGAP35			N1	Main	4	0|50bp	GPP	GTGCCCCATGACAGCACCCA	AGG		13				chr19	+	46922011	-165	56	60	0.34317	0.30586	0.06527	87	1	0	1	11	20 or fewer	0	0	2	18	166			chr19(+):46921994-46922013			2
Transcription factors	ha_tf1_sg1	201	No	149076		ZNF362				Single	1	0|50bp	hCRISPRa-v2	gGAGCCGCGCGCAAACCTTC	CGG			5	0.5793		chr1	-	33256518	-27	31	29	1	1	0.32053	98	1	0	0	0	5 or fewer	0	0	0	0	33			chr1(-):33256515-33256534			1
Transcription factors	ha_tf1_sg2	201	No	149076		ZNF362				Single	2	0|50bp	Cal, hC-v2	Gggctcgccgagcgcactgg	GGG	4, 5 or 6		8	0.5172		chr1	+	33256419	-126	48	48	0.70638	0.70638	0.14005	94	1	0	0	4	5 or fewer	0	0	0	4	75			chr1(+):33256402-33256421			1
Transcription factors	ha_tf1_sg3	201	No	149076		ZNF362				Single	3	0|50bp	hCRISPRa-v2	Gacgggctgcgcagccggag	AGG			2		0.88013	chr1	+	33256352	-193	44	41	0.32516	0.30632	0.04656	83	1	0	0	14	20 or fewer	0	0	1	17	143			chr1(+):33256335-33256354			1
Transcription factors	ha_tf1_sg4	201	No	149076		ZNF362				Single	4	0|50bp	hCRISPRa-v2	Ggcgactgcgcgagagggga	GGG			4	0.6141		chr1	-	33256278	-267	43	40	0.24517	0.2286	0.03451	78	1	0	0	15	20 or fewer	0	0	0	25	194			chr1(-):33256275-33256294			1
Transcription factors	ha_tf1_sg1	202	No	27153		ZNF777				Single	1	0|50bp	hCRISPRa-v2	cGGGCTTTCTCTGGTGTGAC	GGG			8	0.55858		chr7	-	149461036	-447	38	40	0.94156	0.79601	0.1257	93	1	0	0	1	5 or fewer	0	0	1	6	94			chr7(-):149461033-149461052			2
Transcription factors	ha_tf1_sg2	202	No	27153		ZNF777				Single	2	0|50bp	hCRISPRa-v2	cAGCCCGCGTCCCTGGAACC	CGG			6	0.60705		chr7	-	149461086	-497	50	42	0.51703	0.49269	0.06719	88	1	0	0	8	10 or fewer	0	0	1	10	156			chr7(-):149461083-149461102			2
Transcription factors	ha_tf1_sg3	202	No	27153		ZNF777				Single	3	0|50bp	Calabrese	TAAACAAGTCGCTGCCCACT	CGG	1, 2 or 3					chr7	-	149461250	-661	63	56	0.36479	0.36082	0.10367	92	1	0	1	9	10 or fewer	0	0	1	11	57			chr7(-):149461247-149461266			2
Transcription factors	ha_tf1_sg4	202	No	27153		ZNF777				Single	4	0|50bp	Calabrese	CCTAGAATCAGACCCTGCTG	GGG	1, 2 or 3					chr7	+	149461198	-609	66	65	0.20814	0.24276	0.0474	83	1	0	0	19	20 or fewer	0	0	0	19	158			chr7(+):149461181-149461200			2
Transcription factors	ha_tf1_sg1	203	No	7626	203523	ZNF75D	ZNF449			Single	1	0|50bp	Calabrese	GATTGGTCAGCTGCGAATTG	TGG	1, 2 or 3					chrX	-	135344118	-102	55	53	0.96852	0.95782	0.12634	94	1	0	0	2	5 or fewer	0	0	0	3	62	rs188719072	0.00027	chrX(-):135344115-135344134			1
Transcription factors	ha_tf1_sg2	203	No	7626	203523	ZNF75D	ZNF449			Single	2	0|50bp	hCRISPRa-v2	gTGAACTGCAGGcggacgac	CGG			5	0.56406		chrX	+	135344342	-326	51	54	0.58269	0.56486	0.3214	98	1	0	1	3	5 or fewer	0	0	1	3	31			chrX(+):135344325-135344344			1
Transcription factors	ha_tf1_sg3	203	No	7626	203523	ZNF75D	ZNF449			Single	3	0|50bp	hCRISPRa-v2	gAGACCTCCGTGGCTGTTGA	AGG			2	0.63041		chrX	+	135344239	-223	44	43	0.40748	0.37659	0.06474	87	1	0	0	7	10 or fewer	0	0	2	9	98			chrX(+):135344222-135344241			1
Transcription factors	ha_tf1_sg4	203	No	7626	203523	ZNF75D	ZNF449			Single	4	0|50bp	hCRISPRa-v2	cCCGCCTCTTGTCTTTCAAT	TGG			8	0.53603		chrX	-	135344181	-165	31	31	0.36525	0.4018	0.07725	89	1	1	1	17	20 or fewer	0	1	6	10	84			chrX(-):135344178-135344197	chr13(-):59683540-59683559	CCTGCCTCTTGTCTTTCAAT	1
Transcription factors	ha_tf1_sg1	204	No	55139	79065	ANKZF1	ATG9A			Single	1	0|50bp	Cal, hC-v2	cGGGACTAAAGTCTCGAGGC	GGG	4, 5 or 6		3	0.67434		chr2	+	219229728	-110	54	63	0.9909	0.9909	0.26826	97	1	0	0	4	5 or fewer	0	0	0	4	53			chr2(+):219229711-219229730			2
Transcription factors	ha_tf1_sg2	204	No	55139	79065	ANKZF1	ATG9A			Single	2	0|50bp	hCRISPRa-v2	gGCTGGCCAATAAGCACGGG	GGG			5	0.64876		chr2	+	219229671	-167	56	59	0.7967	0.76727	0.11777	93	1	0	0	2	5 or fewer	0	0	1	2	64			chr2(+):219229654-219229673			2
Transcription factors	ha_tf1_sg3	204	No	55139	79065	ANKZF1	ATG9A			Single	3	0|50bp	hCRISPRa-v2	gGAGCAGCGAAGAGGACAAC	CGG			7	0.63062		chr2	-	219229803	-35	48	43	0.30656	0.28822	0.05337	85	1	0	0	15	20 or fewer	0	0	0	25	221			chr2(-):219229800-219229819			2
Transcription factors	ha_tf1_sg4	204	No	55139	79065	ANKZF1	ATG9A			Single	4	0|50bp	hCRISPRa-v2	aGCGACCCGGGTGATTCCAG	AGG			4	0.65071		chr2	+	219229561	-277	63	62	0.29654	0.2929	0.10559	92	1	0	1	10	20 or fewer	0	0	1	13	50			chr2(+):219229544-219229563			2
Transcription factors	ha_tf1_sg1	205	No	2626		GATA4				Single	1	0|50bp	hCRISPRa-v2	gAGGTCGATTGGGTTCGCTG	TGG			9	0.55607		chr8	-	11703949	-256	70	67	0.9292	0.9633	0.19827	96	1	0	1	2	5 or fewer	0	0	1	1	31			chr8(-):11703946-11703965			1
Transcription factors	ha_tf1_sg2	205	No	2626		GATA4				Single	2	0|50bp	hCRISPRa-v2	GcTACACCTCCGCTGGGCGC	AGG			5	0.58965		chr8	-	11704086	-119	45	38	0.6177	0.6177	0.14702	95	1	0	0	5	5 or fewer	0	0	0	5	65			chr8(-):11704083-11704102			1
Transcription factors	ha_tf1_sg3	205	No	2626		GATA4				Single	3	0|50bp	hCRISPRa-v2	gGCCCAGCAACTCGGCCCTA	GGG			10	0.54718		chr8	-	11704165	-40	50	50	0.4665	0.45153	0.12619	94	1	0	0	6	10 or fewer	0	0	0	7	76			chr8(-):11704162-11704181			1
Transcription factors	ha_tf1_sg4	205	No	2626		GATA4				Single	4	0|50bp	hCRISPRa-v2	cGCTGCGGGATGAGGACCAC	AGG			4	0.59754		chr8	+	11703883	-322	52	49	0.45995	0.41478	0.044	82	1	0	0	8	10 or fewer	0	0	0	12	125			chr8(+):11703866-11703885			1
Transcription factors	ha_tf1_sg1	206	No	79755		ZNF750				Single	1	0|50bp	GPP, Cal	CATGAATCGTAGCTGCGGGC	AGG	4, 5 or 6	3				chr17	-	82840107	-84	53	52	0.63876	0.63876	0.18571	96	1	0	0	4	5 or fewer	0	0	0	4	34			chr17(-):82840104-82840123			2
Transcription factors	ha_tf1_sg2	206	No	79755		ZNF750				Single	2	0|50bp	GPP, hC-v2	cTGGACGGCCATATGTCAGA	GGG		28	1	0.63728		chr17	+	82840265	-242	61	61	0.62647	0.57163	0.08902	91	1	0	0	2	5 or fewer	0	0	1	3	59			chr17(+):82840248-82840267			2
Transcription factors	ha_tf1_sg3	206	No	79755		ZNF750				Single	3	0|50bp	GPP	AGTGGGAGGGATTTAAGTGT	AGG		16				chr17	+	82840055	-32	56	60	0.30555	0.28693	0.03826	80	1	0	1	16	20 or fewer	0	0	1	18	220			chr17(+):82840038-82840057			2
Transcription factors	ha_tf1_sg4	206	No	79755		ZNF750				Single	4	0|50bp	GPP, hC-v2	tTGCTTGCTGGGTCCAGTGC	TGG		11	8	0.53511		chr17	-	82840165	-142	30	29	0.26605	0.2502	0.04544	83	1	0	0	14	20 or fewer	0	0	0	21	190			chr17(-):82840162-82840181			2
Transcription factors	ha_tf1_sg1	207	No	79733		E2F8				Single	1	0|50bp	GPP	CCGGCGCGAGCCGATACCGC	GGG		31				chr11	+	19241653	-32	42	41	1	1	0.69191	100	1	0	0	0	5 or fewer	0	0	0	0	23			chr11(+):19241636-19241655			1
Transcription factors	ha_tf1_sg2	207	No	79733		E2F8				Single	2	0|50bp	GPP, Cal	ATTCGCCGGCGGCTACGGTC	GGG	4, 5 or 6	11				chr11	-	19241735	-114	51	47	1	1	0.58822	99	1	0	0	0	5 or fewer	0	0	0	0	6			chr11(-):19241732-19241751			1
Transcription factors	ha_tf1_sg3	207	No	79733		E2F8				Single	3	0|50bp	GPP, hC-v2	tCCCGCCTCTACGGCAGAGT	TGG		38	2	0.67316		chr11	+	19241791	-170	41	37	0.59189	0.3343	0.07736	89	1	0	0	4	5 or fewer	0	0	0	23	73	rs545232945	0.00029	chr11(+):19241774-19241793			1
Transcription factors	ha_tf1_sg4	207	No	79733		E2F8				Single	4	0|50bp	hCRISPRa-v2	aGCCCCAAGCGGGGAATCGC	AGG			3	0.65279		chr11	-	19241924	-303	39	40	0.4418	0.43233	0.14941	95	1	0	0	6	10 or fewer	0	0	1	6	47			chr11(-):19241921-19241940			1
Transcription factors	ha_tf1_sg1	208	No	79177	100170229, 126298	ZNF576	SRRM5, IRGQ			Single	1	0|50bp	hCRISPRa-v2	tGGTGCGACTATACTACTGC	CGG			4	0.60456		chr19	+	43596425	-192	61	64	1	1	0.31123	98	1	0	0	0	5 or fewer	0	0	0	0	34			chr19(+):43596408-43596427			2
Transcription factors	ha_tf1_sg2	208	No	79177	100170229, 126298	ZNF576	SRRM5, IRGQ			Single	2	0|50bp	hCRISPRa-v2	aAAGGGCGCGGAAACCACGG	GGG			7	0.59371		chr19	+	43596490	-127	66	64	0.80078	0.80078	0.13088	94	1	0	0	2	5 or fewer	0	0	0	2	52	rs190499233, rs182975401	0.00023	chr19(+):43596473-43596492			2
Transcription factors	ha_tf1_sg3	208	No	79177	100170229, 126298	ZNF576	SRRM5, IRGQ			Single	3	0|50bp	hCRISPRa-v2	gCCCTGAGGCCGCCAAAGAG	GGG			9	0.5845		chr19	-	43596238	-379	57	58	0.44542	0.43893	0.09177	91	1	0	0	12	20 or fewer	0	0	0	14	154			chr19(-):43596235-43596254			2
Transcription factors	ha_tf1_sg4	208	No	79177	100170229, 126298	ZNF576	SRRM5, IRGQ			Single	4	0|50bp	hCRISPRa-v2	cTTCCAAGACACACCCCCTT	GGG			5	0.59876		chr19	-	43596156	-461	45	46	0.33896	0.30707	0.09942	92	1	0	2	13	20 or fewer	0	0	3	14	111			chr19(-):43596153-43596172			2
Transcription factors	ha_tf1_sg1	209	No	257		ALX3				Single	1	0|50bp	GPP, hC-v2	gCCTGTGAGCGCCCGCCAAG	GGG		46	10	0.49759		chr1	+	110070684	-11	50	55	0.77093	0.77093	0.22451	97	1	0	1	3	5 or fewer	0	0	1	3	55			chr1(+):110070667-110070686			1
Transcription factors	ha_tf1_sg2	209	No	257		ALX3				Single	2	0|50bp	GPP	CCCCGTGCGGGTTAACCCCT	CGG		14				chr1	+	110070833	-160	44	42	0.70122	0.58721	0.32151	98	1	0	0	1	5 or fewer	0	0	0	4	11			chr1(+):110070816-110070835			1
Transcription factors	ha_tf1_sg3	209	No	257		ALX3				Single	3	0|50bp	GPP, Cal	CCAGCATTAAGTCAGAGGCG	CGG	1, 2 or 3	10				chr1	-	110070778	-105	69	70	0.40069	0.37001	0.05491	85	1	0	1	4	5 or fewer	0	0	1	8	97			chr1(-):110070775-110070794			1
Transcription factors	ha_tf1_sg4	209	No	257		ALX3				Single	4	0|50bp	GPP, hC-v2	aGCAAGAGACTCACCTGGAT	GGG		80	4	0.55335		chr1	-	110070945	-272	55	50	0.24149	0.21755	0.04275	82	1	0	0	15	20 or fewer	0	0	1	23	193			chr1(-):110070942-110070961			1
Transcription factors	ha_tf1_sg1	210	No	10538		BATF				Single	1	0|50bp	Cal, hC-v2	gTGTCTTTCAAACTGTCGGA	AGG	4, 5 or 6		6	0.46069		chr14	+	75522309	-160	62	61	0.7413	0.7413	0.11986	93	1	0	0	7	10 or fewer	0	0	0	7	71			chr14(+):75522292-75522311			2
Transcription factors	ha_tf1_sg2	210	No	10538		BATF				Single	2	0|50bp	hCRISPRa-v2	gAAGACGGACTTGCTAATTC	TGG			9	0.45657		chr14	+	75522223	-246	35	35	0.56201	0.56201	0.12197	93	1	0	2	8	10 or fewer	0	0	2	8	41			chr14(+):75522206-75522225			2
Transcription factors	ha_tf1_sg3	210	No	10538		BATF				Single	3	0|50bp	Cal, hC-v2	aCTCACGCTGGAAGTCACAT	GGG	4, 5 or 6		3	0.56986		chr14	-	75522412	-57	71	73	0.43216	0.40624	0.07847	89	1	0	0	5	5 or fewer	0	0	1	9	99			chr14(-):75522409-75522428			2
Transcription factors	ha_tf1_sg4	210	No	10538		BATF				Single	4	0|50bp	hCRISPRa-v2	tCAGGAAAGGAGAATACCCT	TGG			7	0.45834		chr14	+	75522005	-464	56	58	0.34243	0.31801	0.05752	86	1	0	0	18	20 or fewer	0	0	1	21	194			chr14(+):75521988-75522007			2
Transcription factors	ha_tf1_sg1	211	No	91752	105373780	ZNF804A	LOC105373780			Single	1	0|50bp	Calabrese	GCGCCAGCCCGAGCGCGAGT	GGG	1, 2 or 3					chr2	-	184598349	-181	46	41	0.93691	0.8758	0.24738	97	1	0	0	2	5 or fewer	0	0	0	4	57			chr2(-):184598346-184598365			1
Transcription factors	ha_tf1_sg2	211	No	91752	105373780	ZNF804A	LOC105373780			Single	2	0|50bp	hCRISPRa-v2	tCTTGCCTGGCAGTCGGCGT	GGG			8	0.56227		chr2	-	184598217	-313	39	38	0.47859	0.47859	0.21665	97	1	0	1	5	10 or fewer	0	0	1	5	54			chr2(-):184598214-184598233			1
Transcription factors	ha_tf1_sg3	211	No	91752	105373780	ZNF804A	LOC105373780			Single	3	0|50bp	hCRISPRa-v2	cCTTCCAGGAGTCTCCCACT	TGG			10	0.51199		chr2	+	184598284	-246	52	54	0.2815	0.25821	0.05938	86	1	0	1	18	20 or fewer	0	0	3	22	145			chr2(+):184598267-184598286			1
Transcription factors	ha_tf1_sg4	211	No	91752	105373780	ZNF804A	LOC105373780			Single	4	0|50bp	hCRISPRa-v2	cTGATACTGAGAGCTGTCAG	AGG			9	0.53408		chr2	-	184598428	-102	64	70	0.25792	0.26173	0.04823	84	1	0	0	12	20 or fewer	0	0	3	17	157			chr2(-):184598425-184598444			1
Transcription factors	ha_tf1_sg1	212	Yes	80829	9404, 386607	ZFP91	LPXN, ZFP91-CNTF			Single	1	0|50bp	hCRISPRa-v2	gCGTGTAAGACTGCGAGGGG	CGG			7	0.62148		chr11	+	58579012	-51	53	55	0.90256	0.90256	0.16392	95	1	0	0	2	5 or fewer	0	0	0	2	47			chr11(+):58578995-58579014			2
Transcription factors	ha_tf1_sg2	212	Yes	80829	9404, 386607	ZFP91	LPXN, ZFP91-CNTF			Single	2	0|50bp	hCRISPRa-v2	GcgcgcgccgccAGCGGTAG	CGG			10	0.61362		chr11	+	58579091	28	30	28	0.72835	0.67007	0.16909	95	1	0	0	5	5 or fewer	0	0	0	5	66			chr11(+):58579074-58579093			2
Transcription factors	ha_tf1_sg3	212	Yes	80829	9404, 386607	ZFP91	LPXN, ZFP91-CNTF			Single	3	0|50bp	hCRISPRa-v2	gCGAGGGGCAGGTCTCGCGA	GGG			4	0.655		chr11	-	58578797	-266	63	63	0.57248	0.57248	0.19246	96	1	0	0	16	20 or fewer	0	0	0	16	67			chr11(-):58578794-58578813			2
Transcription factors	ha_tf1_sg4	212	Yes	80829	9404, 386607	ZFP91	LPXN, ZFP91-CNTF			Single	4	0|50bp	Calabrese	GCCGTTTCCTGATTGGCTGA	AGG	1, 2 or 3					chr11	+	58578957	-106	56	57	0.43568	0.36098	0.0713	88	1	0	2	6	10 or fewer	0	0	3	10	99			chr11(+):58578940-58578959			2
Transcription factors	ha_tf1_sg1	213	No	1879	101927740	EBF1	LINC02202			Single	1	0|50bp	Calabrese	ATAGACTCAACTCGCGCTGC	CGG	1, 2 or 3					chr5	+	159099996	-79	56	55	1	1	0.45703	99	1	0	0	2	5 or fewer	0	0	0	2	22			chr5(+):159099979-159099998			1
Transcription factors	ha_tf1_sg2	213	No	1879	101927740	EBF1	LINC02202			Single	2	0|50bp	Cal, hC-v2	tCCTCCTCATCTACACGCAA	AGG	4, 5 or 6		3	0.56371		chr5	-	159100106	-189	57	59	0.9603	0.92877	0.09748	92	1	0	0	2	5 or fewer	0	0	0	3	114			chr5(-):159100103-159100122			1
Transcription factors	ha_tf1_sg3	213	No	1879	101927740	EBF1	LINC02202			Single	3	0|50bp	hCRISPRa-v2	gCCGGCTCCCGGGCCGCGAT	TGG			7	0.47118		chr5	-	159100437	-520	34	34	0.68251	0.59974	0.18692	96	1	0	0	7	10 or fewer	0	0	0	9	85			chr5(-):159100434-159100453			1
Transcription factors	ha_tf1_sg4	213	No	1879	101927740	EBF1	LINC02202			Single	4	0|50bp	hCRISPRa-v2	aGCTCTGGGGAAAGTCAAAC	TGG			5	0.50254		chr5	-	159100317	-400	45	50	0.29326	0.27228	0.0474	83	1	0	1	15	20 or fewer	0	0	1	19	214			chr5(-):159100314-159100333			1
Transcription factors	ha_tf1_sg1	214	No	2099		ESR1			P1	Other	1	0|50bp	GPP, Cal, hC-v2	tTCCAATCCTAGTCAAATGG	TGG	1, 2 or 3	2	5	0.49704		chr6	+	151690449	-117233	62	63	0.53147	0.51201	0.07997	90	1	0	0	5	5 or fewer	0	0	1	6	95			chr6(+):151690432-151690451			2
Transcription factors	ha_tf1_sg2	214	No	2099		ESR1			P1	Other	2	0|50bp	GPP, Cal	GTTCTGAGTCGGTAGACAGG	AGG	4, 5 or 6	10				chr6	-	151690515	-117167	66	68	0.52915	0.49208	0.096	91	1	0	0	5	5 or fewer	0	0	0	7	63			chr6(-):151690512-151690531			2
Transcription factors	ha_tf1_sg3	214	No	2099		ESR1			P1	Other	3	0|50bp	hCRISPRa-v2	gTGAGAAGCTAGACCTCTGC	AGG			7	0.41589		chr6	+	151690033	-117649	54	53	0.40578	0.39238	0.07558	89	1	0	0	13	20 or fewer	0	0	3	12	116			chr6(+):151690016-151690035			2
Transcription factors	ha_tf1_sg4	214	No	2099		ESR1			P1	Other	4	0|50bp	GPP, hC-v2	aAGAAAGTTAGATTCGGGCC	TGG		16	1	0.58129		chr6	+	151690379	-117303	55	51	0.26833	0.30124	0.03819	80	1	0	3	19	50 or fewer	0	0	3	19	275			chr6(+):151690362-151690381			2
Transcription factors	ha_tf1_sg1	215	No	10773		ZBTB6				Single	1	0|50bp	GPP, hC-v2	aCGGCTCGAGTGCCGAAACT	GGG		14	4	0.60158		chr9	-	122913480	-167	56	54	1	1	0.50196	99	1	0	0	0	5 or fewer	0	0	0	0	6			chr9(-):122913477-122913496			1
Transcription factors	ha_tf1_sg2	215	No	10773		ZBTB6				Single	2	0|50bp	hCRISPRa-v2	gTCCTCCTGAACATCCGAAT	TGG			9	0.4812		chr9	+	122913843	-530	43	49	0.84375	1	0.20626	96	1	0	0	1	5 or fewer	0	0	0	0	35			chr9(+):122913826-122913845			1
Transcription factors	ha_tf1_sg3	215	No	10773		ZBTB6				Single	3	0|50bp	GPP, hC-v2	gTCCTTCCGGGGCGCCTAGA	GGG		30	2	0.62995		chr9	-	122913371	-58	45	40	0.8254	0.8254	0.21228	96	1	0	0	1	5 or fewer	0	0	0	1	43			chr9(-):122913368-122913387			1
Transcription factors	ha_tf1_sg4	215	No	10773		ZBTB6				Single	4	0|50bp	GPP, Cal	CCTTTCTGTCATTCCAAGAG	GGG	1, 2 or 3	3				chr9	-	122913424	-111	63	59	0.43019	0.35125	0.04555	83	1	0	0	12	20 or fewer	0	0	0	20	176			chr9(-):122913421-122913440			1
Transcription factors	ha_tf1_sg1	216	No	388585		HES5				Single	1	0|50bp	GPP	CGCGCGCCGACGCCCTATAT	AGG		37				chr1	+	2530289	-25		28		1	0.86476	100	1	0			Unknown	0	0	0	0	3			chr1(+):2530272-2530291			2
Transcription factors	ha_tf1_sg2	216	No	388585		HES5				Single	2	0|50bp	GPP, hC-v2	gGGCCGCGCGGCACAATGTC	CGG		58	6	0.61089		chr1	+	2530472	-208		34		0.91229	0.29363	98	1	0			Unknown	0	0	0	2	35			chr1(+):2530455-2530474			2
Transcription factors	ha_tf1_sg3	216	No	388585		HES5				Single	3	0|50bp	GPP, hC-v2	tTGTGCCCGCGCCAATTCAC	AGG		29	4	0.62572		chr1	-	2530415	-151		50		0.84211	0.20361	96	1	0			Unknown	0	0	0	1	30			chr1(-):2530412-2530431			2
Transcription factors	ha_tf1_sg4	216	No	388585		HES5				Single	4	0|50bp	GPP, Cal	CTCCGCGGCCAATGGCCGGG	CGG	1, 2 or 3	10				chr1	+	2530363	-99		53		0.80871	0.11218	93	1	0			Unknown	0	0	0	4	64	rs528383162	0.00038	chr1(+):2530346-2530365			2
Transcription factors	ha_tf1_sg1	217	No	56731		SLC2A4RG				Single	1	0|50bp	hCRISPRa-v2	cAGCGCGGGAGCGACCCGGA	GGG			1	0.63465		chr20	+	63739605	-171	42	47	0.74496	0.74069	0.13485	94	1	0	0	4	5 or fewer	0	0	1	4	62			chr20(+):63739588-63739607			1
Transcription factors	ha_tf1_sg2	217	No	56731		SLC2A4RG				Single	2	0|50bp	Calabrese	CCGCGCGGCGTCCACACCGC	AGG	4, 5 or 6					chr20	-	63739681	-95	41	31	0.72719	0.72719	0.24853	97	1	0	0	2	5 or fewer	0	0	0	2	51			chr20(-):63739678-63739697			1
Transcription factors	ha_tf1_sg3	217	No	56731		SLC2A4RG				Single	3	0|50bp	hCRISPRa-v2	GcgggcggcggccggATCCA	GGG			8	0.56129		chr20	+	63739812	36	35	36	0.55058	0.52218	0.10885	92	1	0	1	12	20 or fewer	0	0	1	14	153			chr20(+):63739795-63739814			1
Transcription factors	ha_tf1_sg4	217	No	56731		SLC2A4RG				Single	4	0|50bp	hCRISPRa-v2	gCGAGCGCGCCCGTGGGGAA	CGG			3	0.59033		chr20	+	63739501	-275	38	40	0.52667	0.48169	0.07408	89	1	0	0	5	5 or fewer	0	0	0	7	91			chr20(+):63739484-63739503			1
Transcription factors	ha_tf1_sg1	218	No	29803	285971	REPIN1	ZNF775			Single	1	0|50bp	hCRISPRa-v2	gCGACCGCGTGGCTGGCCTA	TGG			10	0.59784		chr7	-	150368502	-320	52	49	0.92542	0.89476	0.21798	97	1	0	0	2	5 or fewer	0	0	1	3	29			chr7(-):150368499-150368518			2
Transcription factors	ha_tf1_sg2	218	No	29803	285971	REPIN1	ZNF775			Single	2	0|50bp	Calabrese	GGGTCAGTCGCCGGCTCCCG	CGG	1, 2 or 3					chr7	-	150368740	-82	54	56	0.61486	0.60156	0.1093	92	1	0	0	5	5 or fewer	0	0	1	6	61			chr7(-):150368737-150368756			2
Transcription factors	ha_tf1_sg3	218	No	29803	285971	REPIN1	ZNF775			Single	3	0|50bp	Cal, hC-v2	gTGACCCGGCCCGCTCTTgg	CGG	1, 2 or 3		5	0.62153		chr7	+	150368678	-144	48	49	0.53691	0.53691	0.12581	94	1	0	0	10	10 or fewer	0	0	0	10	54			chr7(+):150368661-150368680			2
Transcription factors	ha_tf1_sg4	218	No	29803	285971	REPIN1	ZNF775			Single	4	0|50bp	hCRISPRa-v2	CtgccccggccgTACCTCTG	CGG			4	0.62679		chr7	-	150368940	118	66	65	0.46703	0.45043	0.07764	89	1	0	0	6	10 or fewer	0	0	0	8	108			chr7(-):150368937-150368956			2
Transcription factors	ha_tf1_sg1	219	No	3665		IRF7				Single	1	0|50bp	GPP	AGGTGGACGTGCCTCGAAAA	AGG		40				chr11	+	616207	-256		33		0.85456	0.44277	99	1	0			Unknown	0	0	0	4	51			chr11(+):616190-616209			1
Transcription factors	ha_tf1_sg2	219	No	3665		IRF7				Single	2	0|50bp	GPP, hC-v2	tTCGTCTCGCGGGGAAGCGG	AGG			9	0.56547		chr11	+	615960	-9		50		0.90667	0.16119	95	1	0			Unknown	0	0	0	1	32			chr11(+):615943-615962			1
Transcription factors	ha_tf1_sg3	219	No	3665		IRF7				Single	3	0|50bp	hCRISPRa-v2	gCTCCCGGCCTGCACCGCGT	GGG			3	0.60945		chr11	+	615890	61		54		0.47934	0.13109	94	1	0			Unknown	0	0	2	9	97			chr11(+):615873-615892			1
Transcription factors	ha_tf1_sg4	219	No	3665		IRF7				Single	4	0|50bp	GPP, Cal	GCCCCGGCCAGCGCGGAGTA	GGG	4, 5 or 6	2				chr11	+	616071	-120		47		0.3002	0.08149	90	1	0			Unknown	0	0	2	13	115	rs539484281	0.00023	chr11(+):616054-616073			1
Transcription factors	ha_tf1_sg1	220	No	6095		RORA			T1	Other	1	0|50bp	hCRISPRa-v2	aCCCAAGCTGGCAGCGGATG	GGG			3	0.62386		chr15	-	61229733	-637206	44	42	0.52948	0.51747	0.08504	90	1	0	0	9	10 or fewer	0	0	2	8	193			chr15(-):61229730-61229749			2
Transcription factors	ha_tf1_sg2	220	No	6095		RORA			T1	Other	2	0|50bp	hCRISPRa-v2	gAGCGCGCGGAGTGTCTGGG	TGG			1	0.66701		chr15	+	61229437	-636910	67	64	0.50519	0.49157	0.09937	92	1	0	0	5	5 or fewer	0	0	0	7	103			chr15(+):61229420-61229439			2
Transcription factors	ha_tf1_sg3	220	No	6095		RORA			T1	Other	3	0|50bp	hCRISPRa-v2	tCCCAAGGAAGGCGGAGGAT	GGG			5	0.58775		chr15	+	61229876	-637349	51	46	0.50104	0.50104	0.05117	84	1	0	0	8	10 or fewer	0	0	0	8	190			chr15(+):61229859-61229878			2
Transcription factors	ha_tf1_sg4	220	No	6095		RORA			T1	Other	4	0|50bp	hCRISPRa-v2	cAGTCTGTGGCTCTCGGTCT	GGG			4	0.59226		chr15	-	61229556	-637029	27	29	0.31278	0.33631	0.08311	90	1	0	2	18	20 or fewer	0	0	3	17	172			chr15(-):61229553-61229572			2
Transcription factors	ha_tf1_sg1	221	No	7675		ZNF121				Single	1	0|50bp	GPP, hC-v2	gGTCCGGCCACCTGAACCGC	CGG		46	5	0.55638		chr19	-	9584710	-208	54	54	0.68121	0.65724	0.13839	94	1	0	0	4	5 or fewer	0	0	1	5	68			chr19(-):9584707-9584726			1
Transcription factors	ha_tf1_sg2	221	No	7675		ZNF121				Single	2	0|50bp	GPP, Cal, hC-v2	gGTTCGAGTTTCAGCCACAT	AGG	4, 5 or 6	2	10	0.46245		chr19	+	9584608	-106	54	61	0.42529	0.37417	0.10323	92	1	0	0	6	10 or fewer	0	0	0	10	62			chr19(+):9584591-9584610			1
Transcription factors	ha_tf1_sg3	221	No	7675		ZNF121				Single	3	0|50bp	GPP	TTTCCGGCGCTGGCTCCGCA	TGG		49				chr19	-	9584513	-11	53	48	0.41943	0.41943	0.13837	94	1	0	0	4	5 or fewer	0	0	0	4	40			chr19(-):9584510-9584529			1
Transcription factors	ha_tf1_sg4	221	No	7675		ZNF121				Single	4	0|50bp	GPP	GCTCTGCAGGAGCATCCCCT	GGG		63				chr19	-	9584767	-265	55	58	0.20486	0.20541	0.05117	84	1	0	3	23	50 or fewer	0	0	4	30	230			chr19(-):9584764-9584783			1
Transcription factors	ha_tf1_sg1	222	No	6297		SALL2				Single	1	0|50bp	hCRISPRa-v2	gCggagatggagatcggcag	CGG			8	0.5629		chr14	+	21526256	4	54	57	0.98535	0.95675	0.12451	93	1	0	0	9	10 or fewer	0	0	0	9	157			chr14(+):21526239-21526258			2
Transcription factors	ha_tf1_sg2	222	No	6297		SALL2				Single	2	0|50bp	hCRISPRa-v2	GcgggagaagggAGCGCTAG	CGG			2	0.65826		chr14	+	21526433	-173	42	40	0.64495	0.64495	0.08363	90	1	0	0	8	10 or fewer	0	0	1	7	198			chr14(+):21526416-21526435			2
Transcription factors	ha_tf1_sg3	222	No	6297		SALL2				Single	3	0|50bp	hCRISPRa-v2	gGTGCTGTGAAGCACTGCGG	GGG			4	0.63501		chr14	+	21526510	-250	60	65	0.3766	0.37381	0.06487	87	1	0	1	10	20 or fewer	0	0	2	11	127			chr14(+):21526493-21526512			2
Transcription factors	ha_tf1_sg4	222	No	6297		SALL2				Single	4	0|50bp	hCRISPRa-v2	Gatgaggaggggagtttatg	GGG			1	0.71792		chr14	+	21526374	-114	55	50	0.23661	0.21601	0.01843	65	1	0	0	28	50 or fewer	0	0	2	32	457	rs561478261	0.00023	chr14(+):21526357-21526376			2
Transcription factors	ha_tf1_sg1	223	No	11244	100533106	ZHX1	ZHX1-C8orf76			Single	1	0|50bp	Calabrese	GTGGAGAGCTCGGCGCCGCA	CGG	4, 5 or 6					chr8	-	123274511	59	39	37	0.88337	0.88337	0.2127	96	1	0	0	4	5 or fewer	0	0	1	3	72			chr8(-):123274508-123274527			1
Transcription factors	ha_tf1_sg2	223	No	11244	100533106	ZHX1	ZHX1-C8orf76			Single	2	0|50bp	hCRISPRa-v2	gTGCGCCAATCCCCGGACTA	GGG			4	0.61031		chr8	-	123274572	-2	42	49	0.7732	0.7732	0.29753	98	1	0	0	1	5 or fewer	0	0	0	1	27			chr8(-):123274569-123274588			1
Transcription factors	ha_tf1_sg3	223	No	11244	100533106	ZHX1	ZHX1-C8orf76			Single	3	0|50bp	hCRISPRa-v2	gCGGTCGCAGGCAAAGGGCG	GGG			10	0.58251		chr8	-	123274706	-136	46	48	0.33153	0.40394	0.07566	89	1	0	0	12	20 or fewer	0	0	0	10	95	rs561062502	0.0003	chr8(-):123274703-123274722			1
Transcription factors	ha_tf1_sg4	223	No	11244	100533106	ZHX1	ZHX1-C8orf76			Single	4	0|50bp	hCRISPRa-v2	gGATGGGCGTGTGATGACAA	GGG			2	0.63875		chr8	-	123274863	-293	59	63	0.20904	0.20207	0.06204	87	1	0	0	22	50 or fewer	0	0	0	25	140			chr8(-):123274860-123274879			1
Transcription factors	ha_tf1_sg1	224	No	4610		MYCL				Single	1	0|50bp	hCRISPRa-v2	cGGGCGCGCGACGAGATATA	AGG			1	0.72603		chr1	-	39902034	-153	39	40	1	1	0.61933	99	1	0	0	0	5 or fewer	0	0	0	0	8	rs532952405	0.00027	chr1(-):39902031-39902050			2
Transcription factors	ha_tf1_sg2	224	No	4610		MYCL				Single	2	0|50bp	hCRISPRa-v2	aCGGCGGCCCGGACGCTCTC	GGG			2	0.67922		chr1	+	39901978	-97	36	42	0.90547	0.85704	0.19074	96	1	0	0	1	5 or fewer	0	0	0	2	48	rs550548133	0.00019	chr1(+):39901961-39901980			2
Transcription factors	ha_tf1_sg3	224	No	4610		MYCL				Single	3	0|50bp	hCRISPRa-v2	cTACGGGCAGTCGACAGGTG	GGG			5	0.6515		chr1	+	39902125	-244	61	61	0.64906	0.61479	0.12887	94	1	0	0	2	5 or fewer	0	0	0	4	51			chr1(+):39902108-39902127			2
Transcription factors	ha_tf1_sg4	224	No	4610		MYCL				Single	4	0|50bp	hCRISPRa-v2	cCGAGCCGCCGCGAGGGGTA	GGG			10	0.62662		chr1	+	39902391	-510	32	35	0.60352	0.5781	0.17477	95	1	0	0	3	5 or fewer	0	0	0	5	44	rs569004358	0.0003	chr1(+):39902374-39902393			2
Transcription factors	ha_tf1_sg1	225	No	7025		NR2F1				Single	1	0|50bp	Calabrese	CTTGACACGAGCTCCATATA	AGG	4, 5 or 6					chr5	+	93583133	-91	36	35	0.79299	0.7563	0.30082	98	1	0	0	2	5 or fewer	0	0	0	4	32			chr5(+):93583116-93583135			1
Transcription factors	ha_tf1_sg2	225	No	7025		NR2F1				Single	2	0|50bp	hCRISPRa-v2	gGGAGGGGCTCTCCAACCAA	TGG			3	0.75043		chr5	+	93582998	-226	54	53	0.48297	0.4314	0.0864	90	1	0	0	9	10 or fewer	0	0	2	20	146			chr5(+):93582981-93583000			1
Transcription factors	ha_tf1_sg3	225	No	7025		NR2F1				Single	3	0|50bp	hCRISPRa-v2	tGGTCAGAGCCCTGAATCGG	GGG			1	0.86978		chr5	-	93583052	-172	55	59	0.42605	0.45584	0.08703	91	1	0	0	8	10 or fewer	0	0	0	7	104			chr5(-):93583049-93583068			1
Transcription factors	ha_tf1_sg4	225	No	7025		NR2F1				Single	4	0|50bp	hCRISPRa-v2	cCCACACCATCCCAGTCTGT	AGG			9	0.60483		chr5	+	93582934	-290	65	63	0.30061	0.28003	0.04964	84	1	0	0	17	20 or fewer	0	0	6	21	184			chr5(+):93582917-93582936			1
Transcription factors	ha_tf1_sg1	226	No	6910	255480	TBX5	TBX5-AS1		P1	Main	1	0|50bp	GPP	GTGAGATAGTCGCTATCGCC	TGG		17				chr12	-	114408058	-45	47	51	0.90933	0.90933	0.35191	98	1	0	0	1	5 or fewer	0	0	1	0	16			chr12(-):114408055-114408074			2
Transcription factors	ha_tf1_sg2	226	No	6910	255480	TBX5	TBX5-AS1		P1	Main	2	0|50bp	GPP, hC-v2	tGCGCAGACCCGGCACTGAT	AGG		24	1	0.72935		chr12	-	114408192	-179	45	50	0.81116	0.79325	0.14132	94	1	0	0	3	5 or fewer	0	0	0	6	59			chr12(-):114408189-114408208			2
Transcription factors	ha_tf1_sg3	226	No	6910	255480	TBX5	TBX5-AS1		P1	Main	3	0|50bp	GPP, Cal	AAACGTGACAGCGCGCGGGC	CGG	4, 5 or 6	5				chr12	-	114408126	-113	51	54	0.80578	0.80578	0.27409	97	1	0	0	2	5 or fewer	0	0	0	2	23			chr12(-):114408123-114408142			2
Transcription factors	ha_tf1_sg4	226	No	6910	255480	TBX5	TBX5-AS1		P1	Main	4	0|50bp	GPP	TCCTCCGGAGAAAGCCGGGT	TGG		33				chr12	-	114408263	-250	54	50	0.63089	0.64681	0.09659	91	1	0	0	3	5 or fewer	0	0	0	3	65			chr12(-):114408260-114408279			2
Transcription factors	ha_tf1_sg1	227	No	284390	90592	ZNF763	ZNF700			Single	1	0|50bp	GPP, hC-v2	gCCCACAGTTCATCCGGAAA	TGG		37	6	0.48799		chr19	+	11925088	13	44	47	0.7343	0.7095	0.16225	95	1	0	0	1	5 or fewer	0	0	0	3	55			chr19(+):11925071-11925090			1
Transcription factors	ha_tf1_sg2	227	No	284390	90592	ZNF763	ZNF700			Single	2	0|50bp	GPP, Cal	GTGGCTAGAATCCGTCAGTC	TGG	4, 5 or 6	8				chr19	+	11924968	-107	49	50	0.51707	0.51707	0.18964	96	1	0	1	6	10 or fewer	0	0	1	6	35			chr19(+):11924951-11924970			1
Transcription factors	ha_tf1_sg3	227	No	284390	90592	ZNF763	ZNF700			Single	3	0|50bp	GPP, hC-v2	cTCTGATTGGATGAAATACT	AGG		23	8	0.4688		chr19	-	11925036	-39	50	51	0.40649	0.29558	0.05307	85	1	0	3	6	10 or fewer	0	0	3	16	141			chr19(-):11925033-11925052			1
Transcription factors	ha_tf1_sg4	227	No	284390	90592	ZNF763	ZNF700			Single	4	0|50bp	GPP	CGGGGACTGTCCCTTGAGTG	AGG		41				chr19	+	11924849	-226	60	63	0.25694	0.25368	0.09454	91	1	0	3	8	20 or fewer	0	0	3	9	97			chr19(+):11924832-11924851			1
Transcription factors	ha_tf1_sg1	228	No	283150		FOXR1				Single	1	0|50bp	GPP	CGGCTCGGATTGAGTTAGCT	TGG		39				chr11	-	118971742	-19	49	44	0.77778	0.77778	0.28257	98	1	0	0	1	5 or fewer	0	0	0	1	20			chr11(-):118971739-118971758			2
Transcription factors	ha_tf1_sg2	228	No	283150		FOXR1				Single	2	0|50bp	GPP, hC-v2	gCAAGGGGCTTGGGCAAACG	AGG		32	3	0.62134		chr11	+	118971576	-185	45	47	0.36179	0.33681	0.09153	91	1	0	0	10	10 or fewer	0	0	0	11	132			chr11(+):118971559-118971578			2
Transcription factors	ha_tf1_sg3	228	No	283150		FOXR1				Single	3	0|50bp	GPP, hC-v2	aTCCCCAGGTCCTCGACCCC	CGG		16	8	0.54554		chr11	+	118971629	-132	51	48	0.33855	0.33518	0.07006	88	1	0	1	11	20 or fewer	0	0	5	9	147			chr11(+):118971612-118971631			2
Transcription factors	ha_tf1_sg4	228	No	283150		FOXR1				Single	4	0|50bp	GPP, Cal	TTCTTAAGCGTTCCTCGGCG	CGG	4, 5 or 6	3				chr11	+	118971679	-82	60	60	0.317	0.38906	0.15958	95	1	0	1	6	10 or fewer	0	0	3	3	19			chr11(+):118971662-118971681			2
Transcription factors	ha_tf1_sg1	229	No	60313	51249	GPBP1L1	TMEM69			Single	1	0|50bp	Cal, hC-v2	gCGCATGCGCTTCTTCAGGT	GGG	1, 2 or 3		5	0.61174		chr1	-	45686638	-110	54	53	0.95156	0.95156	0.22486	97	1	0	0	1	5 or fewer	0	0	0	1	35			chr1(-):45686635-45686654			1
Transcription factors	ha_tf1_sg2	229	No	60313	51249	GPBP1L1	TMEM69			Single	2	0|50bp	hCRISPRa-v2	aCGTTGGCAGCGTAGGGAAC	TGG			4	0.61548		chr1	-	45686691	-163	45	44	0.91803	0.88506	0.18191	96	1	0	0	1	5 or fewer	0	0	0	2	41			chr1(-):45686688-45686707			1
Transcription factors	ha_tf1_sg3	229	No	60313	51249	GPBP1L1	TMEM69			Single	3	0|50bp	hCRISPRa-v2	tGGGTATCGCACTACTGGAA	GGG			9	0.58568		chr1	+	45687290	-762	54	60	0.56968	0.57454	0.20455	96	1	0	1	3	5 or fewer	0	0	2	3	33			chr1(+):45687273-45687292			1
Transcription factors	ha_tf1_sg4	229	No	60313	51249	GPBP1L1	TMEM69			Single	4	0|50bp	hCRISPRa-v2	gCCTCAGGCGGCACGAGGAA	AGG			6	0.60629		chr1	-	45686820	-292	49	44	0.31944	0.29879	0.09947	92	1	2	3	7	10 or fewer	0	2	1	11	92			chr1(-):45686817-45686836	chr1(-):10726514-10726533; chr4(-):153848316-153848335	GCCTGAGGCGGCACGAGGAA; GCCTCAGGCGGCACAAGGAA	1
Transcription factors	ha_tf1_sg1	230	No	7762		ZNF215				Single	1	0|50bp	GPP, Cal	ACGCCGCACACTTGGAACTC	TGG	4, 5 or 6	4				chr11	-	6926377	-144	43	48	0.88462	0.87692	0.32938	98	1	0	0	1	5 or fewer	0	0	0	2	26			chr11(-):6926374-6926393			2
Transcription factors	ha_tf1_sg2	230	No	7762		ZNF215				Single	2	0|50bp	GPP, hC-v2	tTGGACTAGTTTCCCCGGAC	GGG		45	5	0.65628		chr11	+	6926292	-229	46	49	0.78088	0.74776	0.1653	95	1	0	0	1	5 or fewer	0	0	0	2	43			chr11(+):6926275-6926294			2
Transcription factors	ha_tf1_sg3	230	No	7762		ZNF215				Single	3	0|50bp	GPP	CCGGATCGGTGAGGTAGACC	AGG		27				chr11	-	6926456	-65	55	53	0.73487	0.67639	0.33721	98	1	0	0	3	5 or fewer	0	0	0	5	24			chr11(-):6926453-6926472			2
Transcription factors	ha_tf1_sg4	230	No	7762		ZNF215				Single	4	0|50bp	GPP	TTGCGCACGCGCACCAGCTG	TGG		41				chr11	-	6926506	-15	49	53	0.69736	0.63578	0.09311	91	1	0	0	4	5 or fewer	0	0	0	6	54			chr11(-):6926503-6926522			2
Transcription factors	ha_tf1_sg1	231	No	50805		IRX4				Single	1	0|50bp	Cal, hC-v2	gCGCGCGCCGAGCTTCCGCG	CGG	1, 2 or 3		5	0.6236		chr5	-	1887109	-5025	56	52	0.64548	0.64548	0.23319	97	1	0	0	6	10 or fewer	0	0	0	6	48			chr5(-):1887106-1887125			1
Transcription factors	ha_tf1_sg2	231	No	50805		IRX4				Single	2	0|50bp	hCRISPRa-v2	cGCGCCGCGCGCAGACCGGA	CGG			1	0.71621		chr5	-	1887335	-5251	38	31	0.5359	0.5359	0.13614	94	1	0	0	6	10 or fewer	0	0	0	6	62			chr5(-):1887332-1887351			1
Transcription factors	ha_tf1_sg3	231	No	50805		IRX4				Single	3	0|50bp	hCRISPRa-v2	gCGGGCTCGGCTGACGACCG	CGG			9	0.5691		chr5	-	1887217	-5133	56	50	0.4949	0.4949	0.19019	96	1	0	2	4	10 or fewer	0	0	2	4	56			chr5(-):1887214-1887233			1
Transcription factors	ha_tf1_sg4	231	No	50805		IRX4				Single	4	0|50bp	hCRISPRa-v2	gAGCCTCCGCCTCCTCGGAA	GGG			4	0.62792		chr5	+	1887003	-4919	42	45	0.27947	0.26092	0.07246	89	1	0	0	14	20 or fewer	0	0	0	18	118			chr5(+):1886986-1887005			1
Transcription factors	ha_tf1_sg1	232	No	3659		IRF1				Single	1	0|50bp	GPP, Cal	CCGAAATGACGGCACGCAGC	CGG	4, 5 or 6	5				chr5	-	132490877	-103	50	49	1	0.9975	0.38465	98	1	0	0	0	5 or fewer	0	0	0	1	32			chr5(-):132490874-132490893			2
Transcription factors	ha_tf1_sg2	232	No	3659		IRF1				Single	2	0|50bp	GPP	TGCTCCGGCTTGCCCGGAGG	AGG		83				chr5	+	132491042	-268	37	36	0.666	0.62128	0.12512	93	1	0	0	6	10 or fewer	0	0	0	8	69			chr5(+):132491025-132491044			2
Transcription factors	ha_tf1_sg3	232	No	3659		IRF1				Single	3	0|50bp	GPP, hC-v2	gGGGAATCCCGCTAAGTGTT	TGG		24	9	0.59261		chr5	-	132490807	-33	34	38	0.66041	0.66041	0.13246	94	1	0	0	2	5 or fewer	0	0	0	2	45			chr5(-):132490804-132490823			2
Transcription factors	ha_tf1_sg4	232	No	3659		IRF1				Single	4	0|50bp	GPP, hC-v2	aGCGGCGAAGGGGAAGTACA	GGG		18	3	0.70057		chr5	+	132490934	-160	63	66	0.3786	0.36238	0.05129	84	1	0	0	8	10 or fewer	0	0	0	12	123			chr5(+):132490917-132490936			2
Transcription factors	ha_tf1_sg1	233	No	51427		ZNF107				Single	1	0|50bp	hCRISPRa-v2	cTCTCAATCGGCCTGCTCAA	AGG			6	0.41529		chr7	+	64665771	-368	51	52	0.56885	0.62145	0.07921	90	1	0	0	5	5 or fewer	0	0	1	3	69			chr7(+):64665754-64665773			1
Transcription factors	ha_tf1_sg2	233	No	51427		ZNF107				Single	2	0|50bp	Calabrese	GCAGCAAACGTTATCCAATC	AGG	4, 5 or 6					chr7	+	64666055	-84	47	52	0.51192	0.48686	0.16319	95	1	0	0	4	5 or fewer	0	0	0	8	48			chr7(+):64666038-64666057			1
Transcription factors	ha_tf1_sg3	233	No	51427		ZNF107				Single	3	0|50bp	hCRISPRa-v2	aATGCCTTCTGGGGTGGACC	TGG			4	0.48647		chr7	+	64665919	-220	38	40	0.50083	0.43686	0.05732	86	1	0	0	8	10 or fewer	0	0	2	11	144			chr7(+):64665902-64665921			1
Transcription factors	ha_tf1_sg4	233	No	51427		ZNF107				Single	4	0|50bp	hCRISPRa-v2	Ctagcagtcaaacttcaaga	AGG			7	0.36276		chr7	-	64665678	-461	55	61	0.45705	0.39552	0.04279	82	1	0	0	8	10 or fewer	0	0	1	15	167			chr7(-):64665675-64665694			1
Transcription factors	ha_tf1_sg1	234	No	29841		GRHL1				Single	1	0|50bp	hCRISPRa-v2	cCGTACGCGCCTGCCCTGAC	AGG			7	0.635		chr2	-	9951432	-261	42	46	0.95826	0.95826	0.29174	98	1	0	0	1	5 or fewer	0	0	0	1	28			chr2(-):9951429-9951448			2
Transcription factors	ha_tf1_sg2	234	No	29841		GRHL1				Single	2	0|50bp	hCRISPRa-v2	CgTTCCGCGAGGTTGCGCCC	GGG			5	0.64191		chr2	-	9951489	-204	59	55	0.90211	0.90211	0.4701	99	1	0	0	1	5 or fewer	0	0	0	1	15			chr2(-):9951486-9951505			2
Transcription factors	ha_tf1_sg3	234	No	29841		GRHL1				Single	3	0|50bp	Cal, hC-v2	cTTCTCGCCGACCAATCAGG	AGG	1, 2 or 3		8	0.61489		chr2	+	9951580	-113	61	65	0.81946	0.69389	0.20258	96	1	0	0	2	5 or fewer	0	0	0	4	21			chr2(+):9951563-9951582			2
Transcription factors	ha_tf1_sg4	234	No	29841		GRHL1				Single	4	0|50bp	hCRISPRa-v2	cGCCGGGCTCGGCCGCTCAT	TGG			10	0.59991		chr2	-	9951644	-49	27	29	0.37841	0.37029	0.12434	93	1	0	0	10	10 or fewer	0	0	1	10	78			chr2(-):9951641-9951660			2
Transcription factors	ha_tf1_sg1	235	No	861		RUNX1			T1	Other	1	0|50bp	hCRISPRa-v2	tGAGTTGCCAGCCCGTTGTA	GGG			8	0.40807		chr21	-	35049813	-161119	41	46	0.85284	0.85284	0.23096	97	1	0	0	1	5 or fewer	0	0	0	1	32	rs115329194	0.00046	chr21(-):35049810-35049829			1
Transcription factors	ha_tf1_sg2	235	No	861		RUNX1			T1	Other	2	0|50bp	hCRISPRa-v2	aGCCGAGTAGACTTTGCAAG	AGG			3	0.63287		chr21	+	35049485	-160791	62	62	0.69008	0.56052	0.14259	94	1	0	0	3	5 or fewer	0	0	1	7	47			chr21(+):35049468-35049487			1
Transcription factors	ha_tf1_sg3	235	No	861		RUNX1			T1	Other	3	0|50bp	hCRISPRa-v2	tGGCAAGAACCAATTGAGAT	GGG			2	0.69261		chr21	-	35049355	-160661	63	56	0.39653	0.38618	0.07383	89	1	0	0	10	10 or fewer	0	0	1	13	160			chr21(-):35049352-35049371			1
Transcription factors	ha_tf1_sg4	235	No	861		RUNX1			T1	Other	4	0|50bp	hCRISPRa-v2	tACCAAGGACTTAACTCTCC	CGG			5	0.44008		chr21	-	35049716	-161022	55	57	0.39207	0.36757	0.09082	91	1	0	0	14	20 or fewer	0	0	0	16	71			chr21(-):35049713-35049732			1
Transcription factors	ha_tf1_sg1	236	No	128553		TSHZ2				Single	1	0|50bp	GPP, hC-v2	cGGGACGCTGTCCCTTTAAT	AGG		12	4	0.64464		chr20	+	52972258	-100	30	31	0.85	0.85	0.16661	95	1	0	0	1	5 or fewer	0	0	0	1	36			chr20(+):52972241-52972260			2
Transcription factors	ha_tf1_sg2	236	No	128553		TSHZ2				Single	2	0|50bp	GPP	CGGCGGAGAGGGCGCACAGA	GGG		30				chr20	+	52972188	-170	35	35	0.79197	0.59526	0.08217	90	1	0	0	5	5 or fewer	0	0	1	7	110			chr20(+):52972171-52972190			2
Transcription factors	ha_tf1_sg3	236	No	128553		TSHZ2				Single	3	0|50bp	GPP	TCTCCCCGCGACCTGATGAC	AGG						chr20	-	52972312	-46	43	43	0.57473	0.54459	0.15523	95	1	0	0	2	5 or fewer	0	0	0	3	58			chr20(-):52972309-52972328			2
Transcription factors	ha_tf1_sg4	236	No	128553		TSHZ2				Single	4	0|50bp	GPP, hC-v2	gGGCGCGGGGACACCCCTCC	GGG		46	8	0.62373		chr20	-	52972135	-223	33	46	0.30348	0.30348	0.06786	88	1	0	1	17	20 or fewer	0	0	1	17	163			chr20(-):52972132-52972151			2
Transcription factors	ha_tf1_sg1	237	No	389058		SP5				Single	1	0|50bp	hCRISPRa-v2	gCCGAGGCATGGACACCCGA	AGG			4	0.53014		chr2	-	170715453	116	61	63	1	1	0.17164	95	1	0	0	0	5 or fewer	0	0	0	0	49	rs147886005	0.00015	chr2(-):170715450-170715469			1
Transcription factors	ha_tf1_sg2	237	No	389058		SP5				Single	2	0|50bp	hCRISPRa-v2	Gaggggcggcggtataatag	CGG			8	0.49351		chr2	+	170716169	832	52	44	0.8811	0.8811	0.28777	98	1	0	0	1	5 or fewer	0	0	0	1	27			chr2(+):170716152-170716171			1
Transcription factors	ha_tf1_sg3	237	No	389058		SP5				Single	3	0|50bp	hCRISPRa-v2	tGGGCCGCCAGCCAGTCAGA	GGG			1	0.64909		chr2	-	170715277	-60	63	64	0.23206	0.22354	0.03549	79	1	0	0	13	20 or fewer	0	0	0	18	157			chr2(-):170715274-170715293			1
Transcription factors	ha_tf1_sg4	237	No	389058		SP5				Single	4	0|50bp	Cal, hC-v2	aCCCAATCATCAAAGAATAG	CGG	1, 2 or 3		5	0.52729		chr2	-	170715226	-111	67	60	0.37894	0.26867	0.06025	87	1	1	0	9	10 or fewer	0	1	2	27	129			chr2(-):170715223-170715242	chr14(-):53432191-53432210	ACCCAATCATCAGAGAATAG	1
Transcription factors	ha_tf1_sg1	238	No	58524		DMRT3				Single	1	0|50bp	GPP	TGCGGCGCTCCAGAACGCGG	CGG		79				chr9	-	976386	-269	66	62	1	1	0.16429	95	1	0	0	0	5 or fewer	0	0	0	0	42	rs544311063	0.00023	chr9(-):976383-976402			2
Transcription factors	ha_tf1_sg2	238	No	58524		DMRT3				Single	2	0|50bp	GPP, hC-v2	cGCGAGCGCCCCCGCGAGAG	TGG		32	3	0.63083		chr9	+	976468	-187	48	46	0.57985	0.55965	0.25825	97	1	0	0	4	5 or fewer	0	0	0	7	58	rs542561213	0.00023	chr9(+):976451-976470			2
Transcription factors	ha_tf1_sg3	238	No	58524		DMRT3				Single	3	0|50bp	GPP, Cal	CAGGCACCCGAGGGGCGCAA	AGG	4, 5 or 6	3				chr9	+	976522	-133	53	51	0.51839	0.51447	0.09777	92	1	0	0	5	5 or fewer	0	0	1	5	68			chr9(+):976505-976524			2
Transcription factors	ha_tf1_sg4	238	No	58524		DMRT3				Single	4	0|50bp	GPP	GCGGAGGTGTTGGGTCCGGC	CGG		56				chr9	+	976635	-20	51	50	0.45007	0.51357	0.09808	92	1	0	0	11	20 or fewer	0	0	0	9	118			chr9(+):976618-976637			2
Transcription factors	ha_tf1_sg1	239	No	503835		DUXA				Single	1	0|50bp	hCRISPRa-v2	aGGCCACTATGTCAAAAGAT	AGG			8	0.46659		chr19	-	57167963	-518	49	55	0.93926	0.72188	0.06682	88	1	0	0	2	5 or fewer	0	0	1	11	205			chr19(-):57167960-57167979			1
Transcription factors	ha_tf1_sg2	239	No	503835		DUXA				Single	2	0|50bp	Cal, hC-v2	cCATCTAAAAAGGACTAGAT	AGG	1, 2 or 3		3	0.53356		chr19	+	57167632	-187	46	44	0.79377	0.64578	0.09527	91	1	0	0	8	10 or fewer	0	0	1	14	127			chr19(+):57167615-57167634			1
Transcription factors	ha_tf1_sg3	239	No	503835		DUXA				Single	3	0|50bp	hCRISPRa-v2	cTTGTGATGGCTTAGGTGTA	GGG			4	0.52909		chr19	-	57167702	-257	39	41	0.42535	0.41268	0.05984	86	1	0	0	7	10 or fewer	0	0	3	7	120	rs114239574	0.0008	chr19(-):57167699-57167718			1
Transcription factors	ha_tf1_sg4	239	No	503835		DUXA				Single	4	0|50bp	Calabrese	AGGAGTGATACAATTACTAA	GGG	1, 2 or 3					chr19	-	57167582	-137	61	57	0.3761	0.30295	0.05055	84	1	0	0	14	20 or fewer	0	0	2	20	150			chr19(-):57167579-57167598			1
Transcription factors	ha_tf1_sg1	240	No	7799		PRDM2			T1	Other	1	0|50bp	hCRISPRa-v2	cAAGGTCTTGGGCAATGTAC	AGG			2	0.48101		chr1	-	13704799	-44638	45	48	0.70704	0.59293	0.08658	90	1	0	0	5	5 or fewer	0	0	0	6	80			chr1(-):13704796-13704815			2
Transcription factors	ha_tf1_sg2	240	No	7799		PRDM2			T1	Other	2	0|50bp	hCRISPRa-v2	gACCTATGTTAAACTCTGGT	GGG			1	0.53311		chr1	+	13704709	-44728	53	55	0.68305	0.67	0.10665	92	1	0	0	4	5 or fewer	0	0	1	4	66			chr1(+):13704692-13704711			2
Transcription factors	ha_tf1_sg3	240	No	7799		PRDM2			T1	Other	3	0|50bp	hCRISPRa-v2	gCAAGTGTTAGTTTGATTAT	AGG			4	0.45993		chr1	+	13704620	-44817	23	38	0.32546	0.28805	0.06197	87	1	0	1	14	20 or fewer	0	0	3	19	126			chr1(+):13704603-13704622			2
Transcription factors	ha_tf1_sg4	240	No	7799		PRDM2			T1	Other	4	0|50bp	hCRISPRa-v2	gAAAGAGCTGAATTACTTCT	TGG			8	0.39166		chr1	+	13704566	-44871	24	29	0.23497	0.21254	0.03631	79	1	0	1	17	20 or fewer	0	0	5	23	228			chr1(+):13704549-13704568			2
Transcription factors	ha_tf1_sg1	241	No	168620		BHLHA15				Single	1	0|50bp	hCRISPRa-v2	gCAAATGAGCCCTcggggcg	GGG			4	0.59282		chr7	-	98211393	-75	39	44	0.765	0.7174	0.11375	93	1	0	0	5	5 or fewer	0	0	0	7	79			chr7(-):98211390-98211409			1
Transcription factors	ha_tf1_sg2	241	No	168620		BHLHA15				Single	2	0|50bp	hCRISPRa-v2	Gctgtcttgggggacgaggg	TGG			1		1.49973	chr7	+	98211185	-283	35	36	0.48181	0.42159	0.04614	83	1	0	1	14	20 or fewer	0	0	1	19	344			chr7(+):98211168-98211187			1
Transcription factors	ha_tf1_sg3	241	No	168620		BHLHA15				Single	3	0|50bp	hCRISPRa-v2	GggcgggaggccggcgccTG	GGG			3	0.66886		chr7	-	98211301	-167	28	22	0.26433	0.2051	0.03693	79	1	0	1	43	50 or fewer	0	0	5	86	839			chr7(-):98211298-98211317			1
Transcription factors	ha_tf1_sg4	241	No	168620		BHLHA15				Single	4	0|50bp	hCRISPRa-v2	Gaggctgtctgggggaacga	GGG			5	0.58674		chr7	+	98211119	-349	55	63	0.24367	0.24236	0.04494	82	1	0	0	26	50 or fewer	0	0	4	22	232			chr7(+):98211102-98211121			1
Transcription factors	ha_tf1_sg1	242	No	84449	84658	ZNF333	ADGRE3			Single	1	0|50bp	hCRISPRa-v2	gAGTGTGGCTTGCCCTCCGA	TGG			4	0.6408		chr19	-	14689754	-313	48	47	0.53829	0.5064	0.08971	91	1	0	1	3	5 or fewer	0	0	1	6	83			chr19(-):14689751-14689770			2
Transcription factors	ha_tf1_sg2	242	No	84449	84658	ZNF333	ADGRE3			Single	2	0|50bp	hCRISPRa-v2	gAGCCTATGTCCGAGAGACA	GGG			10	0.59155		chr19	-	14689840	-227	65	70	0.46428	0.44025	0.11634	93	1	0	0	4	5 or fewer	0	0	0	5	64			chr19(-):14689837-14689856			2
Transcription factors	ha_tf1_sg3	242	No	84449	84658	ZNF333	ADGRE3			Single	3	0|50bp	Calabrese	ATTCTAGTATTCTTACCCGG	GGG	1, 2 or 3					chr19	-	14689920	-147	74	73	0.46303	0.48135	0.11481	93	1	0	0	6	10 or fewer	0	0	1	5	37			chr19(-):14689917-14689936			2
Transcription factors	ha_tf1_sg4	242	No	84449	84658	ZNF333	ADGRE3			Single	4	0|50bp	hCRISPRa-v2	gGGGCCGCCGGGAACGGAAG	TGG			2	0.68843		chr19	-	14690023	-44	42	43	0.44872	0.46074	0.08334	90	1	0	0	16	20 or fewer	0	0	1	15	154			chr19(-):14690020-14690039			2
Transcription factors	ha_tf1_sg1	243	No	644524		NKX2-4				Single	1	0|50bp	hCRISPRa-v2	aCCAAAGTCCGGTATAATTG	CGG			4	0.54225		chr20	+	21397919	-392	62	60	0.84408	0.79893	0.14346	94	1	0	0	3	5 or fewer	0	0	0	5	38			chr20(+):21397902-21397921			1
Transcription factors	ha_tf1_sg2	243	No	644524		NKX2-4				Single	2	0|50bp	Calabrese	TGACCATTGTTTGCTCGTTT	GGG	4, 5 or 6					chr20	-	21397606	-79	37	40	0.63551	0.62035	0.10722	92	1	0	0	4	5 or fewer	0	0	0	5	82			chr20(-):21397603-21397622			1
Transcription factors	ha_tf1_sg3	243	No	644524		NKX2-4				Single	3	0|50bp	Calabrese	TTTGCCTCCATTATGGGGCG	GGG	4, 5 or 6					chr20	-	21397658	-131	51	43	0.59756	0.59101	0.11429	93	1	0	1	3	5 or fewer	0	0	1	4	67			chr20(-):21397655-21397674			1
Transcription factors	ha_tf1_sg4	243	No	644524		NKX2-4				Single	4	0|50bp	hCRISPRa-v2	gAGGGCTGGGGTAACGGCCG	CGG			2	0.63177		chr20	-	21397788	-261	41	45	0.44133	0.53878	0.08347	90	1	0	3	21	50 or fewer	0	0	1	20	207			chr20(-):21397785-21397804			1
Transcription factors	ha_tf1_sg1	244	No	2516		NR5A1				Single	1	0|50bp	GPP, Cal	AGAGGCCTGCAGAGTCACGT	GGG	4, 5 or 6	3				chr9	-	124507480	-80	59	61	0.46799	0.42672	0.06814	88	1	0	0	8	10 or fewer	0	0	0	12	142			chr9(-):124507477-124507496			2
Transcription factors	ha_tf1_sg2	244	No	2516		NR5A1				Single	2	0|50bp	GPP, hC-v2	aAATACCCCTATCTATCTGG	GGG		9	4	0.60375		chr9	+	124507578	-178	64	65	0.4607	0.44812	0.06574	88	1	0	0	6	10 or fewer	0	0	0	8	86			chr9(+):124507561-124507580			2
Transcription factors	ha_tf1_sg3	244	No	2516		NR5A1				Single	3	0|50bp	GPP	GCGGGCCTGGAACAGCCAGC	TGG		46				chr9	-	124507632	-232	49	49	0.27814	0.24009	0.05166	84	1	0	1	17	20 or fewer	0	0	1	28	157			chr9(-):124507629-124507648			2
Transcription factors	ha_tf1_sg4	244	No	2516		NR5A1				Single	4	0|50bp	GPP, hC-v2	gGGACCCCACAGAGGCGGGT	AGG		62	9	0.56677		chr9	+	124507684	-284	54	53	0.22457	0.21988	0.02862	75	1	0	1	17	20 or fewer	0	0	2	21	235			chr9(+):124507667-124507686			2
Transcription factors	ha_tf1_sg1	245	No	3196		TLX2				Single	1	0|50bp	hCRISPRa-v2	gCGGGGCCCAGCAGTTAAAG	GGG			3	0.70815		chr2	-	74514387	-63	48	42	0.60748	0.58342	0.13589	94	1	0	0	6	10 or fewer	0	0	0	8	76			chr2(-):74514384-74514403			1
Transcription factors	ha_tf1_sg2	245	No	3196		TLX2				Single	2	0|50bp	hCRISPRa-v2	tGACTCAGCGGCCCATGCTC	GGG			1	0.72533		chr2	+	74514266	-184	42	43	0.32174	0.29141	0.06279	87	1	0	1	8	10 or fewer	0	0	2	14	126			chr2(+):74514249-74514268			1
Transcription factors	ha_tf1_sg3	245	No	3196		TLX2				Single	3	0|50bp	hCRISPRa-v2	gCTGGCGGAGATGTGCGGGG	AGG			2	0.7167		chr2	-	74514325	-125	46	43	0.27275	0.28765	0.0339	78	1	0	0	19	20 or fewer	0	0	1	17	254			chr2(-):74514322-74514341			1
Transcription factors	ha_tf1_sg4	245	No	3196		TLX2				Single	4	0|50bp	hCRISPRa-v2	aCCTGCGGAGGAAGCCGGTG	AGG			5	0.64814		chr2	+	74514169	-281	62	58	0.25604	0.25381	0.03877	80	1	1	0	11	20 or fewer	0	1	0	12	134			chr2(+):74514152-74514171	chr19(+):14472825-14472844	ACCTGCGGGGGAAGCCGGTG	1
Transcription factors	ha_tf1_sg1	246	No	256051		ZNF549				Single	1	0|50bp	hCRISPRa-v2	gGAAAGACGCCGGAAGATTC	TGG			8	0.55694		chr19	-	57527329	-27	32	35	0.95025	0.83988	0.12812	94	1	0	0	1	5 or fewer	0	0	0	3	73	rs373233367	0.00019	chr19(-):57527326-57527345			2
Transcription factors	ha_tf1_sg2	246	No	256051		ZNF549				Single	2	0|50bp	Cal, hC-v2	cCTCACAGCGCGGCGGACTG	CGG	4, 5 or 6		6	0.57869		chr19	+	57527214	-142	54	54	0.86623	0.86623	0.24985	97	1	0	0	4	5 or fewer	0	0	0	4	66			chr19(+):57527197-57527216			2
Transcription factors	ha_tf1_sg3	246	No	256051		ZNF549				Single	3	0|50bp	hCRISPRa-v2	cTGGGTCCGGGCCAGGTAAC	TGG			9	0.55302		chr19	+	57527421	65	24	25	0.60506	0.60506	0.08693	90	1	0	0	4	5 or fewer	0	0	0	4	151			chr19(+):57527404-57527423			2
Transcription factors	ha_tf1_sg4	246	No	256051		ZNF549				Single	4	0|50bp	hCRISPRa-v2	cCTGGGCAATGATTGGTCTA	AGG			5	0.60494		chr19	-	57527276	-80	32	40	0.31039	0.31845	0.07356	89	1	0	0	13	20 or fewer	0	0	2	11	114			chr19(-):57527273-57527292			2
Transcription factors	ha_tf1_sg1	247	No	121340		SP7				Single	1	0|50bp	GPP	GATCTCTAATTAGTGGTTTG	GGG		19				chr12	-	53336426	8891	51	50	0.45176	0.40118	0.05301	85	1	0	0	7	10 or fewer	0	0	2	11	137			chr12(-):53336423-53336442			1
Transcription factors	ha_tf1_sg2	247	No	121340		SP7				Single	2	0|50bp	GPP	CTATCATGAATGAACACAGA	CGG		36				chr12	+	53336593	8724	65	69	0.26999	0.19381	0.04412	82	1	0	0	16	20 or fewer	0	0	2	43	197			chr12(+):53336576-53336595			1
Transcription factors	ha_tf1_sg3	247	No	121340		SP7				Single	3	0|50bp	GPP	ATGGTCAGCTGGGGCGGGTG	TGG		45				chr12	-	53336647	8670	38	41	0.23458	0.22501	0.02799	74	1	0	1	19	20 or fewer	0	0	2	21	296			chr12(-):53336644-53336663			1
Transcription factors	ha_tf1_sg4	247	No	121340		SP7				Single	4	0|50bp	GPP, hC-v2	aCACACTCATGGCCAAACAC	AGG		15	2	0.6504		chr12	+	53336521	8796	57	57	0.2323	0.22943	0.05522	85	1	0	2	17	20 or fewer	0	0	3	18	291			chr12(+):53336504-53336523			1
Transcription factors	ha_tf1_sg1	248	No	388566		ZNF470				Single	1	0|50bp	hCRISPRa-v2	gCACGTCCCGCCGGTTGCTG	AGG			6	0.58342		chr19	+	56567516	21	54	54	0.98382	0.98382	0.21469	96	1	0	0	2	5 or fewer	0	0	0	2	38			chr19(+):56567499-56567518			2
Transcription factors	ha_tf1_sg2	248	No	388566		ZNF470				Single	2	0|50bp	hCRISPRa-v2	gAACACTCGGAGCCTGGCGA	TGG			5	0.58967		chr19	+	56567216	-279	53	49	0.79485	0.78282	0.10002	92	1	0	0	2	5 or fewer	0	0	0	4	81			chr19(+):56567199-56567218			2
Transcription factors	ha_tf1_sg3	248	No	388566		ZNF470				Single	3	0|50bp	hCRISPRa-v2	gGAAGTGTAGTCCGGAACGG	AGG			2	0.64639		chr19	-	56567422	-73	66	69	0.61647	0.61647	0.1701	95	1	0	0	7	10 or fewer	0	0	0	7	57			chr19(-):56567419-56567438			2
Transcription factors	ha_tf1_sg4	248	No	388566		ZNF470				Single	4	0|50bp	hCRISPRa-v2	gGACCAGGAGAGGCCCAAAA	GGG			3	0.63604		chr19	+	56567336	-159	43	33	0.2561	0.22178	0.03776	80	1	0	0	19	20 or fewer	0	0	2	27	222			chr19(+):56567319-56567338			2
Transcription factors	ha_tf1_sg1	249	No	51621		KLF13				Single	1	0|50bp	GPP, hC-v2	gACCGGGCACGCCCCTCTAA	CGG		84	1	0.76635		chr15	+	31326576	-299		47		1	0.30691	98	1	0			Unknown	0	0	0	0	23			chr15(+):31326559-31326578			1
Transcription factors	ha_tf1_sg2	249	No	51621		KLF13				Single	2	0|50bp	GPP, Cal	GCTGACGTCGGGTCCAGATG	TGG	4, 5 or 6	2				chr15	+	31326794	-81		54		0.86411	0.1756	96	1	0			Unknown	0	0	0	2	38			chr15(+):31326777-31326796			1
Transcription factors	ha_tf1_sg3	249	No	51621		KLF13				Single	3	0|50bp	GPP, hC-v2	gACCCCAGAGCGCGCACCGG	CGG		20	4	0.68971		chr15	-	31326686	-189		52		0.59354	0.13915	94	1	0			Unknown	0	0	0	6	87			chr15(-):31326683-31326702			1
Transcription factors	ha_tf1_sg4	249	No	51621		KLF13				Single	4	0|50bp	GPP, Cal, hC-v2	gCGGCGCAGGTTACAGGCGG	CGG	4, 5 or 6	8	9	0.61175		chr15	-	31326744	-131		52		0.41475	0.08044	90	1	0			Unknown	0	0	0	8	89			chr15(-):31326741-31326760			1
Transcription factors	ha_tf1_sg1	250	No	7544		ZFY				Single	1	0|50bp	hCRISPRa-v2	cCGGTCACGCCCCGAGTCCG	GGG			5	0.56075		chrY	-	2935165	-216	56	56	0.98979	0.95804	0.22522	97	1	0	0	1	5 or fewer	0	0	0	2	40			chrY(-):2935162-2935181			2
Transcription factors	ha_tf1_sg2	250	No	7544		ZFY				Single	2	0|50bp	hCRISPRa-v2	cTGCACGCAACCAACTAAGG	CGG			7	0.53067		chrY	+	2935053	-328	69	67	0.9234	0.9234	0.15541	95	1	0	0	1	5 or fewer	0	0	0	1	35			chrY(+):2935036-2935055			2
Transcription factors	ha_tf1_sg3	250	No	7544		ZFY				Single	3	0|50bp	hCRISPRa-v2	gCCGAGAGGCGATAGGTCTC	GGG			8	0.52605		chrY	+	2934942	-439	52	50	0.9137	0.84211	0.21391	96	1	0	0	2	5 or fewer	0	0	0	3	39			chrY(+):2934925-2934944			2
Transcription factors	ha_tf1_sg4	250	No	7544		ZFY				Single	4	0|50bp	hCRISPRa-v2	gAAAATGCGGGATGGTAGTT	GGG			3	0.60014		chrY	-	2935229	-152	45	37	0.64321	0.6244	0.08896	91	1	0	0	6	10 or fewer	0	0	2	5	83			chrY(-):2935226-2935245			2
Transcription factors	ha_tf1_sg1	251	No	25799		ZNF324				Single	1	0|50bp	GPP, hC-v2	tGGGAAATGGAGTCGCGCGG	CGG		23	4	0.69957		chr19	-	58466892	-188	62	60	0.8015	0.8015	0.12898	94	1	0	0	6	10 or fewer	0	0	0	6	90			chr19(-):58466889-58466908			1
Transcription factors	ha_tf1_sg2	251	No	25799		ZNF324				Single	2	0|50bp	GPP, Cal	GTACAGCCTTCCGGGTCACG	TGG	1, 2 or 3	4				chr19	-	58466995	-85	64	65	0.57995	0.57995	0.11157	93	1	0	0	4	5 or fewer	0	0	0	4	59			chr19(-):58466992-58467011			1
Transcription factors	ha_tf1_sg3	251	No	25799		ZNF324				Single	3	0|50bp	GPP, hC-v2	cTGGGCCAATGAGAACCGAA	GGG		20	6	0.66132		chr19	+	58467049	-31	66	68	0.31987	0.29733	0.08888	91	1	0	0	10	10 or fewer	0	0	2	12	76			chr19(+):58467032-58467051			1
Transcription factors	ha_tf1_sg4	251	No	25799		ZNF324				Single	4	0|50bp	GPP, hC-v2	gGGGCCACTACCGGTCTCCT	TGG		12	3	0.7231		chr19	-	58466945	-135		51		0.3615	0.09876	92	1	6			Unspecific	0	6	12	7	120			chr19(-):58466942-58466961	chr3(-):168698551-168698570; chr6(+):169697836-169697855; chr8(+):143844674-143844693; chr9(-):26613498-26613517; chr16(-):89666662-89666681; chrX(-):142606326-142606345	GGGGCCACTACCGGTCTCCG; GGGGCCACTACCGGTCTCCG; GGGGCCACTACCGGTCTCCG; GGGGCCACTACCGGTCTCCG; GGGGCCACTACCGGTCTCCA; GGGGCCACTACCGGTCTCCG	1
Transcription factors	ha_tf1_sg1	252	No	2005		ELK4				Single	1	0|50bp	GPP	GCTCTCCGTCGCGTTCGGTG	CGG		26				chr1	+	205632158	-185	67	64	1	1	0.30527	98	1	0	0	0	5 or fewer	0	0	0	0	24			chr1(+):205632141-205632160			2
Transcription factors	ha_tf1_sg2	252	No	2005		ELK4				Single	2	0|50bp	GPP, Cal	GGCGCCCGAGCTACATCCCC	CGG	4, 5 or 6	12				chr1	-	205632106	-133	52	53	0.65101	0.70976	0.15692	95	1	0	0	4	5 or fewer	0	0	0	3	49	rs534183014	0.00027	chr1(-):205632103-205632122			2
Transcription factors	ha_tf1_sg3	252	No	2005		ELK4				Single	3	0|50bp	GPP, Cal, hC-v2	gGGAGGGGCTGCGACCCTAA	GGG	4, 5 or 6	13	1	0.74548		chr1	+	205632051	-78	47	49	0.41458	0.41458	0.08109	90	1	0	1	11	20 or fewer	0	0	1	11	125			chr1(+):205632034-205632053			2
Transcription factors	ha_tf1_sg4	252	No	2005		ELK4				Single	4	0|50bp	GPP, hC-v2	cAGGACCCAAGCTGCCGCCT	GGG		45	5	0.64711		chr1	+	205632219	-246	45	46	0.31539	0.2967	0.05368	85	1	0	2	12	20 or fewer	0	0	2	19	186			chr1(+):205632202-205632221			2
Transcription factors	ha_tf1_sg1	253	No	7567		ZNF19				Single	1	0|50bp	Calabrese	CCGGGAGGAGTTTCCACCCG	GGG	1, 2 or 3					chr16	+	71484731	-112	62	61	0.97497	0.96197	0.14823	95	1	0	0	1	5 or fewer	0	0	0	2	59			chr16(+):71484714-71484733			1
Transcription factors	ha_tf1_sg2	253	No	7567		ZNF19				Single	2	0|50bp	hCRISPRa-v2	gGCTCACACGCGTACTCTCT	AGG			4	0.5873		chr16	+	71484668	-49	54	48	0.97338	0.97338	0.23882	97	1	0	0	1	5 or fewer	0	0	0	1	72			chr16(+):71484651-71484670			1
Transcription factors	ha_tf1_sg3	253	No	7567		ZNF19				Single	3	0|50bp	hCRISPRa-v2	Aggtgggcccgataacaaca	AGG			9	0.49414		chr16	-	71484957	-338	69	72	0.63117	0.63117	0.16948	95	1	0	0	3	5 or fewer	0	0	0	3	38			chr16(-):71484954-71484973			1
Transcription factors	ha_tf1_sg4	253	No	7567		ZNF19				Single	4	0|50bp	hCRISPRa-v2	Atcggtgacagtcacagata	CGG			5	0.53477		chr16	-	71484851	-232	56	58	0.38798	0.37639	0.0756	89	1	0	0	6	10 or fewer	0	0	0	8	90			chr16(-):71484848-71484867			1
Transcription factors	ha_tf1_sg1	254	No	4824		NKX3-1				Single	1	0|50bp	Calabrese	AGGGCGGCCAATCCGCGGCG	CGG	4, 5 or 6					chr8	-	23683021	-85	55	51	0.88983	0.81459	0.1927	96	1	0	0	2	5 or fewer	0	0	0	3	39			chr8(-):23683018-23683037			2
Transcription factors	ha_tf1_sg2	254	No	4824		NKX3-1				Single	2	0|50bp	hCRISPRa-v2	ActggggaaggaATCCCCTA	GGG			1	0.67725		chr8	-	23683101	-165	63	67	0.61157	0.56446	0.09424	91	1	0	0	6	10 or fewer	0	0	0	10	96			chr8(-):23683098-23683117			2
Transcription factors	ha_tf1_sg3	254	No	4824		NKX3-1				Single	3	0|50bp	hCRISPRa-v2	cGGGAGGCGGAAAGTGAAAG	CGG			2	0.65292		chr8	-	23682940	-4	66	65	0.32938	0.31987	0.02397	71	1	0	0	10	10 or fewer	0	0	2	14	275	rs112265291	0.00083	chr8(-):23682937-23682956			2
Transcription factors	ha_tf1_sg4	254	No	4824		NKX3-1				Single	4	0|50bp	hCRISPRa-v2	gGAAAACGGCTCAGGGCGga	GGG			3	0.64504		chr8	-	23683184	-248	49	55	0.21835	0.21582	0.04576	83	1	0	0	16	20 or fewer	0	0	0	17	134			chr8(-):23683181-23683200			2
Transcription factors	ha_tf1_sg1	255	No	8820		HESX1			P1	Main	1	0|50bp	GPP, hC-v2	tTATAGCTCCGCTGACAAGG	GGG		13	3	0.57082		chr3	+	57200023	-44	72	69	0.8612	0.84586	0.17568	96	1	0	0	1	5 or fewer	0	0	0	2	38			chr3(+):57200006-57200025			1
Transcription factors	ha_tf1_sg2	255	No	8820		HESX1			P1	Main	2	0|50bp	GPP, Cal	AACTCCTTAAGCTGCTGGCT	GGG	1, 2 or 3	2				chr3	-	57200101	-122	46	50	0.49581	0.4254	0.04878	84	1	0	0	6	10 or fewer	0	0	1	9	137			chr3(-):57200098-57200117			1
Transcription factors	ha_tf1_sg3	255	No	8820		HESX1			P1	Main	3	0|50bp	GPP, hC-v2	gCAACTAATGGCTACACCAG	GGG		11	1	0.61569		chr3	+	57200162	-183	67	69	0.46445	0.39269	0.06418	87	1	0	0	7	10 or fewer	0	0	1	13	101			chr3(+):57200145-57200164			1
Transcription factors	ha_tf1_sg4	255	No	8820		HESX1			P1	Main	4	0|50bp	hCRISPRa-v2	cGTATCTTGCCTGTATGTTT	AGG			7	0.42049		chr3	-	57200340	-361	32	30	0.40274	0.46192	0.08578	90	1	0	0	6	10 or fewer	0	0	2	9	77			chr3(-):57200337-57200356			1
Transcription factors	ha_tf1_sg1	256	No	64321		SOX17				Single	1	0|50bp	Calabrese	GCGTCGTTAGGCCCACGCCC	AGG	1, 2 or 3					chr8	-	54457847	-88	56	53	1	1	0.26613	97	1	0	0	0	5 or fewer	0	0	0	0	25			chr8(-):54457844-54457863			2
Transcription factors	ha_tf1_sg2	256	No	64321		SOX17				Single	2	0|50bp	hCRISPRa-v2	gCAGGTGTAGCCTTGGGCGC	GGG			9	0.5537		chr8	+	54457774	-161	35	34	0.51083	0.48946	0.0628	87	1	0	0	3	5 or fewer	0	0	0	6	141			chr8(+):54457757-54457776			2
Transcription factors	ha_tf1_sg3	256	No	64321		SOX17				Single	3	0|50bp	hCRISPRa-v2	gGCGCCGCGTCCTCTCCCAC	CGG			4	0.60035		chr8	-	54457710	-225	48	44	0.4522	0.433	0.08557	90	1	0	2	5	10 or fewer	0	0	2	8	94			chr8(-):54457707-54457726			2
Transcription factors	ha_tf1_sg4	256	No	64321		SOX17				Single	4	0|50bp	hCRISPRa-v2	gGGGCGCCCGCAGTGTCACT	AGG			10	0.55364		chr8	+	54457943	8	52	49	0.53137	0.52364	0.11914	93	1	1	0	6	10 or fewer	0	1	0	6	63			chr8(+):54457926-54457945	chr8(+):54467015-54467034	GGGGCGCCCGCAGTGTCGCT	2
Transcription factors	ha_tf1_sg1	257	No	80764	439931	THAP7	THAP7-AS1			Single	1	0|50bp	hCRISPRa-v2	gAATCGGCTGGGACGGGGTT	GGG			4	0.62647		chr22	-	21002043	-255	24	26	0.69939	0.66099	0.09548	91	1	0	0	3	5 or fewer	0	0	1	4	93			chr22(-):21002040-21002059			1
Transcription factors	ha_tf1_sg2	257	No	80764	439931	THAP7	THAP7-AS1			Single	2	0|50bp	Cal, hC-v2	cCGGCGGCGGAGCAGTGACG	CGG	1, 2 or 3		7	0.60614		chr22	+	21001903	-115	55	51	0.66168	0.62853	0.11232	93	1	0	0	5	5 or fewer	0	0	0	7	96			chr22(+):21001886-21001905			1
Transcription factors	ha_tf1_sg3	257	No	80764	439931	THAP7	THAP7-AS1			Single	3	0|50bp	hCRISPRa-v2	gGCGCACGCGCGCTGACCTG	TGG			3	0.6393		chr22	+	21001832	-44	47	56	0.55299	0.53661	0.18686	96	1	0	2	4	10 or fewer	0	0	2	5	58			chr22(+):21001815-21001834			1
Transcription factors	ha_tf1_sg4	257	No	80764	439931	THAP7	THAP7-AS1			Single	4	0|50bp	hCRISPRa-v2	cGGGCCGCTCCCGAACGCTG	GGG			8	0.60485		chr22	-	21002370	-582	60	58	0.51212	0.51212	0.12704	94	1	0	0	6	10 or fewer	0	0	0	6	49			chr22(-):21002367-21002386			1
Transcription factors	ha_tf1_sg1	258	No	58525		WIZ				Single	1	0|50bp	Calabrese	CCAACCTGGGCGCGCCCTGA	GGG	4, 5 or 6					chr19	-	15432811	-125	42	43	0.66342	0.63344	0.15699	95	1	0	0	6	10 or fewer	0	0	0	8	75			chr19(-):15432808-15432827			2
Transcription factors	ha_tf1_sg2	258	No	58525		WIZ				Single	2	0|50bp	hCRISPRa-v2	gTGGGTGCATCCGCTAGCCA	GGG			5	0.61639		chr19	-	15432934	-248	55	55	0.55829	0.55337	0.18783	96	1	0	0	5	5 or fewer	0	0	0	6	59			chr19(-):15432931-15432950			2
Transcription factors	ha_tf1_sg3	258	No	58525		WIZ				Single	3	0|50bp	hCRISPRa-v2	cCTAGGGATAGAGATGTCCG	GGG			2	0.69346		chr19	-	15432998	-312	74	72	0.43133	0.43133	0.06924	88	1	0	0	6	10 or fewer	0	0	0	6	89			chr19(-):15432995-15433014			2
Transcription factors	ha_tf1_sg4	258	No	58525		WIZ				Single	4	0|50bp	hCRISPRa-v2	gCCCTCAGGGCCCAGACGAA	CGG			1	0.69906		chr19	-	15432878	-192	50	51	0.28934	0.31283	0.09062	91	1	0	0	27	50 or fewer	0	0	0	24	145			chr19(-):15432875-15432894			2
Transcription factors	ha_tf1_sg1	259	No	1523		CUX1				Single	1	0|50bp	Cal, hC-v2	tGAGGAGGAGTCCGCGTCCT	CGG	4, 5 or 6		6	0.63322		chr7	+	101815903	-105	48	49	0.90794	0.90794	0.1583	95	1	0	0	5	5 or fewer	0	0	0	4	97			chr7(+):101815886-101815905			1
Transcription factors	ha_tf1_sg2	259	No	1523		CUX1				Single	2	0|50bp	hCRISPRa-v2	gGTCGCGCCGGCCACAGACC	CGG			2	0.69933		chr7	-	101815676	-332	43	41	0.63398	0.63398	0.1106	93	1	0	0	3	5 or fewer	0	0	0	3	76			chr7(-):101815673-101815692			1
Transcription factors	ha_tf1_sg3	259	No	1523		CUX1				Single	3	0|50bp	hCRISPRa-v2	cGGCACCGCGCACCTGGGGA	GGG			10	0.6246		chr7	-	101815615	-393	46	41	0.34611	0.27835	0.04121	81	1	0	0	11	20 or fewer	0	0	0	20	118			chr7(-):101815612-101815631			1
Transcription factors	ha_tf1_sg4	259	No	1523		CUX1				Single	4	0|50bp	hCRISPRa-v2	GcgcccTGGGGCTGCGACTC	CGG			1	0.81246		chr7	+	101815844	-164	32	28	0.23233	0.2536	0.10605	92	1	0	0	23	50 or fewer	0	0	0	23	184			chr7(+):101815827-101815846			1
Transcription factors	ha_tf1_sg1	260	No	145873		MESP2				Single	1	0|50bp	hCRISPRa-v2	gGGGCACGAACCCGACGAAT	CGG			1	0.75621		chr15	-	89776473	15881	47	42	0.96404	0.96404	0.71221	100	1	0	0	1	5 or fewer	0	0	0	1	5			chr15(-):89776470-89776489			2
Transcription factors	ha_tf1_sg2	260	No	145873		MESP2				Single	2	0|50bp	hCRISPRa-v2	gCTCGGGAGCTGCAGCTCGG	AGG			2	0.67698		chr15	-	89776529	15937	60	57	0.43437	0.43005	0.04739	83	1	0	0	12	20 or fewer	0	0	0	14	170			chr15(-):89776526-89776545			2
Transcription factors	ha_tf1_sg3	260	No	145873		MESP2				Single	3	0|50bp	Calabrese	TTTGACACCTCTCTGCAACC	TGG	4, 5 or 6					chr15	+	89776266	15674	52	54	0.43227	0.40075	0.05511	85	1	0	1	3	5 or fewer	0	0	1	7	143			chr15(+):89776249-89776268			2
Transcription factors	ha_tf1_sg4	260	No	145873		MESP2				Single	4	0|50bp	Calabrese	AAATGGGCCCGCTTTCCCAG	GGG	1, 2 or 3					chr15	+	89776209	15617	67	66	0.42016	0.34247	0.07267	89	1	0	0	7	10 or fewer	0	0	0	14	73			chr15(+):89776192-89776211			2
Transcription factors	ha_tf1_sg1	261	No	147694	7565	ZNF548	ZNF17			Single	1	0|50bp	hCRISPRa-v2	gCGGAAGTCCCGCCCTCCGA	CGG			2	0.69406		chr19	-	57389848	-155	51	57	0.79672	0.77627	0.17923	96	1	0	0	3	5 or fewer	0	0	1	3	42			chr19(-):57389845-57389864			1
Transcription factors	ha_tf1_sg2	261	No	147694	7565	ZNF548	ZNF17			Single	2	0|50bp	Calabrese	GGGCCTTTATCTGCCATATA	AGG	4, 5 or 6					chr19	+	57389709	-294	32	31	0.30208	0.30165	0.10536	92	1	0	0	12	20 or fewer	0	0	1	12	87			chr19(+):57389692-57389711			1
Transcription factors	ha_tf1_sg3	261	No	147694	7565	ZNF548	ZNF17			Single	3	0|50bp	hCRISPRa-v2	gAGTCCCCGACTCCAAAGAC	AGG			10	0.59805		chr19	-	57389646	-357	59	57	0.29511	0.28157	0.08733	91	1	0	0	13	20 or fewer	0	0	3	19	110			chr19(-):57389643-57389662			1
Transcription factors	ha_tf1_sg4	261	No	147694	7565	ZNF548	ZNF17			Single	4	0|50bp	Cal, hC-v2	gAAGACACTGCAGCTCTCGG	CGG	4, 5 or 6		1	0.70573		chr19	+	57389786	-217	73	70	0.21908	0.22531	0.0357	79	1	0	0	18	20 or fewer	0	0	2	16	222			chr19(+):57389769-57389788			1
Transcription factors	ha_tf1_sg1	262	No	57684		ZBTB26				Single	1	0|50bp	GPP, Cal, hC-v2	cCGCCAATCGGAAGGCTCGG	AGG	1, 2 or 3	5	5	0.66947		chr9	+	122931621	-110	61	61	0.74621	0.74621	0.15341	95	1	0	0	2	5 or fewer	0	0	0	2	42			chr9(+):122931604-122931623			2
Transcription factors	ha_tf1_sg2	262	No	57684		ZBTB26				Single	2	0|50bp	GPP, hC-v2	aGACGGAGGGCACCGTACTC	TGG			7	0.63634		chr9	+	122931690	-179	38	37	0.71676	0.60975	0.30885	98	1	0	0	4	5 or fewer	0	0	2	5	35			chr9(+):122931673-122931692			2
Transcription factors	ha_tf1_sg3	262	No	57684		ZBTB26				Single	3	0|50bp	GPP	CCTTAGCTCGTAAGCGTCTG	TGG		45				chr9	+	122931745	-234	52	56	0.714	0.714	0.2608	97	1	0	0	1	5 or fewer	0	0	0	1	34			chr9(+):122931728-122931747			2
Transcription factors	ha_tf1_sg4	262	No	57684		ZBTB26				Single	4	0|50bp	GPP, hC-v2	gGGACCCAACGGAACCGGAA	GGG		23	4	0.70137		chr9	+	122931553	-42	53	57	0.68291	0.68291	0.16487	95	1	0	0	2	5 or fewer	0	0	0	2	38			chr9(+):122931536-122931555			2
Transcription factors	ha_tf1_sg1	263	No	9095		TBX19				Single	1	0|50bp	hCRISPRa-v2	tGTACCTGAAGAGGTCTAAT	CGG			2	0.57741		chr1	-	168280710	-167	51	47	0.52715	0.51577	0.08895	91	1	0	0	7	10 or fewer	0	0	0	7	93			chr1(-):168280707-168280726			1
Transcription factors	ha_tf1_sg2	263	No	9095		TBX19				Single	2	0|50bp	hCRISPRa-v2	gCCCTCTCTTAATTACTCAT	TGG			8	0.5058		chr1	-	168280831	-46	40	41	0.46173	0.43226	0.08587	90	1	0	0	7	10 or fewer	0	0	1	11	85			chr1(-):168280828-168280847			1
Transcription factors	ha_tf1_sg3	263	No	9095		TBX19				Single	3	0|50bp	hCRISPRa-v2	tGTGGCACCTATAAAGAAAA	GGG			4	0.51994		chr1	-	168280597	-280	55	56	0.20577	0.15059	0.02421	71	1	0	1	18	20 or fewer	0	0	4	53	285			chr1(-):168280594-168280613			1
Transcription factors	ha_tf1_sg4	263	No	9095		TBX19				Single	4	0|50bp	hCRISPRa-v2	tTTGCCTGACAGTGCAGTCT	GGG			1	0.61067		chr1	+	168280656	-221	50	51	0.48042	0.43352	0.06186	87	1	1	1	6	10 or fewer	0	1	0	10	165			chr1(+):168280639-168280658	chr13(-):66237540-66237559	TTTGCCTGACAGAGCAGTCT	1
Transcription factors	ha_tf1_sg1	264	No	9422		ZNF264				Single	1	0|50bp	GPP	TCCGACGGCTCACGCCGGTG	GGG		24				chr19	+	57191462	-46	56	53	1	1	0.44306	99	1	0	0	0	5 or fewer	0	0	0	0	20			chr19(+):57191445-57191464			2
Transcription factors	ha_tf1_sg2	264	No	9422		ZNF264				Single	2	0|50bp	GPP, Cal	TTATGCGTACGGCGGGAGCT	GGG	4, 5 or 6	11				chr19	+	57191412	-96	51	51	1	1	0.33437	98	1	0	0	0	5 or fewer	0	0	0	0	14			chr19(+):57191395-57191414			2
Transcription factors	ha_tf1_sg3	264	No	9422		ZNF264				Single	3	0|50bp	GPP, hC-v2	tTACGGTGGGCACAACTCGA	GGG		48	2	0.6861		chr19	-	57191251	-257	60	57	0.9105	1	0.19865	96	1	0	0	1	5 or fewer	0	0	0	0	31			chr19(-):57191248-57191267			2
Transcription factors	ha_tf1_sg4	264	No	9422		ZNF264				Single	4	0|50bp	GPP, Cal	CTCCCGTTGTTGAACACATG	AGG	4, 5 or 6	4				chr19	+	57191361	-147	59	57	0.48001	0.39743	0.12215	93	1	0	0	5	5 or fewer	0	0	0	10	68			chr19(+):57191344-57191363			2
Transcription factors	ha_tf1_sg1	265	No	2299		FOXI1				Single	1	0|50bp	GPP, hC-v2	gCTGCGCTGCGTGTCAGCTC	TGG		47	8	0.56475		chr5	+	170105706	-191	41	42	0.89869	0.81843	0.13777	94	1	0	0	5	5 or fewer	0	0	0	8	105			chr5(+):170105689-170105708			1
Transcription factors	ha_tf1_sg2	265	No	2299		FOXI1				Single	2	0|50bp	GPP, Cal	CGGGAAAGTCCCCTCCCCGT	GGG	1, 2 or 3	1				chr5	+	170105771	-126	60	57	0.66058	0.64727	0.15526	95	1	0	0	4	5 or fewer	0	0	0	7	48			chr5(+):170105754-170105773			1
Transcription factors	ha_tf1_sg3	265	No	2299		FOXI1				Single	3	0|50bp	GPP, hC-v2	gCAGGTGGCCGCCCCTGGGT	GGG		56	1		1.59671	chr5	+	170105836	-61	33	37	0.28165	0.26345	0.03625	79	1	0	1	25	50 or fewer	0	0	4	25	257			chr5(+):170105819-170105838			1
Transcription factors	ha_tf1_sg4	265	No	2299		FOXI1				Single	4	0|50bp	GPP	GGGCCTGCTGAGCACCTGTC	AGG		67				chr5	+	170105897	0	35	34	0.27361	0.27208	0.06311	87	1	0	3	20	50 or fewer	0	0	4	19	220			chr5(+):170105880-170105899			1
Transcription factors	ha_tf1_sg1	266	No	147687	730051	ZNF417	ZNF814			Single	1	0|50bp	GPP, hC-v2	gATACCCAGAGTCCATCTGC	AGG		5	1	0.67654		chr19	+	57916756	-144	61	62	0.37379	0.42648	0.06394	87	1	0	1	6	10 or fewer	0	0	2	8	120			chr19(+):57916739-57916758			2
Transcription factors	ha_tf1_sg2	266	No	147687	730051	ZNF417	ZNF814			Single	2	0|50bp	GPP, hC-v2	aAAAGCGCACCCTTCTggcc	GGG		20	5	0.5541		chr19	+	57916812	-200	50	51	0.23876	0.22627	0.03806	80	1	0	1	15	20 or fewer	0	0	2	18	177			chr19(+):57916795-57916814			2
Transcription factors	ha_tf1_sg3	266	No	147687	730051	ZNF417	ZNF814			Single	3	0|50bp	GPP, Cal	GCTCTGCGTTAAACGACAGC	CGG	1, 2 or 3	1				chr19	-	57916676	-64		64		0.45686	0.16301	95	1	1			Unspecific	0	1	0	5	32			chr19(-):57916673-57916692	chr19(+):57849759-57849778	GCTCTGCTTTAAACGACAGC	2
Transcription factors	ha_tf1_sg4	266	No	147687	730051	ZNF417	ZNF814			Single	4	0|50bp	GPP	TAACGTAAGGCTGAGACTTC	CGG		23				chr19	-	57916606	6		36		0.24956	0.07564	89	1	1			Unspecific	0	1	0	14	82			chr19(-):57916603-57916622	chr19(+):57849829-57849848	TAACGTAAGGCCGAGACTTC	2
Transcription factors	ha_tf1_sg1	267	No	3211		HOXB1				Single	1	0|50bp	hCRISPRa-v2	cGGGTGAGGTATGTTATCTT	GGG			7	0.60784		chr17	+	48531529	-527	47	51	0.43546	0.42375	0.12047	93	1	0	1	4	5 or fewer	0	0	1	5	48			chr17(+):48531512-48531531			1
Transcription factors	ha_tf1_sg2	267	No	3211		HOXB1				Single	2	0|50bp	hCRISPRa-v2	gCAAGCGCTTCCCTAGGAAG	GGG			5	0.6257		chr17	+	48531039	-37	57	57	0.40287	0.36094	0.06984	88	1	0	0	7	10 or fewer	0	0	0	10	84			chr17(+):48531022-48531041			1
Transcription factors	ha_tf1_sg3	267	No	3211		HOXB1				Single	3	0|50bp	hCRISPRa-v2	cCATCCATCTGAGAGCGACA	TGG			8	0.60599		chr17	+	48531199	-197	64	66	0.3568	0.33736	0.07316	89	1	0	1	6	10 or fewer	0	0	2	7	111			chr17(+):48531182-48531201			1
Transcription factors	ha_tf1_sg4	267	No	3211		HOXB1				Single	4	0|50bp	Calabrese	CTTTGTCATGCTAATGCTTG	GGG	4, 5 or 6					chr17	-	48531145	-143	49	45	0.33375	0.28624	0.04915	84	1	0	1	9	10 or fewer	0	0	3	17	185			chr17(-):48531142-48531161			1
Transcription factors	ha_tf1_sg1	268	No	51176		LEF1			P2	Other	1	0|50bp	hCRISPRa-v2	gGAGGAGAAGCGACGCAAGT	GGG			3	0.621		chr4	-	108168972	-2670	57	56	0.83326	0.83326	0.16332	95	1	0	0	6	10 or fewer	0	0	1	4	129			chr4(-):108168969-108168988			2
Transcription factors	ha_tf1_sg2	268	No	51176		LEF1			P2	Other	2	0|50bp	hCRISPRa-v2	gGGCAAAGCGTGCCTTTCGG	TGG			8	0.51613		chr4	-	108169232	-2930	46	52	0.7919	0.7919	0.15924	95	1	0	0	2	5 or fewer	0	0	0	2	48			chr4(-):108169229-108169248			2
Transcription factors	ha_tf1_sg3	268	No	51176		LEF1			P2	Other	3	0|50bp	hCRISPRa-v2	cTCCTTGGCTGCCCGCTGGA	GGG			5	0.55368		chr4	+	108169030	-2728	34	42	0.4164	0.37554	0.04451	82	1	0	2	7	10 or fewer	0	0	2	9	172			chr4(+):108169013-108169032			2
Transcription factors	ha_tf1_sg4	268	No	51176		LEF1			P2	Other	4	0|50bp	hCRISPRa-v2	aAAACCAAGACTCGTCCTAC	AGG			6	0.53051		chr4	-	108169118	-2816	52	56	0.56457	0.56457	0.12716	94	1	1	1	8	10 or fewer	0	1	5	3	72			chr4(-):108169115-108169134	chr4(+):131291034-131291053	AAAACCAAGACTCTTCCTAC	2
Transcription factors	ha_tf1_sg1	269	No	390598		SKOR1				Single	1	0|50bp	Calabrese	GGTGTGCGGCCGCTTACCTG	GGG	1, 2 or 3					chr15	+	67823194	-146	61	61	0.63349	0.56939	0.12494	93	1	0	0	8	10 or fewer	0	0	0	13	96			chr15(+):67823177-67823196			1
Transcription factors	ha_tf1_sg2	269	No	390598		SKOR1				Single	2	0|50bp	hCRISPRa-v2	gCGTCCCGCTCTAGCTGGAG	AGG			3	0.63772		chr15	-	67823139	-201	56	56	0.52929	0.50428	0.07797	89	1	0	0	2	5 or fewer	0	0	0	5	71			chr15(-):67823136-67823155			1
Transcription factors	ha_tf1_sg3	269	No	390598		SKOR1				Single	3	0|50bp	hCRISPRa-v2	gGGGCTAAGGGGGACTCAAG	AGG			4	0.63616		chr15	-	67823002	-338	59	58	0.35324	0.31508	0.06606	88	1	0	0	14	20 or fewer	0	0	0	17	141			chr15(-):67822999-67823018			1
Transcription factors	ha_tf1_sg4	269	No	390598		SKOR1				Single	4	0|50bp	hCRISPRa-v2	gCCGCCGCGCCATGCGCTCC	AGG			5	0.63408		chr15	+	67823383	43	34	30	0.32064	0.30901	0.0871	91	1	0	1	11	20 or fewer	0	0	1	13	127			chr15(+):67823366-67823385			1
Transcription factors	ha_tf1_sg1	270	No	64067		NPAS3				Single	1	0|50bp	hCRISPRa-v2	tGCAAACAGCAAAACGTGTC	AGG			3	0.59848		chr14	-	32934572	-112	41	43	0.62601	0.58425	0.14544	94	1	0	1	5	10 or fewer	0	0	1	8	105	rs533795647	0.00045	chr14(-):32934569-32934588			2
Transcription factors	ha_tf1_sg2	270	No	64067		NPAS3				Single	2	0|50bp	hCRISPRa-v2	cAGCCCGCGTGTGCAGGAAT	GGG			8	0.54894		chr14	-	32934181	-503	42	37	0.54702	0.47669	0.12323	93	1	0	0	4	5 or fewer	0	0	1	5	61			chr14(-):32934178-32934197			2
Transcription factors	ha_tf1_sg3	270	No	64067		NPAS3				Single	3	0|50bp	hCRISPRa-v2	tTCCAGGATGTTGCTCTCAC	TGG			5	0.55438		chr14	-	32934503	-181	35	37	0.44044	0.38857	0.04579	83	1	0	1	14	20 or fewer	0	0	3	18	166			chr14(-):32934500-32934519			2
Transcription factors	ha_tf1_sg4	270	No	64067		NPAS3				Single	4	0|50bp	hCRISPRa-v2	cGGAGGAAGGATGCACCGGG	AGG			4	0.58025		chr14	-	32934427	-257	67	63	0.39173	0.39052	0.0716	89	1	0	0	14	20 or fewer	0	0	1	14	100			chr14(-):32934424-32934443			2
Transcription factors	ha_tf1_sg1	271	No	57459		GATAD2B				Single	1	0|50bp	GPP	GTCTAGCGGGGGCGCGTTAA	TGG		54				chr1	+	153923205	-232	27	31	1	1	0.94076	100	1	0	0	0	5 or fewer	0	0	0	0	4			chr1(+):153923188-153923207			1
Transcription factors	ha_tf1_sg2	271	No	57459		GATAD2B				Single	2	0|50bp	GPP, hC-v2	cCACACGCCACGACGCCCAT	TGG		26	4	0.65518		chr1	+	153923030	-57	48	47	0.7557	0.7557	0.15114	95	1	0	0	3	5 or fewer	0	0	1	2	44			chr1(+):153923013-153923032			1
Transcription factors	ha_tf1_sg3	271	No	57459		GATAD2B				Single	3	0|50bp	GPP, Cal, hC-v2	gCCAGTAGAAGACTAGATGC	CGG	4, 5 or 6	3	5	0.64488		chr1	+	153923094	-121	54	56	0.61456	0.50025	0.10583	92	1	0	0	3	5 or fewer	0	0	1	9	91			chr1(+):153923077-153923096			1
Transcription factors	ha_tf1_sg4	271	No	57459		GATAD2B				Single	4	0|50bp	hCRISPRa-v2	aGACACTGCGGTACAGAcgg	GGG			9	0.61642		chr1	+	153922913	60	70	70	0.58906	0.58906	0.05774	86	1	0	0	3	5 or fewer	0	0	0	3	107			chr1(+):153922896-153922915			1
Transcription factors	ha_tf1_sg1	272	No	4613	10408	MYCN	MYCNOS		P1	Main	1	0|50bp	GPP, hC-v2	gCAAGCCCGGGGGTCCAAAA	GGG		43	2	0.62907		chr2	+	15940302	-253	52	45	0.50408	0.47921	0.16511	95	1	0	0	3	5 or fewer	0	0	0	5	40			chr2(+):15940285-15940304			2
Transcription factors	ha_tf1_sg2	272	No	4613	10408	MYCN	MYCNOS		P1	Main	2	0|50bp	GPP, hC-v2	gGGGCTGTGGCGCAGACAAG	GGG		2	1	0.71746		chr2	-	15940466	-89	39	44	0.2509	0.28025	0.05827	86	1	0	1	26	50 or fewer	0	0	1	27	224			chr2(-):15940463-15940482			2
Transcription factors	ha_tf1_sg3	272	No	4613	10408	MYCN	MYCNOS		P1	Main	3	0|50bp	GPP, Cal	TCCTGATTTCCATAAAAATC	AGG	4, 5 or 6	10				chr2	-	15940406	-149	35	39	0.24958	0.18573	0.0306	76	1	0	1	17	20 or fewer	0	0	2	40	250			chr2(-):15940403-15940422			2
Transcription factors	ha_tf1_sg4	272	No	4613		MYCN			P1	Main	4	0|50bp	hCRISPRa-v2	gGGGGCTGGGTTAGAAGCAT	CGG			5	0.49664		chr2	+	15940143	-412	55	54	0.23258	0.22736	0.03761	80	1	0	3	21	50 or fewer	0	0	3	27	238			chr2(+):15940126-15940145			2
Transcription factors	ha_tf1_sg1	273	No	11278		KLF12				Single	1	0|50bp	hCRISPRa-v2	cCCGCCTCCTAATCCTCGGG	CGG			1		3.10009	chr13	-	74134378	27	59	65	0.78074	0.76513	0.12992	94	1	0	0	6	10 or fewer	0	0	1	5	68			chr13(-):74134375-74134394			1
Transcription factors	ha_tf1_sg2	273	No	11278		KLF12				Single	2	0|50bp	hCRISPRa-v2	gCGGCGTCCTGCAACCCCCT	CGG			7	0.53928		chr13	-	74134097	308	61	62	0.52384	0.52384	0.1285	94	1	0	0	6	10 or fewer	0	0	0	6	64			chr13(-):74134094-74134113			1
Transcription factors	ha_tf1_sg3	273	No	11278		KLF12				Single	3	0|50bp	hCRISPRa-v2	cAGCGGCGGGGCTTTGTTTC	TGG			8	0.53482		chr13	-	74134248	157		3	0.5152	0.5152	0.10086	92	1	0	1	5	10 or fewer	0	0	1	5	92			chr13(-):74134245-74134264			1
Transcription factors	ha_tf1_sg4	273	No	11278		KLF12				Single	4	0|50bp	Calabrese	ACCCAGCCCGGCGGTCCGGG	CGG	1, 2 or 3					chr13	-	74134495	-90	48	47	0.39749	0.39738	0.05093	84	1	0	1	8	10 or fewer	0	0	3	9	134			chr13(-):74134492-74134511			1
Transcription factors	ha_tf1_sg1	274	No	126069		ZNF491				Single	1	0|50bp	hCRISPRa-v2	gTCCTCTACAGGGCGGGAAT	TGG			2		1.04847	chr19	-	11798148	-375	33	29	0.87192	0.84732	0.09928	92	1	0	0	3	5 or fewer	0	0	0	4	67			chr19(-):11798145-11798164			2
Transcription factors	ha_tf1_sg2	274	No	126069		ZNF491				Single	2	0|50bp	GPP	ACTCCATTGAACACCGAGTC	TGG		58				chr19	+	11798261	-262	39	43	0.8526	0.84924	0.32985	98	1	0	0	4	5 or fewer	0	0	1	4	37			chr19(+):11798244-11798263			2
Transcription factors	ha_tf1_sg3	274	No	126069		ZNF491				Single	3	0|50bp	GPP, Cal	GAGTGAGCTTAGCCTTAGAA	AGG	4, 5 or 6	4				chr19	+	11798391	-132	54	49	0.50927	0.45225	0.05196	85	1	0	0	7	10 or fewer	0	0	1	11	149			chr19(+):11798374-11798393			2
Transcription factors	ha_tf1_sg4	274	No	126069		ZNF491				Single	4	0|50bp	GPP, Cal	CTGCAGGGCTCCGTTACCCA	GGG	4, 5 or 6	7				chr19	+	11798441	-82	53	56	0.4248	0.42545	0.12399	93	1	0	0	11	20 or fewer	0	0	2	9	115			chr19(+):11798424-11798443			2
Transcription factors	ha_tf1_sg1	275	No	114821		ZBED9				Single	1	0|50bp	GPP	TCACCGTGATAAACCATCGC	TGG		40				chr6	+	28587560	-261		58		0.87195	0.19728	96	1	0			Unknown	0	0	0	1	28			chr6(+):28587543-28587562			1
Transcription factors	ha_tf1_sg2	275	No	114821		ZBED9		SCAND3		Single	2	0|50bp	GPP, Cal, hC-v2	gGCAAGTACTCTGGAAACGA	CGG	1, 2 or 3	3	5	0.59218		chr6	+	28587436	-137		69		0.47454	0.09508	91	1	0			Unknown	0	0	1	5	80			chr6(+):28587419-28587438			1
Transcription factors	ha_tf1_sg3	275	No	114821		ZBED9		SCAND3		Single	3	0|50bp	hCRISPRa-v2	gGAACCTACGGGCACAGCTG	CGG			9	0.5744		chr6	-	28587295	4		56		0.35894	0.06859	88	1	0			Unknown	0	0	3	8	105			chr6(-):28587292-28587311			1
Transcription factors	ha_tf1_sg4	275	No	114821		ZBED9		SCAND3		Single	4	0|50bp	GPP, hC-v2	cACCACCTGGAATCCTAGAG	CGG		16	8	0.5777		chr6	-	28587351	-52		62		0.23183	0.06057	87	1	0			Unknown	0	0	6	13	107			chr6(-):28587348-28587367			1
Transcription factors	ha_tf1_sg1	276	No	126375		ZNF792				Single	1	0|50bp	GPP, hC-v2	Gccagccgcttcacccctaa	GGG		28	6	0.6295		chr19	+	34964409	-184	53	50	0.95816	0.90499	0.08025	90	1	0	0	2	5 or fewer	0	0	0	4	79			chr19(+):34964392-34964411			2
Transcription factors	ha_tf1_sg2	276	No	126375		ZNF792				Single	2	0|50bp	GPP	ATTAAATGTCGCTCTGATTC	AGG		65				chr19	+	34964493	-268	23	19	0.47304	0.43411	0.10707	92	1	0	0	3	5 or fewer	0	0	0	8	76			chr19(+):34964476-34964495			2
Transcription factors	ha_tf1_sg3	276	No	126375		ZNF792				Single	3	0|50bp	GPP, Cal	TAAACCCCGCCCACCCTCCG	AGG	1, 2 or 3	9				chr19	+	34964341	-116	62	57	0.40387	0.41744	0.09271	91	1	0	0	5	5 or fewer	0	0	0	8	81			chr19(+):34964324-34964343			2
Transcription factors	ha_tf1_sg4	276	No	126375		ZNF792				Single	4	0|50bp	GPP, hC-v2	cCTCGGGCCTTCCCCTTAAA	GGG		37	10	0.58186		chr19	+	34964289	-64	28	26	0.342	0.32059	0.05867	86	1	0	0	9	10 or fewer	0	0	0	12	104			chr19(+):34964272-34964291			2
Transcription factors	ha_tf1_sg1	277	No	6910		TBX5			P2	Other	1	0|50bp	hCRISPRa-v2	cGGGAAATCTAGTGGAAATT	TGG			10	0.52708		chr12	-	114406241	1772	15	23	0.60549	0.52733	0.06952	88	1	0	0	7	10 or fewer	0	0	2	10	93			chr12(-):114406238-114406257			1
Transcription factors	ha_tf1_sg2	277	No	6910		TBX5			P2	Other	2	0|50bp	hCRISPRa-v2	gTGAAGGTGCATTGGGATGG	GGG			1	0.63525		chr12	+	114406651	1362	40	43	0.45221	0.39396	0.03519	78	1	0	0	11	20 or fewer	0	0	0	19	229			chr12(+):114406634-114406653			1
Transcription factors	ha_tf1_sg3	277	No	6910		TBX5			P2	Other	3	0|50bp	hCRISPRa-v2	gAATGTCTGCAAGGCTGCGG	AGG			4	0.55819		chr12	-	114406491	1522	55	59	0.32549	0.29819	0.04793	83	1	0	0	10	10 or fewer	0	0	3	13	155			chr12(-):114406488-114406507			1
Transcription factors	ha_tf1_sg4	277	No	6910		TBX5			P2	Other	4	0|50bp	hCRISPRa-v2	cTGCTTCTCTGAGCAAGCGG	TGG			5	0.54868		chr12	+	114406358	1655	57	59	0.32369	0.30287	0.05303	85	1	0	2	19	50 or fewer	0	0	4	18	141			chr12(+):114406341-114406360			1
Transcription factors	ha_tf1_sg1	278	No	2623		GATA1				Single	1	0|50bp	GPP, hC-v2	gGGGCGGGTCCCATGCTTGT	GGG		21	2	0.7186		chrX	-	48786440	-150	37	39	0.65119	0.64479	0.13593	94	1	0	0	5	5 or fewer	0	0	0	6	68			chrX(-):48786437-48786456			2
Transcription factors	ha_tf1_sg2	278	No	2623		GATA1				Single	2	0|50bp	GPP	GGCAAGCTCAGTGTGATCCC	AGG		61				chrX	-	48786587	-3	50	52	0.48323	0.44399	0.07958	90	1	0	1	12	20 or fewer	0	0	3	13	134			chrX(-):48786584-48786603			2
Transcription factors	ha_tf1_sg3	278	No	2623		GATA1				Single	3	0|50bp	hCRISPRa-v2	cCAGGAAGACGCACATACAC	AGG			1		0.92868	chrX	+	48786210	-380	62	58	0.42636	0.3321	0.06276	87	1	0	1	2	5 or fewer	0	0	2	13	124			chrX(+):48786193-48786212			2
Transcription factors	ha_tf1_sg4	278	No	2623		GATA1				Single	4	0|50bp	GPP, hC-v2	gCGAGGTCCAAGAATCCCCA	GGG		60	5	0.59758		chrX	+	48786384	-206	65	65	0.36556	0.33706	0.0971	91	1	0	1	8	10 or fewer	0	0	2	13	65			chrX(+):48786367-48786386			2
Transcription factors	ha_tf1_sg1	279	No	5457		POU4F1				Single	1	0|50bp	GPP, hC-v2	cGGGACGGCCGCGAGAAGTG	GGG		12	5	0.64372		chr13	-	78603600	-47	61	63	0.95343	0.93961	0.20542	96	1	0	0	1	5 or fewer	0	0	0	2	40			chr13(-):78603597-78603616			1
Transcription factors	ha_tf1_sg2	279	No	5457		POU4F1				Single	2	0|50bp	GPP, hC-v2	gCTGGTGGTCACTATAAGAG	CGG		33	3	0.68794		chr13	-	78603765	-212	65	70	0.83871	0.70485	0.12575	93	1	0	1	2	5 or fewer	0	0	2	6	65			chr13(-):78603762-78603781			1
Transcription factors	ha_tf1_sg3	279	No	5457		POU4F1				Single	3	0|50bp	GPP	TCACCTTTCCCACCGTGGTC	TGG		53				chr13	+	78603853	-300	37	39	0.70233	0.68795	0.0616	87	1	0	0	6	10 or fewer	0	0	1	6	121	rs540522427	0.00049	chr13(+):78603836-78603855			1
Transcription factors	ha_tf1_sg4	279	No	5457		POU4F1				Single	4	0|50bp	GPP, Cal	GAGAGCGCGCGTCAGACAGA	CGG	4, 5 or 6	4				chr13	-	78603677	-124	51	50	0.6768	0.61438	0.05519	85	1	0	0	1	5 or fewer	0	0	0	3	101			chr13(-):78603674-78603693			1
Transcription factors	ha_tf1_sg1	280	No	4335		MNT				Single	1	0|50bp	hCRISPRa-v2	gCGTCTCGCGAAGGGAGGGG	CGG			2		1.17508	chr17	+	2401200	-139	51	54	0.46324	0.46897	0.06459	87	1	0	0	5	5 or fewer	0	0	0	7	74	rs560654705	0.00023	chr17(+):2401183-2401202			2
Transcription factors	ha_tf1_sg2	280	No	4335		MNT				Single	2	0|50bp	Calabrese	TCCGGTCCGGGCTTTGGCTG	TGG	4, 5 or 6					chr17	-	2401145	-84	40	34	0.34689	0.36644	0.08158	90	1	0	0	12	20 or fewer	0	0	0	11	92			chr17(-):2401142-2401161			2
Transcription factors	ha_tf1_sg3	280	No	4335		MNT				Single	3	0|50bp	hCRISPRa-v2	gCGCACACGTGGCCCGGGCA	GGG			5	0.69892		chr17	+	2401260	-199	41	39	0.32978	0.32804	0.09345	91	1	0	1	16	20 or fewer	0	0	2	16	105	rs532471240	0.00023	chr17(+):2401243-2401262			2
Transcription factors	ha_tf1_sg4	280	No	4335		MNT				Single	4	0|50bp	hCRISPRa-v2	cTGCAAGCCACAAGTTGGGC	CGG			1		1.26828	chr17	+	2401345	-284	44	46	0.29624	0.31539	0.06962	88	1	0	0	16	20 or fewer	0	0	4	11	134			chr17(+):2401328-2401347			2
Transcription factors	ha_tf1_sg1	281	No	4086		SMAD1				Single	1	0|50bp	hCRISPRa-v2	cCGCTCCACCGGGACTAAAA	AGG			10	0.59267		chr4	+	145481542	-311	28	29	0.84848	0.82635	0.17707	96	1	0	0	1	5 or fewer	0	0	0	2	29			chr4(+):145481525-145481544			1
Transcription factors	ha_tf1_sg2	281	No	4086		SMAD1				Single	2	0|50bp	GPP	GCGCCGGGTATTGGCAGCTG	AGG		23				chr4	+	145481804	-49	56	58	0.56348	0.51599	0.14768	95	1	0	0	5	5 or fewer	0	0	0	7	59			chr4(+):145481787-145481806			1
Transcription factors	ha_tf1_sg3	281	No	4086		SMAD1				Single	3	0|50bp	GPP, Cal	GGAGAGGATCCCTGGTCGCG	CGG	1, 2 or 3	1				chr4	+	145481720	-133	61	63	0.36677	0.36677	0.10582	92	1	0	0	14	20 or fewer	0	0	0	14	80			chr4(+):145481703-145481722			1
Transcription factors	ha_tf1_sg4	281	No	4086		SMAD1				Single	4	0|50bp	GPP, hC-v2	Cgctcccccgcgccgtcctc	CGG		35	3	0.67281		chr4	+	145481656	-197	34	35	0.2982	0.28972	0.07057	88	1	0	1	12	20 or fewer	0	0	1	14	131			chr4(+):145481639-145481658			1
Transcription factors	ha_tf1_sg1	282	No	7004		TEAD4				Single	1	0|50bp	hCRISPRa-v2	gTCGGAGCGGAGAGATCGAA	GGG			1	0.61624		chr12	+	2959160	-237	61	64	1	0.80267	0.18231	96	1	0	0	0	5 or fewer	0	0	0	5	40	rs544322992	0.00023	chr12(+):2959143-2959162			2
Transcription factors	ha_tf1_sg2	282	No	7004		TEAD4				Single	2	0|50bp	hCRISPRa-v2	cGCTGGAATGCGCGGAATGA	GGG			5	0.53738		chr12	-	2959398	1	43	35	0.62908	0.62908	0.18268	96	1	0	0	3	5 or fewer	0	0	0	3	27			chr12(-):2959395-2959414			2
Transcription factors	ha_tf1_sg3	282	No	7004		TEAD4				Single	3	0|50bp	Cal, hC-v2	gGGCCACCGGCACCTCGGGG	AGG	1, 2 or 3		2	0.57342		chr12	-	2959320	-77	40	36	0.28667	0.36459	0.06122	87	1	0	0	8	10 or fewer	0	0	1	7	161			chr12(-):2959317-2959336			2
Transcription factors	ha_tf1_sg4	282	No	7004		TEAD4				Single	4	0|50bp	hCRISPRa-v2	cGGGCGGCGCAGTGAAGGCG	GGG			4	0.54266		chr12	-	2959878	481	50	48	0.21356	0.51099	0.09515	91	1	0	0	20	20 or fewer	0	0	2	10	114			chr12(-):2959875-2959894			2
Transcription factors	ha_tf1_sg1	283	No	27023		FOXB1				Single	1	0|50bp	hCRISPRa-v2	gAAGCGGCCGCCGCGGAAGA	GGG			3	0.6571		chr15	-	60003985	-410	51	47	0.74301	0.73166	0.11837	93	1	0	0	6	10 or fewer	0	0	0	8	78			chr15(-):60003982-60004001			1
Transcription factors	ha_tf1_sg2	283	No	27023		FOXB1				Single	2	0|50bp	hCRISPRa-v2	gCCAAGGTGTCCATGTAAAT	AGG			4	0.65137		chr15	+	60004124	-271	37	45	0.45666	0.39516	0.07746	89	1	0	0	8	10 or fewer	0	0	0	13	92			chr15(+):60004107-60004126			1
Transcription factors	ha_tf1_sg3	283	No	27023		FOXB1				Single	3	0|50bp	Calabrese	CACCGCTTAAAACTATCAGA	TGG	1, 2 or 3					chr15	+	60004314	-81	62	56	0.3464	0.28955	0.0716	89	1	0	0	13	20 or fewer	0	0	0	23	101			chr15(+):60004297-60004316			1
Transcription factors	ha_tf1_sg4	283	No	27023		FOXB1				Single	4	0|50bp	Calabrese	GTCATATGATAGCTAAGAAG	TGG	4, 5 or 6					chr15	+	60004248	-147	55	56	0.25163	0.23518	0.04446	82	1	0	2	10	20 or fewer	0	0	3	15	128			chr15(+):60004231-60004250			1
Transcription factors	ha_tf1_sg1	284	No	5090		PBX3				Single	1	0|50bp	GPP, Cal	CGTCCTCATCGCCTCAGCCG	CGG	1, 2 or 3	2				chr9	+	125747287	-114	52	54	0.59052	0.5449	0.15541	95	1	0	0	5	5 or fewer	0	0	1	8	56			chr9(+):125747270-125747289			2
Transcription factors	ha_tf1_sg2	284	No	5090		PBX3				Single	2	0|50bp	hCRISPRa-v2	gGGCGTCCCGGCAACTCGGC	GGG			2	0.6118		chr9	+	125747082	-319	32	37	0.51079	0.5412	0.12402	93	1	0	0	6	10 or fewer	0	0	0	5	107			chr9(+):125747065-125747084			2
Transcription factors	ha_tf1_sg3	284	No	5090		PBX3				Single	3	0|50bp	GPP	CCGAGGCTGAGGAGAAGCGG	CGG		35				chr9	-	125747226	-175	53	46	0.36147	0.25802	0.02474	72	1	0	0	15	20 or fewer	0	0	3	27	312			chr9(-):125747223-125747242			2
Transcription factors	ha_tf1_sg4	284	No	5090		PBX3				Single	4	0|50bp	GPP, hC-v2	GcggcgcggcggccgcgTGA	GGG		47	7	0.51831		chr9	+	125747159	-242	35	40	0.25215	0.25488	0.06099	87	1	0	2	27	50 or fewer	0	0	3	25	193			chr9(+):125747142-125747161			2
Transcription factors	ha_tf1_sg1	285	No	10793		ZNF273			P2	Main	1	0|50bp	hCRISPRa-v2	Aaacggcccgggatgaaggg	AGG			10	0.58795		chr7	+	64882099	11926	62	64	0.29242	0.27859	0.05666	86	1	0	0	8	10 or fewer	0	0	2	11	90	rs570426345	0.00064	chr7(+):64882082-64882101			1
Transcription factors	ha_tf1_sg2	285	No	10793		ZNF273			P2	Main	2	0|50bp	hCRISPRa-v2	Gctgcctgcgactaccattg	CGG			9	0.59206		chr7	-	64882378	12205	61	62	0.2854	0.2854	0.10135	92	1	0	0	12	20 or fewer	0	0	2	10	62			chr7(-):64882375-64882394			1
Transcription factors	ha_tf1_sg3	285	No	10793		ZNF273			P2	Main	3	0|50bp	hCRISPRa-v2	Gcccgcctaagcaaggacaa	TGG			4	0.63421		chr7	-	64882432	12259	67	68	0.28014	0.2684	0.09873	92	1	0	0	11	20 or fewer	0	0	0	12	49			chr7(-):64882429-64882448			1
Transcription factors	ha_tf1_sg4	285	No	10793		ZNF273			P2	Main	4	0|50bp	hCRISPRa-v2	Gaatcgggtcccagggggtt	GGG			3	0.69119		chr7	-	64882215	12042		35		0.23107	0.05928	86	1	1			Unspecific	0	1	5	29	144			chr7(-):64882212-64882231	chrY(+):8758759-8758778	GAATCGGGTCCCATGGGGTT	1
Transcription factors	ha_tf1_sg1	286	No	4782		NFIC			P2	Other	1	0|50bp	hCRISPRa-v2	cTCCGCAGCGAGCCCAGCCG	GGG			3	0.563		chr19	+	3359334	-7250	48	48	0.65308	0.59692	0.05673	86	1	0	0	5	5 or fewer	0	0	0	9	151			chr19(+):3359317-3359336			2
Transcription factors	ha_tf1_sg2	286	No	4782		NFIC			P2	Other	2	0|50bp	hCRISPRa-v2	gGCGACTCGGGGACACCGGC	GGG			10	0.48514		chr19	-	3359236	-7348	46	41	0.61166	0.5989	0.10593	92	1	0	0	6	10 or fewer	0	0	0	7	84			chr19(-):3359233-3359252			2
Transcription factors	ha_tf1_sg3	286	No	4782		NFIC			P2	Other	3	0|50bp	hCRISPRa-v2	CccggcccggcccgcgcAAG	GGG			4	0.53959		chr19	-	3359397	-7187	42	43	0.51342	0.49626	0.12754	94	1	0	1	12	20 or fewer	0	0	1	14	160			chr19(-):3359394-3359413			2
Transcription factors	ha_tf1_sg4	286	No	4782		NFIC			P2	Other	4	0|50bp	hCRISPRa-v2	Ggagcagcctgaggcgcggg	CGG			1	0.63207		chr19	+	3359474	-7110	52	53	0.33224	0.33656	0.0331	77	1	0	1	26	50 or fewer	0	0	3	24	416			chr19(+):3359457-3359476			2
Transcription factors	ha_tf1_sg1	287	No	84619	10139	ZGPAT	ARFRP1			Single	1	0|50bp	hCRISPRa-v2	cGCCGCGCggggttagcgcg	GGG			2	0.62552		chr20	-	63707929	-110	42	42	1	1	0.21936	97	1	0	0	3	5 or fewer	0	0	0	3	59			chr20(-):63707926-63707945			1
Transcription factors	ha_tf1_sg2	287	No	84619	10139	ZGPAT	ARFRP1			Single	2	0|50bp	Calabrese	CCGGAAGTGCTTGGCGCGCG	GGG	1, 2 or 3					chr20	-	63708030	-9	42	42	0.86015	0.86015	0.21646	97	1	0	1	3	5 or fewer	0	0	1	3	47			chr20(-):63708027-63708046			1
Transcription factors	ha_tf1_sg3	287	No	84619	10139	ZGPAT	ARFRP1			Single	3	0|50bp	hCRISPRa-v2	cTGGCAGGGAACGACTGCGA	AGG			6	0.58556		chr20	+	63707695	-344	57	61	0.61171	0.63581	0.10719	92	1	0	0	8	10 or fewer	0	0	1	8	79			chr20(+):63707678-63707697			1
Transcription factors	ha_tf1_sg4	287	No	84619	10139	ZGPAT	ARFRP1			Single	4	0|50bp	hCRISPRa-v2	gTAGTCCCGCGAGCAGGGGA	GGG			1	0.63783		chr20	-	63707344	-695	45	47	0.61054	0.46302	0.06438	87	1	0	0	5	5 or fewer	0	0	0	17	85	rs561842508	0.0003	chr20(-):63707341-63707360			1
Transcription factors	ha_tf1_sg1	288	No	6258		RXRG				Single	1	0|50bp	GPP, hC-v2	gCGTCCCCAGAGGTCCCTAC	CGG		22	1	0.79285		chr1	+	165445295	-168	48	49	0.6806	0.66642	0.13383	94	1	0	0	3	5 or fewer	0	0	0	7	92	rs569898368	0.00023	chr1(+):165445278-165445297			2
Transcription factors	ha_tf1_sg2	288	No	6258		RXRG				Single	2	0|50bp	GPP, hC-v2	aTGACCGCCCGGTGTAGGTC	AGG		36	6	0.69004		chr1	+	165445354	-227	48	46	0.6721	0.6721	0.30129	98	1	0	0	2	5 or fewer	0	0	0	2	18			chr1(+):165445337-165445356			2
Transcription factors	ha_tf1_sg3	288	No	6258		RXRG				Single	3	0|50bp	GPP, hC-v2	Gacggcggtggcaagagtag	CGG		17	5	0.70507		chr1	-	165445184	-57	62	61	0.41367	0.37699	0.06077	87	1	0	0	6	10 or fewer	0	0	0	8	101			chr1(-):165445181-165445200			2
Transcription factors	ha_tf1_sg4	288	No	6258		RXRG				Single	4	0|50bp	GPP, Cal	TTGCTAGTTTGATTAACTCA	GGG	1, 2 or 3	1				chr1	+	165445237	-110	51	55	0.33655	0.31382	0.04527	83	1	0	1	8	10 or fewer	0	0	1	10	198			chr1(+):165445220-165445239			2
Transcription factors	ha_tf1_sg1	289	No	25833		POU2F3			P2	Other	1	0|50bp	hCRISPRa-v2	CccgcgccgcgTGCTCACCT	GGG			4	0.5169		chr11	+	120240133	3495	42	38	0.49667	0.49667	0.11113	93	1	0	0	9	10 or fewer	0	0	0	9	102			chr11(+):120240116-120240135			1
Transcription factors	ha_tf1_sg2	289	No	25833		POU2F3			P2	Other	2	0|50bp	hCRISPRa-v2	cGGGGCGGGTCTCGATCCCG	CGG			6	0.50331		chr11	-	120239982	3344	64	61	0.47418	0.47176	0.08422	90	1	0	0	7	10 or fewer	0	0	1	7	76			chr11(-):120239979-120239998			1
Transcription factors	ha_tf1_sg3	289	No	25833		POU2F3			P2	Other	3	0|50bp	hCRISPRa-v2	tCAGGCTGGAGAACCCGCCA	GGG			1	0.60497		chr11	+	120239878	3240	56	56	0.43417	0.43153	0.07139	88	1	0	0	13	20 or fewer	0	0	0	14	187			chr11(+):120239861-120239880			1
Transcription factors	ha_tf1_sg4	289	No	25833		POU2F3			P2	Other	4	0|50bp	hCRISPRa-v2	tGCAAATCACTGCTTTGCAT	GGG			10	0.45679		chr11	+	120240058	3420	57	57	0.30055	0.28742	0.04827	84	1	0	0	14	20 or fewer	0	0	0	19	175			chr11(+):120240041-120240060			1
Transcription factors	ha_tf1_sg1	290	No	2296		FOXC1				Single	1	0|50bp	hCRISPRa-v2	tCGGCCTCCGGCTCATTCGG	AGG			3	0.66786		chr6	+	1609808	-107	52	54	1	0.95735	0.195	96	1	0	0	1	5 or fewer	0	0	0	2	30			chr6(+):1609791-1609810			2
Transcription factors	ha_tf1_sg2	290	No	2296		FOXC1				Single	2	0|50bp	Calabrese	GACCGAGAAAAGGTGACGCG	GGG	1, 2 or 3					chr6	+	1609986	71	62	65	0.7256	0.7256	0.17759	96	1	0	0	3	5 or fewer	0	0	0	3	50			chr6(+):1609969-1609988			2
Transcription factors	ha_tf1_sg3	290	No	2296		FOXC1				Single	3	0|50bp	hCRISPRa-v2	gGGGCTGACCACAcgcgcgc	CGG			4	0.65017		chr6	-	1609738	-177	45	41	0.6343	0.6343	0.20253	96	1	0	0	7	10 or fewer	0	0	0	7	54			chr6(-):1609735-1609754			2
Transcription factors	ha_tf1_sg4	290	No	2296		FOXC1				Single	4	0|50bp	hCRISPRa-v2	cGAGGCGGGGTCGCTGCGAG	GGG			2		0.78035	chr6	-	1610217	302	49	53	0.351	0.43143	0.09702	91	1	0	0	14	20 or fewer	0	0	1	10	112			chr6(-):1610214-1610233			2
Transcription factors	ha_tf1_sg1	291	No	27287		VENTX				Single	1	0|50bp	GPP	GCGGCGTTTATAAGCCCAGG	AGG		19				chr10	-	133237823	-32	70	71	0.97868	0.90124	0.16082	95	1	0	0	1	5 or fewer	0	0	0	4	30			chr10(-):133237820-133237839			1
Transcription factors	ha_tf1_sg2	291	No	27287		VENTX				Single	2	0|50bp	GPP, Cal	CCTTTGTGCCTCTGAATCGA	AGG	4, 5 or 6	4				chr10	+	133237752	-103	59	55	0.39871	0.34522	0.07654	89	1	0	0	11	20 or fewer	0	0	0	16	106			chr10(+):133237735-133237754			1
Transcription factors	ha_tf1_sg3	291	No	27287		VENTX				Single	3	0|50bp	GPP, hC-v2	cCCGGCTCCTCGATGTCTGG	GGG		16	3	0.64582		chr10	-	133237702	-153	56	57	0.36127	0.40058	0.13135	94	1	0	1	6	10 or fewer	0	0	1	6	65			chr10(-):133237699-133237718			1
Transcription factors	ha_tf1_sg4	291	No	27287		VENTX				Single	4	0|50bp	hCRISPRa-v2	gAGGTCGCCCGGCACCTCCC	AGG			9	0.56487		chr10	+	133237552	-303	51	50	0.3403	0.33705	0.04762	83	1	0	0	9	10 or fewer	0	0	1	9	133			chr10(+):133237535-133237554			1
Transcription factors	ha_tf1_sg1	292	No	92285		ZNF585B				Single	1	0|50bp	GPP	CCAGCGGCGAAATAGCCTTC	GGG		29				chr19	+	37210510	-4	40	40	1	0.95234	0.27231	97	1	0	0	0	5 or fewer	0	0	0	1	19			chr19(+):37210493-37210512			2
Transcription factors	ha_tf1_sg2	292	No	92285		ZNF585B				Single	2	0|50bp	GPP, hC-v2	gAATCGATACGCATCAAAGA	TGG		25	4	0.57791		chr19	-	37210729	-223	53	54	0.74135	0.59885	0.20474	96	1	0	0	2	5 or fewer	0	0	0	5	29			chr19(-):37210726-37210745			2
Transcription factors	ha_tf1_sg3	292	No	92285		ZNF585B				Single	3	0|50bp	GPP, Cal	GCGCATGCTCTAAATTAACT	TGG	1, 2 or 3	4				chr19	+	37210590	-84	47	40	0.56027	0.54913	0.15002	95	1	0	1	1	5 or fewer	0	0	1	4	51	rs148353684	0.00042	chr19(+):37210573-37210592			2
Transcription factors	ha_tf1_sg4	292	No	92285		ZNF585B				Single	4	0|50bp	GPP, hC-v2	cTGGAGTGTTGACTAGAGTA	AGG		39	6	0.55669		chr19	+	37210786	-280	50	47	0.26644	0.25772	0.06483	87	1	0	2	6	10 or fewer	0	0	3	9	102			chr19(+):37210769-37210788			2
Transcription factors	ha_tf1_sg1	293	No	339318		ZNF181				Single	1	0|50bp	hCRISPRa-v2	cGCCGCGGGCAAACAGATCT	CGG			2	0.63468		chr19	-	34734084	-162	46	42	0.97364	0.96243	0.23014	97	1	0	0	1	5 or fewer	0	0	0	2	28	rs530102333	0.00027	chr19(-):34734081-34734100			1
Transcription factors	ha_tf1_sg2	293	No	339318		ZNF181				Single	2	0|50bp	Calabrese	TTCCAGGCGCAACGAACCGC	AGG	4, 5 or 6					chr19	-	34734158	-88	56	52	0.79351	0.79351	0.28641	98	1	0	0	3	5 or fewer	0	0	0	3	35			chr19(-):34734155-34734174			1
Transcription factors	ha_tf1_sg3	293	No	339318		ZNF181				Single	3	0|50bp	hCRISPRa-v2	gCGGCCGTGGCAAACTCTTC	TGG			4	0.61244		chr19	-	34733874	-372	13	17	0.60418	0.60418	0.1531	95	1	0	0	2	5 or fewer	0	0	0	2	41			chr19(-):34733871-34733890			1
Transcription factors	ha_tf1_sg4	293	No	339318		ZNF181				Single	4	0|50bp	hCRISPRa-v2	gAGGGTGGCCCTTGGTTCCG	AGG			3	0.62091		chr19	+	34733963	-283	56	56	0.37675	0.37675	0.05442	85	1	0	1	8	10 or fewer	0	0	1	8	113			chr19(+):34733946-34733965			1
Transcription factors	ha_tf1_sg1	294	No	81566		CSRNP2				Single	1	0|50bp	GPP, hC-v2	gCGCAAACCGGCTCCCGAGG	CGG		27	1	0.73185		chr12	+	51083765	-168	47	42	1	0.88968	0.23034	97	1	0	0	0	5 or fewer	0	0	0	2	26	rs187557573	0.00049	chr12(+):51083748-51083767			2
Transcription factors	ha_tf1_sg2	294	No	81566		CSRNP2				Single	2	0|50bp	GPP	GTTCCTAATGGCGTGTGGTC	AGG		46				chr12	-	51083875	-278	41	43	0.96386	0.96386	0.18607	96	1	0	0	1	5 or fewer	0	0	0	1	41			chr12(-):51083872-51083891			2
Transcription factors	ha_tf1_sg3	294	No	81566		CSRNP2				Single	3	0|50bp	GPP, Cal	CAGTTACCGCCTACAACTCC	CGG	1, 2 or 3	1				chr12	-	51083712	-115	51	54	0.80911	0.7934	0.12016	93	1	0	0	2	5 or fewer	0	0	0	4	79			chr12(-):51083709-51083728			2
Transcription factors	ha_tf1_sg4	294	No	81566		CSRNP2				Single	4	0|50bp	GPP, hC-v2	gCCAGCCCCGGGTCTCGGTC	AGG		24	3	0.69313		chr12	-	51083647	-50	46	45	0.40265	0.40026	0.10351	92	1	0	0	9	10 or fewer	0	0	1	9	120			chr12(-):51083644-51083663			2
Transcription factors	ha_tf1_sg1	295	No	9640		ZNF592				Single	1	0|50bp	hCRISPRa-v2	cCTGCCCCGAGGCGCGTCAG	AGG			4	0.61281		chr15	+	84748148	-444	55	54	0.97923	0.98743	0.31294	98	1	0	0	7	10 or fewer	0	0	0	6	75			chr15(+):84748131-84748150			1
Transcription factors	ha_tf1_sg2	295	No	9640		ZNF592				Single	2	0|50bp	Cal, hC-v2	gCGGAAGGCGACTCGGACCT	GGG	4, 5 or 6		8	0.58348		chr15	-	84748451	-141	44	49	0.92134	0.86594	0.2485	97	1	0	0	2	5 or fewer	0	0	0	3	52			chr15(-):84748448-84748467			1
Transcription factors	ha_tf1_sg3	295	No	9640		ZNF592				Single	3	0|50bp	hCRISPRa-v2	gCCTACGCAGCTGTCTCGCC	CGG			10	0.57442		chr15	-	84748076	-516	53	54	0.40691	0.39405	0.13069	94	1	0	1	4	5 or fewer	0	0	1	5	57	rs547444872	0.00083	chr15(-):84748073-84748092			1
Transcription factors	ha_tf1_sg4	295	No	9640		ZNF592				Single	4	0|50bp	hCRISPRa-v2	gCCGCGCAGCCCGCCTCGGG	CGG			5	0.61247		chr15	+	84748372	-220	45	49	0.36662	0.33612	0.08393	90	1	0	0	13	20 or fewer	0	0	2	17	91			chr15(+):84748355-84748374			1
Transcription factors	ha_tf1_sg1	296	No	4862		NPAS2				Single	1	0|50bp	GPP	TTCCGCACGCAGAGCCGGCG	GGG		16				chr2	-	100820132	-41	57	58	0.89888	0.8867	0.16596	95	1	0	0	1	5 or fewer	0	0	0	2	31			chr2(-):100820129-100820148			2
Transcription factors	ha_tf1_sg2	296	No	4862		NPAS2				Single	2	0|50bp	hCRISPRa-v2	tGTCCCGCGCAGGGGATGAA	GGG			2	0.72122		chr2	-	100819627	-546	44	47	0.43566	0.38582	0.1092	92	1	0	0	3	5 or fewer	0	0	0	7	57			chr2(-):100819624-100819643			2
Transcription factors	ha_tf1_sg3	296	No	4862		NPAS2				Single	3	0|50bp	GPP, hC-v2	cCAGGGAAGCCGGGGGTCTA	GGG		42	4	0.64432		chr2	+	100819933	-240	30	31	0.24309	0.25924	0.05447	85	1	0	0	19	20 or fewer	0	0	2	16	175			chr2(+):100819916-100819935			2
Transcription factors	ha_tf1_sg4	296	No	4862		NPAS2				Single	4	0|50bp	GPP, Cal	CTCGCCTGCCTCCGCCTGCG	GGG	4, 5 or 6	21				chr2	-	100820014	-159	57	53	0.22087	0.1186	0.02344	71	1	0	1	23	50 or fewer	0	0	3	122	420			chr2(-):100820011-100820030			2
Transcription factors	ha_tf1_sg1	297	No	25803		SPDEF				Single	1	0|50bp	hCRISPRa-v2	Ggcgccagagatacgtcgag	TGG			4	0.62866		chr6	+	34556575	-245	60	69	1	1	0.60879	99	1	0	0	0	5 or fewer	0	0	0	0	14			chr6(+):34556558-34556577			1
Transcription factors	ha_tf1_sg2	297	No	25803		SPDEF				Single	2	0|50bp	Calabrese	GTTAATCAGGAGCCTGCCTG	TGG	1, 2 or 3					chr6	-	34556416	-86	63	64	0.59556	0.55133	0.06833	88	1	0	0	7	10 or fewer	0	0	0	12	162			chr6(-):34556413-34556432			1
Transcription factors	ha_tf1_sg3	297	No	25803		SPDEF				Single	3	0|50bp	hCRISPRa-v2	gATCCATGCCCTGACAGCTA	GGG			5	0.61939		chr6	+	34556479	-149	46	44	0.31747	0.31409	0.07096	88	1	0	0	8	10 or fewer	0	0	1	9	102			chr6(+):34556462-34556481			1
Transcription factors	ha_tf1_sg4	297	No	25803		SPDEF				Single	4	0|50bp	hCRISPRa-v2	Ctgagggtgggcaccaacta	GGG			10	0.54606		chr6	+	34556706	-376	48	49	0.56755	0.50539	0.14411	94	1	2	1	12	20 or fewer	0	2	1	12	108			chr6(+):34556689-34556708	chr1(+):161719621-161719640; chr2(-):182019449-182019468	CTGAGGGTGGGCAGCAACTA; CTGAGGGTGGCCACCAACTA	1
Transcription factors	ha_tf1_sg1	298	No	7101	28962	NR2E1	OSTM1			Single	1	0|50bp	hCRISPRa-v2	gGAGGGGAATAGGGCGTCCC	TGG			3	0.64893		chr6	-	108166015	-76	41	41	0.55608	0.51513	0.0871	91	1	0	1	13	20 or fewer	0	0	2	13	166			chr6(-):108166012-108166031			2
Transcription factors	ha_tf1_sg2	298	No	7101	28962	NR2E1	OSTM1			Single	2	0|50bp	hCRISPRa-v2	gCGGCTCCCAAAGAAAATGC	AGG			5	0.63168		chr6	-	108165882	-209	53	58	0.50757	0.48519	0.08475	90	1	0	0	6	10 or fewer	0	0	1	9	105			chr6(-):108165879-108165898			2
Transcription factors	ha_tf1_sg3	298	No	7101	28962	NR2E1	OSTM1			Single	3	0|50bp	Cal, hC-v2	tCTGACGTCAGCCATGTGCG	GGG	1, 2 or 3		7	0.61771		chr6	-	108165959	-132	60	66	0.44632	0.43813	0.09803	92	1	0	0	7	10 or fewer	0	0	1	7	67			chr6(-):108165956-108165975			2
Transcription factors	ha_tf1_sg4	298	No	7101	28962	NR2E1	OSTM1			Single	4	0|50bp	hCRISPRa-v2	gTGGCTCTGTGCGTGCGTGA	TGG			4	0.64838		chr6	-	108165817	-274	48	53	0.33708	0.38084	0.05434	85	1	0	0	15	20 or fewer	0	0	0	13	202			chr6(-):108165814-108165833			2
Transcription factors	ha_tf1_sg1	299	No	7753		ZNF202				Single	1	0|50bp	hCRISPRa-v2	cCTAGCGGGTCGGAACACGT	GGG			8	0.62391		chr11	+	123741660	1	57	64	1	1	0.5407	99	1	0	0	0	5 or fewer	0	0	0	0	11			chr11(+):123741643-123741662			1
Transcription factors	ha_tf1_sg2	299	No	7753		ZNF202				Single	2	0|50bp	GPP	AAGGCTCCTACTCGGCGAGA	AGG		17				chr11	-	123741710	-49	57	58	0.94751	0.94751	0.19266	96	1	0	1	1	5 or fewer	0	0	1	1	34			chr11(-):123741707-123741726			1
Transcription factors	ha_tf1_sg3	299	No	7753		ZNF202				Single	3	0|50bp	GPP, hC-v2	tTCGCTGCAGAGTGGAGTTA	GGG		35	4	0.63001		chr11	-	123741846	-185	39	39	0.65669	0.60464	0.08305	90	1	0	0	5	5 or fewer	0	0	0	11	114			chr11(-):123741843-123741862			1
Transcription factors	ha_tf1_sg4	299	No	7753		ZNF202				Single	4	0|50bp	GPP, Cal, hC-v2	tTCTTCGCACTGGGTCCTTG	GGG	4, 5 or 6	3	2	0.65677		chr11	-	123741793	-132	55	55	0.44864	0.46195	0.06795	88	1	0	0	8	10 or fewer	0	0	0	7	90	rs145730315	0.00087	chr11(-):123741790-123741809			1
Transcription factors	ha_tf1_sg1	300	No	7728		ZNF175				Single	1	0|50bp	GPP, Cal, hC-v2	aACGGCGTACCTTTATTCCG	CGG	1, 2 or 3	1	5	0.61463		chr19	-	51571144	-143	66	64	1	0.89641	0.43028	99	1	0	0	0	5 or fewer	0	0	0	1	8	rs183837519	0.00034	chr19(-):51571141-51571160			2
Transcription factors	ha_tf1_sg2	300	No	7728		ZNF175				Single	2	0|50bp	GPP, hC-v2	aCGGCATGGCCGCACCCATA	CGG		23	1	0.62914		chr19	-	51571090	-197	54	46	1	0.87273	0.25303	97	1	0	0	0	5 or fewer	0	0	0	1	29			chr19(-):51571087-51571106			2
Transcription factors	ha_tf1_sg3	300	No	7728		ZNF175				Single	3	0|50bp	GPP	AATGTAACCCAAACCGGAAG	TGG		29				chr19	+	51571269	-18	51	53	0.88195	0.8298	0.13229	94	1	0	0	2	5 or fewer	0	0	1	3	73			chr19(+):51571252-51571271			2
Transcription factors	ha_tf1_sg4	300	No	7728		ZNF175				Single	4	0|50bp	GPP, Cal	CGTAGCTTCAAAAGTGTTAG	TGG	4, 5 or 6	8				chr19	+	51571204	-83	48	53	0.62989	0.56219	0.09737	92	1	0	0	3	5 or fewer	0	0	0	5	41			chr19(+):51571187-51571206			2
Transcription factors	ha_tf1_sg1	301	No	26508		HEYL				Single	1	0|50bp	GPP	GACTGGGAGCCTTAGCCGCG	GGG		58				chr1	-	39639658	-23	67	62	0.97806	1	0.20582	96	1	0	0	1	5 or fewer	0	0	0	0	45			chr1(-):39639655-39639674			1
Transcription factors	ha_tf1_sg2	301	No	26508		HEYL				Single	2	0|50bp	GPP, hC-v2	tCGGCGGCGCGTCACCGCGG	GGG		36	2	0.77954		chr1	-	39639795	-160	54	47	0.93542	0.93542	0.23164	97	1	0	0	2	5 or fewer	0	0	0	2	43			chr1(-):39639792-39639811			1
Transcription factors	ha_tf1_sg3	301	No	26508		HEYL				Single	3	0|50bp	GPP, Cal	GCGGCGCAGGAAAGGGCCCT	GGG	1, 2 or 3	6				chr1	-	39639745	-110	51	49	0.2262	0.21732	0.04131	81	1	0	1	15	20 or fewer	0	0	1	19	202			chr1(-):39639742-39639761			1
Transcription factors	ha_tf1_sg4	301	No	26508		HEYL				Single	4	0|50bp	GPP	CTGTCTCGGCTGCCGCGCGC	TGG		87				chr1	+	39639893	-258	22	26	0.72368	0.71406	0.12824	94	1	1	1	4	5 or fewer	0	1	0	5	100			chr1(+):39639876-39639895	chr2(+):237966968-237966987	CTGTCTCGGCTGCCGCGGGC	1
Transcription factors	ha_tf1_sg1	302	No	5465		PPARA				Single	1	0|50bp	hCRISPRa-v2	Cgaggggcggtgcgtgtcgc	GGG			6	0.60806		chr22	+	46150475	-51	28	25	0.86351	0.86351	0.27178	97	1	0	0	5	5 or fewer	0	0	0	5	66			chr22(+):46150458-46150477			2
Transcription factors	ha_tf1_sg2	302	No	5465		PPARA				Single	2	0|50bp	hCRISPRa-v2	aATCGGGCGCCGCCCTCCGG	GGG			2	0.65487		chr22	+	46150344	-182	41	47	0.81095	0.8848	0.22387	97	1	0	0	2	5 or fewer	0	0	0	2	28			chr22(+):46150327-46150346			2
Transcription factors	ha_tf1_sg3	302	No	5465		PPARA				Single	3	0|50bp	hCRISPRa-v2	gCGGCCGCGGGGCGCTAGGT	GGG			4	0.63958		chr22	+	46150279	-247	38	32	0.57067	0.57067	0.16404	95	1	0	0	9	10 or fewer	0	0	1	8	114			chr22(+):46150262-46150281			2
Transcription factors	ha_tf1_sg4	302	No	5465		PPARA				Single	4	0|50bp	hCRISPRa-v2	Agaggtggagggaccgtcca	AGG			9	0.56283		chr22	-	46150220	-306	53	57	0.33354	0.32248	0.06775	88	1	0	2	25	50 or fewer	0	0	3	22	203	rs544644342	0.00053	chr22(-):46150217-46150236			2
Transcription factors	ha_tf1_sg1	303	No	4211		MEIS1				Single	1	0|50bp	GPP	TGCCTGGGCGTGCGATTTAA	TGG		23				chr2	+	66434984	-185	27	28	0.98017	0.98017	0.24105	97	1	0	0	1	5 or fewer	0	0	0	1	39			chr2(+):66434967-66434986			1
Transcription factors	ha_tf1_sg2	303	No	4211		MEIS1				Single	2	0|50bp	GPP, Cal	GCAAGTAGGCTCCTCGGCAG	GGG	4, 5 or 6	2				chr2	-	66435045	-124	49	51	0.85185	0.83303	0.15634	95	1	0	0	4	5 or fewer	0	0	0	5	72			chr2(-):66435042-66435061			1
Transcription factors	ha_tf1_sg3	303	No	4211		MEIS1				Single	3	0|50bp	GPP, hC-v2	gAAGTAGTGGTGGCCATAAC	AGG		26	3	0.57869	0.89231	chr2	-	66435097	-72	39	38	0.67364	0.63531	0.09491	91	1	0	0	6	10 or fewer	0	0	0	7	121			chr2(-):66435094-66435113			1
Transcription factors	ha_tf1_sg4	303	No	4211		MEIS1				Single	4	0|50bp	GPP, hC-v2	tGTGTGTTGCACAGGCGGAG	AGG		28	1		1.04721	chr2	-	66435148	-21	72	66	0.26603	0.25892	0.04165	81	1	0	0	18	20 or fewer	0	0	1	18	189			chr2(-):66435145-66435164			1
Transcription factors	ha_tf1_sg1	304	No	54738		FEV				Single	1	0|50bp	hCRISPRa-v2	tGTGGCCGAGCCGTACCAGA	AGG			5	0.59188		chr2	-	218984700	-392	60	60	0.87163	0.87163	0.32739	98	1	0	0	1	5 or fewer	0	0	1	0	25			chr2(-):218984697-218984716			2
Transcription factors	ha_tf1_sg2	304	No	54738		FEV				Single	2	0|50bp	Calabrese	CCCGGGCCAAGGCTTAAGGG	GGG	4, 5 or 6					chr2	+	218984389	-81	51	55	0.66804	0.64717	0.09344	91	1	0	0	4	5 or fewer	0	0	0	5	118			chr2(+):218984372-218984391			2
Transcription factors	ha_tf1_sg3	304	No	54738		FEV				Single	3	0|50bp	hCRISPRa-v2	gCGGGAGCCGACTGGAAGAA	GGG			4	0.60556		chr2	-	218985629	-1321	55	55	0.2766	0.26879	0.05592	86	1	0	1	7	10 or fewer	0	0	1	8	103			chr2(-):218985626-218985645			2
Transcription factors	ha_tf1_sg4	304	No	54738		FEV				Single	4	0|50bp	hCRISPRa-v2	gACTCTCTGCAAACAGTGAT	GGG			3	0.62552		chr2	+	218985562	-1254	39	43	0.34219	0.3217	0.07432	89	1	1	2	9	20 or fewer	0	1	3	13	124			chr2(+):218985545-218985564	chr4(-):165433724-165433743	GACTCTCAGCAAACAGTGAT	2
Transcription factors	ha_tf1_sg1	305	No	80818	148898	ZNF436	ZNF436-AS1		P1	Main	1	0|50bp	GPP, Cal, hC-v2	gGCAGGCACAGGCGCACTAG	AGG	4, 5 or 6	6	1	0.6485		chr1	-	23368486	-150	52	51	0.63732	0.64786	0.11249	93	1	0	0	7	10 or fewer	0	0	1	6	123			chr1(-):23368483-23368502			1
Transcription factors	ha_tf1_sg2	305	No	80818	148898	ZNF436	ZNF436-AS1		P1	Main	2	0|50bp	hCRISPRa-v2	cGACTCAAGAGAAGCTTCTA	GGG			9	0.58743		chr1	-	23368702	-366	49	45	0.6326	0.488	0.0901	91	1	0	0	2	5 or fewer	0	0	0	9	74			chr1(-):23368699-23368718			1
Transcription factors	ha_tf1_sg3	305	No	80818	148898	ZNF436	ZNF436-AS1		P1	Main	3	0|50bp	GPP, Cal	TCCGCCTCTGATTGGCAGAG	TGG	1, 2 or 3	2				chr1	-	23368429	-93	61	67	0.40199	0.38658	0.06438	87	1	0	1	3	5 or fewer	0	0	2	6	94			chr1(-):23368426-23368445			1
Transcription factors	ha_tf1_sg4	305	No	80818	148898	ZNF436	ZNF436-AS1		P1	Main	4	0|50bp	GPP, hC-v2	gGCAGAGCGGAGGCGTTCCC	TGG		42	3	0.60865		chr1	-	23368345	-9	25	30	0.33455	0.44668	0.07179	89	1	0	1	15	20 or fewer	0	0	1	10	122			chr1(-):23368342-23368361			1
Transcription factors	ha_tf1_sg1	306	No	4205		MEF2A				Single	1	0|50bp	GPP	TCGGTGGGTTCTAGAGTAAT	TGG		45				chr15	-	99565789	-203	38	38	1	0.93584	0.19194	96	1	0	0	0	5 or fewer	0	0	0	1	46			chr15(-):99565786-99565805			2
Transcription factors	ha_tf1_sg2	306	No	4205		MEF2A				Single	2	0|50bp	GPP, hC-v2	gCACAGAACGAGTTCCGGTC	TGG		22	5	0.60907		chr15	+	99565941	-51	49	51	0.79462	0.76888	0.28004	97	1	0	0	1	5 or fewer	0	0	0	2	28			chr15(+):99565924-99565943			2
Transcription factors	ha_tf1_sg3	306	No	4205		MEF2A				Single	3	0|50bp	GPP, hC-v2	gAGTCACGGTGCTTGGAAGC	GGG		52	9	0.57783		chr15	-	99565738	-254	52	53	0.50761	0.48097	0.10063	92	1	0	0	10	10 or fewer	0	0	2	11	104			chr15(-):99565735-99565754			2
Transcription factors	ha_tf1_sg4	306	No	4205		MEF2A				Single	4	0|50bp	GPP, Cal, hC-v2	gAAACTGATGGGGAGAAGCG	AGG	1, 2 or 3	1	3	0.70704		chr15	+	99565845	-147	65	65	0.22303	0.21695	0.03469	78	1	0	1	22	50 or fewer	0	0	1	29	216			chr15(+):99565828-99565847			2
Transcription factors	ha_tf1_sg1	307	No	7673	342909	ZNF222	ZNF284			Single	1	0|50bp	hCRISPRa-v2	gACTCGCCCGTGTGAGACAA	AGG			1	0.66303		chr19	-	44025255	-88	49	52	0.83991	0.83991	0.11353	93	1	0	0	2	5 or fewer	0	0	0	2	58			chr19(-):44025252-44025271			1
Transcription factors	ha_tf1_sg2	307	No	7673	342909	ZNF222	ZNF284			Single	2	0|50bp	hCRISPRa-v2	gTGTGTCCCGAATAAGCAGT	GGG			7	0.53755		chr19	+	44025143	-200	66	66	0.41759	0.40121	0.08951	91	1	0	0	5	5 or fewer	0	0	1	5	56			chr19(+):44025126-44025145			1
Transcription factors	ha_tf1_sg3	307	No	7673	342909	ZNF222	ZNF284			Single	3	0|50bp	hCRISPRa-v2	gAAAATTTCTAGCTAGATGA	AGG			9	0.47456		chr19	+	44025025	-318	49	53	0.33935	0.29746	0.03842	80	1	0	0	19	20 or fewer	0	0	2	26	200			chr19(+):44025008-44025027			1
Transcription factors	ha_tf1_sg4	307	No	7673	342909	ZNF222	ZNF284			Single	4	0|50bp	hCRISPRa-v2	gGAGTCCACACGCTCTGTGG	AGG			5	0.54773		chr19	+	44025307	-36	59	62	0.49279	0.43881	0.10713	92	1	1	0	6	10 or fewer	0	1	2	10	87			chr19(+):44025290-44025309	chr19(+):44002918-44002937	GGAGTCCAGACGCTCTGTGG	1
Transcription factors	ha_tf1_sg1	308	No	80108		ZFP2				Single	1	0|50bp	GPP, hC-v2	cCCGGCTAAAGTCGTCTCTC	TGG			5	0.61697		chr5	-	178895710	-205	45	46	1	1	0.18629	96	1	0	0	0	5 or fewer	0	0	0	0	39	rs190921042	0.00076	chr5(-):178895707-178895726			2
Transcription factors	ha_tf1_sg2	308	No	80108		ZFP2				Single	2	0|50bp	GPP	GAAATGTAGTCTGGCGCTCC	GGG		46				chr5	+	178895910	-5	47	48	0.89778	0.74763	0.28711	98	1	0	0	3	5 or fewer	0	0	0	5	61	rs556108714	0.00053	chr5(+):178895893-178895912			2
Transcription factors	ha_tf1_sg3	308	No	80108		ZFP2				Single	3	0|50bp	GPP, Cal, hC-v2	gTGCGAGAACGGGGCCCCAG	AGG	1, 2 or 3	5	10	0.53934		chr5	-	178895834	-81	59	59	0.4301	0.39632	0.05353	85	1	0	0	8	10 or fewer	0	0	5	8	95			chr5(-):178895831-178895850			2
Transcription factors	ha_tf1_sg4	308	No	80108		ZFP2				Single	4	0|50bp	GPP, Cal	GACACACCGATGACCTGCAG	AGG	1, 2 or 3	1				chr5	+	178895779	-136	62	61	0.30956	0.31998	0.08718	91	1	0	0	13	20 or fewer	0	0	1	17	89			chr5(+):178895762-178895781			2
Transcription factors	ha_tf1_sg1	309	No	57491		AHRR				Single	1	0|50bp	hCRISPRa-v2	cGGGCGGTGTAGACCCGAAC	AGG			7	0.579		chr5	-	321342	-402	43	42	0.92469	0.88238	0.40787	99	1	0	0	1	5 or fewer	0	0	0	2	7			chr5(-):321339-321358			1
Transcription factors	ha_tf1_sg2	309	No	57491		AHRR				Single	2	0|50bp	GPP	GGTGCCGGCGCTCGCATCCC	GGG		64				chr5	-	321730	-14	43	45	0.8597	0.85804	0.21186	96	1	0	0	2	5 or fewer	0	0	0	3	67			chr5(-):321727-321746			1
Transcription factors	ha_tf1_sg3	309	No	57491		AHRR				Single	3	0|50bp	GPP, hC-v2	gACGCCATCCGGTTCCCCTG	GGG		28	3	0.66454		chr5	-	321560	-184	67	67	0.78978	0.74392	0.14042	94	1	0	0	3	5 or fewer	0	0	0	6	42			chr5(-):321557-321576			1
Transcription factors	ha_tf1_sg4	309	No	57491		AHRR				Single	4	0|50bp	GPP, hC-v2	gCAGAGGGCGCCCGCGGGTC	CGG		14	4	0.61981		chr5	-	321625	-119	27	26	0.38135	0.3736	0.08794	91	1	0	0	21	50 or fewer	0	0	1	24	197			chr5(-):321622-321641			1
Transcription factors	ha_tf1_sg1	310	No	402381		SOHLH1				Single	1	0|50bp	GPP, Cal	GCTAGAGCGCATGCGCTATG	GGG	4, 5 or 6	4				chr9	-	135699603	-123	47	46	0.82616	0.82616	0.23508	97	1	0	0	2	5 or fewer	0	0	0	2	32	rs554081872	0.00027	chr9(-):135699600-135699619			2
Transcription factors	ha_tf1_sg2	310	No	402381		SOHLH1				Single	2	0|50bp	GPP, hC-v2	tGGGAACCGAGGCGACCCCC	GGG		75	5	0.62816		chr9	-	135699779	-299	56	54	0.59291	0.59291	0.10536	92	1	0	0	3	5 or fewer	0	0	0	3	80			chr9(-):135699776-135699795			2
Transcription factors	ha_tf1_sg3	310	No	402381		SOHLH1				Single	3	0|50bp	GPP	CGGAAGGGGCCGTGCGCGTG	GGG		54				chr9	-	135699495	-15	49	54	0.53237	0.71476	0.11153	93	1	0	1	13	20 or fewer	0	0	2	5	98			chr9(-):135699492-135699511			2
Transcription factors	ha_tf1_sg4	310	No	402381		SOHLH1				Single	4	0|50bp	GPP, hC-v2	gGTGCTGGAAAGGGACTCGG	GGG		61	7	0.617		chr9	+	135699689	-209	47	49	0.22274	0.24502	0.03544	79	1	0	1	22	50 or fewer	0	0	2	20	227			chr9(+):135699672-135699691			2
Transcription factors	ha_tf1_sg1	311	No	9880		ZBTB39				Single	1	0|50bp	GPP	CAGACTCTCCATCCGCCGCG	CGG		26				chr12	+	57006525	-37	69	71	0.97381	0.87146	0.18933	96	1	0	0	1	5 or fewer	0	0	0	2	45			chr12(+):57006508-57006527			1
Transcription factors	ha_tf1_sg2	311	No	9880		ZBTB39				Single	2	0|50bp	GPP, hC-v2	CgggTCCAGGACCTGCGCGA	GGG		28	2	0.75302		chr12	+	57006687	-199	49	49	0.86527	0.76409	0.10951	92	1	0	0	2	5 or fewer	0	0	0	4	72			chr12(+):57006670-57006689			1
Transcription factors	ha_tf1_sg3	311	No	9880		ZBTB39				Single	3	0|50bp	hCRISPRa-v2	cTGTGAGCGTAGAACAGGGG	AGG			6	0.63899		chr12	-	57006804	-316	67	66	0.4443	0.41372	0.06138	87	1	0	1	8	10 or fewer	0	0	3	9	113			chr12(-):57006801-57006820			1
Transcription factors	ha_tf1_sg4	311	No	9880		ZBTB39				Single	4	0|50bp	GPP, Cal	GCTGCCTCCTCCGGGACGGC	GGG	4, 5 or 6	5				chr12	-	57006585	-97	34	33	0.3849	0.3932	0.05977	86	1	0	1	16	20 or fewer	0	0	1	16	196			chr12(-):57006582-57006601			1
Transcription factors	ha_tf1_sg1	312	No	57541		ZNF398				Single	1	0|50bp	hCRISPRa-v2	gAGTGCACCGGGAACCGCGC	GGG			4	0.66171		chr7	-	149147442	-13	55	55	0.75912	0.75286	0.20296	96	1	0	0	4	5 or fewer	0	0	0	5	35			chr7(-):149147439-149147458			2
Transcription factors	ha_tf1_sg2	312	No	57541		ZNF398				Single	2	0|50bp	hCRISPRa-v2	gGTGAGCTGAACCTTCTCGT	GGG			2	0.6982		chr7	+	149147259	-196	65	65	0.66606	0.61667	0.1367	94	1	0	0	4	5 or fewer	0	0	0	7	65			chr7(+):149147242-149147261			2
Transcription factors	ha_tf1_sg3	312	No	57541		ZNF398				Single	3	0|50bp	hCRISPRa-v2	cGCAAAGCCGGGCTCATTCT	GGG			10	0.61203		chr7	-	149147208	-247	32	28	0.6508	0.6508	0.12585	94	1	0	0	4	5 or fewer	0	0	0	4	66			chr7(-):149147205-149147224			2
Transcription factors	ha_tf1_sg4	312	No	57541		ZNF398				Single	4	0|50bp	hCRISPRa-v2	tCTTGGGCTTCGGTGTGGGG	AGG			9	0.61491		chr7	-	149147312	-143	44	48	0.30301	0.26869	0.05004	84	1	0	1	17	20 or fewer	0	0	1	24	158			chr7(-):149147309-149147328			2
Transcription factors	ha_tf1_sg1	313	No	6773		STAT2				Single	1	0|50bp	hCRISPRa-v2	tAGGCACTTTCTACGAGGGG	AGG			10	0.62032		chr12	+	56360395	-287	65	65	1	0.86777	0.1932	96	1	0	0	1	5 or fewer	0	0	0	2	49			chr12(+):56360378-56360397			1
Transcription factors	ha_tf1_sg2	313	No	6773		STAT2				Single	2	0|50bp	Calabrese	CTTCCGCTGCCAACTACAAG	GGG	4, 5 or 6					chr12	-	56360190	-82	57	56	0.92386	0.71997	0.22021	97	1	0	0	3	5 or fewer	0	0	0	7	69			chr12(-):56360187-56360206			1
Transcription factors	ha_tf1_sg3	313	No	6773		STAT2				Single	3	0|50bp	hCRISPRa-v2	gCTTGTCCCGCCCTGCGGAG	GGG			5	0.67458		chr12	-	56360312	-204	54	56	0.59596	0.54861	0.08803	91	1	0	0	5	5 or fewer	0	0	0	6	74			chr12(-):56360309-56360328			1
Transcription factors	ha_tf1_sg4	313	No	6773		STAT2				Single	4	0|50bp	Calabrese	CTGAATGGCAGCCAGTGTCG	GGG	1, 2 or 3					chr12	-	56360242	-134	67	69	0.43121	0.42621	0.06611	88	1	0	0	6	10 or fewer	0	0	0	7	117			chr12(-):56360239-56360258			1
Transcription factors	ha_tf1_sg1	314	No	116071		BATF2				Single	1	0|50bp	hCRISPRa-v2	gTGGCCACTCCGCCCCCAGA	GGG			5	0.61579		chr11	+	64997025	-53	52	58	0.34529	0.33988	0.0491	84	1	0	1	11	20 or fewer	0	0	2	12	169	rs184793613	0.00064	chr11(+):64997008-64997027			2
Transcription factors	ha_tf1_sg2	314	No	116071		BATF2				Single	2	0|50bp	Calabrese	CACGTGAGCAAGCCTGAGCC	AGG	4, 5 or 6					chr11	-	64997079	-107	42	43	0.31542	0.29359	0.07914	90	1	0	0	12	20 or fewer	0	0	4	16	131			chr11(-):64997076-64997095			2
Transcription factors	ha_tf1_sg3	314	No	116071		BATF2				Single	3	0|50bp	hCRISPRa-v2	tGGGCCCCTTCTCTGGAAAG	AGG			2	0.66822		chr11	+	64997147	-175	56	60	0.20179	0.17199	0.02974	75	1	0	1	21	50 or fewer	0	0	4	33	221			chr11(+):64997130-64997149			2
Transcription factors	ha_tf1_sg4	314	No	116071		BATF2				Single	4	0|50bp	hCRISPRa-v2	gGTATGAGGAGGGTGTTCTA	GGG			1	0.6684		chr11	+	64997207	-235		41		0.25751	0.0548	85	1	1			Unspecific	0	1	3	26	127			chr11(+):64997190-64997209	chr6(+):42332836-42332855	GGTATGAGGAGGGTCTTCTA	2
Transcription factors	ha_tf1_sg1	315	No	2113		ETS1				Single	1	0|50bp	hCRISPRa-v2	tGGGCCGGGCGATGTCCGCT	TGG			3	0.61194		chr11	+	128522425	-126	39	30	0.90702	0.90702	0.2264	97	1	0	0	3	5 or fewer	0	0	0	3	48	rs564102496	0.0001	chr11(+):128522408-128522427			1
Transcription factors	ha_tf1_sg2	315	No	2113		ETS1				Single	2	0|50bp	Cal, hC-v2	cCGCGAGAAACGCCCTAAAg	AGG	4, 5 or 6		4	0.61113		chr11	-	128522359	-60	48	45	0.89452	0.89452	0.31215	98	1	0	0	1	5 or fewer	0	0	0	1	13			chr11(-):128522356-128522375			1
Transcription factors	ha_tf1_sg3	315	No	2113		ETS1				Single	3	0|50bp	hCRISPRa-v2	cGCCCGCGGCCCAAAGCGAA	AGG			6	0.60988		chr11	+	128522518	-219	52	52	0.63518	0.77689	0.30958	98	1	0	0	2	5 or fewer	0	0	0	1	18			chr11(+):128522501-128522520			1
Transcription factors	ha_tf1_sg4	315	No	2113		ETS1				Single	4	0|50bp	hCRISPRa-v2	gACCGCGGAGGAGCAGTGCG	TGG			5	0.61004		chr11	+	128522570	-271	59	62	0.43114	0.39381	0.06642	88	1	0	1	6	10 or fewer	0	0	2	9	115			chr11(+):128522553-128522572			1
Transcription factors	ha_tf1_sg1	316	No	27164		SALL3				Single	1	0|50bp	GPP	GCGGCGCAGACACTCTATAA	AGG		27				chr18	+	78979792	-29		42		1	0.51086	99	1	0			Unknown	0	0	0	0	12			chr18(+):78979775-78979794			2
Transcription factors	ha_tf1_sg2	316	No	27164		SALL3				Single	2	0|50bp	hCRISPRa-v2	aGGGCGCAGGCAGCAAACTT	TGG			5	0.55118		chr18	-	78979848	27		59		0.62224	0.10464	92	1	0			Unknown	0	0	1	7	157			chr18(-):78979845-78979864			2
Transcription factors	ha_tf1_sg3	316	No	27164		SALL3				Single	3	0|50bp	GPP, hC-v2	gAGCCGCGGCGGAGCAGCGA	AGG		29	2	0.59234		chr18	+	78979624	-197		44		0.51879	0.09934	92	1	0			Unknown	0	0	0	9	107			chr18(+):78979607-78979626			2
Transcription factors	ha_tf1_sg4	316	No	27164		SALL3				Single	4	0|50bp	GPP, hC-v2	cCGCGGGCAGGGCTCCGACC	CGG		11	4	0.55507		chr18	-	78979705	-116		32		0.48584	0.08609	90	1	0			Unknown	0	0	1	8	141			chr18(-):78979702-78979721			2
Transcription factors	ha_tf1_sg1	317	No	6615		SNAI1				Single	1	0|50bp	GPP	GCGGGACGTCGAGCGAAGCG	AGG		63				chr20	-	49982702	-278	60	62	1	1	0.48589	99	1	0	0	0	5 or fewer	0	0	0	0	33			chr20(-):49982699-49982718			1
Transcription factors	ha_tf1_sg2	317	No	6615		SNAI1				Single	2	0|50bp	GPP, Cal	GATTGGCGCGGAGGTGACAA	AGG	4, 5 or 6	2				chr20	+	49982891	-89	54	57	0.65565	0.58632	0.12246	93	1	0	0	3	5 or fewer	0	0	0	5	55			chr20(+):49982874-49982893			1
Transcription factors	ha_tf1_sg3	317	No	6615		SNAI1				Single	3	0|50bp	GPP, hC-v2	gCGGGGACTCCTCCGAGGCG	GGG		49	1		1.50018	chr20	-	49982771	-209	48	49	0.47896	0.445	0.10075	92	1	0	0	7	10 or fewer	0	0	1	8	104			chr20(-):49982768-49982787			1
Transcription factors	ha_tf1_sg4	317	No	6615		SNAI1				Single	4	0|50bp	GPP, Cal	GCAGCCGGCGCACCTGCTCG	GGG	4, 5 or 6	4				chr20	+	49982841	-139	56	50	0.26656	0.28424	0.06921	88	1	0	3	13	20 or fewer	0	0	5	11	143			chr20(+):49982824-49982843			1
Transcription factors	ha_tf1_sg1	318	No	1810	100131564	DR1	CCDC18-AS1			Single	1	0|50bp	hCRISPRa-v2	gCCACACCCGGAAGTCGGTC	CGG			4	0.63471		chr1	+	93345861	-46	41	37	0.96815	0.92568	0.30702	98	1	0	0	1	5 or fewer	0	0	0	2	31			chr1(+):93345844-93345863			2
Transcription factors	ha_tf1_sg2	318	No	1810	100131564	DR1	CCDC18-AS1			Single	2	0|50bp	hCRISPRa-v2	cCGGACGCTACATCTGGGAA	GGG			2	0.66439		chr1	-	93345652	-255	56	54	0.6857	0.67631	0.13719	94	1	0	0	1	5 or fewer	0	0	0	3	44			chr1(-):93345649-93345668			2
Transcription factors	ha_tf1_sg3	318	No	1810	100131564	DR1	CCDC18-AS1			Single	3	0|50bp	Cal, hC-v2	gTGCTTGCCAGGACCGTAGC	AGG	4, 5 or 6		6	0.60204		chr1	+	93345777	-130	48	53	0.6782	0.6782	0.1495	95	1	0	0	7	10 or fewer	0	0	0	7	78			chr1(+):93345760-93345779			2
Transcription factors	ha_tf1_sg4	318	No	1810	100131564	DR1	CCDC18-AS1			Single	4	0|50bp	hCRISPRa-v2	gGCGCAAAGGGTGTCGGGAG	CGG			10	0.57901		chr1	+	93345921	14	42	44	0.27509	0.44719	0.07946	90	1	0	0	11	20 or fewer	0	0	0	6	157			chr1(+):93345904-93345923			2
Transcription factors	ha_tf1_sg1	319	No	7581		ZNF33A				Single	1	0|50bp	hCRISPRa-v2	gCAGACGTAGCCGGCGGACG	AGG			8	0.5948		chr10	-	38010658	-35	53	52	0.8455	0.82556	0.23444	97	1	0	0	2	5 or fewer	0	0	0	3	33			chr10(-):38010655-38010674			1
Transcription factors	ha_tf1_sg2	319	No	7581		ZNF33A				Single	2	0|50bp	hCRISPRa-v2	cTTTCCCCGGGGCACTCCAA	AGG			1	0.69139		chr10	-	38010470	-223	41	44	0.44957	0.39116	0.10814	92	1	0	0	5	5 or fewer	0	0	1	10	65			chr10(-):38010467-38010486			1
Transcription factors	ha_tf1_sg3	319	No	7581		ZNF33A				Single	3	0|50bp	hCRISPRa-v2	cTCGCCCGGCCTCACGGGAA	AGG			5	0.65908		chr10	+	38010590	-103	50	48	0.40285	0.40285	0.17276	95	1	0	0	8	10 or fewer	0	0	0	8	43			chr10(+):38010573-38010592			1
Transcription factors	ha_tf1_sg4	319	No	7581		ZNF33A				Single	4	0|50bp	hCRISPRa-v2	gAAGTGCCCCGCTAGGCAGT	GGG			4	0.6606		chr10	-	38010536	-157	55	54	0.3338	0.32913	0.1445	94	1	1	0	6	10 or fewer	0	1	0	6	39			chr10(-):38010533-38010552	chr10(+):42638714-42638733	GAGGTGCCCCGCTAGGCAGT	1
Transcription factors	ha_tf1_sg1	320	No	146198		ZFP90			P1	Main	1	0|50bp	GPP, hC-v2	cGGCTTCCGAAGGCGCGTTA	GGG		1	5	0.63939		chr16	-	68539175	-116	43	55	1	1	0.85053	100	1	0	0	0	5 or fewer	0	0	0	0	5	rs529762010	0.00045	chr16(-):68539172-68539191			2
Transcription factors	ha_tf1_sg2	320	No	146198		ZFP90			P1	Main	2	0|50bp	GPP	TGTAGTTCGCGCGCCCGGCG	TGG		27				chr16	+	68539245	-46	53	59	0.81782	0.73821	0.40972	99	1	0	0	2	5 or fewer	0	0	0	3	16			chr16(+):68539228-68539247			2
Transcription factors	ha_tf1_sg3	320	No	146198		ZFP90			P1	Main	3	0|50bp	GPP, hC-v2	gAATCGGCCGGGAAAGACCC	TGG		45	7	0.62236		chr16	-	68539045	-246	54	52	0.5911	0.5911	0.12883	94	1	0	0	3	5 or fewer	0	0	0	3	42			chr16(-):68539042-68539061			2
Transcription factors	ha_tf1_sg4	320	No	146198		ZFP90			P1	Main	4	0|50bp	GPP, hC-v2	cGGACAGTGACTGGAATACA	GGG		23	10	0.59391		chr16	+	68539113	-178	60	59	0.32179	0.27699	0.07496	89	1	0	0	11	20 or fewer	0	0	7	19	101			chr16(+):68539096-68539115			2
Transcription factors	ha_tf1_sg1	321	No	79977		GRHL2				Single	1	0|50bp	Calabrese	CGGAGTGAGTTACCTGCACT	CGG	1, 2 or 3					chr8	+	101492310	-129	56	61	0.78679	0.76811	0.1688	95	1	0	0	3	5 or fewer	0	0	0	6	55			chr8(+):101492293-101492312			1
Transcription factors	ha_tf1_sg2	321	No	79977		GRHL2				Single	2	0|50bp	hCRISPRa-v2	gGGACGAGCTGCGCGATGAT	TGG			3	0.62421		chr8	-	101492382	-57	43	47	0.77965	0.77965	0.26886	97	1	0	0	3	5 or fewer	0	0	0	3	42			chr8(-):101492379-101492398			1
Transcription factors	ha_tf1_sg3	321	No	79977		GRHL2				Single	3	0|50bp	hCRISPRa-v2	gCGGCATGCTTGCAGCTCGG	CGG			1	0.66349		chr8	-	101492256	-183	61	60	0.58294	0.51457	0.12715	94	1	0	0	4	5 or fewer	0	0	0	8	52			chr8(-):101492253-101492272			1
Transcription factors	ha_tf1_sg4	321	No	79977		GRHL2				Single	4	0|50bp	hCRISPRa-v2	cTAGCCGGAAAGGTGGGATA	AGG			9	0.57662		chr8	-	101492570	131	43	37	0.47605	0.54838	0.06368	87	1	0	0	5	5 or fewer	0	0	0	5	89			chr8(-):101492567-101492586			1
Transcription factors	ha_tf1_sg1	322	No	342357		ZKSCAN2				Single	1	0|50bp	Calabrese	TGGACTCTCGCGAGAGCGCG	CGG	1, 2 or 3					chr16	+	25257967	-133	55	52	0.69616	0.69616	0.18178	96	1	0	1	1	5 or fewer	0	0	1	1	28			chr16(+):25257950-25257969			2
Transcription factors	ha_tf1_sg2	322	No	342357		ZKSCAN2				Single	2	0|50bp	Calabrese	CCCGCGCGAGGCGTCCTGGC	GGG	4, 5 or 6					chr16	+	25257910	-76	37	34	0.63643	0.63643	0.16284	95	1	0	0	5	5 or fewer	0	0	0	5	78			chr16(+):25257893-25257912			2
Transcription factors	ha_tf1_sg3	322	No	342357		ZKSCAN2				Single	3	0|50bp	hCRISPRa-v2	aGAGCTGCGGGGCGAAGCCA	GGG			9	0.57504		chr16	+	25257767	67	52	52	0.25385	0.24857	0.05814	86	1	0	1	14	20 or fewer	0	0	2	16	159	rs567476748	0.00099	chr16(+):25257750-25257769			2
Transcription factors	ha_tf1_sg4	322	No	342357		ZKSCAN2				Single	4	0|50bp	hCRISPRa-v2	gCGCCCCCCGCGCTCTCCGC	GGG			1	0.67549		chr16	-	25257828	6	34	31	0.22828	0.22676	0.05321	85	1	0	1	19	20 or fewer	0	0	1	21	198			chr16(-):25257825-25257844			2
Transcription factors	ha_tf1_sg1	323	No	5629	100505832	PROX1	PROX1-AS1			Single	1	0|50bp	GPP, Cal	CGCCTCGCGATTGGGTGCTG	GGG	4, 5 or 6	9				chr1	+	213987878	-95	56	52	0.82697	0.81235	0.17237	95	1	0	0	1	5 or fewer	0	0	0	2	28			chr1(+):213987861-213987880			1
Transcription factors	ha_tf1_sg2	323	No	5629	100505832	PROX1	PROX1-AS1			Single	2	0|50bp	hCRISPRa-v2	tGCCCGCAGATGGCTCGCTC	CGG			1		0.78856	chr1	+	213987659	-314	52	51	0.68614	0.6837	0.17629	96	1	0	0	3	5 or fewer	0	0	0	4	65			chr1(+):213987642-213987661			1
Transcription factors	ha_tf1_sg3	323	No	5629	100505832	PROX1	PROX1-AS1			Single	3	0|50bp	GPP	TTACTTTAAGACACAGCTGA	AGG		21				chr1	-	213987932	-41	60	65	0.34334	0.2576	0.03693	79	1	0	1	11	20 or fewer	0	0	4	25	200			chr1(-):213987929-213987948			1
Transcription factors	ha_tf1_sg4	323	No	5629	100505832	PROX1	PROX1-AS1			Single	4	0|50bp	GPP, Cal, hC-v2	gCAAGGCAAGAGAACTTGGG	AGG	1, 2 or 3	20	4	0.62552		chr1	-	213987822	-151	68	70	0.20775	0.15082	0.02898	75	1	2	1	23	50 or fewer	0	2	5	54	228			chr1(-):213987819-213987838	chr11(+):13449753-13449772; chr15(-):39916850-39916869	GAAAGGCAAGAGAACTTGGG; GCAAGGCAAGAAAACTTGGG	1
Transcription factors	ha_tf1_sg1	324	No	148268	148266	ZNF570	ZNF569		P1	Main	1	0|50bp	GPP, Cal	GCCGTGTTACAAACCCTGCG	CGG	1, 2 or 3	1				chr19	+	37469220	-136	73	71	0.59345	0.56276	0.15358	95	1	0	0	2	5 or fewer	0	0	0	3	35			chr19(+):37469203-37469222			2
Transcription factors	ha_tf1_sg2	324	No	148268	148266	ZNF570	ZNF569		P1	Main	2	0|50bp	GPP, hC-v2	gGCCCAGCGTCACACTACAC	GGG		65	1	0.67915		chr19	-	37469081	-275	64	66	0.51467	0.54264	0.18578	96	1	0	0	7	10 or fewer	0	0	1	7	51			chr19(-):37469078-37469097			2
Transcription factors	ha_tf1_sg3	324	No	148268	148266	ZNF570	ZNF569		P1	Main	3	0|50bp	GPP, hC-v2	cAACTCCCGCGGGGTCCGCT	GGG		26	8	0.58251		chr19	-	37469293	-63	46	47	0.44717	0.44717	0.23182	97	1	0	0	5	5 or fewer	0	0	0	5	23	rs561251259	0.00061	chr19(-):37469290-37469309			2
Transcription factors	ha_tf1_sg4	324	No	148268	148266	ZNF570	ZNF569		P1	Main	4	0|50bp	hCRISPRa-v2	cTCCCCGCCCTGGTTGCTAA	GGG			5	0.62202		chr19	+	37469029	-327	53	56	0.42014	0.38445	0.06567	88	1	0	0	6	10 or fewer	0	0	2	7	104			chr19(+):37469012-37469031			2
Transcription factors	ha_tf1_sg1	325	No	81789	22993	TIGD6	HMGXB3			Single	1	0|50bp	hCRISPRa-v2	cGGCACACCACGGATCGCCA	GGG			5	0.65594		chr5	-	150000738	-165	68	66	0.96296	0.96296	0.27267	97	1	0	0	1	5 or fewer	0	0	0	1	37			chr5(-):150000735-150000754			1
Transcription factors	ha_tf1_sg2	325	No	81789	22993	TIGD6	HMGXB3			Single	2	0|50bp	hCRISPRa-v2	gGGCTGTTGCGCTTGCGCCA	GGG			10	0.61497		chr5	+	150000662	-89	34	39	0.802	0.802	0.17651	96	1	0	0	5	5 or fewer	0	0	0	5	52			chr5(+):150000645-150000664			1
Transcription factors	ha_tf1_sg3	325	No	81789	22993	TIGD6	HMGXB3			Single	3	0|50bp	hCRISPRa-v2	cCCGGGGAGCTCGAGGAAGA	CGG			8	0.64205		chr5	-	150000813	-240	53	45	0.34825	0.30689	0.03378	78	1	0	3	10	20 or fewer	0	0	5	15	234			chr5(-):150000810-150000829			1
Transcription factors	ha_tf1_sg4	325	No	81789	22993	TIGD6	HMGXB3			Single	4	0|50bp	hCRISPRa-v2	gACCCACACGAACTGCTCAA	AGG			6	0.65381		chr5	-	150000610	-37	56	62	0.25081	0.24596	0.03273	77	1	0	1	14	20 or fewer	0	0	2	15	168			chr5(-):150000607-150000626			1
Transcription factors	ha_tf1_sg1	326	No	1874		E2F4				Single	1	0|50bp	Cal, hC-v2	gGGTGCAGCCGCAAAACTTC	AGG	4, 5 or 6		4	0.6636		chr16	-	67192053	-114	32	28	0.74269	0.70672	0.16913	95	1	0	0	3	5 or fewer	0	0	0	4	69			chr16(-):67192050-67192069			2
Transcription factors	ha_tf1_sg2	326	No	1874		E2F4				Single	2	0|50bp	Cal, hC-v2	aAAACTACCTGGGTAGACCG	GGG	4, 5 or 6		10	0.59691		chr16	-	67191995	-172	70	74	0.4271	0.4271	0.15579	95	1	0	0	3	5 or fewer	0	0	0	3	47			chr16(-):67191992-67192011			2
Transcription factors	ha_tf1_sg3	326	No	1874		E2F4				Single	3	0|50bp	hCRISPRa-v2	gAAGGCGCACGGGACGGAAG	CGG			3	0.67292		chr16	+	67192115	-52	47	45	0.40744	0.42158	0.09927	92	1	0	0	50	50 or fewer	0	0	0	47	130			chr16(+):67192098-67192117			2
Transcription factors	ha_tf1_sg4	326	No	1874		E2F4				Single	4	0|50bp	hCRISPRa-v2	cTCTGCCTAGTCCCCATCTT	GGG			7	0.63023		chr16	-	67191862	-305	45	40	0.33587	0.28677	0.04628	83	1	0	0	14	20 or fewer	0	0	2	18	217			chr16(-):67191859-67191878			2
Transcription factors	ha_tf1_sg1	327	No	23051		ZHX3				Single	1	0|50bp	hCRISPRa-v2	Gccgagtcgagcaaggccga	GGG			8	0.64472		chr20	-	41317753	-57	50	48	0.79365	0.78517	0.19307	96	1	0	0	1	5 or fewer	0	0	0	2	32			chr20(-):41317750-41317769			1
Transcription factors	ha_tf1_sg2	327	No	23051		ZHX3				Single	2	0|50bp	hCRISPRa-v2	CcagccgagcGGCCCGGAGT	CGG			6	0.66605		chr20	-	41317681	15	53	53	0.64562	0.57292	0.10244	92	1	0	0	5	5 or fewer	0	0	0	7	98			chr20(-):41317678-41317697			1
Transcription factors	ha_tf1_sg3	327	No	23051		ZHX3				Single	3	0|50bp	hCRISPRa-v2	cTCCCCGCCCCACCGTGTGG	AGG			3	0.69323		chr20	+	41317932	-236	51	54	0.31212	0.31442	0.04712	83	1	0	0	16	20 or fewer	0	0	1	15	146			chr20(+):41317915-41317934			1
Transcription factors	ha_tf1_sg4	327	No	23051		ZHX3				Single	4	0|50bp	hCRISPRa-v2	cAGTCCGCCCAGGTCGCCTC	TGG			4	0.67924		chr20	+	41317809	-113	42	43	0.86046	0.86046	0.24362	97	1	1	0	4	5 or fewer	0	1	0	4	71			chr20(+):41317792-41317811	chr14(+):105863090-105863109	CAGTCCGCCCAGGTCCCCTC	1
Transcription factors	ha_tf1_sg1	328	No	63950		DMRTA2				Single	1	0|50bp	hCRISPRa-v2	gCAGAGAGGCGCACCGGACA	CGG			2	0.66763		chr1	-	50423754	-310	59	58	0.79463	0.78267	0.14008	94	1	0	0	8	10 or fewer	0	0	1	8	124			chr1(-):50423751-50423770			2
Transcription factors	ha_tf1_sg2	328	No	63950		DMRTA2				Single	2	0|50bp	hCRISPRa-v2	gCGCCCCAGGCCAGTAAGAG	CGG			6	0.58507		chr1	-	50423824	-380	56	56	0.59557	0.59557	0.09132	91	1	0	0	7	10 or fewer	0	0	1	6	120			chr1(-):50423821-50423840			2
Transcription factors	ha_tf1_sg3	328	No	63950		DMRTA2				Single	3	0|50bp	hCRISPRa-v2	aAGCTCCACTGCGTGCCTCT	GGG			7	0.58486		chr1	+	50423628	-184	50	50	0.55715	0.51679	0.08964	91	1	0	0	8	10 or fewer	0	0	1	11	92			chr1(+):50423611-50423630			2
Transcription factors	ha_tf1_sg4	328	No	63950		DMRTA2				Single	4	0|50bp	Calabrese	ATTGGCCGGGCCCGCGCCCG	GGG	4, 5 or 6					chr1	+	50423564	-120	48	43	0.3843	0.44187	0.13648	94	1	0	0	7	10 or fewer	0	0	0	7	84			chr1(+):50423547-50423566			2
Transcription factors	ha_tf1_sg1	329	No	10210	100129250	TOPORS	SMIM27			Single	1	0|50bp	hCRISPRa-v2	cGGGGGCGAGGGGAAATATC	AGG			3	0.66835		chr9	+	32552760	-173	38	44	0.72127	0.41003	0.11935	93	1	0	0	4	5 or fewer	0	0	0	12	64			chr9(+):32552743-32552762			1
Transcription factors	ha_tf1_sg2	329	No	10210	100129250	TOPORS	SMIM27			Single	2	0|50bp	Cal, hC-v2	tCGAATAAATGGGGTTCCAG	TGG	1, 2 or 3		7	0.56634		chr9	-	32552680	-93	59	68	0.62345	0.56262	0.08122	90	1	0	0	4	5 or fewer	0	0	0	9	88	rs28372759	0.00049	chr9(-):32552677-32552696			1
Transcription factors	ha_tf1_sg3	329	No	10210	100129250	TOPORS	SMIM27			Single	3	0|50bp	hCRISPRa-v2	gCCCCAGGAGATTAAAACGA	TGG			5	0.58803		chr9	-	32552817	-230	62	66	0.44135	0.41019	0.0958	91	1	0	0	8	10 or fewer	0	0	2	9	86			chr9(-):32552814-32552833			1
Transcription factors	ha_tf1_sg4	329	No	10210	100129250	TOPORS	SMIM27			Single	4	0|50bp	hCRISPRa-v2	gAAGAGGCGGAGTCGAGGTG	AGG			2	0.69709		chr9	-	32552606	-19	56	52	0.38252	0.42495	0.06245	87	1	0	2	16	20 or fewer	0	0	2	12	232	rs187268836	0.00027	chr9(-):32552603-32552622			1
Transcription factors	ha_tf1_sg1	330	No	285267	253639	ZNF619	ZNF620			Single	1	0|50bp	hCRISPRa-v2	gCCAGCTAATGCTTCCGTCT	TGG			6	0.5481		chr3	+	40477156	10	45	47	0.80206	0.80206	0.21293	96	1	0	0	1	5 or fewer	0	0	0	1	46	rs531199333	0.00061	chr3(+):40477139-40477158			2
Transcription factors	ha_tf1_sg2	330	No	285267	253639	ZNF619	ZNF620			Single	2	0|50bp	Cal, hC-v2	aACCAGGCGCAGAGCGGTTG	TGG	4, 5 or 6		3	0.60141		chr3	+	40477037	-109	39	41	0.78301	0.74698	0.08782	91	1	0	0	4	5 or fewer	0	0	0	6	121			chr3(+):40477020-40477039			2
Transcription factors	ha_tf1_sg3	330	No	285267	253639	ZNF619	ZNF620			Single	3	0|50bp	hCRISPRa-v2	gACTGTGACCtaagaccatg	GGG			9	0.48421		chr3	-	40476674	-472	69	69	0.49426	0.52193	0.06933	88	1	0	0	8	10 or fewer	0	0	0	11	111			chr3(-):40476671-40476690			2
Transcription factors	ha_tf1_sg4	330	No	285267	253639	ZNF619	ZNF620			Single	4	0|50bp	hCRISPRa-v2	tTCGTGGGAACCATAGAGAA	GGG			2	0.6084		chr3	+	40477089	-57	62	64	0.35251	0.32465	0.06341	87	1	0	0	8	10 or fewer	0	0	0	15	118			chr3(+):40477072-40477091			2
Transcription factors	ha_tf1_sg1	331	No	2649		NR6A1				Single	1	0|50bp	Cal, hC-v2	gCCGACCGCACCAACTGAAG	GGG	1, 2 or 3		1	0.74245		chr9	+	124771422	-173	60	60	0.92163	0.92163	0.46633	99	1	0	0	1	5 or fewer	0	0	0	1	15			chr9(+):124771405-124771424			1
Transcription factors	ha_tf1_sg2	331	No	2649		NR6A1				Single	2	0|50bp	hCRISPRa-v2	gGGGCTTGAAGGTACTCACG	TGG			8	0.56616		chr9	+	124771705	-456	63	62	0.78146	0.73753	0.1597	95	1	0	0	4	5 or fewer	0	0	0	6	63			chr9(+):124771688-124771707			1
Transcription factors	ha_tf1_sg3	331	No	2649		NR6A1				Single	3	0|50bp	hCRISPRa-v2	aACAATGAGTCTTTGCGAGG	AGG			6	0.58071		chr9	+	124771615	-366	62	60	0.52601	0.51963	0.07054	88	1	0	0	5	5 or fewer	0	0	0	6	112			chr9(+):124771598-124771617			1
Transcription factors	ha_tf1_sg4	331	No	2649		NR6A1				Single	4	0|50bp	hCRISPRa-v2	gCTGCCGCGCAAGGCCCTGC	GGG			4	0.60562		chr9	+	124771359	-110	33	34	0.23353	0.25283	0.04226	82	1	0	0	13	20 or fewer	0	0	1	16	208			chr9(+):124771342-124771361			1
Transcription factors	ha_tf1_sg1	332	No	9753		ZSCAN12				Single	1	0|50bp	GPP, hC-v2	cCGCGCGGGGCGCACTTCCG	CGG		32	1	0.71319		chr6	+	28399810	-68	38	39	0.72391	0.70254	0.25837	97	1	0	0	6	10 or fewer	0	0	0	9	41			chr6(+):28399793-28399812			2
Transcription factors	ha_tf1_sg2	332	No	9753		ZSCAN12				Single	2	0|50bp	GPP	TGGCCGCTTCCGGCCTTTGT	GGG		53				chr6	-	28399756	-14	41	35	0.69021	0.71695	0.1263	94	1	0	0	6	10 or fewer	0	0	0	6	54			chr6(-):28399753-28399772			2
Transcription factors	ha_tf1_sg3	332	No	9753		ZSCAN12				Single	3	0|50bp	GPP	CAAAGTGAATGGAGACGCAA	GGG						chr6	-	28400024	-282	62	61	0.33905	0.33013	0.03827	80	1	0	1	8	10 or fewer	0	0	1	11	169			chr6(-):28400021-28400040			2
Transcription factors	ha_tf1_sg4	332	No	9753		ZSCAN12				Single	4	0|50bp	GPP	ACAATGGCTGGGTAAAGAAG	AGG		15				chr6	-	28399938	-196	63	60	0.22373	0.2068	0.024	71	1	0	3	18	50 or fewer	0	0	4	27	252			chr6(-):28399935-28399954			2
Transcription factors	ha_tf1_sg1	333	No	57573		ZNF471				Single	1	0|50bp	Calabrese	CGCGTAATCACGCACTGCGC	AGG	4, 5 or 6					chr19	+	56507717	-141	43	48	1	1	0.29581	98	1	0	0	0	5 or fewer	0	0	0	0	10			chr19(+):56507700-56507719			1
Transcription factors	ha_tf1_sg2	333	No	57573		ZNF471				Single	2	0|50bp	hCRISPRa-v2	gGGTTCCGGCGGGTAAGAGC	AGG			2	0.71192		chr19	-	56507667	-191	50	48	0.86598	0.84205	0.21563	96	1	0	0	1	5 or fewer	0	0	0	3	48			chr19(-):56507664-56507683			1
Transcription factors	ha_tf1_sg3	333	No	57573		ZNF471				Single	3	0|50bp	Calabrese	GTGTTGAGGGGATTGTCCTC	GGG	4, 5 or 6					chr19	-	56507772	-86	51	54	0.24185	0.23839	0.06046	87	1	0	1	18	20 or fewer	0	0	2	16	122			chr19(-):56507769-56507788			1
Transcription factors	ha_tf1_sg4	333	No	57573		ZNF471				Single	4	0|50bp	hCRISPRa-v2	gCCCCAGGAACTAGTAACTA	GGG			9	0.65901		chr19	+	56507595	-263	61	58	0.48182	0.46905	0.10389	92	1	1	0	5	5 or fewer	0	1	0	6	90			chr19(+):56507578-56507597	chr4(-):39864356-39864375	GCCCCAGGAACTAGTACCTA	1
Transcription factors	ha_tf1_sg1	334	Yes	56917		MEIS3			P1	Main	1	0|50bp	GPP, hC-v2	aCCACCAAGGAGCGGGATAG	GGG		26	2	0.64384		chr19	+	47419570	-45	52	55	0.48389	0.47651	0.13396	94	1	0	0	6	10 or fewer	0	0	0	7	73			chr19(+):47419553-47419572			2
Transcription factors	ha_tf1_sg2	334	Yes	56917		MEIS3			P1	Main	2	0|50bp	GPP, Cal	AGCACTTCCGGTGGGAGTCG	GGG	4, 5 or 6	2				chr19	+	47419651	-126	52	55	0.47151	0.45088	0.10226	92	1	0	2	3	5 or fewer	0	0	2	4	84			chr19(+):47419634-47419653			2
Transcription factors	ha_tf1_sg3	334	Yes	56917		MEIS3			P1	Main	3	0|50bp	GPP	ACCGCGGCCCTGGTGCCCCC	AGG		32				chr19	+	47419706	-181	50	52	0.22992	0.21862	0.03958	80	1	0	0	15	20 or fewer	0	0	0	20	168			chr19(+):47419689-47419708			2
Transcription factors	ha_tf1_sg4	334	Yes	56917		MEIS3			P1	Main	4	0|50bp	hCRISPRa-v2	gGGGTCCGTGGTGTGTCCAG	GGG			10	0.48954		chr19	-	47419855	-330	41	43	0.2009	0.27349	0.044	82	1	0	0	18	20 or fewer	0	0	1	17	162			chr19(-):47419852-47419871			2
Transcription factors	ha_tf1_sg1	335	No	1761		DMRT1				Single	1	0|50bp	hCRISPRa-v2	gCACGCCACGCCCGGAGTGG	TGG			4	0.59673		chr9	-	841668	-29	41	42	0.80357	0.76919	0.14584	94	1	0	0	1	5 or fewer	0	0	1	2	58			chr9(-):841665-841684			1
Transcription factors	ha_tf1_sg2	335	No	1761		DMRT1				Single	2	0|50bp	Calabrese	GAACATTCCCGGGACTGCCT	GGG	1, 2 or 3					chr9	-	841588	-109	53	56	0.55298	0.51796	0.10151	92	1	0	0	4	5 or fewer	0	0	0	6	79			chr9(-):841585-841604			1
Transcription factors	ha_tf1_sg3	335	No	1761		DMRT1				Single	3	0|50bp	hCRISPRa-v2	gCGCACCGAGAGATACAGAG	CGG			2	0.62118		chr9	-	841455	-242	76	75	0.35604	0.34363	0.0705	88	1	0	0	8	10 or fewer	0	0	1	8	81			chr9(-):841452-841471			1
Transcription factors	ha_tf1_sg4	335	No	1761		DMRT1				Single	4	0|50bp	hCRISPRa-v2	gGGAGCTAGAAGACCCCATA	GGG			7	0.54813		chr9	+	841304	-393	56	52	0.30297	0.27825	0.0906	91	1	0	2	14	20 or fewer	0	0	3	18	109			chr9(+):841287-841306			1
Transcription factors	ha_tf1_sg1	336	No	8932		MBD2				Single	1	0|50bp	GPP	CGCGCGCAAGCATCATAGAG	CGG		23				chr18	+	54224671	-44	63	59	1	1	0.37448	98	1	0	0	0	5 or fewer	0	0	0	0	18			chr18(+):54224654-54224673			2
Transcription factors	ha_tf1_sg2	336	No	8932		MBD2				Single	2	0|50bp	hCRISPRa-v2	GcgggTCTCCGGGATTCCAA	GGG			9	0.62902		chr18	-	54224610	17	52	56	0.66111	0.65147	0.17171	95	1	0	0	3	5 or fewer	0	0	0	4	39			chr18(-):54224607-54224626			2
Transcription factors	ha_tf1_sg3	336	No	8932		MBD2				Single	3	0|50bp	GPP, Cal, hC-v2	tTGGAGGACCTAAGAGGCGG	TGG	4, 5 or 6	7	5	0.65718		chr18	-	54224724	-97	55	53	0.31901	0.31753	0.04304	82	1	0	0	11	20 or fewer	0	0	0	12	132			chr18(-):54224721-54224740			2
Transcription factors	ha_tf1_sg4	336	No	8932		MBD2				Single	4	0|50bp	GPP, hC-v2	cCCAGCTCCGCGCGCCCAGT	GGG		28	3	0.68698		chr18	-	54224813	-186	35	38	0.30226	0.38257	0.10424	92	1	0	1	27	50 or fewer	0	0	1	21	117			chr18(-):54224810-54224829			2
Transcription factors	ha_tf1_sg1	337	No	2306	102724077	FOXD2	LINC01389			Single	1	0|50bp	hCRISPRa-v2	cGGCCACGAGCCTCCCGCGG	AGG			5	0.55628		chr1	+	47438314	241	59	59	0.53222	0.5235	0.14601	94	1	0	0	5	5 or fewer	0	0	0	6	64			chr1(+):47438297-47438316			1
Transcription factors	ha_tf1_sg2	337	No	2306	102724077	FOXD2	LINC01389			Single	2	0|50bp	hCRISPRa-v2	cTCCCCGGCCGCGCTGTCCG	AGG			4	0.58033		chr1	+	47438197	124	51	50	0.43721	0.41994	0.06765	88	1	0	1	7	10 or fewer	0	0	3	8	147			chr1(+):47438180-47438199			1
Transcription factors	ha_tf1_sg3	337	No	2306	102724077	FOXD2	LINC01389			Single	3	0|50bp	hCRISPRa-v2	tGCCACCCCGAGGGGACTAG	GGG			1	0.67764		chr1	+	47437825	-248	54	57	0.37629	0.37629	0.1045	92	1	0	0	8	10 or fewer	0	0	0	8	63			chr1(+):47437808-47437827			1
Transcription factors	ha_tf1_sg4	337	No	2306	102724077	FOXD2	LINC01389			Single	4	0|50bp	hCRISPRa-v2	gCGGCCGAGCTGGGCCGCCA	GGG			2	0.61887		chr1	+	47437971	-102	28	32	0.25101	0.24856	0.047	83	1	0	1	16	20 or fewer	0	0	1	17	180			chr1(+):47437954-47437973			1
Transcription factors	ha_tf1_sg1	338	No	646		BNC1				Single	1	0|50bp	GPP	CGGGCACACGCGGTGCGCGG	CGG		31				chr15	-	83284716	-51	45	48	0.95973	0.93661	0.16708	95	1	0	0	5	5 or fewer	0	0	0	6	92			chr15(-):83284713-83284732			2
Transcription factors	ha_tf1_sg2	338	No	646		BNC1				Single	2	0|50bp	GPP, hC-v2	tTAGGGCGTTATCCGGTccc	GGG		33	10	0.58982		chr15	-	83284857	-192	45	42	0.86338	0.86338	0.33487	98	1	0	0	1	5 or fewer	0	0	0	1	18			chr15(-):83284854-83284873			2
Transcription factors	ha_tf1_sg3	338	No	646		BNC1				Single	3	0|50bp	GPP, hC-v2	gAGGTCTCCGCGGTCTGCGG	GGG		57	2	0.6824		chr15	-	83284907	-242	54	57	0.36302	0.36302	0.09002	91	1	0	1	10	20 or fewer	0	0	1	10	79			chr15(-):83284904-83284923			2
Transcription factors	ha_tf1_sg4	338	No	646		BNC1				Single	4	0|50bp	GPP, Cal	CGCGGCGTGGGGCGACCGCG	CGG	4, 5 or 6	10				chr15	-	83284799	-134	45	43	0.31144	0.31144	0.07432	89	1	0	0	13	20 or fewer	0	0	1	12	143			chr15(-):83284796-83284815			2
Transcription factors	ha_tf1_sg1	339	No	440097		DBX2				Single	1	0|50bp	GPP	GGCCGCGTCTGTCACTTTGT	GGG		36				chr12	-	45051322	-222	39	31	0.81733	0.81733	0.14082	94	1	0	0	1	5 or fewer	0	0	0	1	54			chr12(-):45051319-45051338			1
Transcription factors	ha_tf1_sg2	339	No	440097		DBX2				Single	2	0|50bp	GPP, Cal	GTTTCTCTGGCCGACAGCGT	AGG	4, 5 or 6	2				chr12	+	45051185	-85	59	55	0.68642	0.68642	0.14249	94	1	0	0	3	5 or fewer	0	0	0	3	74			chr12(+):45051168-45051187			1
Transcription factors	ha_tf1_sg3	339	No	440097		DBX2				Single	3	0|50bp	GPP	CTCTCTATGCAGATCTGGAC	GGG		5				chr12	+	45051238	-138	45	47	0.57438	0.52309	0.1271	94	1	0	1	7	10 or fewer	0	0	2	12	86	rs536849523	0.00019	chr12(+):45051221-45051240			1
Transcription factors	ha_tf1_sg4	339	No	440097		DBX2				Single	4	0|50bp	GPP, hC-v2	aAGGGGAGGGGACTCGTAGT	GGG		42	2	0.67787		chr12	+	45051379	-279	51	49	0.53926	0.53926	0.10347	92	1	0	0	8	10 or fewer	0	0	0	8	170			chr12(+):45051362-45051381			1
Transcription factors	ha_tf1_sg1	340	No	8193		DPF1			P2	Other	1	0|50bp	hCRISPRa-v2	gGCCAATcgcggcgacgggg	CGG			2	0.68136		chr19	+	38224277	5419	38	39	0.68447	0.68447	0.21682	97	1	0	1	3	5 or fewer	0	0	1	3	48			chr19(+):38224260-38224279			2
Transcription factors	ha_tf1_sg2	340	No	8193		DPF1			P2	Other	2	0|50bp	hCRISPRa-v2	gACCGCTGGGAGGACCGACC	CGG			5	0.64518		chr19	-	38224184	5512	47	42	0.65889	0.36948	0.11035	93	1	0	0	5	5 or fewer	0	0	2	10	67			chr19(-):38224181-38224200			2
Transcription factors	ha_tf1_sg3	340	No	8193		DPF1			P2	Other	3	0|50bp	hCRISPRa-v2	Gcgtgggcgtgtgcgagtcc	AGG			7	0.61541		chr19	-	38224452	5244	50	46	0.37537	0.38045	0.14414	94	1	0	1	11	20 or fewer	0	0	1	9	106			chr19(-):38224449-38224468			2
Transcription factors	ha_tf1_sg4	340	No	8193		DPF1			P2	Other	4	0|50bp	hCRISPRa-v2	tGGGAGAGACAGCCCCGGGT	GGG			8	0.60537		chr19	-	38224693	5003	46	43	0.27255	0.23722	0.04227	82	1	0	0	19	20 or fewer	0	0	0	24	215			chr19(-):38224690-38224709			2
Transcription factors	ha_tf1_sg1	341	No	7551		ZNF3				Single	1	0|50bp	GPP	ACCGACCCGGAAGCGAAACG	AGG		41				chr7	-	100081747	-23	57	58	1	1	0.67166	100	1	0	0	0	5 or fewer	0	0	0	0	9			chr7(-):100081744-100081763			1
Transcription factors	ha_tf1_sg2	341	No	7551		ZNF3				Single	2	0|50bp	GPP, hC-v2	tGGCCACGAATGTGCGAAAG	CGG		37	5	0.53355		chr7	+	100081964	-240	61	63	0.96632	0.96632	0.36311	98	1	0	0	1	5 or fewer	0	0	0	1	42			chr7(+):100081947-100081966			1
Transcription factors	ha_tf1_sg3	341	No	7551		ZNF3				Single	3	0|50bp	GPP, Cal	AACGCCCACTTGTTCTGTCT	AGG	4, 5 or 6	3				chr7	+	100081807	-83	63	58	0.61796	0.56023	0.12488	93	1	0	0	3	5 or fewer	0	0	0	5	55			chr7(+):100081790-100081809			1
Transcription factors	ha_tf1_sg4	341	No	7551		ZNF3				Single	4	0|50bp	hCRISPRa-v2	aAGCgaggcggggatagtca	AGG			2	0.57293		chr7	+	100082629	-905	63	62	0.40761	0.40761	0.1074	92	1	0	0	6	10 or fewer	0	0	0	6	66			chr7(+):100082612-100082631			1
Transcription factors	ha_tf1_sg1	342	No	91603	10693	ZNF830	CCT6B			Single	1	0|50bp	Cal, hC-v2	tTTGCTCAGAATCGCGACTA	AGG	4, 5 or 6		7	0.56801		chr17	-	34961433	-107	42	46	0.78542	0.78542	0.38831	98	1	0	0	2	5 or fewer	0	0	0	2	21			chr17(-):34961430-34961449			2
Transcription factors	ha_tf1_sg2	342	No	91603	10693	ZNF830	CCT6B			Single	2	0|50bp	hCRISPRa-v2	gTAAGGGCGATGATTGGCCG	AGG			4	0.60047		chr17	-	34961486	-54	57	57	0.67943	0.67943	0.16777	95	1	0	0	1	5 or fewer	0	0	0	1	31			chr17(-):34961483-34961502			2
Transcription factors	ha_tf1_sg3	342	No	91603	10693	ZNF830	CCT6B			Single	3	0|50bp	Cal, hC-v2	gATAAAGGCCGTCAACTCCA	AGG	4, 5 or 6		3	0.6852		chr17	-	34961369	-171	63	61	0.52616	0.52427	0.06959	88	1	0	0	6	10 or fewer	0	0	0	9	73			chr17(-):34961366-34961385			2
Transcription factors	ha_tf1_sg4	342	No	91603	10693	ZNF830	CCT6B			Single	4	0|50bp	hCRISPRa-v2	gGTGCCTTTAGGACCCAAGT	TGG			8	0.55748		chr17	+	34961282	-258	59	61	0.40747	0.40568	0.09525	91	1	0	0	6	10 or fewer	0	0	0	7	99			chr17(+):34961265-34961284			2
Transcription factors	ha_tf1_sg1	343	No	1958		EGR1			P2	Other	1	0|50bp	hCRISPRa-v2	tTGGAGTTAGGTCCTCACTT	GGG			1	0.5705		chr5	+	138468578	3098	41	46	0.416	0.37961	0.06006	86	1	0	1	4	5 or fewer	0	0	1	6	116			chr5(+):138468561-138468580			1
Transcription factors	ha_tf1_sg2	343	No	1958		EGR1			P2	Other	2	0|50bp	hCRISPRa-v2	cGAGTTGGCAAAATGGGGTT	TGG			7	0.46506		chr5	+	138468447	2967	34	34	0.37483	0.34392	0.05973	86	1	0	0	6	10 or fewer	0	0	1	10	72			chr5(+):138468430-138468449			1
Transcription factors	ha_tf1_sg3	343	No	1958		EGR1			P2	Other	3	0|50bp	hCRISPRa-v2	gACACATGCTCTGAGAATAC	TGG			2	0.56901		chr5	-	138468691	3211	33	43	0.27791	0.27094	0.05364	85	1	0	0	12	20 or fewer	0	0	2	17	157			chr5(-):138468688-138468707			1
Transcription factors	ha_tf1_sg4	343	No	1958		EGR1			P2	Other	4	0|50bp	hCRISPRa-v2	gTCAAAGGGAATAGTAATTG	GGG			9	0.45008		chr5	-	138468276	2796	56	58	0.27648	0.27553	0.05372	85	1	1	2	11	20 or fewer	0	1	1	12	139			chr5(-):138468273-138468292	chr11(-):7153728-7153747	GGCAAAGGGAATAGTAATTG	1
Transcription factors	ha_tf1_sg1	344	No	84108		PCGF6				Single	1	0|50bp	GPP, hC-v2	gCGCGCGGGCCGCACTTTAA	AGG		19	4	0.59155		chr10	+	103351257	-139	25	25	1	1	0.53513	99	1	0	0	0	5 or fewer	0	0	0	0	11			chr10(+):103351240-103351259			2
Transcription factors	ha_tf1_sg2	344	No	84108		PCGF6				Single	2	0|50bp	GPP, Cal	TAGCGGCCCTCACCTCCGCG	GGG	1, 2 or 3	5				chr10	+	103351201	-83	71	66	1	0.89808	0.20679	96	1	0	0	0	5 or fewer	0	0	0	1	33			chr10(+):103351184-103351203			2
Transcription factors	ha_tf1_sg3	344	No	84108		PCGF6				Single	3	0|50bp	GPP, hC-v2	cTCGGACGCCACCACTGCGC	AGG		36	8	0.53621		chr10	+	103351142	-24	46	44	0.82964	0.75535	0.18831	96	1	0	0	3	5 or fewer	0	0	2	4	49			chr10(+):103351125-103351144			2
Transcription factors	ha_tf1_sg4	344	No	84108		PCGF6				Single	4	0|50bp	GPP	GCAAACAGAATATTGTTGCT	TGG		33				chr10	-	103351344	-226	51	53	0.26886	0.25721	0.03424	78	1	0	1	13	20 or fewer	0	0	2	20	223			chr10(-):103351341-103351360			2
Transcription factors	ha_tf1_sg1	345	No	26036		ZNF451				Single	1	0|50bp	GPP	TGCGTGAGCGCCGACGCCAC	CGG		23				chr6	-	57090127	-65	44	40	1	1	0.34461	98	1	0	0	0	5 or fewer	0	0	0	0	31			chr6(-):57090124-57090143			1
Transcription factors	ha_tf1_sg2	345	No	26036		ZNF451				Single	2	0|50bp	GPP, Cal	AAGCGGCTCCGGGGGCATAG	CGG	4, 5 or 6	7				chr6	+	57090067	-125	59	48	0.65706	0.59678	0.10196	92	1	0	0	3	5 or fewer	0	0	0	4	60	rs3800024	6e-05	chr6(+):57090050-57090069			1
Transcription factors	ha_tf1_sg3	345	No	26036		ZNF451				Single	3	0|50bp	GPP, hC-v2	gCTATCTCACAGGACCCAGC	TGG		55	9	0.53021		chr6	+	57089897	-295	54	56	0.48036	0.43812	0.0801	90	1	0	0	5	5 or fewer	0	0	0	9	101			chr6(+):57089880-57089899			1
Transcription factors	ha_tf1_sg4	345	No	26036		ZNF451				Single	4	0|50bp	GPP, hC-v2	tCCGGCGAGGGGCGGTCTCG	GGG		47	1	0.68864		chr6	+	57089980	-212	35	42	0.40268	0.46871	0.13143	94	1	0	0	8	10 or fewer	0	0	0	6	66	rs567808956	0.00023	chr6(+):57089963-57089982			1
Transcription factors	ha_tf1_sg1	346	No	9889		ZBED4				Single	1	0|50bp	Cal, hC-v2	gACACTGCGCCTGCGAGAGT	AGG	1, 2 or 3		10	0.62945		chr22	+	49853771	-78	56	54	0.77511	0.69394	0.1397	94	1	0	1	7	10 or fewer	0	0	1	10	76			chr22(+):49853754-49853773			2
Transcription factors	ha_tf1_sg2	346	No	9889		ZBED4				Single	2	0|50bp	hCRISPRa-v2	cGGGAAGGGCTTAGGCGCTC	TGG			7	0.64211		chr22	-	49853563	-286	41	40	0.6704	0.6704	0.14206	94	1	0	0	1	5 or fewer	0	0	0	1	55			chr22(-):49853560-49853579			2
Transcription factors	ha_tf1_sg3	346	No	9889		ZBED4				Single	3	0|50bp	hCRISPRa-v2	tCCAGGAGGGCAAACTACGC	AGG			5	0.68381		chr22	-	49853616	-233	56	61	0.54625	0.54625	0.16503	95	1	0	1	9	10 or fewer	0	0	2	8	54			chr22(-):49853613-49853632			2
Transcription factors	ha_tf1_sg4	346	No	9889		ZBED4				Single	4	0|50bp	hCRISPRa-v2	cGGGGTCGGGCGGAAGACGC	AGG			8	0.6348		chr22	-	49853669	-180	43	41	0.34341	0.33934	0.0874	91	1	0	0	8	10 or fewer	0	0	0	10	107			chr22(-):49853666-49853685			2
Transcription factors	ha_tf1_sg1	347	No	5087		PBX1				Single	1	0|50bp	hCRISPRa-v2	cCTCTGAACTCTGATTGACA	GGG			5	0.57743		chr1	+	164558888	-296	62	61	0.35422	0.31882	0.05246	85	1	0	0	12	20 or fewer	0	0	1	18	168			chr1(+):164558871-164558890			1
Transcription factors	ha_tf1_sg2	347	No	5087		PBX1				Single	2	0|50bp	hCRISPRa-v2	aGCAAGTCTCCAGTCCTTAA	AGG			10	0.48922		chr1	-	164558828	-356	28	33	0.32962	0.30285	0.08212	90	1	0	0	11	20 or fewer	0	0	1	16	92			chr1(-):164558825-164558844			1
Transcription factors	ha_tf1_sg3	347	No	5087		PBX1				Single	3	0|50bp	Cal, hC-v2	gGCCAATCAGGGAAGCGGGG	AGG	4, 5 or 6		6	0.56326		chr1	+	164558996	-188	62	61	0.26602	0.2491	0.03536	79	1	0	0	13	20 or fewer	0	0	2	18	173			chr1(+):164558979-164558998			1
Transcription factors	ha_tf1_sg4	347	No	5087		PBX1				Single	4	0|50bp	hCRISPRa-v2	gGAGGCGCCGTGAGGAAAGT	AGG			2	0.7018		chr1	+	164558945	-239	40	39	0.22607	0.21465	0.05534	85	1	0	2	9	20 or fewer	0	0	2	12	120			chr1(+):164558928-164558947			1
Transcription factors	ha_tf1_sg1	348	No	1876		E2F6				Single	1	0|50bp	GPP	ATTCCGCGGTCCGGGTTTCC	CGG		16				chr2	-	11466238	-76	36	35	1	0.98438	0.20074	96	1	0	0	0	5 or fewer	0	0	0	1	29			chr2(-):11466235-11466254			2
Transcription factors	ha_tf1_sg2	348	No	1876		E2F6				Single	2	0|50bp	GPP	GGGAAAACCCAGCGGTCGCC	TGG		25				chr2	+	11466356	-194	41	45	0.55817	0.59859	0.15199	95	1	0	0	9	10 or fewer	0	0	0	7	63			chr2(+):11466339-11466358			2
Transcription factors	ha_tf1_sg3	348	No	1876		E2F6				Single	3	0|50bp	GPP, hC-v2	cGGCGGGCATGCGCAGAGGG	GGG		49	5	0.56994		chr2	-	11466169	-7	33	31	0.47532	0.3607	0.04743	83	1	0	0	7	10 or fewer	0	0	3	12	152			chr2(-):11466166-11466185			2
Transcription factors	ha_tf1_sg4	348	No	1876		E2F6				Single	4	0|50bp	GPP, Cal, hC-v2	gAGGTGGAGCCGAATTCCAG	AGG	1, 2 or 3	3	1	0.76506		chr2	+	11466301	-139	63	63	0.30757	0.33237	0.06729	88	1	0	0	11	20 or fewer	0	0	0	10	126			chr2(+):11466284-11466303			2
Transcription factors	ha_tf1_sg1	349	No	4784		NFIX			P1	Main	1	0|50bp	GPP, Cal	TTTGGAAGCGGCGCACTCCG	GGG	4, 5 or 6	10				chr19	-	12995454	-33	66	64	0.68182	0.68182	0.25823	97	1	0	0	1	5 or fewer	0	0	0	1	25			chr19(-):12995451-12995470			1
Transcription factors	ha_tf1_sg2	349	No	4784		NFIX			P1	Main	2	0|50bp	GPP, hC-v2	gTGTGTCTGCGCTGGAACGC	GGG		35	3	0.62214		chr19	+	12995268	-219	46	45	0.63997	0.78998	0.12582	94	1	0	0	8	10 or fewer	0	0	0	5	96			chr19(+):12995251-12995270			1
Transcription factors	ha_tf1_sg3	349	No	4784		NFIX			P1	Main	3	0|50bp	hCRISPRa-v2	gACGGTGCATGTCAGAGCGT	GGG			10	0.54166		chr19	+	12995073	-414	56	59	0.52723	0.49742	0.1295	94	1	0	0	4	5 or fewer	0	0	0	6	59			chr19(+):12995056-12995075			1
Transcription factors	ha_tf1_sg4	349	No	4784		NFIX			P1	Main	4	0|50bp	GPP, hC-v2	gAACGTGTGGCCAGGCGTTC	TGG		57	5	0.60167		chr19	+	12995202	-285	24	32	0.34718	0.32622	0.05126	84	1	0	1	10	20 or fewer	0	0	1	15	210	rs560043611	0.00087	chr19(+):12995185-12995204			1
Transcription factors	ha_tf1_sg1	350	No	3167		HMX2				Single	1	0|50bp	hCRISPRa-v2	gCATCAGCGGCGTCTAACCA	GGG			4	0.54473		chr10	-	123147936	-200	59	60	1	1	0.47455	99	1	0	0	0	5 or fewer	0	0	0	0	21	rs576504823	0.00034	chr10(-):123147933-123147952			2
Transcription factors	ha_tf1_sg2	350	No	3167		HMX2				Single	2	0|50bp	Calabrese	GCATAGAGGTTACCCGAACG	CGG	1, 2 or 3					chr10	-	123148058	-78	63	68	1	1	0.47437	99	1	0	0	0	5 or fewer	0	0	0	0	31			chr10(-):123148055-123148074			2
Transcription factors	ha_tf1_sg3	350	No	3167		HMX2				Single	3	0|50bp	Calabrese	AATTTCAAAACGCTCCGGCC	AGG	1, 2 or 3					chr10	-	123148004	-132	50	51	0.53767	0.53671	0.0941	91	1	0	0	5	5 or fewer	0	0	1	5	66			chr10(-):123148001-123148020			2
Transcription factors	ha_tf1_sg4	350	No	3167		HMX2				Single	4	0|50bp	hCRISPRa-v2	aGAAGGGTCCAAGGGGTCCA	AGG			5	0.53456		chr10	+	123147858	-278	46	47	0.27237	0.2408	0.04777	83	1	1	3	13	20 or fewer	0	1	5	20	156			chr10(+):123147841-123147860	chr1(-):59156587-59156606	AGAAGGGTCCAAGGGGTCCT	2
Transcription factors	ha_tf1_sg1	351	No	342132		ZNF774				Single	1	0|50bp	hCRISPRa-v2	cCCGACCGGGATTCGTGACA	GGG			7	0.58992		chr15	-	90352302	18	55	61	1	1	0.50152	99	1	0	0	0	5 or fewer	0	0	0	0	9			chr15(-):90352299-90352318			1
Transcription factors	ha_tf1_sg2	351	No	342132		ZNF774				Single	2	0|50bp	hCRISPRa-v2	cCACGGCTCCGAGTCCTTTG	AGG			6	0.59369		chr15	+	90352117	-167	39	40	0.79365	0.7897	0.11976	93	1	0	0	1	5 or fewer	0	0	0	2	67			chr15(+):90352100-90352119			1
Transcription factors	ha_tf1_sg3	351	No	342132		ZNF774				Single	3	0|50bp	hCRISPRa-v2	tTCCGGGGGACCGGTAGCTG	GGG			2		0.92362	chr15	+	90352055	-229	45	44	0.51254	0.51254	0.14441	94	1	0	0	15	20 or fewer	0	0	0	15	54			chr15(+):90352038-90352057			1
Transcription factors	ha_tf1_sg4	351	No	342132		ZNF774				Single	4	0|50bp	Calabrese	TTGACAGCTCTATCAGCCTA	TGG	1, 2 or 3					chr15	+	90352180	-104	52	52	0.32786	0.32022	0.10685	92	1	0	0	8	10 or fewer	0	0	0	14	85			chr15(+):90352163-90352182			1
Transcription factors	ha_tf1_sg1	352	No	266743		NPAS4				Single	1	0|50bp	hCRISPRa-v2	cGCCTGGCAGGAGCTATATA	AGG			8	0.49172		chr11	+	66421009	-26	40	32	0.76923	0.76341	0.2626	97	1	0	0	1	5 or fewer	0	0	0	2	38			chr11(+):66420992-66421011			2
Transcription factors	ha_tf1_sg2	352	No	266743		NPAS4				Single	2	0|50bp	hCRISPRa-v2	cTCATGACGTAGAATGAGAG	AGG			1	0.60269		chr11	-	66420856	-179	60	65	0.62232	0.46982	0.07739	89	1	0	0	2	5 or fewer	0	0	1	10	96			chr11(-):66420853-66420872			2
Transcription factors	ha_tf1_sg3	352	No	266743		NPAS4				Single	3	0|50bp	hCRISPRa-v2	cTGAACGCATTCAGACGCCA	GGG			4	0.53511		chr11	+	66420734	-301	70	67	0.53778	0.56835	0.15114	95	1	0	1	3	5 or fewer	0	0	1	2	57			chr11(+):66420717-66420736			2
Transcription factors	ha_tf1_sg4	352	No	266743		NPAS4				Single	4	0|50bp	Cal, hC-v2	gCAGCGGGAGCCGCTGACTG	GGG	4, 5 or 6		6	0.49778		chr11	-	66420916	-119	55	54	0.34606	0.33173	0.06281	87	1	0	1	18	20 or fewer	0	0	1	21	204			chr11(-):66420913-66420932			2
Transcription factors	ha_tf1_sg1	353	No	10168	110354863	ZNF197	ZNF660-ZNF197			Single	1	0|50bp	GPP	ACCAGGTCATTCAGACGTGA	AGG		43				chr3	+	44624737	-299	62	62	0.68957	0.66791	0.07959	90	1	0	0	4	5 or fewer	0	0	0	6	95			chr3(+):44624720-44624739			1
Transcription factors	ha_tf1_sg2	353	No	10168	110354863	ZNF197	ZNF660-ZNF197			Single	2	0|50bp	hCRISPRa-v2	gCAGCCGAGGCACAGAATAA	TGG			4	0.60745		chr3	-	44625041	5	41	49	0.45732	0.4382	0.08278	90	1	0	1	8	10 or fewer	0	0	2	12	113			chr3(-):44625038-44625057			1
Transcription factors	ha_tf1_sg3	353	No	10168	110354863	ZNF197	ZNF660-ZNF197			Single	3	0|50bp	GPP, Cal, hC-v2	tAAGGAACACTAGTACCCAA	GGG	1, 2 or 3	1	2	0.6445		chr3	+	44624907	-129	72	74	0.4285	0.40613	0.07237	89	1	0	0	7	10 or fewer	0	0	0	10	88			chr3(+):44624890-44624909			1
Transcription factors	ha_tf1_sg4	353	No	10168	110354863	ZNF197	ZNF660-ZNF197			Single	4	0|50bp	GPP, hC-v2	gCCGCTGTTTCAGACCGGAA	GGG		18	3	0.62185		chr3	-	44624857	-179	62	62	0.37237	0.36528	0.11849	93	1	0	0	3	5 or fewer	0	0	0	5	37			chr3(-):44624854-44624873			1
Transcription factors	ha_tf1_sg1	354	No	147741		ZNF560				Single	1	0|50bp	GPP	GCCGCAACGTCACTTCCGTT	TGG		45				chr19	+	9498639	-22	30	29	1	1	0.40076	99	1	0	0	0	5 or fewer	0	0	0	0	20			chr19(+):9498622-9498641			2
Transcription factors	ha_tf1_sg2	354	No	147741		ZNF560				Single	2	0|50bp	GPP, Cal	TACCTCCGCACCCACGCGGA	GGG	4, 5 or 6	10				chr19	-	9498720	-103	56	57	1	1	0.33738	98	1	0	0	1	5 or fewer	0	0	0	1	34			chr19(-):9498717-9498736			2
Transcription factors	ha_tf1_sg3	354	No	147741		ZNF560				Single	3	0|50bp	GPP, hC-v2	gGACCAGGAAGGCGAAACGT	CGG		67	3	0.70442		chr19	+	9498904	-287	62	59	0.97738	0.79721	0.21667	97	1	0	0	1	5 or fewer	0	0	0	4	71			chr19(+):9498887-9498906			2
Transcription factors	ha_tf1_sg4	354	No	147741		ZNF560				Single	4	0|50bp	GPP, hC-v2	cCAGCCCCGCCCCCGGGCAT	GGG		53	5	0.64741		chr19	-	9498830	-213	37	35	0.25164	0.23613	0.0452	83	1	0	3	26	50 or fewer	0	0	5	28	334			chr19(-):9498827-9498846			2
Transcription factors	ha_tf1_sg1	355	No	5326	23509	PLAGL2	POFUT1			Single	1	0|50bp	hCRISPRa-v2	gCGGTGCCGCGGGATCTCTA	TGG			9	0.59469		chr20	+	32207798	-59	42	39	1	1	0.3677	98	1	0	0	0	5 or fewer	0	0	0	0	19			chr20(+):32207781-32207800			1
Transcription factors	ha_tf1_sg2	355	No	5326	23509	PLAGL2	POFUT1			Single	2	0|50bp	hCRISPRa-v2	cAGCGGCCGTGCCCACGCGG	CGG			6	0.61257		chr20	-	32207955	-216	52	44	0.39815	0.38083	0.10513	92	1	0	1	10	20 or fewer	0	0	1	13	74			chr20(-):32207952-32207971			1
Transcription factors	ha_tf1_sg3	355	No	5326	23509	PLAGL2	POFUT1			Single	3	0|50bp	hCRISPRa-v2	GgcggcgcgcAGGGACCGCT	GGG			5	0.64101		chr20	+	32207862	-123	32	29	0.30487	0.31843	0.07308	89	1	0	1	17	20 or fewer	0	0	1	17	147			chr20(+):32207845-32207864			1
Transcription factors	ha_tf1_sg4	355	No	5326	23509	PLAGL2	POFUT1			Single	4	0|50bp	hCRISPRa-v2	gGGGCAGTAGAGCAGGTAAC	CGG			7	0.61154		chr20	-	32208042	-303	46	50	0.22719	0.23912	0.05961	86	1	1	1	22	50 or fewer	0	1	1	27	148			chr20(-):32208039-32208058	chr18(+):27725450-27725469	GGGGCAGTAAAGCAGGTAAC	1
Transcription factors	ha_tf1_sg1	356	No	80312		TET1				Single	1	0|50bp	hCRISPRa-v2	GagggaTTCCAGCTCCAGTT	TGG			2	0.58556		chr10	+	68560262	-75	39	42	0.56143	0.4571	0.09088	91	1	0	1	5	10 or fewer	0	0	1	11	131			chr10(+):68560245-68560264			2
Transcription factors	ha_tf1_sg2	356	No	80312		TET1				Single	2	0|50bp	hCRISPRa-v2	gCGACCTAGACATTGCTCAA	TGG			9	0.46969		chr10	+	68560042	-295	56	64	0.4414	0.41985	0.13131	94	1	0	0	5	5 or fewer	0	0	0	7	45			chr10(+):68560025-68560044			2
Transcription factors	ha_tf1_sg3	356	No	80312		TET1				Single	3	0|50bp	hCRISPRa-v2	aACTGTGCAGGGTCCAGCGA	AGG			3	0.57961		chr10	+	68560316	-21	54	52	0.37203	0.36115	0.07931	90	1	0	0	14	20 or fewer	0	0	0	16	117			chr10(+):68560299-68560318			2
Transcription factors	ha_tf1_sg4	356	No	80312		TET1				Single	4	0|50bp	hCRISPRa-v2	aCACCTCTCTACGTCTTCTT	CGG			4	0.56339		chr10	+	68560175	-162	42	39	0.36048	0.35543	0.07824	89	1	0	0	7	10 or fewer	0	0	0	9	103			chr10(+):68560158-68560177			2
Transcription factors	ha_tf1_sg1	357	No	25888	51231	ZNF473	VRK3			Single	1	0|50bp	hCRISPRa-v2	gCAACCTACCGCTTGCTCTT	CGG			5	0.55626		chr19	+	50025758	-262	45	41	0.57828	0.54063	0.12776	94	1	0	0	3	5 or fewer	0	0	0	7	67			chr19(+):50025741-50025760			1
Transcription factors	ha_tf1_sg2	357	No	25888	51231	ZNF473	VRK3			Single	2	0|50bp	hCRISPRa-v2	gCTGCACCCAGGATCCTCCG	CGG			2	0.60071		chr19	-	50025983	-37	71	69	0.41662	0.4104	0.07977	90	1	0	0	13	20 or fewer	0	0	0	15	157			chr19(-):50025980-50025999			1
Transcription factors	ha_tf1_sg3	357	No	25888	51231	ZNF473	VRK3			Single	3	0|50bp	hCRISPRa-v2	gCGGCTAGAACGGAGGGGAG	GGG			1	0.60143		chr19	-	50025555	-465	43	43	0.31312	0.31197	0.03159	77	1	0	0	11	20 or fewer	0	0	1	14	210			chr19(-):50025552-50025571			1
Transcription factors	ha_tf1_sg4	357	No	25888	51231	ZNF473	VRK3			Single	4	0|50bp	Cal, hC-v2	aCTCTACTCCCACAGTGCTA	AGG	1, 2 or 3		10	0.50406		chr19	+	50025895	-125	57	57	0.23564	0.21639	0.05151	84	1	1	0	14	20 or fewer	0	1	2	21	118			chr19(+):50025878-50025897	chr16(+):7014490-7014509	ACTCTCCTCCCACAGTGCTA	1
Transcription factors	ha_tf1_sg1	358	No	197407	1731	ZNF48	SEPTIN1			Single	1	0|50bp	Calabrese	CCACAGAGCTACCGCCGACG	CGG	4, 5 or 6					chr16	+	30395340	-93	56	56	1	1	0.35943	98	1	0	0	0	5 or fewer	0	0	0	0	23			chr16(+):30395323-30395342			2
Transcription factors	ha_tf1_sg2	358	No	197407	1731	ZNF48	SEPTIN1			Single	2	0|50bp	hCRISPRa-v2	cGAGGCCGGCGGCCCGAACT	CGG			2	0.69721		chr16	-	30395266	-167	48	43	0.67856	0.67856	0.27202	97	1	0	0	5	5 or fewer	0	0	0	5	56	rs73532601	0.00048	chr16(-):30395263-30395282			2
Transcription factors	ha_tf1_sg3	358	No	197407	1731	ZNF48	SEPTIN1			Single	3	0|50bp	hCRISPRa-v2	cAGCGCCAGCCACTCCGACC	TGG			6	0.64427		chr16	-	30395132	-301	47	45	0.51544	0.46971	0.08264	90	1	0	0	13	20 or fewer	0	0	0	15	177			chr16(-):30395129-30395148			2
Transcription factors	ha_tf1_sg4	358	No	197407	1731	ZNF48	SEPTIN1			Single	4	0|50bp	hCRISPRa-v2	gGGGCGGGGCGCCGAGACGT	GGG			10	0.59112		chr16	-	30395013	-420	52	46	0.45702	0.45702	0.11195	93	1	0	0	26	50 or fewer	0	0	0	26	200			chr16(-):30395010-30395029			2
Transcription factors	ha_tf1_sg1	359	No	9726	79759	ZNF646	ZNF668			Single	1	0|50bp	hCRISPRa-v2	cGCCGCGTTGTGACCTACGT	GGG			3	0.66304		chr16	+	31074275	-150	66	70	1	1	0.53313	99	1	0	0	0	5 or fewer	0	0	0	0	7			chr16(+):31074258-31074277			1
Transcription factors	ha_tf1_sg2	359	No	9726	79759	ZNF646	ZNF668			Single	2	0|50bp	Calabrese	TGCGTAAAACTGCGGCTCGG	AGG	1, 2 or 3					chr16	+	31074343	-82	57	61	0.81081	0.80119	0.39059	98	1	0	0	1	5 or fewer	0	0	0	2	17			chr16(+):31074326-31074345			1
Transcription factors	ha_tf1_sg3	359	No	9726	79759	ZNF646	ZNF668			Single	3	0|50bp	hCRISPRa-v2	tAGGAAGTGTCCGTAGAGCT	GGG			7	0.57578		chr16	+	31074447	22	56	60	0.62213	0.58629	0.11375	93	1	0	0	7	10 or fewer	0	0	0	8	86			chr16(+):31074430-31074449			1
Transcription factors	ha_tf1_sg4	359	No	9726	79759	ZNF646	ZNF668			Single	4	0|50bp	hCRISPRa-v2	aAGAGCAGCTAGAATCGTTC	CGG			8	0.5744		chr16	-	31074209	-216	55	49	0.61972	0.61972	0.16202	95	1	0	1	2	5 or fewer	0	0	1	2	54			chr16(-):31074206-31074225			1
Transcription factors	ha_tf1_sg1	360	No	6777		STAT5B				Single	1	0|50bp	hCRISPRa-v2	CgcTCACGCGCGGAGGCCCA	GGG			10	0.59513		chr17	+	42276447	-71	44	35	0.65656	0.67348	0.11818	93	1	0	0	4	5 or fewer	0	0	0	2	60			chr17(+):42276430-42276449			2
Transcription factors	ha_tf1_sg2	360	No	6777		STAT5B				Single	2	0|50bp	hCRISPRa-v2	gCGGCCGGAGCCGTCACCCC	GGG			6	0.61999		chr17	-	42276374	2	42	44	0.41398	0.40966	0.11681	93	1	0	0	14	20 or fewer	0	0	1	14	132			chr17(-):42276371-42276390			2
Transcription factors	ha_tf1_sg3	360	No	6777		STAT5B				Single	3	0|50bp	Calabrese	GCTAGCGAGCGCGCGCCGGG	CGG	1, 2 or 3					chr17	-	42276502	-126	48	45	0.37415	0.34524	0.11599	93	1	0	2	9	20 or fewer	0	0	3	12	84			chr17(-):42276499-42276518			2
Transcription factors	ha_tf1_sg4	360	No	6777		STAT5B				Single	4	0|50bp	hCRISPRa-v2	aGGGGGTCCGGGTCCTTCAA	GGG			5	0.65156		chr17	-	42276555	-179	51	48	0.3736	0.34993	0.07516	89	1	0	0	9	10 or fewer	0	0	0	11	91			chr17(-):42276552-42276571			2
Transcription factors	ha_tf1_sg1	361	No	56033	101928040	BARX1	BARX1-DT			Single	1	0|50bp	GPP, hC-v2	gTCGGCCGGCCTCTTTCACG	TGG		30	4	0.65616		chr9	-	93955517	-161	60	58	1	1	0.38646	98	1	0	0	0	5 or fewer	0	0	0	0	19			chr9(-):93955514-93955533			1
Transcription factors	ha_tf1_sg2	361	No	56033	101928040	BARX1	BARX1-DT			Single	2	0|50bp	GPP	ACGCCGCCGCGCCTCTTGCC	CGG		42				chr9	+	93955384	-28	31	33	0.36903	0.34902	0.08241	90	1	0	0	10	10 or fewer	0	0	0	12	70			chr9(+):93955367-93955386			1
Transcription factors	ha_tf1_sg3	361	No	56033	101928040	BARX1	BARX1-DT			Single	3	0|50bp	GPP, hC-v2	cCCCCAGAGACGAGAGTCGG	AGG			6	0.62008		chr9	+	93955620	-264	51	48	0.27313	0.31133	0.08507	90	1	0	0	11	20 or fewer	0	0	1	9	82			chr9(+):93955603-93955622			1
Transcription factors	ha_tf1_sg4	361	No	56033	101928040	BARX1	BARX1-DT			Single	4	0|50bp	GPP, Cal	CAACCCCTAGGCTGAGCCGG	AGG	4, 5 or 6	7				chr9	+	93955456	-100	53	52	0.67107	0.61144	0.04969	84	1	1	0	2	5 or fewer	0	1	0	3	113			chr9(+):93955439-93955458	chr14(+):74976042-74976061	CATCCCCTAGGCTGAGCCGG	1
Transcription factors	ha_tf1_sg1	362	Yes	6671		SP4				Single	1	0|50bp	GPP	TTTCCGCGAATGGCCGCCGC	TGG		56				chr7	-	21428094	-6	28	26	0.98188	0.98188	0.49753	99	1	0	0	1	5 or fewer	0	0	0	1	13			chr7(-):21428091-21428110			2
Transcription factors	ha_tf1_sg2	362	Yes	6671		SP4				Single	2	0|50bp	GPP, hC-v2	GcgccgccgcTGTCAATCAA	GGG		25	2	0.69534		chr7	+	21428036	-64	53	50	0.94609	0.94609	0.3738	98	1	0	0	3	5 or fewer	0	0	1	2	16			chr7(+):21428019-21428038			2
Transcription factors	ha_tf1_sg3	362	Yes	6671		SP4				Single	3	0|50bp	GPP, hC-v2	aGGTCGGCGGCCAATCCGCT	GGG		34	5	0.63371		chr7	+	21427900	-200	43	38	0.62223	0.59368	0.26359	97	1	0	0	4	5 or fewer	0	0	0	6	21			chr7(+):21427883-21427902			2
Transcription factors	ha_tf1_sg4	362	Yes	6671		SP4				Single	4	0|50bp	GPP, Cal	CGGCCAGGCTCGCACCGCCC	TGG	1, 2 or 3	3				chr7	+	21427979	-121		43		0.32787	0.10338	92	1	2			Unspecific	0	2	6	20	121			chr7(+):21427962-21427981	chr9(+):133562444-133562463; chr9(+):133562489-133562508	CGGCCAGGCTCGCACCGCCG; CGGCCAGGCTCGCACCGCCG	2
Transcription factors	ha_tf1_sg1	363	No	60436	101926987	TGIF2	DLGAP4-AS1			Single	1	0|50bp	hCRISPRa-v2	gCGCCTACTGTGCTCCTTGC	CGG			2		1.063	chr20	-	36573268	-348	30	32	0.58649	0.53011	0.10694	92	1	0	0	5	5 or fewer	0	0	2	7	101			chr20(-):36573265-36573284			1
Transcription factors	ha_tf1_sg2	363	No	60436	100527943, 101926987	TGIF2	TGIF2-RAB5IF, DLGAP4-AS1			Single	2	0|50bp	hCRISPRa-v2	gCATGGCCTACCCATAGCGG	CGG			1		2.66077	chr20	-	36573366	-250	59	62	0.45797	0.45122	0.14131	94	1	0	0	4	5 or fewer	0	0	0	5	51			chr20(-):36573363-36573382			1
Transcription factors	ha_tf1_sg3	363	No	60436	100527943, 101926987	TGIF2	TGIF2-RAB5IF, DLGAP4-AS1			Single	3	0|50bp	hCRISPRa-v2	aGGAGAGGGGATCTGACGTC	AGG			5	0.55432		chr20	+	36573594	-22	46	49	0.39235	0.38779	0.08634	90	1	0	0	15	20 or fewer	0	0	1	18	173			chr20(+):36573577-36573596			1
Transcription factors	ha_tf1_sg4	363	No	60436	100527943, 101926987	TGIF2	TGIF2-RAB5IF, DLGAP4-AS1			Single	4	0|50bp	hCRISPRa-v2	Ctgggcggggcgaagcccct	CGG			3	0.66352		chr20	+	36573465	-151	35	32	0.29825	0.29825	0.04227	82	1	0	1	7	10 or fewer	0	0	1	7	192			chr20(+):36573448-36573467			1
Transcription factors	ha_tf1_sg1	364	No	6591		SNAI2				Single	1	0|50bp	GPP	TTTACGAACTGAGCCCGTTT	TGG		21				chr8	+	48921437	-7	33	29	0.83217	0.83217	0.30395	98	1	0	0	1	5 or fewer	0	0	0	1	24			chr8(+):48921420-48921439			2
Transcription factors	ha_tf1_sg2	364	No	6591		SNAI2				Single	2	0|50bp	GPP, hC-v2	gAGAGCGTGGATCGCGGGCG	GGG		18	2	0.63148		chr8	-	48921666	-236	51	48	0.68029	0.68029	0.14336	94	1	0	0	3	5 or fewer	0	0	0	3	71			chr8(-):48921663-48921682			2
Transcription factors	ha_tf1_sg3	364	No	6591		SNAI2				Single	3	0|50bp	hCRISPRa-v2	gCGGGGACACAGTGTCCGCC	AGG			7	0.56059		chr8	+	48921777	-347	53	54	0.4197	0.4197	0.12674	94	1	0	2	8	10 or fewer	0	0	2	8	80	rs182290028	0.00042	chr8(+):48921760-48921779			2
Transcription factors	ha_tf1_sg4	364	No	6591		SNAI2				Single	4	0|50bp	GPP, Cal, hC-v2	cTGTTCACAGCTGTCCCAGA	GGG	4, 5 or 6	2	4	0.59372		chr8	-	48921523	-93	55	58	0.20226	0.21809	0.0324	77	1	0	2	17	20 or fewer	0	0	4	20	429			chr8(-):48921520-48921539			2
Transcription factors	ha_tf1_sg1	365	No	84733		CBX2				Single	1	0|50bp	hCRISPRa-v2	gGAATCACGCGGGACTCGGT	GGG			9	0.565		chr17	+	79777856	-295	51	54	1	0.87931	0.34345	98	1	0	0	0	5 or fewer	0	0	0	1	16			chr17(+):79777839-79777858			1
Transcription factors	ha_tf1_sg2	365	No	84733		CBX2				Single	2	0|50bp	Cal, hC-v2	GcgctgcccAAATCCCGTGC	GGG	4, 5 or 6		7	0.58973		chr17	-	79778051	-100	53	46	0.82258	0.81541	0.23095	97	1	0	0	3	5 or fewer	0	0	0	4	45			chr17(-):79778048-79778067			1
Transcription factors	ha_tf1_sg3	365	No	84733		CBX2				Single	3	0|50bp	hCRISPRa-v2	GgcggggcgCGCATTGTccg	CGG			1	0.77182		chr17	-	79777996	-155	49	44	0.69431	0.69431	0.29046	98	1	0	0	5	5 or fewer	0	0	0	5	65			chr17(-):79777993-79778012			1
Transcription factors	ha_tf1_sg4	365	No	84733		CBX2				Single	4	0|50bp	hCRISPRa-v2	cCCGGAGCAGCGCCCCTCGA	AGG			5	0.59885		chr17	+	79777724	-427	46	50	0.47951	0.46454	0.12971	94	1	0	0	9	10 or fewer	0	0	2	9	63			chr17(+):79777707-79777726			1
Transcription factors	ha_tf1_sg1	366	No	54862	79173	CC2D1A	C19orf57			Single	1	0|50bp	Calabrese	GTTTGCGTCGCTCATGCGCG	GGG	1, 2 or 3					chr19	-	13906107	-94	61	61	1	0.97297	0.43148	99	1	0	0	1	5 or fewer	0	0	0	3	11			chr19(-):13906104-13906123			2
Transcription factors	ha_tf1_sg2	366	No	54862	79173	CC2D1A	C19orf57			Single	2	0|50bp	hCRISPRa-v2	aCTCCCGGCAGGTAGTGCGT	GGG			4	0.65007		chr19	-	13906183	-18	66	67	1	1	0.15636	95	1	0	0	0	5 or fewer	0	0	0	0	34			chr19(-):13906180-13906199			2
Transcription factors	ha_tf1_sg3	366	No	54862	79173	CC2D1A	C19orf57			Single	3	0|50bp	hCRISPRa-v2	gAGGGGCGGCGACATCTGTG	GGG			1	0.81151		chr19	-	13906038	-163	68	65	0.84057	0.8172	0.09974	92	1	0	0	6	10 or fewer	0	0	0	6	96			chr19(-):13906035-13906054			2
Transcription factors	ha_tf1_sg4	366	No	54862	79173	CC2D1A	C19orf57			Single	4	0|50bp	hCRISPRa-v2	cGAGCCCAGTGGCCGCGCTC	CGG			8	0.62606		chr19	+	13906242	41	42	47	0.69535	0.61676	0.12019	93	1	0	0	9	10 or fewer	0	0	1	13	80			chr19(+):13906225-13906244			2
Transcription factors	ha_tf1_sg1	367	No	84911	57711	ZNF382	ZNF529			Single	1	0|50bp	hCRISPRa-v2	gCGAGAAGAGCTCACGGCAG	GGG			6	0.62407		chr19	-	36605082	-231	49	51	0.84667	0.84667	0.1297	94	1	0	0	3	5 or fewer	0	0	1	2	95			chr19(-):36605079-36605098			1
Transcription factors	ha_tf1_sg2	367	No	84911	57711	ZNF382	ZNF529			Single	2	0|50bp	hCRISPRa-v2	gTCAACGGAAAAGGGAGCCG	GGG			5	0.64939		chr19	+	36605164	-149	62	64	0.84435	0.81234	0.07859	90	1	0	0	3	5 or fewer	0	0	2	2	86			chr19(+):36605147-36605166			1
Transcription factors	ha_tf1_sg3	367	No	84911	57711	ZNF382	ZNF529			Single	3	0|50bp	Calabrese	CGGCCGTGGGTGCAAACGGA	GGG	4, 5 or 6					chr19	+	36605221	-92	48	53	0.72037	0.72037	0.27107	97	1	0	0	6	10 or fewer	0	0	0	6	38			chr19(+):36605204-36605223			1
Transcription factors	ha_tf1_sg4	367	No	84911	57711	ZNF382	ZNF529			Single	4	0|50bp	hCRISPRa-v2	tTGGGCCCGCGGGACTGAGT	GGG			3	0.67701		chr19	-	36604816	-497	44	45	0.63008	0.50855	0.11026	93	1	0	0	2	5 or fewer	0	0	0	4	51			chr19(-):36604813-36604832			1
Transcription factors	ha_tf1_sg1	368	No	467		ATF3				Single	1	0|50bp	Calabrese	TAATAGCATTACGTCAGCCT	GGG	1, 2 or 3					chr1	+	212608680	-81	57	59	0.61525	0.58178	0.16534	95	1	0	0	4	5 or fewer	0	0	1	6	65			chr1(+):212608663-212608682			2
Transcription factors	ha_tf1_sg2	368	No	467		ATF3				Single	2	0|50bp	hCRISPRa-v2	gGGCACTGGTGATGCAAGTT	CGG			2	0.78171		chr1	-	212608558	-203	32	31	0.57733	0.52653	0.1077	92	1	0	0	8	10 or fewer	0	0	1	9	134			chr1(-):212608555-212608574			2
Transcription factors	ha_tf1_sg3	368	No	467		ATF3				Single	3	0|50bp	hCRISPRa-v2	cCGAACGGAGCGGAGGAAGG	GGG			3	0.74274		chr1	-	212608625	-136	42	43	0.53976	0.4963	0.04712	83	1	0	0	8	10 or fewer	0	0	1	9	124			chr1(-):212608622-212608641			2
Transcription factors	ha_tf1_sg4	368	No	467		ATF3				Single	4	0|50bp	hCRISPRa-v2	cCAGCCTGAGGGCTATAAAA	GGG			5	0.71178		chr1	+	212608733	-28	44	29	0.25291	0.25143	0.04793	83	1	0	2	11	20 or fewer	0	0	2	12	156			chr1(+):212608716-212608735			2
Transcription factors	ha_tf1_sg1	369	No	84924	728752	ZNF566	LOC728752			Single	1	0|50bp	hCRISPRa-v2	cGATCGGGAACCATCTTGTC	CGG			10	0.59362		chr19	-	36489648	-108	56	58	1	1	0.37326	98	1	0	0	0	5 or fewer	0	0	0	0	13			chr19(-):36489645-36489664			1
Transcription factors	ha_tf1_sg2	369	No	84924	728752	ZNF566	LOC728752			Single	2	0|50bp	hCRISPRa-v2	gGGGGGCGATCCTTTCGGCG	GGG			2	0.63142		chr19	-	36489700	-160	60	50	0.67123	0.67123	0.3483	98	1	0	0	1	5 or fewer	0	0	0	1	16			chr19(-):36489697-36489716			1
Transcription factors	ha_tf1_sg3	369	No	84924	728752	ZNF566	LOC728752			Single	3	0|50bp	Calabrese	CGGCAAGACTGTACTTCTCG	CGG	1, 2 or 3					chr19	-	36489586	-46	65	67	0.57143	0.54556	0.19622	96	1	0	0	1	5 or fewer	0	0	0	2	28			chr19(-):36489583-36489602			1
Transcription factors	ha_tf1_sg4	369	No	84924	728752	ZNF566	LOC728752			Single	4	0|50bp	hCRISPRa-v2	gCCTGAGGCGGGACTCCATG	AGG			4	0.61752		chr19	-	36489750	-210	60	59	0.4062	0.38094	0.04302	82	1	0	1	11	20 or fewer	0	0	1	13	182			chr19(-):36489747-36489766			1
Transcription factors	ha_tf1_sg1	370	No	256297		PTF1A				Single	1	0|50bp	hCRISPRa-v2	gGGTCCCTGGCACGCGCCTA	TGG			4	0.58671		chr10	+	23192268	-47	43	38	0.90111	0.86336	0.24895	97	1	0	1	1	5 or fewer	0	0	1	2	62			chr10(+):23192251-23192270			2
Transcription factors	ha_tf1_sg2	370	No	256297		PTF1A				Single	2	0|50bp	hCRISPRa-v2	cAGCGCGCGCGGGTACGCAG	CGG			5	0.56929		chr10	+	23192011	-304	50	48	0.6426	0.6426	0.22941	97	1	0	0	4	5 or fewer	0	0	0	4	37			chr10(+):23191994-23192013			2
Transcription factors	ha_tf1_sg3	370	No	256297		PTF1A				Single	3	0|50bp	Calabrese	GCGGTGTGCCGGCGGCGAGG	GGG	1, 2 or 3					chr10	-	23192213	-102	50	47	0.32531	0.32531	0.05495	85	1	0	0	10	10 or fewer	0	0	0	10	158	rs541220119	0.00076	chr10(-):23192210-23192229			2
Transcription factors	ha_tf1_sg4	370	No	256297		PTF1A				Single	4	0|50bp	hCRISPRa-v2	tCGCCCCAGGAGCTCCCAAA	GGG			3	0.61287		chr10	+	23192159	-156	52	59	0.31996	0.30857	0.06722	88	1	0	1	16	20 or fewer	0	0	2	18	147			chr10(+):23192142-23192161			2
Transcription factors	ha_tf1_sg1	371	No	54729		NKX1-1				Single	1	0|50bp	hCRISPRa-v2	tTAGGCGCGCGCGCTAACGA	GGG			3	0.65786		chr4	-	1406720	-387	56	55	1	1	0.96162	100	1	0	0	0	5 or fewer	0	0	0	0	3			chr4(-):1406717-1406736			1
Transcription factors	ha_tf1_sg2	371	No	54729		NKX1-1				Single	2	0|50bp	hCRISPRa-v2	gGCGCCGCGGGCGCCTAAGG	CGG			4	0.65393		chr4	-	1406604	-271	39	39	0.72216	0.71525	0.16358	95	1	0	1	5	10 or fewer	0	0	2	6	101			chr4(-):1406601-1406620			1
Transcription factors	ha_tf1_sg3	371	No	54729		NKX1-1				Single	3	0|50bp	hCRISPRa-v2	gGTAGCGCGGGAATGTCCCC	AGG			8	0.63183		chr4	+	1406413	-80	55	50	0.63499	0.63192	0.14602	94	1	0	0	2	5 or fewer	0	0	0	3	43	rs558055050	0.00064	chr4(+):1406396-1406415			1
Transcription factors	ha_tf1_sg4	371	No	54729		NKX1-1				Single	4	0|50bp	hCRISPRa-v2	cTCGGGCCCCGCCACCTACT	GGG			1	0.67822		chr4	+	1406484	-151	37	33	0.52355	0.48951	0.10734	92	1	0	0	7	10 or fewer	0	0	0	9	89			chr4(+):1406467-1406486			1
Transcription factors	ha_tf1_sg1	372	No	7768	100379224	ZNF225	LOC100379224			Single	1	0|50bp	GPP, Cal, hC-v2	aGTCTCGGTCAATTTGACTC	CGG	1, 2 or 3	1	6	0.59115		chr19	+	44113293	-136	66	68	0.72171	0.60773	0.23539	97	1	0	0	3	5 or fewer	0	0	0	5	38	rs533443191	0.00027	chr19(+):44113276-44113295			2
Transcription factors	ha_tf1_sg2	372	No	7768	100379224	ZNF225	LOC100379224			Single	2	0|50bp	GPP, hC-v2	gCAACCTCACAGTAACGGAG	CGG		31	5	0.59991		chr19	-	44113425	-4	73	73	0.57636	0.57146	0.09268	91	1	0	0	3	5 or fewer	0	0	0	4	65			chr19(-):44113422-44113441			2
Transcription factors	ha_tf1_sg3	372	No	7768	100379224	ZNF225	LOC100379224			Single	3	0|50bp	GPP	CGTCGCGGTCAGTTTGTCTC	AGG		17				chr19	+	44113365	-64	49	50	0.47193	0.47193	0.24567	97	1	0	1	2	5 or fewer	0	0	1	2	14			chr19(+):44113348-44113367			2
Transcription factors	ha_tf1_sg4	372	No	7768	100379224	ZNF225	LOC100379224			Single	4	0|50bp	GPP	ATGGTAGTCCAGACGCTCAG	TGG						chr19	+	44113199	-230	62	67	0.40382	0.3962	0.10874	92	1	0	2	3	5 or fewer	0	0	2	4	51			chr19(+):44113182-44113201			2
Transcription factors	ha_tf1_sg1	373	No	6925		TCF4				Single	1	0|50bp	Calabrese	ACTTGCAATTCCGTGCGCCT	CGG	1, 2 or 3					chr18	-	55588289	-186600	57	57	0.65248	0.60497	0.10511	92	1	0	0	4	5 or fewer	0	0	0	5	106			chr18(-):55588286-55588305			1
Transcription factors	ha_tf1_sg2	373	No	6925		TCF4				Single	2	0|50bp	hCRISPRa-v2	tTGCCCGTTGCATCCCTCGG	AGG			4	0.60624		chr18	+	55588540	-186851	64	59	0.6273	0.6273	0.18709	96	1	0	0	5	5 or fewer	0	0	1	4	28			chr18(+):55588523-55588542			1
Transcription factors	ha_tf1_sg3	373	No	6925		TCF4				Single	3	0|50bp	hCRISPRa-v2	gCATCCTAGCCTGCCCGACC	CGG			1	0.70884		chr18	-	55588361	-186672	47	49	0.5892	0.56113	0.12679	94	1	0	0	7	10 or fewer	0	0	0	8	91			chr18(-):55588358-55588377			1
Transcription factors	ha_tf1_sg4	373	No	6925		TCF4				Single	4	0|50bp	hCRISPRa-v2	CcctccccGGAGAAGAGAGT	TGG			10	0.53754		chr18	-	55588231	-186542	56	50	0.29729	0.27694	0.05341	85	1	0	0	16	20 or fewer	0	0	5	20	157			chr18(-):55588228-55588247			1
Transcription factors	ha_tf1_sg1	374	No	2078		ERG			P1	Main	1	0|50bp	GPP, hC-v2	cAGTGCAGTGTGTCACACGG	CGG		20	5	0.5948		chr21	-	38498716	-238	74	75	0.56768	0.45871	0.09353	91	1	0	0	5	5 or fewer	0	0	4	7	89			chr21(-):38498713-38498732			2
Transcription factors	ha_tf1_sg2	374	No	2078		ERG			P1	Main	2	0|50bp	GPP, hC-v2	gACTCCGCATGGCTTCACAC	GGG		28	4	0.63806		chr21	+	38498778	-300	64	69	0.4019	0.38006	0.13127	94	1	0	0	6	10 or fewer	0	0	0	8	61	rs544098101, rs141235399	0.0008	chr21(+):38498761-38498780			2
Transcription factors	ha_tf1_sg3	374	No	2078		ERG			P1	Main	3	0|50bp	GPP, Cal	TTTCTTGATGATATGCAGCC	AGG	1, 2 or 3	1				chr21	+	38498627	-149	48	42	0.21638	0.19176	0.04279	82	1	0	1	10	20 or fewer	0	0	1	20	166			chr21(+):38498610-38498629			2
Transcription factors	ha_tf1_sg4	374	No	2078		ERG			P1	Main	4	0|50bp	GPP, Cal, hC-v2	gCTGTCCAGCCCAAAGAAAC	AGG	1, 2 or 3	3	2	0.66062		chr21	+	38498559	-81	43	47	0.39657	0.34417	0.08747	91	1	1	0	19	20 or fewer	0	1	4	24	119			chr21(+):38498542-38498561	chr5(+):2241042-2241061	GCTGTCCCGCCCAAAGAAAC	2
Transcription factors	ha_tf1_sg1	375	No	201798	27236	TIGD4	ARFIP1			Single	1	0|50bp	GPP	GCAGCGACCTAATGCGCGCG	GGG		44				chr4	-	152779735	-5	55	56	1	1	0.74456	100	1	0	0	0	5 or fewer	0	0	0	0	10			chr4(-):152779732-152779751			1
Transcription factors	ha_tf1_sg2	375	No	201798	27236	TIGD4	ARFIP1			Single	2	0|50bp	GPP, hC-v2	tGACACCACCGAGACGTGGC	CGG			5	0.72919		chr4	+	152779888	-158	50	52	0.82703	0.81108	0.28149	98	1	0	0	7	10 or fewer	0	0	0	7	46			chr4(+):152779871-152779890			1
Transcription factors	ha_tf1_sg3	375	No	201798	27236	TIGD4	ARFIP1			Single	3	0|50bp	GPP, hC-v2	aGGCTGGGTTGAGAGGTCGC	CGG		57	1		1.16561	chr4	+	152780012	-282	63	65	0.2722	0.29338	0.04516	83	1	0	1	22	50 or fewer	0	0	2	17	179			chr4(+):152779995-152780014			1
Transcription factors	ha_tf1_sg4	375	No	201798	27236	TIGD4	ARFIP1			Single	4	0|50bp	GPP, Cal	TGTGGTTGCTAGGGCAGCAG	AGG	4, 5 or 6	5				chr4	+	152779809	-79	60	59	0.20044	0.16943	0.03079	76	1	0	0	23	50 or fewer	0	0	3	35	272			chr4(+):152779792-152779811			1
Transcription factors	ha_tf1_sg1	376	No	115509		ZNF689				Single	1	0|50bp	hCRISPRa-v2	tCCAATGAACGCGCGTATTG	GGG			5	0.62305		chr16	-	30610431	-47	56	48	1	1	0.47674	99	1	0	0	0	5 or fewer	0	0	0	0	6			chr16(-):30610428-30610447			2
Transcription factors	ha_tf1_sg2	376	No	115509		ZNF689				Single	2	0|50bp	hCRISPRa-v2	cGCAGCGCCATTACACTTGA	GGG			7	0.61737		chr16	-	30610379	5	45	52	0.54845	0.53182	0.34745	98	1	0	0	3	5 or fewer	0	0	0	5	12			chr16(-):30610376-30610395			2
Transcription factors	ha_tf1_sg3	376	No	115509		ZNF689				Single	3	0|50bp	Cal, hC-v2	tGATTGGGTGCTAGCAAAGG	CGG	1, 2 or 3		8	0.59388		chr16	+	30610488	-104	63	62	0.46507	0.40327	0.09443	91	1	0	1	5	10 or fewer	0	0	1	9	101			chr16(+):30610471-30610490			2
Transcription factors	ha_tf1_sg4	376	No	115509		ZNF689				Single	4	0|50bp	hCRISPRa-v2	gAAGCTGGACTGCTAGGATC	AGG			2	0.71433		chr16	+	30610547	-163	49	48	0.44672	0.45172	0.06394	87	1	0	1	7	10 or fewer	0	0	2	9	143			chr16(+):30610530-30610549			2
Transcription factors	ha_tf1_sg1	377	No	54989		ZNF770				Single	1	0|50bp	GPP	AACGCTGTAGCCCTGACTAG	TGG		54				chr15	+	34988540	-252	56	56	0.95921	0.83137	0.14196	94	1	0	0	2	5 or fewer	0	0	0	5	56			chr15(+):34988523-34988542			1
Transcription factors	ha_tf1_sg2	377	No	54989		ZNF770				Single	2	0|50bp	GPP, hC-v2	gGACCGCCCGGAGGCGACAA	CGG		7	1	0.73686		chr15	-	34988374	-86	46	47	0.90924	0.87927	0.48064	99	1	0	0	2	5 or fewer	0	0	1	2	29			chr15(-):34988371-34988390			1
Transcription factors	ha_tf1_sg3	377	No	54989		ZNF770				Single	3	0|50bp	hCRISPRa-v2	tAGAGAGGGCTGCCCCGAAT	CGG			5	0.65321		chr15	-	34988593	-305	43	49	0.73802	0.73802	0.16211	95	1	0	0	4	5 or fewer	0	0	0	4	52			chr15(-):34988590-34988609			1
Transcription factors	ha_tf1_sg4	377	No	54989		ZNF770				Single	4	0|50bp	GPP, hC-v2	tGCAATGACAGGGTGAATGG	CGG		21	3	0.72283		chr15	-	34988444	-156	68	69	0.2277	0.24906	0.03996	81	1	0	3	12	20 or fewer	0	0	2	19	186			chr15(-):34988441-34988460			1
Transcription factors	ha_tf1_sg1	378	Yes	84914	100293516	ZNF587	ZNF587B		N1	Main	1	0|50bp	GPP	TAAAAGCGCGCCCTGAGGCC	GGG		29				chr19	-	57819513	-218	42	42	1	0.85411	0.04223	82	1	0	0	0	5 or fewer	0	0	0	1	103			chr19(-):57819510-57819529			2
Transcription factors	ha_tf1_sg2	378	Yes	84914	100293516	ZNF587	ZNF587B		N1	Main	2	0|50bp	GPP	GTAAAGAGGGCGCTACCCAG	AGG		9				chr19	-	57819579	-152	66	68	0.88117	0.72349	0.16834	95	1	0	0	2	5 or fewer	0	0	1	3	51			chr19(-):57819576-57819595			2
Transcription factors	ha_tf1_sg3	378	Yes	84914	100293516	ZNF587	ZNF587B		N1	Main	3	0|50bp	GPP	TGGCCGCTACAAGAGGACCC	CGG		25				chr19	-	57819724	-7	73	66	0.78229	0.78229	0.12086	93	1	0	0	2	5 or fewer	0	0	1	2	63			chr19(-):57819721-57819740			2
Transcription factors	ha_tf1_sg4	378	Yes	84914	100293516	ZNF587	ZNF587B		N1	Main	4	0|50bp	GPP	CGAGCCCTCATTGGCTCTGA	CGG		5				chr19	-	57819656	-75	48	44	0.75563	0.69894	0.06875	88	1	0	0	2	5 or fewer	0	0	0	5	84			chr19(-):57819653-57819672			2
Transcription factors	ha_tf1_sg1	379	No	7528		YY1				Single	1	0|50bp	Calabrese	CGCTCGGCCGCTGCTCGTCT	CGG	4, 5 or 6					chr14	-	100239013	-131	40	40	0.64405	0.64405	0.15844	95	1	0	0	3	5 or fewer	0	0	0	3	55			chr14(-):100239010-100239029			1
Transcription factors	ha_tf1_sg2	379	No	7528		YY1				Single	2	0|50bp	hCRISPRa-v2	cCGGGAGGAGCCCGGCGAGT	GGG			5	0.59604		chr14	+	100238708	-436	45	48	0.45998	0.45998	0.08199	90	1	0	2	6	10 or fewer	0	0	2	6	164			chr14(+):100238691-100238710			1
Transcription factors	ha_tf1_sg3	379	No	7528		YY1				Single	3	0|50bp	hCRISPRa-v2	gGGGCGGCTCGCACGCGCCC	TGG			4	0.59975		chr14	-	100238650	-494	27	29	0.31006	0.34376	0.06944	88	1	0	1	14	20 or fewer	0	0	1	12	136			chr14(-):100238647-100238666			1
Transcription factors	ha_tf1_sg4	379	No	7528		YY1				Single	4	0|50bp	hCRISPRa-v2	gGCCGAGAGGAGAATCGAGA	GGG			2	0.62285		chr14	+	100238763	-381	64	67	0.28351	0.28259	0.05164	84	1	0	0	7	10 or fewer	0	0	0	8	171			chr14(+):100238746-100238765			1
Transcription factors	ha_tf1_sg1	380	No	63977		PRDM15				Single	1	0|50bp	hCRISPRa-v2	cAAGAAACGCGTCCGAGGAG	AGG			3	0.63681		chr21	-	41879590	-255	59	58	0.8968	0.84187	0.14635	94	1	0	0	2	5 or fewer	0	0	1	2	46			chr21(-):41879587-41879606			2
Transcription factors	ha_tf1_sg2	380	No	63977		PRDM15				Single	2	0|50bp	hCRISPRa-v2	cGGGACTTGTAGTCCgcggg	CGG			9	0.5595		chr21	+	41879391	-56	53	51	0.27167	0.27167	0.19026	96	1	0	5	9	20 or fewer	0	0	5	8	28			chr21(+):41879374-41879393			2
Transcription factors	ha_tf1_sg3	380	No	63977		PRDM15				Single	3	0|50bp	hCRISPRa-v2	gCGGCAGGGCCGTGCCACGT	GGG			2	0.64238		chr21	-	41879540	-205	51	48	0.53517	0.53039	0.10787	92	1	1	1	3	5 or fewer	0	1	1	3	99			chr21(-):41879537-41879556	chr11(+):65580242-65580261	GCGGGAGGGCCGTGCCACGT	2
Transcription factors	ha_tf1_sg4	380	No	63977		PRDM15				Single	4	0|50bp	Calabrese	GTCCTGCGGGTGGGACTGCG	GGG	1, 2 or 3					chr21	+	41879452	-117	50	42	0.3989	0.36154	0.0481	83	1	1	0	11	20 or fewer	0	1	2	12	129			chr21(+):41879435-41879454	chr19(-):13581634-13581653	GTCCTGCGGGTGGGCCTGCG	2
Transcription factors	ha_tf1_sg1	381	No	9189	207063	ZBED1	DHRSX			Single	1	0|50bp	hCRISPRa-v2	gCCTACCGCGTAGACCCGCA	GGG			5	0.52908		chrX	+	2500892	85		56		0.9848	0.46195	99	2	0			Unspecific	0	0	1	0	8			chrX(+):2500875-2500894; chrY(+):2500875-2500894			1
Transcription factors	ha_tf1_sg2	381	No	9189	207063	ZBED1	DHRSX			Single	2	0|50bp	GPP, hC-v2	Ccgcccgcccggacggacgg	CGG		77	2	0.60968		chrX	+	2500996	-19		40		0.60808	0.19603	96	2	0			Unspecific	0	0	0	6	74			chrX(+):2500979-2500998; chrY(+):2500979-2500998			1
Transcription factors	ha_tf1_sg3	381	No	9189	207063	ZBED1	DHRSX			Single	3	0|50bp	GPP, hC-v2	gCGGACAACCGACCCCAGCC	AGG		33	7	0.51634		chrX	+	2501145	-168		48		0.33844	0.09923	92	2	0			Unspecific	0	0	0	12	79	rs188730848		chrX(+):2501128-2501147; chrY(+):2501128-2501147			1
Transcription factors	ha_tf1_sg4	381	No	9189	207063	ZBED1	DHRSX			Single	4	0|50bp	GPP, hC-v2	aGGCGGTGCGGGATCCCAGA	GGG		3	3	0.59338		chrX	-	2501092	-115		56		0.51453	0.0584	86	2	0			Unspecific	0	0	0	7	97			chrX(-):2501089-2501108; chrY(-):2501089-2501108			1
Transcription factors	ha_tf1_sg1	382	No	2099		ESR1			P2	Main	1	0|50bp	hCRISPRa-v2	aAACGCGAAAGACGGATCCA	GGG			8	0.56926		chr6	-	151807390	-292	57	58	0.92631	0.92631	0.20014	96	1	0	0	2	5 or fewer	0	0	0	2	31			chr6(-):151807387-151807406			2
Transcription factors	ha_tf1_sg2	382	No	2099		ESR1			P2	Main	2	0|50bp	hCRISPRa-v2	aCTCCAGGCACAACTCGATT	TGG			9	0.56831		chr6	-	151807550	-132	37	46	0.84619	0.7457	0.18456	96	1	0	0	3	5 or fewer	0	0	2	3	57			chr6(-):151807547-151807566			2
Transcription factors	ha_tf1_sg3	382	No	2099		ESR1			P2	Main	3	0|50bp	hCRISPRa-v2	gAGGCTGAGTTTCACGGCCA	GGG			6	0.57071		chr6	-	151807469	-213	49	56	0.45879	0.43416	0.10101	92	1	0	0	11	20 or fewer	0	0	1	13	148			chr6(-):151807466-151807485			2
Transcription factors	ha_tf1_sg4	382	No	2099		ESR1			P2	Main	4	0|50bp	hCRISPRa-v2	cAGGGCAAGGCAACAGTCCC	TGG			7	0.57017		chr6	+	151807601	-81	43	44	0.36613	0.32299	0.06835	88	1	0	1	15	20 or fewer	0	0	2	19	200			chr6(+):151807584-151807603			2
Transcription factors	ha_tf1_sg1	383	No	9421		HAND1				Single	1	0|50bp	GPP, hC-v2	cTGGCGGACTAGAGTGGCGC	GGG		9	5	0.6769		chr5	-	154478360	-133	49	45	0.96077	0.96077	0.18074	96	1	0	0	2	5 or fewer	0	0	0	2	48			chr5(-):154478357-154478376			1
Transcription factors	ha_tf1_sg2	383	No	9421		HAND1				Single	2	0|50bp	GPP, hC-v2	cCTGCTCTGCGGGCTTAGGG	GGG		48	9	0.62031		chr5	+	154478439	-212	47	52	0.45305	0.42904	0.04391	82	1	0	1	10	20 or fewer	0	0	2	10	193			chr5(+):154478422-154478441			1
Transcription factors	ha_tf1_sg3	383	No	9421		HAND1				Single	3	0|50bp	GPP	ATCTGGCTTATATAAGACCG	CGG		19				chr5	+	154478261	-34	72	71	0.44809	0.4186	0.12466	93	1	0	0	5	5 or fewer	0	0	1	7	59			chr5(+):154478244-154478263			1
Transcription factors	ha_tf1_sg4	383	No	9421		HAND1				Single	4	0|50bp	GPP, hC-v2	gGGGTGGCAGCAACAGTCCA	GGG		77	2	0.68991		chr5	-	154478518	-291	56	61	0.24039	0.22491	0.04597	83	1	0	0	28	50 or fewer	0	0	3	33	230			chr5(-):154478515-154478534			1
Transcription factors	ha_tf1_sg1	384	No	7748		ZNF195				Single	1	0|50bp	Calabrese	CCTATCCAATCAGAGGAGTA	GGG	4, 5 or 6					chr11	-	3379238	-98	54	53	0.62284	0.55879	0.07549	89	1	0	0	4	5 or fewer	0	0	0	10	100			chr11(-):3379235-3379254			2
Transcription factors	ha_tf1_sg2	384	No	7748		ZNF195				Single	2	0|50bp	hCRISPRa-v2	gTGGAGCTCTGTCGGGACAA	AGG			9	0.54415		chr11	+	3379162	-22	55	59	0.39256	0.39762	0.0801	90	1	0	0	7	10 or fewer	0	0	2	7	94			chr11(+):3379145-3379164			2
Transcription factors	ha_tf1_sg3	384	No	7748		ZNF195				Single	3	0|50bp	hCRISPRa-v2	cAGGAGCTGTAATCAGACAA	TGG			1	0.64526		chr11	+	3379305	-165	60	62	0.32853	0.31059	0.04865	84	1	0	0	12	20 or fewer	0	0	0	15	206			chr11(+):3379288-3379307			2
Transcription factors	ha_tf1_sg4	384	No	7748		ZNF195				Single	4	0|50bp	hCRISPRa-v2	tAGGTGGGGCCGGACAGCGC	AGG			3	0.62953		chr11	-	3379375	-235	57	51	0.25432	0.2451	0.08058	90	1	0	0	12	20 or fewer	0	0	0	14	107			chr11(-):3379372-3379391			2
Transcription factors	ha_tf2_sg1	1	No	64919		BCL11B				Single	1	0|50bp	Calabrese	CTCGGAGACTGACCCTTCCG	AGG	4, 5 or 6					chr14	+	99271943	251	53	53	0.61471	0.61471	0.1988	96	1	0	1	1	5 or fewer	0	0	1	1	37			chr14(+):99271926-99271945			1
Transcription factors	ha_tf2_sg2	1	No	64919		BCL11B				Single	2	0|50bp	hCRISPRa-v2	gTCTGCGCCCGCACCGACCC	AGG			3	0.63376		chr14	-	99272109	85	47	44	0.52772	0.52772	0.18201	96	1	0	0	6	10 or fewer	0	0	0	6	73			chr14(-):99272106-99272125			1
Transcription factors	ha_tf2_sg3	1	No	64919		BCL11B				Single	3	0|50bp	hCRISPRa-v2	cCAGAGAGTCGGAGCACTGG	GGG			6	0.56965		chr14	+	99272295	-101	60	62	0.36611	0.35685	0.04837	84	1	0	1	11	20 or fewer	0	0	1	13	154			chr14(+):99272278-99272297			1
Transcription factors	ha_tf2_sg4	1	No	64919		BCL11B				Single	4	0|50bp	hCRISPRa-v2	gGGAGCTCTCGGTCTCTCTA	TGG			2	0.67449		chr14	+	99272190	4	38	45	0.305	0.29294	0.07963	90	1	0	1	10	20 or fewer	0	0	2	12	69			chr14(+):99272173-99272192			1
Transcription factors	ha_tf2_sg1	2	No	147686		ZNF418				Single	1	0|50bp	hCRISPRa-v2	gGAGCTATGGGTCCGAACCG	CGG			4	0.62766		chr19	-	57935306	97	62	67	1	1	0.35288	98	1	0	0	1	5 or fewer	0	0	0	1	36			chr19(-):57935303-57935322			2
Transcription factors	ha_tf2_sg2	2	No	147686		ZNF418				Single	2	0|50bp	hCRISPRa-v2	gCGGGATTCTCAGCGTTCTC	TGG			7	0.61491		chr19	-	57935388	15	44	45	0.79621	0.74817	0.24773	97	1	0	0	3	5 or fewer	0	0	0	5	37	rs559007255	0.0008	chr19(-):57935385-57935404			2
Transcription factors	ha_tf2_sg3	2	No	147686		ZNF418				Single	3	0|50bp	Calabrese	AAGCGGCAGCTTTACTACCT	TGG	4, 5 or 6					chr19	-	57935518	-115	49	43	0.60606	0.63399	0.13768	94	1	0	1	6	10 or fewer	0	0	2	5	69			chr19(-):57935515-57935534			2
Transcription factors	ha_tf2_sg4	2	No	147686		ZNF418				Single	4	0|50bp	hCRISPRa-v2	tTTAATGAACCCCCTGAGGT	AGG			5	0.62458		chr19	-	57935572	-169	53	52	0.37999	0.34235	0.03997	81	1	0	0	8	10 or fewer	0	0	2	10	180			chr19(-):57935569-57935588			2
Transcription factors	ha_tf2_sg1	3	No	2114		ETS2				Single	1	0|50bp	hCRISPRa-v2	gCGCGATCAGCACCACGACT	CGG			1		1.02131	chr21	+	38805243	-686	53	53	0.88148	0.88148	0.48113	99	1	0	0	1	5 or fewer	0	0	0	1	16			chr21(+):38805226-38805245			1
Transcription factors	ha_tf2_sg2	3	No	2114		ETS2				Single	2	0|50bp	hCRISPRa-v2	cGCGGCGCGCTCTTCAGGAG	CGG			5	0.63967		chr21	-	38805899	-30	50	57	0.80777	0.73631	0.23334	97	1	0	0	1	5 or fewer	0	0	0	2	30	rs540664963	0.00051	chr21(-):38805896-38805915			1
Transcription factors	ha_tf2_sg3	3	No	2114		ETS2				Single	3	0|50bp	hCRISPRa-v2	cACTCGGCTGGGTCCCTCGC	CGG			7	0.57962		chr21	-	38805579	-350	51	49	0.59502	0.58467	0.07006	88	1	0	0	8	10 or fewer	0	0	1	8	114			chr21(-):38805576-38805595			1
Transcription factors	ha_tf2_sg4	3	No	2114		ETS2				Single	4	0|50bp	hCRISPRa-v2	Agaggagagggaacgcacga	GGG			2		0.99718	chr21	-	38805687	-242	55	57	0.32006	0.32006	0.04944	84	1	0	0	20	20 or fewer	0	0	1	19	284			chr21(-):38805684-38805703			1
Transcription factors	ha_tf2_sg1	4	No	84450		ZNF512				Single	1	0|50bp	GPP, Cal, hC-v2	gCCCCACTGGGATCGCGACG	CGG	4, 5 or 6	4	10	0.64037		chr2	-	27582900	-146	52	53	1	1	0.26943	97	1	0	0	1	5 or fewer	0	0	0	1	35			chr2(-):27582897-27582916			2
Transcription factors	ha_tf2_sg2	4	No	84450		ZNF512				Single	2	0|50bp	GPP, hC-v2	tCCGCCTAGCAGCTTCCGAG	GGG		19	4	0.68237		chr2	-	27582978	-68	63	61	0.80472	0.7425	0.18089	96	1	0	0	1	5 or fewer	0	0	0	5	39			chr2(-):27582975-27582994			2
Transcription factors	ha_tf2_sg3	4	No	84450		ZNF512				Single	3	0|50bp	GPP	GGCGGAGCCGAGCCCACATC	CGG		58				chr2	+	27583035	-11	38	35	0.52823	0.5465	0.1748	95	1	0	0	9	10 or fewer	0	0	1	6	83			chr2(+):27583018-27583037			2
Transcription factors	ha_tf2_sg4	4	No	84450		ZNF512				Single	4	0|50bp	GPP	CGGCTGGGCCTCAAAACCCC	TGG		47				chr2	-	27582824	-222	49	46	0.51788	0.45518	0.08362	90	1	0	0	8	10 or fewer	0	0	0	13	114			chr2(-):27582821-27582840			2
Transcription factors	ha_tf2_sg1	5	No	7080	253970	NKX2-1	SFTA3			Single	1	0|50bp	Calabrese	GAGAATCCGAGCGGGCGGAG	GGG	4, 5 or 6					chr14	+	36520312	-79	51	46	0.53252	0.52838	0.1014	92	1	0	0	6	10 or fewer	0	0	1	6	69			chr14(+):36520295-36520314			1
Transcription factors	ha_tf2_sg2	5	No	7080		NKX2-1				Single	2	0|50bp	hCRISPRa-v2	gGACACCCCCGATTCCGCTG	GGG			2	0.60323		chr14	-	36521122	-889	67	60	0.38737	0.38753	0.19517	96	1	0	0	8	10 or fewer	0	0	1	9	40			chr14(-):36521119-36521138			1
Transcription factors	ha_tf2_sg3	5	No	7080		NKX2-1				Single	3	0|50bp	hCRISPRa-v2	cGTGTCTGGGAGATGGGCGA	GGG			4	0.58254		chr14	-	36520576	-343	56	60	0.3036	0.30138	0.05345	85	1	0	0	19	20 or fewer	0	0	2	18	136			chr14(-):36520573-36520592			1
Transcription factors	ha_tf2_sg4	5	No	7080		NKX2-1				Single	4	0|50bp	hCRISPRa-v2	gCGGAACTGAGCCTGAACCC	CGG			5	0.57341		chr14	+	36520751	-518	62	65	0.24427	0.23168	0.05047	84	1	0	0	12	20 or fewer	0	0	0	17	162			chr14(+):36520734-36520753			1
Transcription factors	ha_tf2_sg1	6	No	285349	10168, 110354863	ZNF660	ZNF197, ZNF660-ZNF197			Single	1	0|50bp	hCRISPRa-v2	gACCGAGCATCTGGGTGGCC	AGG			10	0.57735		chr3	-	44584689	-279	45	46	0.59001	0.51342	0.04495	82	1	0	0	5	5 or fewer	0	0	0	9	132			chr3(-):44584686-44584705			2
Transcription factors	ha_tf2_sg2	6	No	285349	10168, 110354863	ZNF660	ZNF197, ZNF660-ZNF197			Single	2	0|50bp	Calabrese	GCGGGGGGACTCCAGCCCGC	GGG	4, 5 or 6					chr3	+	44584881	-87	52	48	0.449	0.43904	0.05736	86	1	0	0	9	10 or fewer	0	0	2	8	147			chr3(+):44584864-44584883			2
Transcription factors	ha_tf2_sg3	6	No	285349	10168, 110354863	ZNF660	ZNF197, ZNF660-ZNF197			Single	3	0|50bp	Calabrese	TAGGGCAAAGCCCGGAAGGG	AGG	1, 2 or 3					chr3	+	44584817	-151	62	60	0.22901	0.23517	0.05012	84	1	0	8	13	50 or fewer	0	0	3	19	157			chr3(+):44584800-44584819			2
Transcription factors	ha_tf2_sg4	6	No	285349	10168, 110354863	ZNF660	ZNF197, ZNF660-ZNF197			Single	4	0|50bp	hCRISPRa-v2	tTCCAGGGCCCTCCTCACAT	TGG			2	0.72338		chr3	+	44584764	-204	50	51	0.29966	0.25097	0.06377	87	1	1	3	14	20 or fewer	0	1	5	25	183			chr3(+):44584747-44584766	chr9(-):136667877-136667896	TTCCAGGGCCCTCCTCACAG	2
Transcription factors	ha_tf2_sg1	7	No	100289635	55743	ZNF605	CHFR			Single	1	0|50bp	hCRISPRa-v2	aGCGGGGTCACCGCGATCCC	CGG			7	0.57474		chr12	+	132956170	137	40	40	1	1	0.3376	98	1	0	0	0	5 or fewer	0	0	0	0	38			chr12(+):132956153-132956172			1
Transcription factors	ha_tf2_sg2	7	No	100289635	55743	ZNF605	CHFR			Single	2	0|50bp	Cal, hC-v2	aGCCCCTTGGCGGCTAACTG	GGG	4, 5 or 6		5	0.60172		chr12	+	132956419	-112	56	58	0.91249	0.85038	0.21183	96	1	0	0	6	10 or fewer	0	0	0	6	48			chr12(+):132956402-132956421			1
Transcription factors	ha_tf2_sg3	7	No	100289635	55743	ZNF605	CHFR			Single	3	0|50bp	hCRISPRa-v2	cGGCGGACACGGCCCGATCG	GGG			3	0.62171		chr12	+	132956281	26	53	50	0.87273	0.87273	0.59988	99	1	0	0	1	5 or fewer	0	0	0	1	20			chr12(+):132956264-132956283			1
Transcription factors	ha_tf2_sg4	7	No	100289635	55743	ZNF605	CHFR			Single	4	0|50bp	hCRISPRa-v2	cTGGAACTACACTTCCCGGG	GGG			4	0.61154		chr12	+	132956346	-39	72	73	0.23244	0.23161	0.06586	88	1	0	1	10	20 or fewer	0	0	1	12	76			chr12(+):132956329-132956348			1
Transcription factors	ha_tf2_sg1	8	No	1877		E4F1				Single	1	0|50bp	GPP, Cal	AGCGGATTGACGGACAGGCG	GGG	4, 5 or 6	4				chr16	-	2223487	-104	56	62	0.91503	0.91503	0.17388	95	1	0	0	1	5 or fewer	0	0	0	1	48	rs144987188	0.00091	chr16(-):2223484-2223503			2
Transcription factors	ha_tf2_sg2	8	No	1877		E4F1				Single	2	0|50bp	hCRISPRa-v2	cGCAACGCGCCGCAGGAAGA	TGG			7	0.68747		chr16	-	2223595	4	47	43	0.82237	0.82237	0.2688	97	1	0	0	1	5 or fewer	0	0	0	1	21			chr16(-):2223592-2223611			2
Transcription factors	ha_tf2_sg3	8	No	1877		E4F1				Single	3	0|50bp	GPP, hC-v2	gGCGCGCTGAGAGCGAAGAT	GGG		35	5	0.7085		chr16	-	2223416	-175	44	41	0.81394	0.77704	0.23797	97	1	0	0	3	5 or fewer	0	0	0	4	33			chr16(-):2223413-2223432			2
Transcription factors	ha_tf2_sg4	8	No	1877		E4F1				Single	4	0|50bp	GPP	CCGAGTGCAGCCTCGAACAT	AGG		70				chr16	+	2223335	-256	39	45	0.76143	0.76143	0.20167	96	1	0	0	4	5 or fewer	0	0	0	4	48			chr16(+):2223318-2223337			2
Transcription factors	ha_tf2_sg1	9	No	7799		PRDM2			N1	Main	1	0|50bp	GPP	TCAATCGCAGCTGCTATCTC	AGG		44				chr1	-	13749418	-19	39	36	0.86487	0.93852	0.1134	93	1	0	0	3	5 or fewer	0	0	0	2	95			chr1(-):13749415-13749434			1
Transcription factors	ha_tf2_sg2	9	No	7799		PRDM2			N1	Main	2	0|50bp	GPP	TCGGCGGCGCCGCGCGCACC	CGG		55				chr1	-	13749235	-202	36	28	0.84545	0.81423	0.10906	92	1	0	0	7	10 or fewer	0	0	0	8	158			chr1(-):13749232-13749251			1
Transcription factors	ha_tf2_sg3	9	No	7799		PRDM2			N1	Main	3	0|50bp	GPP	TGGAGGGAGGACCGCACCCG	CGG		65				chr1	-	13749155	-282	64	58	0.66049	0.65208	0.13462	94	1	0	0	6	10 or fewer	0	0	0	7	100			chr1(-):13749152-13749171			1
Transcription factors	ha_tf2_sg4	9	No	7799		PRDM2			N1	Main	4	0|50bp	GPP, Cal	CGCCGGGCCAATCAGAGCGG	CGG	4, 5 or 6	5				chr1	-	13749322	-115	56	58	0.58541	0.56138	0.13009	94	1	0	0	4	5 or fewer	0	0	1	5	40			chr1(-):13749319-13749338			1
Transcription factors	ha_tf2_sg1	10	No	219749		ZNF25				Single	1	0|50bp	Cal, hC-v2	tTGGATGACGTCGTGAGGCG	CGG	4, 5 or 6		7	0.56576		chr10	+	37976741	-127	56	60	0.71654	0.71654	0.15331	95	1	0	0	1	5 or fewer	0	0	0	1	57			chr10(+):37976724-37976743			2
Transcription factors	ha_tf2_sg2	10	No	219749		ZNF25				Single	2	0|50bp	hCRISPRa-v2	gGAAGCGTAGTTCTGGAGTA	GGG			1	0.65923		chr10	-	37976682	-68	59	54	0.43194	0.39042	0.08605	90	1	0	1	6	10 or fewer	0	0	2	8	70			chr10(-):37976679-37976698			2
Transcription factors	ha_tf2_sg3	10	No	219749		ZNF25				Single	3	0|50bp	hCRISPRa-v2	tGTCCTTGCTCAGTGATGGC	CGG			5	0.57633		chr10	+	37976814	-200	51	52	0.36558	0.32523	0.05858	86	1	0	3	14	20 or fewer	0	0	5	18	177			chr10(+):37976797-37976816			2
Transcription factors	ha_tf2_sg4	10	No	219749		ZNF25				Single	4	0|50bp	hCRISPRa-v2	gGTGCTCCAAGGAACACTGA	TGG			9	0.54138		chr10	+	37976885	-271	61	63	0.22166	0.22238	0.05545	85	1	0	0	19	20 or fewer	0	0	3	22	148			chr10(+):37976868-37976887			2
Transcription factors	ha_tf2_sg1	11	No	252884		ZNF396				Single	1	0|50bp	Cal, hC-v2	gTGGCCGCGCACTTGGGACA	GGG	1, 2 or 3		1	0.8012		chr18	+	35377413	-103	59	60	0.54978	0.53407	0.13678	94	1	0	0	4	5 or fewer	0	0	0	6	51			chr18(+):35377396-35377415			1
Transcription factors	ha_tf2_sg2	11	No	252884		ZNF396				Single	2	0|50bp	hCRISPRa-v2	Tttactccggtaactcagta	AGG			10	0.45213		chr18	+	35377544	-234	43	41	0.52235	0.51929	0.15033	95	1	0	0	5	5 or fewer	0	0	0	6	48			chr18(+):35377527-35377546			1
Transcription factors	ha_tf2_sg3	11	No	252884		ZNF396				Single	3	0|50bp	hCRISPRa-v2	tTCCGGTTCTGGTGGCGGGT	CGG			9	0.4702		chr18	+	35377345	-35	40	41	0.24898	0.25114	0.06751	88	1	0	0	16	20 or fewer	0	0	0	15	76			chr18(+):35377328-35377347			1
Transcription factors	ha_tf2_sg4	11	No	252884		ZNF396				Single	4	0|50bp	hCRISPRa-v2	cCTGTGAAAGCATGGGGTTG	CGG			8	0.47802		chr18	-	35377724	-414	56	58	0.22767	0.21323	0.03261	77	1	0	2	18	20 or fewer	0	0	3	25	280			chr18(-):35377721-35377740			1
Transcription factors	ha_tf2_sg1	12	No	100101467		ZSCAN30				Single	1	0|50bp	GPP	GCTCGTTAGGCAAGATCACC	CGG		39				chr18	-	35290435	-212	53	59	0.94595	0.94595	0.19526	96	1	0	0	1	5 or fewer	0	0	0	1	36			chr18(-):35290432-35290451			2
Transcription factors	ha_tf2_sg2	12	No	100101467		ZSCAN30				Single	2	0|50bp	hCRISPRa-v2	cCCGGGCACGGAGAGACGAT	TGG			10	0.55944		chr18	+	35290525	-302	56	53	0.83791	0.78758	0.22786	97	1	0	0	1	5 or fewer	0	0	0	2	40			chr18(+):35290508-35290527			2
Transcription factors	ha_tf2_sg3	12	No	100101467		ZSCAN30				Single	3	0|50bp	GPP, hC-v2	tCTATGGCGCTTCACCGCGC	AGG		26	9	0.57126		chr18	-	35290283	-60	54	44	0.82353	0.82353	0.60353	99	1	0	0	1	5 or fewer	0	0	0	1	5			chr18(-):35290280-35290299			2
Transcription factors	ha_tf2_sg4	12	No	100101467		ZSCAN30				Single	4	0|50bp	GPP, Cal, hC-v2	tCCTAGAGCGGACAGGGCGA	TGG	4, 5 or 6	9	4	0.67857		chr18	+	35290337	-114	53	49	0.66188	0.66188	0.12783	94	1	0	1	2	5 or fewer	0	0	1	2	47			chr18(+):35290320-35290339			2
Transcription factors	ha_tf2_sg1	13	No	3663		IRF5			P1	Main	1	0|50bp	GPP	CGCCGGTCCGCCAACCTGCC	GGG		23				chr7	-	128937947	-34	42	46	0.89626	0.89626	0.09802	92	1	0	0	1	5 or fewer	0	0	0	1	87			chr7(-):128937944-128937963			1
Transcription factors	ha_tf2_sg2	13	No	3663		IRF5			P1	Main	2	0|50bp	GPP, Cal, hC-v2	gCAGTTGCCAGGTCAGTGCG	GGG	1, 2 or 3	1	10	0.60815		chr7	+	128937841	-140	62	65	0.59589	0.57051	0.06964	88	1	0	0	5	5 or fewer	0	0	0	7	127			chr7(+):128937824-128937843			1
Transcription factors	ha_tf2_sg3	13	No	3663		IRF5			P1	Main	3	0|50bp	GPP, hC-v2	aAGAGCCAGTGGCCAGTCTA	GGG		59	2	0.68884		chr7	+	128937756	-225	52	50	0.39663	0.3766	0.0614	87	1	0	0	9	10 or fewer	0	0	0	15	142			chr7(+):128937739-128937758			1
Transcription factors	ha_tf2_sg4	13	No	3663		IRF5			P1	Main	4	0|50bp	hCRISPRa-v2	cCGGGGCTGCACACAAATGA	GGG			5	0.65467		chr7	-	128937616	-365	55	51	0.34959	0.3403	0.10545	92	1	0	2	6	10 or fewer	0	0	3	8	105			chr7(-):128937613-128937632			1
Transcription factors	ha_tf2_sg1	14	No	5076		PAX2				Single	1	0|50bp	GPP, hC-v2	cGAGCCTGTCACTCCGGTGC	CGG		16	4	0.56653	0.76316	chr10	-	100745398	-184	52	52	0.85216	0.85216	0.15451	95	1	0	0	4	5 or fewer	0	0	0	4	64			chr10(-):100745395-100745414			2
Transcription factors	ha_tf2_sg2	14	No	5076		PAX2				Single	2	0|50bp	GPP, Cal	ACTCTGTGATTCGCCAGCGC	TGG	4, 5 or 6	6				chr10	-	100745448	-134	48	46	0.82439	0.82439	0.16103	95	1	0	0	1	5 or fewer	0	0	0	1	88			chr10(-):100745445-100745464			2
Transcription factors	ha_tf2_sg3	14	No	5076		PAX2				Single	3	0|50bp	GPP, Cal	CTGACAAGTCATCCATCTCC	CGG	4, 5 or 6	3				chr10	+	100745503	-79	54	55	0.22428	0.22662	0.05814	86	1	0	0	19	20 or fewer	0	0	1	25	117			chr10(+):100745486-100745505			2
Transcription factors	ha_tf2_sg4	14	No	5076		PAX2				Single	4	0|50bp	hCRISPRa-v2	cCAACCCGGAGGAGCCCCAG	CGG			1		1.19329	chr10	+	100746090	508		58		0.20865	0.04313	82	1	1			Unspecific	0	1	3	29	143			chr10(+):100746073-100746092	chr8(-):28182901-28182920	CCAACCCGGAGGAGACCCAG	2
Transcription factors	ha_tf2_sg1	15	No	22869		ZNF510				Single	1	0|50bp	GPP, hC-v2	gAACCCGGGCTCCAGTTATC	AGG		16	1	0.68817		chr9	-	96778261	-173	37	39	0.99161	0.99161	0.22091	97	1	0	0	2	5 or fewer	0	0	0	2	44			chr9(-):96778258-96778277			1
Transcription factors	ha_tf2_sg2	15	No	22869		ZNF510				Single	2	0|50bp	GPP, Cal, hC-v2	aCTACGTTTCACATGCAGTA	CGG	1, 2 or 3	2	8	0.4917		chr9	+	96778183	-95	56	57	0.49357	0.47685	0.10026	92	1	0	0	4	5 or fewer	0	0	0	6	67			chr9(+):96778166-96778185			1
Transcription factors	ha_tf2_sg3	15	No	22869		ZNF510				Single	3	0|50bp	GPP	ACCGCGCAGCATGCTGGGAA	CGG		17				chr9	-	96778132	-44	52	56	0.372	0.3448	0.06868	88	1	0	0	8	10 or fewer	0	0	0	13	86			chr9(-):96778129-96778148			1
[truncated: 88,697 more rows]

## Sheet: T.spiezzo qgRNA info
Sublibrary	Plate #	Well #	Is obso-lete?	Entrez ID	Other targets (sgRNA)	Other targets (4sg deletion)	Gene symbol	Other targets (sgRNA)	Other targets (4sg deletion)	Original symbol	Exon #	Transcript ID	Genomic sequence ID	Rank	Over-laps	Source database	sgRNA sequence	PAM	GPP sgRNA designer rank	Chromo-some	Strand	Location	Cutting efficiency score (GuideScan)	Doench '16 score (CRISPOR)	Criteria of Graf et al., '19 (CRISPOR)	Guide-Scan specificity score	CRISPOR 3MM specificity score	CRISPOR 4MM specificity score	CFD specificity score (CRISPOR)	# 0-MM hits	# 1-MM sites	# 2-MM sites (G'Scan)	# 3-MM sites (G'scan)	GuideScan off-target category (# mismatches)	# 0-MM sites (C'POR)	# 1-MM sites (C'POR)	# 2-MM sites (C'POR)	# 3-MM sites (C'POR)	# 4-MM sites (C'POR)	SNP IDs (Kaviar database)	Most common SNP frequency	0-MM sites	1-MM sites	Sequences of 1-MM sites	Color
[truncated: 80,588 more rows]
