# Supplementary material for: Arrayed CRISPR libraries for the genome-wide activation, deletion and silencing of human protein-coding genes
Source: Nat Biomed Eng. 2024 Dec 4;9(1):127–48. doi: 10.1038/s41551-024-01278-4 (PMC11754104; doi:10.1038/s41551-024-01278-4)
Supplement: Supplementary file 5 — PrPC TF screen and the intersection of PrPC regulating TFs with risk genes of sporadic Creutzfeldt–Jakob disease. [file 41551_2024_1278_MOESM5_ESM.xlsx]

## Sheet: TF PrPc screen
Plasmid ID (4-sgRNA combination)	Entrez gene ID	Gene symbol	Obsolete TF plasmid?	TSS ID	Is main TSS?	Combined log2FC (both screens)	Up or down?	Absolute log2FC ≥ 1 | ≥ 0.5	Screen1 mean log2FC	Screen2 mean log2FC	Screen 1 replicate 1 log2FC	Screen 1 replicate 2 log2FC	Screen 2 replicate 1 log2FC	Screen 2 replicate 2 log2FC	Screen 1 p value	Screen 2 p value
GCTAGCAGTCAATCGGGAGG_TACCTAAACCGATCACTACA_TCGACTACGAGTAACTCCAT_TGATTGGTCGCACTCCCCAC	83852	SETDB2	No		Single	-2.46751	Downregulator	Yes	-2.67721	-2.25782	-2.64793	-2.70648	-1.98542	-2.53021	0.0187436	0.0798714
ACCCAGCCCGGCGGTCCGGG_CAGCGGCGGGGCTTTGTTTC_CCCGCCTCCTAATCCTCGGG_GCGGCGTCCTGCAACCCCCT	11278	KLF12	No		Single	2.03702	Upregulator	Yes	2.66928	1.40475	2.68121	2.65736	1.50565	1.30385	0.0145933	0.0498623
CCCGCGGCTTCGCGCGGATC_CCCGGGGACGCGATTCAACA_GCAAGGCGAGCCGATGGTGA_GCGAGAGCCGGGCCACGGGG	196528	ARID2	No		Single	-1.94537	Downregulator	Yes	-0.914609	-2.97612	-0.787804	-1.04141	-2.88242	-3.06983	0.0919697	0.0204973
CCGGATGCTATGGCAACAGG_GCGCCCTCGCCGAACAGAGG_GTTGCCCAGTTAGGCGTCTC_TGGGAACTGTGGTCTCGATC	54927	CHCHD3	No		Single	-1.85304	Downregulator	Yes	-1.25357	-2.45251	-1.23927	-1.26787	-2.43174	-2.47329	0.0378375	0.0222032
CGTGGCAGGATATAACGAGG_GAGGGCAGCAATCCGGGTGG_GGGGAATCGGTGCGGGAATA_GGTGGCACGACTGCAGAACT	4303	FOXO4	No		Single	-1.70239	Downregulator	Yes	-1.37223	-2.03255	-1.5266	-1.21786	-1.89171	-2.17339	0.0784503	0.051094
CCAGGAAGACGCACATACAC_GCGAGGTCCAAGAATCCCCA_GGCAAGCTCAGTGTGATCCC_GGGGCGGGTCCCATGCTTGT	2623	GATA1	No		Single	-1.61613	Downregulator	Yes	-1.31917	-1.91309	-1.44474	-1.1936	-1.81572	-2.01047	0.0669196	0.0355802
AACAGCAATAAGCCGTGAAG_AGCGCGAAGAGGGCGGCACC_CCAGAAGGCCCGCGCTCCTG_GGCGGCCTCGCTTTCCGGGG	7770	ZNF227	No		Single	-1.53489	Downregulator	Yes	-1.20907	-1.86071	-1.13886	-1.27927	-1.91778	-1.80365	0.0463802	0.0388268
ATGCGCGCCGCCGCTCCCAG_CGGGGGGCGTGGTTGCCGAA_GCGGCGGAGCGCTCACAATG_GTGGATGTGTGTGCCGGAGG	22834	ZNF652	No		Single	-1.5177	Downregulator	Yes	-1.48057	-1.55483	-1.81376	-1.14737	-1.50126	-1.6084	0.144169	0.0403959
AACAGCGCCGCCTACGGAGC_CCGGTGACGCGCTTCTGGGA_CGGGCGCTGAGCTCCCAGCT_TGGGCTGGCTGAGGATTCCG	100132074	FOXO6	No		Single	-1.44614	Downregulator	Yes	-1.63439	-1.25789	-1.29871	-1.97008	-1.23586	-1.27992	0.131743	0.0433984
ACACCGTCGCCAAGTGCGGC_GAGAACAGCCCGGTCGGAGG_GTCCTCGCAACGGGCGTCCC_TGCAGTAGCCAATCAACACG	221504	ZBTB9	No		Single	-1.42848	Downregulator	Yes	-1.7964	-1.06056	-1.79913	-1.79366	-0.954038	-1.16707	0.018964	0.0676993
AGGGGGCGCAATCACGGACT_GCCCCGGCCGGGAACGGCGC_GCGGCTCCGTGCTGCCTAAC_GGCGAGCGCAGAGCCTCCGC	9575	CLOCK	No		Single	1.41003	Upregulator	Yes	1.66913	1.15094	1.78284	1.55542	1.07711	1.22477	0.0452332	0.0612588
CTGCAAGCCACAAGTTGGGC_GCGCACACGTGGCCCGGGCA_GCGTCTCGCGAAGGGAGGGG_TCCGGTCCGGGCTTTGGCTG	4335	MNT	No		Single	-1.34037	Downregulator	Yes	-0.547968	-2.13277	-0.421381	-0.674555	-2.01185	-2.25369	0.14958	0.0384076
GCGCGCCGGGCCGCGGGGAA_GGGGATCCGGGCTAAGGAGA_GGGGTAAGAAACCAGGATCG_TCCGGGGAGCGCCCAATCCC	55565	ZNF821	No		Single	1.33261	Upregulator	Yes	1.55115	1.11408	1.53963	1.56267	1.03115	1.197	0.0172003	0.0486728
CCCACAAGGCGTCTGAGGAA_GCTGTGCGCGGAGAGGAGCG_GGGCCTGGGCTCCATACCTG_TCTGGCTCCTGCATCTGTCT	3195	TLX1	No		Single	-1.31704	Downregulator	Yes	-0.817805	-1.81627	-0.714788	-0.920822	-1.8332	-1.79934	0.0891432	0.0166635
AGCAAGAGACTCACCTGGAT_CCAGCATTAAGTCAGAGGCG_CCCCGTGCGGGTTAACCCCT_GCCTGTGAGCGCCCGCCAAG	257	ALX3	No		Single	1.26785	Upregulator	Yes	1.64977	0.885935	1.65208	1.64745	0.924158	0.847712	0.0231701	0.0420575
AAGCTCACTACTGCCCATCC_ACAAGCGCACATATGTGGGG_GCTCTGGCATGGACACCCGT_GGACCACGGGGCACTAGACC	92999	ZBTB47	No		Single	-1.25628	Downregulator	Yes	-0.929578	-1.58298	-0.991592	-0.867565	-1.57481	-1.59115	0.0484671	0.0335139
CATCTTGAGGATTCGGAGGC_CCCCGCGGCTGGCGGTTGGA_CGGCCGCCACGTGACCCCTG_TGCGGCCGCTCCCTGAGTGG	24149	ZNF318	No		Single	-1.23908	Downregulator	Yes	-0.846064	-1.6321	-1.07631	-0.615819	-1.68351	-1.58068	0.170938	0.0380422
CCGCTGTTGCGCACTTGCAG_CGGCGGCTGTTACTACAGGA_GCGGGCTCGCGCGCTGTGTA_GGAGCGTCCCGGAACCGGGG	6776	STAT5A	No		Single	-1.22162	Downregulator	Yes	-1.04923	-1.39401	-0.891516	-1.20695	-1.28419	-1.50382	0.0979876	0.0508821
ACGTTTGATTCCAGTAGCAA_CGCCAAGCGCAACCACTCCG_CGCCCCAGGTCCGGGAGGGT_CGGGAAGCTACCAGTGGCTG	9480	ONECUT2	No		Single	-1.2209	Downregulator	Yes	-0.779124	-1.66268	-0.798587	-0.759662	-1.59989	-1.72546	0.0412897	0.0252375
ACAGCAGCGCCTCCATCACA_CTGGCCTGACTCACCCACCA_GGCTTTGCCCCATTCGAGCA_TTGCTCTTTGCGTGGTCGCG	326	AIRE	No		Single	-1.21377	Downregulator	Yes	-1.17014	-1.2574	-1.38838	-0.951911	-1.35799	-1.15681	0.123654	0.0657966
AATTCCCGTGGGGAGGACAC_CGAGTCACACACCGACCCGT_GCCGACGCTTCCACATTCTG_GGGTCTCGGGCAACACGCCC	333929	SNAI3	No		Single	-1.21142	Downregulator	Yes	-0.785062	-1.63778	-0.95216	-0.617964	-1.57318	-1.70238	0.136224	0.0408299
GGGGAACCGGGAAACTGCGG_GGTGCTAATTACAACTGCTG_GTTAATCGGTCCCCCGCCGG_TGCCTGACTTGGGGTGACAA	3172	HNF4A	No		Single	1.21098	Upregulator	Yes	1.24314	1.17883	1.2774	1.20887	1.2564	1.10125	0.0324891	0.0465957
ACTCGCCGGGCTCCACGAAC_CAGCGCGGCGCCGGCTAGAG_GAGCCTAGCCCATCAATATT_GGCGGTGACGTTTGCCCGGA	90850	ZNF598	No		Single	-1.1648	Downregulator	Yes	-0.870699	-1.4589	-0.621666	-1.11973	-1.27797	-1.63982	0.179536	0.0790301
ACGTCGCCTAAATCCGCTGT_CGGCCCGGGACGCCGGTAGG_GCAAGGGGCTAAACCGGCTG_GGGGTTCGGGCCCAGTTGTC	22847	ZNF507	No		Single	-1.15179	Downregulator	Yes	-1.7166	-0.586966	-2.13876	-1.29445	-0.64088	-0.533052	0.155714	0.106354
GAAGCGGTCTCATTTCCCGC_GTCACACCCCACACAGCGAG_GTGCGGCAAACTGTCCAATC_TGTCGCTCAAGCCCCAGGGG	94039	ZNF101	No		Single	-1.1505	Downregulator	Yes	-1.07426	-1.22673	-0.928877	-1.21965	-1.20459	-1.24888	0.0890269	0.0257517
CTGCAATTAGGGCCCATCTT_GCATGTACTTAGGATGGGAT_TACTAACTGCCTCTGCTCAC_TGTCCCGGCAGTACCAGGGG	9745	ZNF536	No		Single	-1.1388	Downregulator	Yes	-1.00904	-1.26855	-1.11333	-0.904756	-1.20835	-1.32875	0.0690084	0.0513495
GAAGCGGCCGAATCAGGGTT_GAATTCCCGGCTCCGCAGGG_GCGTGCGCAGGCGCAGTGGA_TCCGCAGCGGGCCAATCCGG	147912	SIX5	No		Single	1.12864	Upregulator	Yes	1.47151	0.785778	1.43713	1.50588	0.768698	0.802858	0.0250778	0.0214109
AACAATGCTTCCCTAGAAGT_AGTCAGCTAATAGACATCCA_TAAAGCAAGCGATTTGAAGG_TTTGCTGCATGACATATGCC	79413	ZBED2	No		Single	-1.12237	Downregulator	Yes	-1.31933	-0.925406	-1.83856	-0.800105	-0.90572	-0.945091	0.240835	0.0585236
AACAAGTAGACCTGGCCGCG_CAGGGGGCTGCGACTCCTAG_GAAGAAGATAGCAGTCTCAC_TTTCCTCTCGCAGCGCGGTG	4057	LTF	No		Single	1.12213	Upregulator	Yes	1.2454	0.998856	1.17365	1.31715	1.03075	0.966965	0.0423274	0.0348253
AATGTAGTCCCGAACGTGGA_CAGTGCTGCGAGCGCGCCGG_CCGCGGCTTTAGGGACTCTC_TTGTAGTTCACGACCCACTC	162239	ZFP1	No		Single	1.11404	Upregulator	Yes	1.66796	0.560133	1.65834	1.67758	0.574617	0.545648	0.0158121	0.0282128
ACGCCTCGGTGACGTCACGC_CCTCCTCTCCCGGCGTCCGT_GCGCCCCGGGAGTCGCCCTG_GTCGGCCTCTTAAAGGCGCA	22877	MLXIP	No		Single	-1.11242	Downregulator	Yes	-1.10433	-1.12052	-1.2125	-0.99616	-1.1254	-1.11563	0.0676667	0.0117948
CTCCCGGCCGTGGCTGGATA_GCCTGCTGGGTCCTAGCGCG_GTTGCGCCGCGGCCTGCCTG_TACCGACCACGTGGGCGCGG	1050	CEBPA	No		Single	1.10649	Upregulator	Yes	1.24473	0.96825	1.76665	0.72282	0.91412	1.02238	0.254852	0.0649311
CGAGAACTACGCTTCCCAGT_CTCAGCGGACTAAGGCTTAC_GAATGTATCTTAGTGAGCCC_TGCCCTCTGCCGGGCGCGGA	7942	TFEB	No	P1	Main	-1.10149	Downregulator	Yes	-1.43344	-0.769536	-1.45648	-1.41041	-0.717397	-0.821675	0.0258383	0.0913863
CTCGCGGGGCCACGCGTGAT_GCCTGAGGCCGGCCAATCAA_GCGGGGGGCGTCACTCAATC_TGGAGCGTGTACACAATCCC	7071	KLF10	No	P1	Main	1.09244	Upregulator	Yes	0.994324	1.19055	1.00791	0.980739	1.11243	1.26868	0.0475842	0.0430807
CCCAACTCGGGGCGTCAGGA_CGGGAATCATTCACCCGCAG_GCGGGGGCGTGTAGCCAACT_GGGGATCGATCGCCCAGGCA	283078	MKX	No	P2	Other	-1.09175	Downregulator	Yes	-0.910304	-1.27319	-1.72343	-0.0971801	-1.39853	-1.14786	0.464529	0.0632688
CGCCGGACGCTGGCTCCCGG_CTAAAGCTCCATGACCGCGG_CTCTACACTCAAACAGCCCG_TGCGCTGGCGAAGATGGCTG	126231	ZNF573	No		Single	-1.07978	Downregulator	Yes	-0.503212	-1.65635	-0.683761	-0.322662	-1.68168	-1.63101	0.222937	0.0333269
GACCGCTGGGAGGACCGACC_GCGTGGGCGTGTGCGAGTCC_GGCCAATCGCGGCGACGGGG_TGGGAGAGACAGCCCCGGGT	8193	DPF1	No	P2	Other	-1.07815	Downregulator	Yes	-0.792838	-1.36347	-0.702165	-0.883512	-1.24198	-1.48496	0.0796777	0.0602183
AATCGGGCGCCGCCCTCCGG_AGAGGTGGAGGGACCGTCCA_CGAGGGGCGGTGCGTGTCGC_GCGGCCGCGGGGCGCTAGGT	5465	PPARA	No		Single	1.0745	Upregulator	Yes	1.20072	0.948277	1.25262	1.14882	0.932358	0.964197	0.035221	0.0316621
CAGCCATCGCTTAGAGGGAA_CCCCGAGTGGGCTGCGACCG_GGGGTACCGGGGAGCGGATA_TGGGGAGTAAGTTTCCTGAA	55809	TRERF1	No		Single	1.06918	Upregulator	Yes	1.38939	0.748968	1.51998	1.25879	0.714472	0.783465	0.067876	0.0339377
ATCAGTCACCTGAGCGCAGA_GAGGCCCGGAGGAACTCGGA_GGAACGGCTTGTCCCGGGAG_TCCCAGCCGGCACGGTTCCC	54796	BNC2	No		Single	-1.05094	Downregulator	Yes	-1.28041	-0.821482	-1.25209	-1.30872	-0.726529	-0.916435	0.0300553	0.0789513
CGCTGGAATGCGCGGAATGA_CGGGCGGCGCAGTGAAGGCG_GGGCCACCGGCACCTCGGGG_GTCGGAGCGGAGAGATCGAA	7004	TEAD4	No		Single	-1.04363	Downregulator	Yes	-0.960601	-1.12666	-0.773147	-1.14805	-1.14659	-1.10672	0.124685	0.0275029
CTCCGGTTGCTCTAGGACGG_GAAGGGGTGGCCTAGAGCGC_GACAGATATTTGCTGATAGG_TGGAGACACGGACGATCCCA	389114	ZNF662	No		Single	-1.03908	Downregulator	Yes	-0.879674	-1.19848	-0.863075	-0.896273	-1.09557	-1.30139	0.0541954	0.0752258
CCGCGCACGCGTGGGAAAGT_GAGGAAGCAAACACAATCTA_GCGCCGGGCGAACGGGCCGG_TATAAGGGCGGCCGTCGCCG	2063	NR2F6	No		Single	1.03014	Upregulator	Yes	1.50399	0.556297	1.55813	1.44986	0.542766	0.569828	0.0321763	0.0462161
CTAGCCCGGCGGAATCTCCA_CTGGCACCACCCATCATTGT_GAACGGCCCAGGCGAGATGC_GGACCCGAAGGGCGCGAGAG	84307	ZNF397	No		Single	-1.0297	Downregulator	Yes	-0.664799	-1.39461	-0.888449	-0.441149	-1.23332	-1.5559	0.21659	0.0738678
CCCGGCCGCTGCCAAGTCGG_GCGGGCCTGCTCCTGCGGCA_GCTCGCGAGGAGCCTCGGAT_GCTCGGGACGTCAGCGGCAC	63876	PKNOX2	No		Single	1.02924	Upregulator	Yes	0.974492	1.08399	0.988898	0.960086	1.03796	1.13003	0.0279437	0.0294995
GAGAAGGGAACGAATCCCCA_GCCAACCAGAGGCGCCAGGG_GGAGGTGGGTTCATCCGCGT_GTGCCCCGCTCGCCAATTGG	4520	MTF1	No		Single	-1.02449	Downregulator	Yes	-1.32613	-0.722848	-1.5618	-1.09046	-0.721244	-0.724452	0.114573	0.0391111
GAGACACTTCGCCTTCTTCC_GGGCTCGCGGGTCACTAGGC_GTGTGTGCGGCCGCGAGGGC_GTTCCTCGACTTCTGGCGCA	169792	GLIS3	No		Single	1.02355	Upregulator	Yes	1.05332	0.99378	1.02946	1.07718	0.922438	1.06512	0.0464557	0.0474071
CCGCGGCGGCGCTCTAGCTG_CGCACACGGGAAGCGCTCCG_GCCTGCGTGTCACCAGCCCA_TGAGGAACTCTCTTAGAGCG	7707	ZNF148	No		Single	-1.01182	Downregulator	Yes	-0.987307	-1.03633	-0.837168	-1.13745	-0.991551	-1.08111	0.100543	0.0301492
AGGTTCGCGGCGCTGTGAGG_ATTCGTCTACTCCAGTGAAT_CTCCGCGGAGCGTCCCACTG_TCCCGGGCGAAGACGCCAGA	84684	INSM2	No		Single	-1.00474	Downregulator	Yes	-0.54775	-1.46173	-0.538831	-0.556668	-1.43668	-1.48678	0.0627857	0.0198614
AGCAAGTCTCCAGTCCTTAA_CCTCTGAACTCTGATTGACA_GGAGGCGCCGTGAGGAAAGT_GGCCAATCAGGGAAGCGGGG	5087	PBX1	No		Single	-1.00243	Downregulator	Yes	-1.36584	-0.639014	-1.42747	-1.30421	-0.560991	-0.717038	0.0400462	0.0888713
CCTGCTCCTTCGTTCTGCAT_GCGACCCCCTCAGTGTCTGG_TCTGCAGGGCCCGATACCCA_TGCAGGAAGGAGCTCGCCCT	7620	ZNF69	No		Single	-1.0001	Downregulator	Yes	-0.646949	-1.35325	-0.860496	-0.433403	-1.42106	-1.28544	0.213733	0.0332508
GAGTTAGCGCGCGACCGGGG_GGCGCAGAGCTAGGCGAGGA_GGGCAATGGCTGCGCGAGCC_GGGGCTAGGCCGCCAATCGG	5013	OTX1	No		Single	-0.996279	Downregulator	Yes	-0.567858	-1.4247	-0.647546	-0.48817	-1.53327	-1.31613	0.119878	0.0492472
AGAACCATTCCCGCTGCCGT_CAGCACTGGCTTGCTCACGA_GTGCCCCATGACAGCACCCA_TTCTGACTATGCTGAACCCA	2909	ARHGAP35	No	N1	Main	-0.988399	Downregulator	Yes	-0.623665	-1.35313	-0.620622	-0.626708	-1.40886	-1.29741	0.0424905	0.0335007
ACACCCCTTCGGGGGGACTG_AGGCAGGGCTGATTATTCCA_CACAAACGAAGTGAGGAGAC_TCAGGGGCGGGGCTAGCTCC	27033	ZBTB32	No		Single	-0.978461	Downregulator	Yes	-1.39228	-0.564638	-1.61822	-1.16635	-0.555935	-0.573341	0.107561	0.0934282
CCCGCGCTCTCGGTCCATGA_GAGGACGCGCTCCCGTTCAC_GATGACCTCATCCCTGGTGT_GATTGGGCGCCGGGCGCCGG	49854	ZBTB21	No		Single	0.976778	Upregulator	Yes	0.882368	1.07119	0.907285	0.857452	1.17265	0.969724	0.0381504	0.064199
GATAAAGGCCGTCAACTCCA_GGTGCCTTTAGGACCCAAGT_GTAAGGGCGATGATTGGCCG_TTTGCTCAGAATCGCGACTA	91603	ZNF830	No		Single	-0.973482	Downregulator	Yes	-0.792073	-1.15489	-0.594645	-0.989502	-1.18174	-1.12805	0.158785	0.0285986
CTGACGCTATGGGGACCAGA_GATACCCTCGTAAGAAACGT_GGGAGCTGGTCAGAAATCCC_TGCAGATGCAGGTTGGACGC	1046	CDX4	No		Single	0.972316	Upregulator	Yes	1.31406	0.630569	1.20935	1.41878	0.503571	0.757568	0.0544498	0.133832
GAGTCCTGGCTGGACCTCAT_GCCTAGCAACCGGGGAAGCC_GCGGGACTTAAACTTCGGGG_TGAGCCGCGAGACTGAGCTG	54815	GATAD2A	No	P2	Other	-0.967596	Downregulator	Yes	-0.832962	-1.10223	-0.593734	-1.07219	-1.04034	-1.16412	0.182336	0.0482616
CAACGTGAGGCCGTTCCCTG_CGGTACCTGCAGCTGTTCCG_GCGGGGGCCGGGCCGAAAGT_GGGAACGGCCTCACGTTGGA	26468	LHX6	No	P2	Other	-0.967142	Downregulator	Yes	-0.669672	-1.26461	-0.829809	-0.509534	-1.11588	-1.41335	0.15746	0.0796553
CCAACCGAGCCGCCCGAGTG_CGCGCCCAGCACGCCCACGT_TCCGCACGGGGTAGCTGTTT_TCTGCGCATCAAAGCTAGCG	4088	SMAD3	No		Single	-0.96405	Downregulator	Yes	-0.774016	-1.15408	-0.56862	-0.979411	-1.3757	-0.932463	0.167324	0.12876
ACTACCCGCAACTGAGCGGC_GCGCGTGCGCCTCACCGCGC_TGGGGGAGCGGACAGTCGAA_TTCTGAAGGCCAGCGGAGGT	147949	ZNF583	No		Single	0.951718	Upregulator	Yes	1.23842	0.665015	1.23972	1.23713	0.737321	0.59271	0.0240098	0.115499
CACGCCGCGAGACCTCCCGC_CGGGTTACAGCCCGGCATCG_GCGGAGGAAACCCGGGTAGC_GGCGAGCGGCGCAGCCCCCC	2120	ETV6	No		Single	0.947803	Upregulator	Yes	1.07312	0.822489	1.14754	0.998697	0.841715	0.803263	0.0504664	0.0374319
CTCCGCCCCCCGGCGACGGA_CTGCCCCCGCCCTCCGTCGC_GCACGTGTGCGAAACGTCAC_GGACGCGCCTGTGACTGGGG	1871	E2F3	No	P2	Other	-0.946745	Downregulator	Yes	-1.16748	-0.726006	-1.23233	-1.10264	-0.674947	-0.777064	0.046044	0.0963533
CCAATGGGCAGTCCGGCCGG_CCGAGCGACCCCCGCTGATT_GACGCCGCCGGGACTCTCGC_TGGGCTCCACCGGGCTTGAG	7547	ZIC3	No		Single	0.938258	Upregulator	Yes	0.848871	1.02765	0.753734	0.944009	1.1317	0.923588	0.0813953	0.0684352
CTAACCACGCGGAGGGACGG_GCGGCGGCCAATGGCGAGGT_GGCAGCGGCCTCGCGGTGAC_TGACAGGCGGCGCGAGCCAA	195828	ZNF367	No		Single	0.933242	Upregulator	Yes	0.861051	1.00543	0.723785	0.998316	1.05335	0.957513	0.113093	0.0605066
GGAGCACGGCATCACGTGGA_GGAGCGGGCGACGTGCCGGA_GGGAAAAGGGGCGGACTTAA_TCACTTCCGGGACGGTGTTC	84614	ZBTB37	No		Single	-0.924786	Downregulator	Yes	-1.10257	-0.747005	-1.02944	-1.1757	-0.811057	-0.682952	0.0500008	0.0570787
CTGGCTAACAGCAGCTTCAA_GAAGCGGCTGCGGTTCTCGC_GGACGTTCGGTACCCCTCGG_TCCAACATGGTGTATCCCAT	347344	ZNF81	No		Single	0.921682	Upregulator	Yes	1.121	0.722361	1.14511	1.09689	0.603487	0.841236	0.0332734	0.108945
CGTTCCGCCCTTTCTACGCT_GACCGCAAGTTGAGTGGAGG_GGGACTGGGGTGCCCACCAC_GTTTCCGGCCAGAGGCATGC	3661	IRF3	No		Single	-0.921559	Downregulator	Yes	-0.68128	-1.16184	-0.742379	-0.620182	-1.14934	-1.17434	0.071564	0.0130049
AGGGCGACCGCGGAGGCGGC_CCGCCCCCGCGACAGTGAGT_GCGCGAGCGCCGAATGGGAG_TGCCATCAAACAAAGAGCTT	4602	MYB	No		Single	-0.9197	Downregulator	Yes	-0.506809	-1.33259	-0.548023	-0.465596	-1.48059	-1.18459	0.0671695	0.0806312
ACAAACAGTGGGGTCATGTG_CCGCGCGAGCCGGCGATCCA_CGCGCGGCGTCCCGGAGCCT_GCGCCGCCCTGGTGAAACGC	7392	USF2	No		Single	-0.913733	Downregulator	Yes	-1.03295	-0.794518	-0.743712	-1.32218	-0.989492	-0.599543	0.175507	0.156972
AACTGGGAGCCTCGGGGCAA_GCGTTCGTCCTGGAAAGTGG_GGGAACTACAAACAGGACGG_TTGTTCCCCCGTAGCATCAG	54620	FBXL19	No		Single	-0.912828	Downregulator	Yes	-0.79289	-1.03277	-0.652603	-0.933176	-1.05026	-1.01527	0.125405	0.0521764
AGAGGCGGGGCGGCAACTCC_CCTGCCCGGCGGCGGTGCGT_TCCCGCTCACGCTTTGCCTC_TTGGCAGCCGCTCCGGGGAG	23462	HEY1	No		Single	-0.896511	Downregulator	Yes	-0.54773	-1.24529	-0.517283	-0.578177	-1.03491	-1.45568	0.058544	0.107026
CTGGCCGGTGCAGGCCCGAA_GCTCGCGGACGGTGGCCGAC_GGCCCGACACTCAGCCGGGG_GGTGAGTCCTGGCCGAACGC	118472	ZNF511	No		Single	-0.896245	Downregulator	Yes	-0.661312	-1.13118	-0.627841	-0.694784	-1.20834	-1.05401	0.060534	0.0483463
CCAGCCGCGCCGGGCCGCGA_CGGCGCCGCCGCCACGGTCG_GAGCAGGGGTCCCCCCGCAG_GCCGCGGAGGCCCTAGGGGG	8648	NCOA1	No		Single	-0.884792	Downregulator	Yes	-1.19556	-0.574027	-1.31038	-1.08073	-0.543979	-0.604075	0.0671948	0.0537089
CAGGAGCGCAGCTTGAGAGG_TAACCAAAGGAGGCGGGTCC_TCAGAAGCCGAGGCGTGCTT_TGGGCAGGGCAGCGCATGGT	339500	ZNF678	No		Single	-0.870075	Downregulator	Yes	-1.1793	-0.560846	-1.11763	-1.24098	-0.692192	-0.429501	0.0433824	0.154298
AAGGAGGCCGGGAGCATCCG_GCGCCGTCACGAGCACAGGA_GGCCCCGCCTCGGATGCTCC_TCCGAGCGCGCTCCACAGCT	6239	RREB1	No	N1	Other	-0.86909	Downregulator	Yes	-0.629111	-1.10907	-0.731615	-0.526608	-1.12447	-1.09367	0.124666	0.0335162
CACGGCGCTCCCAGCGTGGA_CGCGCGTGGGCACTGCTCCC_GCCGTGAAATAAGGCCCGAC_GGCAGGCAACGCCCGACCGG	26205	GMEB2	No		Single	0.864703	Upregulator	Yes	1.074	0.655402	0.910986	1.23702	0.605292	0.705512	0.0979743	0.0935048
AGAGCGGCGCGAATCCCGCG_GCCGGAGCCCAGCGGTCCGC_GCCTAGCGCAGTGGGCCCCG_TGCGGGGCGATCAGACACCC	158586	ZXDB	No		Single	-0.86466	Downregulator	Yes	-0.514407	-1.21491	-0.471287	-0.557526	-1.35411	-1.07571	0.0853113	0.0752752
AGAGGGGCAACCCCCGACTC_CGGCCCTCAAACATGGAGAG_CTGACCTTGACTTTGGTTTA_GGTCATCAGCCTATGCTGGG	2103	ESRRB	No	T1	Other	0.856534	Upregulator	Yes	1.21173	0.501337	1.14487	1.27859	0.497068	0.505606	0.0451809	0.0714945
GCTCTGCAGGAGCATCCCCT_GGTCCGGCCACCTGAACCGC_GGTTCGAGTTTCAGCCACAT_TTTCCGGCGCTGGCTCCGCA	7675	ZNF121	No		Single	0.855401	Upregulator	Yes	1.18724	0.523566	1.10402	1.27045	0.698613	0.348519	0.0497795	0.209936
CGCCTCCGCGGGAAGTGAGC_GAAGGTGGCGTGTACCTCTG_GGTCGCGCGCAGCGGTGAAG_TAGGTGCGAGCGTCTTTGTG	3169	FOXA1	No		Single	-0.852098	Downregulator	Yes	-1.10829	-0.59591	-1.40902	-0.807549	-0.532079	-0.659741	0.171287	0.0790214
AGTAGGAGGAGTTCTCTCCC_GACTGCTGGGAACTCTTGGA_TCATACTCCTCTCAACCCCC_TTGAACTCGGATCAAATAGG	56956	LHX9	No		Single	-0.85064	Downregulator	Yes	-0.627626	-1.07365	-0.797843	-0.45741	-0.835803	-1.3115	0.171844	0.146721
AAGCGCCTGGTCACCTAGTG_AGCCTCAGCCTGTATGAGGG_GGCACAGCTTCCACCACACT_TAATCCATCAAAAAGATGAC	201516	ZSCAN4	No	T1	Main	0.846615	Upregulator	Yes	1.04052	0.652709	1.12089	0.960149	0.626799	0.67862	0.059178	0.0603365
GAAGCCTAGGCTATGGGAGG_GGACTCTAGAAACCTTGAGG_GTAAACGAGGGTCCCTATAA_GTGGGACTGGAGAACTTACG	390992	HES3	No		Single	-0.843102	Downregulator	Yes	-0.668116	-1.01809	-0.67797	-0.658262	-0.979116	-1.05706	0.0340487	0.0571882
CCGGTCACGCCCCGAGTCCG_CTGCACGCAACCAACTAAGG_GAAAATGCGGGATGGTAGTT_GCCGAGAGGCGATAGGTCTC	7544	ZFY	No		Single	0.840747	Upregulator	Yes	1.03868	0.642815	1.02578	1.05158	0.714909	0.570721	0.0266657	0.0833912
AAACCGGAAGTCCGAGCGGG_AATCGCTGCGGCGGAGCGGA_GGAAGTTCGGCAGCTCAACG_GGCACAAACCGCCCGACCCA	146050	ZSCAN29	No	N1	Main	-0.796019	Downregulator	Yes	-0.575064	-1.01697	-0.535285	-0.614843	-1.20447	-0.82948	0.0676648	0.118388
AGCGCTCCCAGAGGTCTCCT_CTACCCTCAAAAGAGTGGCA_GGAGACAGTCCCACAAGCTC_TTACACCACTACCCAATCCC	339324	ZNF260	No		Single	0.781785	Upregulator	Yes	1.04034	0.523226	1.09299	0.987703	0.478692	0.567761	0.0405161	0.0593164
GAGCGCGCGCGGCCAATCAG_GCGTCTGCCGGGGTTACTGG_GGGGCCGGGCCCTAGCGAGG_TTCACCCCGCGGCGCTGAAT	6720	SREBF1	No	P2	Other	-0.778635	Downregulator	Yes	-0.504552	-1.05272	-0.499347	-0.509758	-1.15686	-0.948576	0.0675155	0.0668203
CCCGCGAGCAACGGGACGAT_GACGTGTTACTGAGCGGCCG_GAGGGCGTAGGGCAAACCTG_TCACCCTGCTAAAGTCGGGG	6239	RREB1	No	P1P2	Main	-0.774923	Downregulator	Yes	-0.537853	-1.01199	-0.425175	-0.65053	-0.92026	-1.10373	0.145467	0.0674806
AGGCGCGGGTACCCATCGTC_CGGGGGAATTCCTGATTCCC_GATAGGGCAGAAGAACCGGG_GCCCCCGCTGCAGTCGGGAG	219578	ZNF804B	Yes		Single	-1.69312	Downregulator	No	NA	-1.69312	NA	NA	-1.70699	-1.67925	NA	0.015252
CAAAGCGTATGCACACGCGT_GGACACGAATGCGTCCCCCG_GGTAGTGAACATGCTTTGCG_TAGGGCGCGCAAGTGCCAGA	80712	ESX1	No		Single	-1.56402	Downregulator	No	-0.430379	-2.69766	-0.412671	-0.448088	-3.08339	-2.31192	0.0570559	0.0924581
CCGGGACCCCGACTTGGACG_GACCTGCTTCGGCCCTGCGT_GTCGGGCACAGAGTCGGCAC_TTGGCCCCGCCGCGACTCGG	7161	TP73	No		Single	1.26321	Upregulator	No	2.04173	0.484688	1.77171	2.31174	0.48842	0.480957	0.0865259	0.0504952
GGGATCGGGATCTTGGAGAT_GTGGGGTGGCCAAAACACAG_TGCATGCTGCCAAATATGGA_TTATGCGCACAAGCAAGAGA	158800	RHOXF1	Yes		Single	-1.22431	Downregulator	No	NA	-1.22431	NA	NA	-1.12872	-1.31991	NA	0.0709855
AGGCGCGGGTACCCATCGTC_ATAAATATATCGCTGGCCCG_GATAGGGCAGAAGAACCGGG_GCCCCCGCTGCAGTCGGGAG	219578	ZNF804B	No		Single	-1.17108	Downregulator	No	-1.17108	NA	-1.44083	-0.901335	NA	NA	0.148883	NA
AAGCGGATCGCGTGGGTAGA_GAGCAAAGCAACGTCAGTTG_GGCACTGGAGGCGTGGCCTA_GTCAGTTGAGGATTAGATCC	162963	ZNF610	Yes		Single	1.0937	Upregulator	No	NA	1.0937	NA	NA	1.15378	1.03361	NA	0.0478701
GACGGGCTGCGCAGCCGGAG_GGAGCCGCGCGCAAACCTTC_GGCGACTGCGCGAGAGGGGA_GGGCTCGCCGAGCGCACTGG	149076	ZNF362	No		Single	-0.999233	Downregulator	No	-0.316993	-1.68147	-0.189262	-0.444725	-1.75524	-1.6077	0.255167	0.032577
AATGCTAAAAAAATGACCCC_AGATGCTACCATACACTGCA_AGCCAAGAGCCTGTCACTCT_GGCTCATTCCGTGCAGTGTA	162655	ZNF519	No		Single	0.994897	Upregulator	No	1.77384	0.215956	1.80576	1.74191	0.278486	0.153427	0.0226001	0.236654
CAGGCGCGGGAGGTGCGACC_CATAAAGCGATGCCCGCAGG_CGCTGGGGTTAGACGTGCTC_TCTGTGCGGTGGAGCGACCC	100526761	CCDC169-SOHLH2	No		Single	0.974787	Upregulator	No	0.993159	0.956416	0.950104	1.03621	0.990399	0.922433	0.0377593	0.0262926
AGGGCGCTCCCGAATCCCAA_CACAGCGCCCCTAGAAGTGC_GAACGCAGGCAGCACGGAGG_GCGCCCCGAAGCGGCCCCGA	4790	NFKB1	No		Single	-0.964377	Downregulator	No	-0.989566	-0.939187	-0.807398	-1.17173	-0.917383	-0.960992	0.11881	0.0335201
CAACCTGAAGGGAAGCGGTC_CGCAACTGCCAGTCCCTCGA_GCGCTCCCACAGCTGTTCGG_GTCGCGTGCCCTTAATAGGG	4152	MBD1	No		Single	0.935617	Upregulator	No	0.359223	1.51201	0.290398	0.428049	1.53502	1.489	0.173638	0.036229
ATGACTAATCTGTGTCCATG_GGAATCTCGAGGCTCTCCCA_GTACAGAAATACGGGTGCCC_TGAGGAATGTGACAAAACCA	9971	NR1H4	No		Single	-0.917171	Downregulator	No	-0.950076	-0.884267	-0.961602	-0.938549	-0.907942	-0.860592	0.0481789	0.0619487
CGCCCCCTACTCGTCCGCGC_GCACTAGGCTCCTCGGCGGA_GTCCCCGCGCGGACGAGTAG_TCACCTCGGGCGCGGGGCTA	7764	ZNF217	No	P1	Main	-0.908219	Downregulator	No	-0.870129	-0.946309	-0.732642	-1.00762	-1.18091	-0.711706	0.107131	0.158934
ACAAGTGACCCTGTCTTCCG_CCCTTGACTGAGAGACGTCA_TCAGCCACCTCAGCAAGGGG_TGCACCCACGTCAGCTAGTT	11262	SP140	No		Single	-0.903492	Downregulator	No	-0.889868	-0.917116	-0.82968	-0.950056	-0.836409	-0.997822	0.0578378	0.061829
AGCGATAGAAGCCGGCAGGG_CACAGAGAGCCGCTGGTGAC_CCGCCGTTGACAATTACGTC_TGGACAGGCTCTGAGAGACC	30818	KCNIP3	No	N1	Main	0.893528	Upregulator	No	0.930417	0.85664	0.774112	1.08672	0.72848	0.9848	0.109573	0.0999754
GCCGTTTCCTGATTGGCTGA_GCGAGGGGCAGGTCTCGCGA_GCGCGCGCCGCCAGCGGTAG_GCGTGTAAGACTGCGAGGGG	80829	ZFP91	Yes		Single	-0.89155	Downregulator	No	NA	-0.89155	NA	NA	-0.904082	-0.879018	NA	0.032938
ACGAGTGGCCCTGAGACTTG_CACCAATAAGCTTTGACCGC_CCGCCCTACTACTCCAGGAT_CCGCCTCTGTAGGCGAGGGA	51058	ZNF691	No		Single	-0.887277	Downregulator	No	-0.946219	-0.828335	-0.887028	-1.00541	-0.852767	-0.803904	0.0631331	0.0243418
AGGCTGTTCCCCGGCAGGTA_CGGCCACGACCCCCCCTGAA_GGCAGCGCCGCCGTGACCTC_GTCCGAGTGCACAATAGAGC	5455	POU3F3	Yes	Obsolete_P1P2	Other	-0.879126	Downregulator	No	NA	-0.879126	NA	NA	-0.960801	-0.797451	NA	0.0715646
GAGCCTTGGGTTCCCGGTAA_GCGGAGAATGCGCTTGTAGT_TCACAGCTTACACTCATTCG_TTCTGAAGGGGCGTGCCCAA	360023	ZBTB41	Yes		Single	0.875412	Upregulator	No	NA	0.875412	NA	NA	0.9109	0.839924	NA	0.0654205
GATGGCAAAGGCGGCGCGGA_GCCTCTCGCACACTCGGCCG_GGGGATCCGCGTGGCAACTA_TAATGACCCCCTGACGTCGG	59335	PRDM12	No		Single	0.861008	Upregulator	No	0.861008	NA	0.91239	0.809625	NA	NA	0.0646866	NA
CACGTTTCTACCCGAGCCCG_CCTAGACTGGGGTTGAATTT_CGTCGCGCTGGCCGGAAGAC_TCCCTTAGGACTTTAAAAGG	55290	BRF2	No		Single	0.860221	Upregulator	No	0.841237	0.879205	0.842917	0.839556	0.833115	0.925295	0.0305043	0.0363917
CGCCCGCGTCTGACTCAAGC_CGTGTTGGACAACGCTCCGG_GAAAGAAACCCCAGCCTCTG_GTTAAATGGGAGCGAGTGGG	8553	BHLHE40	No		Single	-0.852953	Downregulator	No	-0.823178	-0.882728	-0.701704	-0.944652	-0.999943	-0.765513	0.10862	0.0883709
ACGTCACGGGCCCAGCAGTC_CCTGCGCGGGGTGTCTGCTA_GCCGCCGCAGGCGCCCCGGT_TGTCTCCCGCCGCGGCGCCG	220929	ZNF438	No	P1	Main	0.837741	Upregulator	No	0.979548	0.695933	1.00968	0.949417	0.688792	0.703075	0.0360873	0.0354465
ACAGCGACGAGCCAACTGGA_CTCTCCCGTCCGGGCAGCGG_GGCCTCCCGCGCATGCGCCA_GTTCTCTTGGGGATTAATGG	114785	MBD6	No		Single	-0.837253	Downregulator	No	-0.956615	-0.71789	-0.533773	-1.37946	-0.526351	-0.90943	0.266831	0.169096
CCGGACCGGAAACGGGCCAG_CTCCACGGTTCCAGCCGTCA_GCGCGTGCACACACTATCTG_TCCACTGCCTAACCCGGGGA	6945	MLX	No		Single	-0.836528	Downregulator	No	-0.789736	-0.88332	-0.678891	-0.900581	-1.03504	-0.731598	0.09438	0.109226
GAAAGACACGCCCACTTGAA_GAAATGGGAGCGGAGTAGTG_GACCCCAGTCCACATGTGTA_TGGGCAACATCACTCCTCCC	58158	NEUROD4	No		Single	0.830478	Upregulator	No	1.1639	0.497056	1.21002	1.11777	0.525119	0.468993	0.0462795	0.111087
GACCGACAGCGGCCAATGGA_GGCGAGGGGTGAAGGTCCAG_GGGCGGCCTCGGTGGTAAGA_TGGGCTGGGCCCGCTTCTTA	3200	HOXA3	No	P1	Main	-0.824254	Downregulator	No	-0.992099	-0.656409	-1.19123	-0.792962	-0.617776	-0.695041	0.133701	0.101524
CCAGACCCCTCCCTCAAAGG_CGGTCTCTGCCACGTGGGGA_GCCGGCGCCCATTCACTTTA_TAGCCACGGGTAAAAGGGAT	5309	PITX3	No		Single	0.81958	Upregulator	No	0.947847	0.691314	1.09751	0.798183	0.757683	0.624946	0.10538	0.0732268
CGCAGGCCTCCCGGAGTCCA_CGGAGCTGGCGAAGCCGCAG_GCGCGAGCCACCAATCACAA_GGCAGCGAGGACGAAGGCGG	63973	NEUROG2	Yes		Single	-0.819537	Downregulator	No	NA	-0.819537	NA	NA	-0.677801	-0.961274	NA	0.125926
CCAGAGAGTCGGAGCACTGG_CTCGGAGACTGACCCTTCCG_GGGAGCTCTCGGTCTCTCTA_GTCTGCGCCCGCACCGACCC	64919	BCL11B	No		Single	-0.819159	Downregulator	No	-0.666146	-0.972172	-0.643862	-0.68843	-1.04948	-0.894864	0.0391076	0.0563621
CAGATCGCGCCGGCGCGGAG_CATGTTCGCGCGGCTCCGAG_GCGCGCCACGTGGGCTACGC_GGGCGCCCTTTCCTCCATCC	221937	FOXK1	No		Single	0.809644	Upregulator	No	0.826344	0.792944	0.779895	0.872792	0.775106	0.810783	0.0652063	0.0679075
CGCTGCAGGAAGCTCGATAG_GCCAGGTTGGACGGTTGCAA_TCCTTTCTCCTCGTTGGGAC_TTCCACTAGACCCAACATGG	26009	ZZZ3	No		Single	-0.80874	Downregulator	No	-0.765481	-0.851999	-0.853485	-0.677476	-0.863298	-0.8407	0.0800754	0.0172767
CGTGTAGCTTCCTGCACACC_CTAAGCGGGACGGGCGGTGT_GAGAACAAAGACTTGCTGGG_GGTGCGACCCGCAAGGGAAA	162962	ZNF836	No		Single	0.808171	Upregulator	No	0.770755	0.845587	0.614296	0.927214	0.868013	0.82316	0.140358	0.0645146
CGTATCTGGTCTCCTGTCGT_GACGTGACGTCAAAGCGTGC_GAGAACGGCCAATGGGATGC_TTGACGTTGCTAGGCAACTC	3104	ZBTB48	No		Single	0.808	Upregulator	No	0.959963	0.656038	0.931604	0.988322	0.668889	0.643187	0.0326536	0.0232053
CCACGTGAGCTTATGCTCCG_CCCTCGCCGGCGGACTGCAG_GAGCAGGGCGGGGCAACCTG_GTATTCGCTCATTGGCTAGA	83595	SOX7	No	P1P2	Other	-0.807238	Downregulator	No	-0.76044	-0.854036	-0.616312	-0.904567	-0.607943	-1.10013	0.125199	0.179174
CCCACCCTGGGGCGGTCGTG_CCGCTCTGTGCGAGGCAAGG_GCAGAGGCGGAGCTGTGATC_GGCCCCGCCCGGACCGCAGT	344022	NOTO	No		Single	0.797093	Upregulator	No	0.894027	0.700159	0.903546	0.884509	0.758856	0.641461	0.0339132	0.0634304
CGGCGCTGCGAGTCTGTCCC_CGGGTCACGCCACAATCCCC_GCAGGCGCGGCCAGTCTCAA_GTGAACCCGGAGCCGGAGCT	284406	ZFP82	No		Single	-0.794467	Downregulator	No	-0.815904	-0.77303	-0.893941	-0.737867	-0.694125	-0.851935	0.0682684	0.0668261
CGCTTGGCTGTGACCGGGGC_CTAGAGGGGCCGGAAGCTTT_GCTGGCCTTCCAGGCCGTCC_GGCGGCCTGGACGGCCTGGA	286075	ZNF707	No		Single	0.794177	Upregulator	No	0.8688	0.719555	0.982085	0.755515	0.637979	0.801131	0.097273	0.0871838
ATATCTTAAATGTGCCTGAC_ATATGTGAGCAAAACAATTT_TCTTATGGGTTCCACGCCTT_TGCAGTGTTTGTTCTACCTA	55553	SOX6	No	T3	Other	0.791657	Upregulator	No	0.870956	0.712358	0.944088	0.797824	0.583723	0.840992	0.0659768	0.118513
AAAGCTCCTGCCAAAACTTT_ACCTCGATCCGAGCGCTCAT_GCGTGGCCGGGGCGTGGCTA_GGCCAGGCAGCCGCTCCGGA	3142	HLX	No		Single	-0.785072	Downregulator	No	-0.797462	-0.772681	-0.856015	-0.73891	-0.832907	-0.712455	0.0565968	0.0522147
CAGAAGACCAGACGAATCCC_CTGGGTCGGCGTTTCCCGGC_GACCTCTGTCTGTGAATCAT_GTGAAAGGTTCTGGTGAGCA	2736	GLI2	No	T2	Other	0.784798	Upregulator	No	0.990663	0.578933	1.15094	0.830383	0.681607	0.476259	0.107712	0.119112
AAGGCCAAATGGTACTGCGA_ATGCAGTTCTCATGTGCACT_GCAGGGATCCCCGAAATATT_GCGGACGGAAGCTCTCTGGG	7693	ZNF134	No		Single	-0.782221	Downregulator	No	-0.95266	-0.611783	-1.06736	-0.837956	-0.874526	-0.34904	0.0796034	0.269406
CCAAAAGCGGCGAAGTTCAA_GAAACAGAGAGCGCGACTGG_GCCAAAGCACCGCCGAGGGT_GGGGCGGCGACTCCCCAACC	8403	SOX14	No		Single	0.779422	Upregulator	No	0.935407	0.623437	1.0808	0.790018	0.637471	0.609403	0.109687	0.100507
AAAATGTGGGGGAGCGGGGT_CCGCCCTCTGCTCTTGCGAT_GCCGACCTCACTCATTGCTT_GGGCTGGAGGAGAGCCTTAC	79698	ZMAT4	No		Single	0.776597	Upregulator	No	0.937134	0.61606	0.968017	0.90625	0.649548	0.582571	0.0379951	0.0523205
CACCCCCGGTCACCAGTTAT_CTCCGAGGGGAGACGGGCAC_GCGGACTGGCGGAGATGCAG_GCGGGCACACAGACCCTGAC	55422	ZNF331	No	P2	Other	-0.774584	Downregulator	No	-1.31443	-0.23474	-1.24127	-1.38759	-0.296001	-0.173479	0.0438146	0.189853
CGTCATGCATAATTCATGAA_CTGGGCGAGGATTGGCTGAA_GAGGGAAGAGCCGAGGACTT_GCCCCGCCCACTGACCAATG	6774	STAT3	No		Single	0.773498	Upregulator	No	0.613505	0.933492	0.610499	0.616511	0.80517	1.06181	0.0536251	0.0919656
CACGAAGCGTGGGGCGGCAC_CCGGGCGCACCTCCCCAGGT_CTCCGGGCCTCAGTCGATCG_GGACTCGCAGGTGAAAGGAC	2304	FOXE1	No		Single	0.772457	Upregulator	No	0.701081	0.843832	0.907348	0.494814	0.792583	0.895081	0.192645	0.0732743
AGTCGGGAGCGTGGTGCCCG_GAGACCGTCCCAGGCTTGAG_GGGTGGCTAACGAGAGGGAT_TGGGCAGTCCTAGGCTTGCG	745	MYRF	No	P1	Main	0.771426	Upregulator	No	0.627284	0.915568	0.601057	0.653512	0.956824	0.874312	0.0610254	0.0484825
AATTTCAAAACGCTCCGGCC_AGAAGGGTCCAAGGGGTCCA_GCATAGAGGTTACCCGAACG_GCATCAGCGGCGTCTAACCA	3167	HMX2	No		Single	-0.770631	Downregulator	No	-0.609945	-0.931317	-0.580759	-0.639132	-0.809934	-1.0527	0.0528978	0.0877979
CAGGTCCCGAGGTGGATAAG_GCCCCTTCGGATCCAAGAGA_GGCCGGGCGGGTCCATATCC_GGCCTCCTAGAGTGTCCCGA	344787	ZNF860	No		Single	0.769825	Upregulator	No	0.83116	0.708491	0.823487	0.838832	0.620387	0.796595	0.0313998	0.0807803
GCTAAGTGCTCCCCCGAGAC_GGAACCGATAACAGTGTTCC_TGAAACCGGGAACCCCTGGC_TGAGAAGAGGGCGTGGCTCG	90993	CREB3L1	No		Single	-0.764973	Downregulator	No	-0.756859	-0.773086	-0.941077	-0.57264	-0.782814	-0.763359	0.154521	0.068558
CCTTGCCGGAGCTCGGCCAC_CTAGCCCCGCCCGACGCAGA_GCCTCTCTAGGCGCCTGATG_GTGCCGGAAGCGCGTCATCG	84124	ZNF394	No		Single	0.764141	Upregulator	No	0.792484	0.735797	0.890959	0.69401	0.716017	0.755577	0.0870094	0.0244363
CCGGGCTCTGCCTGGGCTAG_CGGAGCAGCGTCTGGTCCGG_GATAAGCGCTAGTGCGGCGC_GCGGCTGCTGCCCTCGGGAA	3200	HOXA3	No	P2	Other	0.75913	Upregulator	No	0.885075	0.633184	0.851404	0.918746	0.616136	0.650233	0.0458857	0.0590492
ACAATGCACCCTGACGCCCG_GCAAGGAAGCGCGCCTGCCG_GCGGGCGGGAGGTGCACCAG_TCGGACCGCGGCACCCCTCC	5612	THAP12	No		Single	-0.757425	Downregulator	No	-0.302784	-1.21207	-0.381178	-0.22439	-1.33349	-1.09064	0.175407	0.0768806
CGCTGCGGGATGAGGACCAC_GAGGTCGATTGGGTTCGCTG_GCTACACCTCCGCTGGGCGC_GGCCCAGCAACTCGGCCCTA	2626	GATA4	No		Single	-0.756264	Downregulator	No	-0.392641	-1.11989	-0.125681	-0.659602	-1.37386	-0.865913	0.383689	0.151856
CAGCCCGCGTCCCTGGAACC_CCTAGAATCAGACCCTGCTG_CGGGCTTTCTCTGGTGTGAC_TAAACAAGTCGCTGCCCACT	27153	ZNF777	No		Single	-0.755832	Downregulator	No	-0.603109	-0.908556	-0.604786	-0.601431	-0.934263	-0.882849	0.0438529	0.0359324
CCAGCAAGGGCTGTCAATGG_GCAGGCGCAACGCGCCTTCG_GCCGGCTAGCCCCGAACCCG_TGCGTTCCCCGTCAACGCGG	2969	GTF2I	No		Single	-0.754958	Downregulator	No	-0.803433	-0.706482	-0.784968	-0.821898	-0.889674	-0.52329	0.0397476	0.162454
CCGCGCCCGCAACAGGAGGT_CCTCGAAGGTACTGAGAGGG_CTCTCAGAGCCCACCCTCGA_GAGGGTGGTGCGGACGCCTT	6621	SNAPC4	No	P1P2	Other	0.753252	Upregulator	No	1.23422	0.272286	1.53696	0.931474	0.209543	0.33503	0.157144	0.16767
CCGCTGTCGTAACCATGGTG_CGGCCGCTGCTCGCAGAAAG_GAGAGCGGGGTAGGCGCGGT_GGTACCGGCAACGCCGGGGA	63951	DMRTA1	No		Single	-0.749436	Downregulator	No	-0.517548	-0.981325	-0.518568	-0.516528	-0.963552	-0.999097	0.04225	0.0549349
AGAATATGGCCTGCTGAAGA_AGCATTCCAAGATTATCACA_GACTTAAGAGCTGCAATGGG_GTTACGCCTAGGGGGCTGTC	3174	HNF4G	No	P2	Other	0.748367	Upregulator	No	0.79035	0.706384	0.716782	0.863917	0.758992	0.653777	0.0733302	0.0692211
ATCAGACACGGCGCTGAGTG_CTTGAATGGGAAAGTCCCCC_GCCCGATTGGACAGGGCCTT_TCAAGCGCGCCGCGAAAGGA	93474	ZNF670	No		Single	-0.74589	Downregulator	No	-0.580983	-0.910798	-0.666468	-0.495499	-0.914636	-0.906959	0.109389	0.0267679
CAGGGTCTGCGCAAGATGTT_GACTGTGTAGGCGGGCCCAA_TACCGACCAGTAAGAGACCT_TCAACTGATTAGTTGGTGAT	1388	ATF6B	No		Single	0.743861	Upregulator	No	0.165036	1.32269	0.0832039	0.246869	1.21996	1.42541	0.373737	0.0502811
CGCCGGCCGAGCTCCTTATA_CGGGATCCCCTCCCGCCGAG_GGTCTGTTCTAGACTCGATC_TTGGCGGGGCCGGAGATTTG	2354	FOSB	No	P1	Main	0.743737	Upregulator	No	0.566106	0.921368	0.612984	0.519227	0.894585	0.948151	0.0795408	0.0321663
ACCGCACACGCGGCCTGGGA_CGGCGCAAGGCCTCCGGCAG_CTGGCGTGGAGTAATCCTAG_GCCTGCGCCGCGCACCTCAG	51193	ZNF639	No		Single	-0.742253	Downregulator	No	-0.546576	-0.93793	-0.430686	-0.662466	-0.807482	-1.06838	0.156433	0.104013
AACATAGTCTTTAGGCGTAA_AGACCCCAGGAAGCAACCCA_CGCGATGTTTCAGGGTGAGC_GCCCTATCATGGCGCAGCAT	147948	ZNF582	No		Single	-0.741366	Downregulator	No	-0.705424	-0.777307	-0.557375	-0.853474	-0.759971	-0.794643	0.1351	0.0691786
CAAGAGGCGGGGCGCGCACG_GCGTGATGTCACGGCAGGGA_GGCGCTCGGCGACTCGTCCC_GGGCGGGAACGGGGAATCCG	4772	NFATC1	No	P1	Main	-0.737935	Downregulator	No	-0.675613	-0.800256	-0.762655	-0.588571	-0.913212	-0.687301	0.0897842	0.0906628
CACCCTGGAGACCCGGACCT_CGGGACGCCGCTCCTACGGA_CTGTCTGATTAGCCCAAAGT_GGGAGGTAACTGGGCGCCAA	26257	NKX2-8	No		Single	-0.737811	Downregulator	No	-0.998219	-0.477403	-1.03461	-0.961827	-0.485213	-0.469593	0.0352026	0.0599853
CAATCAGGCACGCTGCAGGG_CGGGAATGGCTCCACTGGAC_GAGGGGTCAGGTCACTCCGT_TTCTGTCAATCAGCCACCAA	55552	ZNF823	No		Single	0.737605	Upregulator	No	0.623058	0.852152	0.518418	0.727698	0.912809	0.791495	0.11139	0.0764368
AATTCTTTCGGTAACTGGCG_CAAGACCAAAGAAGACTCCG_CGTCTGCTCCTACATACCCC_GGAGAGACGGCCCGCCTGTC	284459	ZNF875	Yes	Obsolete_N1	Other	-0.7374	Downregulator	No	NA	-0.7374	NA	NA	-0.693554	-0.781245	NA	0.0501822
ATTAACTCCTGATCATCCTC_GCTGGAATGTAGCAGGATAT_TATTAAATGAACCATAGTGG_TGCGGGACATGCTATGGAGT	127665	ZNF648	No	N1	Other	-0.736334	Downregulator	No	-0.736334	NA	-0.570668	-0.901999	NA	NA	0.148007	NA
CGGAAGGGGAATTAGCACCG_GAATCATTAGGTCATCGGAA_GGTCACATTCCTGGAACACT_TCCCAACACCCCATGAAGCA	645832	SEBOX	No	P1P2	Other	0.734159	Upregulator	No	0.734159	NA	0.853954	0.614365	NA	NA	0.119413	NA
AACAAGTGCTGGCGCAGCGT_AGGCGTTAGCGCGCGGTGAG_GAGCCCTGGCGCCTAAACCT_GGCAAGGAGGCCGGCCCGGT	367	AR	No		Single	0.73308	Upregulator	No	0.748278	0.717881	0.695017	0.80154	0.677986	0.757776	0.0752354	0.0812299
ACTAAAGCGGAACTGAGAAC_GCCCCCCAGCGTGAGTACAA_TCCAAAGGTTAGGTGAAGTT_TTTCGGCTGGATGCAAATGA	6928	HNF1B	No		Single	0.730263	Upregulator	No	0.508968	0.951557	0.33941	0.678526	0.997154	0.905961	0.21036	0.0425323
ATGCGGTGACGTCACCGACC_CAGGGGGCGGGGTCATACGG_GCTCCGGAAATACAAACCTG_TCCCGGAATTACTCACTCAC	23764	MAFF	No		Single	-0.729054	Downregulator	No	-0.354024	-1.10408	-0.289197	-0.418851	-1.11005	-1.09812	0.135199	0.0121321
AGAAACGGCGAGCTCAGAGT_CTTGCACTTTCACCCCTGGG_GATGCCTAGCCCGGGCCGCC_GGGGACGTGCATCCTCGTCT	23598	PATZ1	No	P1	Main	0.727119	Upregulator	No	0.404665	1.04957	0.469856	0.339474	1.01353	1.08562	0.13158	0.0317975
AAATACCCCTATCTATCTGG_AGAGGCCTGCAGAGTCACGT_GCGGGCCTGGAACAGCCAGC_GGGACCCCACAGAGGCGGGT	2516	NR5A1	No		Single	0.72633	Upregulator	No	0.894026	0.558634	0.897148	0.890905	0.643615	0.473653	0.0427369	0.10823
CCACCGCCCTGTCCGCTCAT_GCTCGCCGCTCGCTGCTGGG_GTCCTTATTGGGCGGAGGGA_TCCCACCCGCCCCCCCCTCA	51043	ZBTB7B	No		Single	-0.723818	Downregulator	No	-0.626647	-0.820989	-0.557485	-0.69581	-0.900579	-0.741399	0.0999469	0.0634582
AGGCGTTTCCGGAGAATTCT_CAGGAATCCCGCAAGGTGTC_CTATCGTTCCCAGAATTCAA_GGCGGGTCCGGGGAATTCTG	7766	ZNF223	No		Single	-0.723557	Downregulator	No	-0.686324	-0.76079	-0.590714	-0.781934	-0.826341	-0.695239	0.110573	0.0879444
GAACATTCCCGGGACTGCCT_GCACGCCACGCCCGGAGTGG_GCGCACCGAGAGATACAGAG_GGGAGCTAGAAGACCCCATA	1761	DMRT1	No		Single	-0.722778	Downregulator	No	-0.156077	-1.28948	-0.155272	-0.156881	-1.12709	-1.45187	0.203709	0.082651
GCACACCGACCCCGGACTTG_GCGTGCAATGCCGGGAGCTG_GGCGCCGGCGCCTCTCGGAG_GTCTACGCAGCCCCAAGTGC	23316	CUX2	No		Single	-0.722542	Downregulator	No	-0.24367	-1.20141	-0.209772	-0.277567	-1.14796	-1.25486	0.137951	0.0367906
AATACACCGCGCCCCTGCCG_CGGCCCTCGCGGCGCGGGAG_GGAAAGGTCGCAGCGGCGCC_GGGGCCGCGTGATCGGAGCC	8462	KLF11	No		Single	-0.721206	Downregulator	No	-0.909939	-0.532473	-1.12205	-0.697828	-0.431066	-0.633881	0.153473	0.153629
ATATTCACAGCACCCACCAC_CAGAGTGTCCTGGCACCAGG_CTAAGACAGGTGACAGGCAT_GCCTTGAGGAGAAACAGGAC	6097	RORC	No	P1	Main	0.721089	Upregulator	No	0.955064	0.487114	1.03571	0.874414	0.461891	0.512336	0.0714019	0.0802911
CTAGCCGCTCCGGACCCCAG_GCGCGCAGAGGTGATGTCGT_GTCGCCTGGGCAGATGTCCG_TGAACGCCAAAGAAGGGGTT	7978	MTERF1	No		Single	-0.717663	Downregulator	No	-0.858897	-0.576429	-0.900568	-0.817226	-0.555229	-0.59763	0.0501356	0.109906
AACTACACTTCCCCGAATGC_CTGTGGGAATTTCGGGAGGG_GGCGCGCCGGGGACCAGGAG_GTTATAGGGAAGATAAGGGG	6940	ZNF354A	No		Single	-0.716402	Downregulator	No	-0.752957	-0.679846	-0.872542	-0.633373	-0.506941	-0.852751	0.104262	0.175054
AAAGCCAAGCGGCCGCGCTG_GCTTTGGGACCAATGGGTCG_GGACCACAGAAATCGACCAG_GGATTGGCTCAGCATCCCTG	284307	ZIK1	No		Single	-0.715034	Downregulator	No	-0.296409	-1.13366	-0.231	-0.361818	-1.26052	-1.0068	0.162817	0.0751341
ACCAGGGGACGAGTCGCTCT_GACGACGCGCAACCAGCCCG_GCCCCCGGCCTAGGGACGGT_GGCGCGGGAGGGCCTCGCCA	1820	ARID3A	No		Single	0.713529	Upregulator	No	0.853899	0.573159	0.960571	0.747228	0.661618	0.484699	0.0862867	0.106001
AGGTGCGTCAAGGAAGAGCG_CACGGGGGCGAATCCCCGCT_GTGCAACTTGGGCATCCCCG_TTGGTCGCGCACCCCGGCGC	85416	ZIC5	No		Single	-0.712308	Downregulator	No	-0.534711	-0.889906	-0.525301	-0.544121	-0.817958	-0.961853	0.0423786	0.0781889
CGGGACGGCCGCGAGAAGTG_GAGAGCGCGCGTCAGACAGA_GCTGGTGGTCACTATAAGAG_TCACCTTTCCCACCGTGGTC	5457	POU4F1	No		Single	-0.711528	Downregulator	No	-0.553522	-0.869533	-0.50355	-0.603495	-0.804403	-0.934662	0.0892411	0.0575673
AGGGTGCCGCCCCCAAGGAG_GTCAGCAGTCGGGACACGGT_TAACGCGTATGGGCGGGGAT_TGGGCCGAGGTTTGAGTACA	10362	HMG20B	No	P2	Other	-0.710622	Downregulator	No	-0.280703	-1.14054	-0.235485	-0.325921	-1.23413	-1.04695	0.189364	0.0533154
CAGCACATTACATCATCGCT_CCACGAAGGCTCTCCGAGCC_TCACTAGCACTGAGCTAAAA_TGAGCGAGAGCCCAGCCGGA	9586	CREB5	No	N1	Main	-0.709112	Downregulator	No	-0.665014	-0.753209	-0.657921	-0.672108	-0.588187	-0.918232	0.0523148	0.144842
ACACACGCACTCCCGGGCGA_CGGGGTGCGTGAAGCGGAGA_GCCCCGGCGAACGGCAAAGA_TGGGCTCCGGGAAGCTAGTC	27086	FOXP1	Yes	Obsolete_T3	Other	-0.707631	Downregulator	No	NA	-0.707631	NA	NA	-0.663393	-0.75187	NA	0.0524213
AAAATACCGGAAACGTGCTT_CCTCCGTTCCGCCGGGGTAA_GCGACGCCGGAAGAGTGCTC_GTTCCGACTAAGAGGAGAGC	84878	ZBTB45	No		Single	0.707517	Upregulator	No	0.459798	0.955235	0.983748	-0.0641512	0.977099	0.933372	0.542387	0.0198221
CGCCGTCCGAGCGCCCGCGA_CGGCCGCGGCCATTGGCGGC_CGGCGACGTAGCGCGGCGCT_TAGTGGCGCCGCCGCGGAGG	4783	NFIL3	No		Single	-0.706672	Downregulator	No	-0.818514	-0.59483	-0.691311	-0.945717	-0.656448	-0.533211	0.103173	0.0808691
CAGGTGCTCGGGGAAAACTG_GAGGGACCGTAGCTCCAGTC_GCGGCCGAGCTTTAAGGGAG_GGGAGACCGCGACGCCCCCG	54626	HES2	No	P1	Main	-0.706258	Downregulator	No	-0.308566	-1.10395	-0.272868	-0.344264	-0.980691	-1.22721	0.164296	0.0717216
AGGCCGGCTCCATCGGTGGG_GGCGAGGAAGGCCCAGTCGG_GTCCCGGCGAGAGCTGCGAT_TGGGAGGGATCGCACGGCGC	80139	ZNF703	No		Single	0.705707	Upregulator	No	0.934365	0.477048	0.815578	1.05315	0.457383	0.496714	0.0849584	0.0375581
CTCAAGCCACGGTGCTATTC_GAGTGTAGAGGAGTAGCATA_GCAACACTTCTGTCTTAAGT_TGCGGTAATAATGTTGAAAT	10472	ZBTB18	No	P1P2	Other	0.703153	Upregulator	No	0.766182	0.640125	0.734084	0.79828	0.649344	0.630906	0.0427469	0.022055
AGGCGCGCGTACGTGACCGC_GAGGCGGTTGGTCGCCATTT_GCCTCCTGGCCGCGCGCTCT_GCGCCTCGCGGGGCTCCCAG	84215	ZNF541	Yes	Obsolete_N2	Other	-0.702694	Downregulator	No	NA	-0.702694	NA	NA	-0.750046	-0.655343	NA	0.0664597
GGCACCGCCTGCACTACTCA_GTCCCCTCCGAGCCCGAGAG_TGATGCCGGAGCTGCACGAG_TTGGTTCAACCGCGGGAGGG	2737	GLI3	No		Single	0.700882	Upregulator	No	1.03598	0.365782	0.994724	1.07724	0.462013	0.269552	0.0414375	0.22895
ACGAGAAGGGAGGAGCTCGT_GAGCCAGCCGGAGCCCGCGT_GCGCACCAGGTCAGCGCGCC_GGGGCCGGACGGTACCGCCC	54815	GATAD2A	No	P1	Main	-0.699098	Downregulator	No	-1.48881	0.0906135	-1.06211	-1.91551	0.0476883	0.133539	0.180022	0.422504
ATTAGCTAATGTTGCTGGGG_CTGGAAGCGCAACGTTTCCT_GTCGGCCCTGAGTACCACCA_TTGCGTCACAAGGGGAGCGA	11063	SOX30	No	P1	Main	-0.697145	Downregulator	No	-0.839647	-0.554644	-0.919409	-0.759885	-0.634637	-0.47465	0.0806217	0.111184
AGTCCTTCCTTAGGTCTAAC_CCATGACATCTTGGCAATTA_CTTAAAATCTCCCCATGTGA_TCGGAGGGTAATCCCGGCCA	1406	CRX	No		Single	0.696975	Upregulator	No	0.69947	0.694479	0.731497	0.667444	0.620328	0.768631	0.042702	0.101172
AGGAGGCCCTAGAACAACTG_CAGTACCAGTGCCTGGAGTG_CTACGAGTGTGTGGATTGCA_TCTGAGTGCAACCAGCTGTA	64763	ZNF574	No	P2	Other	-0.696291	Downregulator	No	-1.14877	-0.243815	-0.992726	-1.30481	-0.317654	-0.169975	0.0889091	0.216294
CCGCGACCGGAAGTCGCGAG_CGGGTCTGGAGCTCGCGGCG_GAAGTCCGCACCACTGAGAG_GCAGGAGCGGCGTTGCTACG	9831	ZNF623	No		Single	0.695687	Upregulator	No	1.09038	0.300992	1.16444	1.01632	0.30452	0.297464	0.0510117	0.0432611
CTGCCCAAGGCTGGGGTTCG_GAACCGGCTGAGGCCGTACC_GCGGGGCGGTACCGTGGGAG_TCGCAGAGTCGAGCGTGTTG	148156	ZNF558	No		Single	0.695401	Upregulator	No	0.816768	0.574035	0.885792	0.747744	0.548266	0.599803	0.0621024	0.0362584
CAGGGACAGCCCATTGAGTG_CGCTGTCACTCAGGACCGAT_GCGGCCTCCCCTTCCCCGGA_TACCCAAAGAGCAAGACGCA	90589	ZNF625	No		Single	-0.695354	Downregulator	No	-0.977904	-0.412805	-0.955706	-1.0001	-0.389607	-0.436004	0.0376384	0.0685598
AAACAGTAGCAGCTCCGCCG_CCCAGAGAGAGCGAAACTCG_CCGGCCGGGTGGGGCGGACA_GCCGCCCGGGAGTGAAGTTC	100128927	ZBTB42	No		Single	0.694537	Upregulator	No	0.706373	0.682701	0.737793	0.674954	0.739396	0.626007	0.0557415	0.0634985
ACTTTCTGATGTTGCACGAC_AGACGGTGAAGCAACTACTA_AGAGACATCGGCGAGACCAG_GCAAGATGAGACAAGAGGCG	55553	SOX6	No	N1	Main	0.693035	Upregulator	No	0.404919	0.981152	0.325913	0.483926	0.911443	1.05086	0.14801	0.051441
ATCACCATCTCCGTGCGGGG_CCCTCCGAATGCGAGCTGCG_GTGACTAGCACCGAGTGTGT_TGCGGACCGTGTCAAATTCA	84159	ARID5B	No	N1	Main	-0.689302	Downregulator	No	-0.568454	-0.81015	-0.738192	-0.398716	-0.851725	-0.768575	0.188265	0.0726364
ACGCCTTCCGAGTTGGGGGG_ATGACTGAGCACGGCCAGGA_GAGCGACCCTCTATGGTCCC_GGCGAGGCCCTCACTTCCGG	7570	ZNF22	No		Single	-0.688326	Downregulator	No	-0.849343	-0.527309	-0.924331	-0.774355	-0.504023	-0.550594	0.0687583	0.053807
CTCGCGCGACGCCCAGTCGC_GGCGCACATCCTCGGGCGGG_GTAAGACAGCGCCCGGGAAG_TAAAAGTGGAGAGACCGGGG	7068	THRB	No		Single	0.684158	Upregulator	No	0.517307	0.851009	0.439686	0.594927	0.868767	0.83325	0.103552	0.0632933
CCCGGCCGCGGCATCGCCCC_CGGGACTGGAGGGGCCGAGT_GACACCAGGCAATTCGGAGA_GCGCCAGTCGGCAACCGTCG	442425	FOXB2	No		Single	0.684124	Upregulator	No	0.620953	0.747296	0.691559	0.550347	0.681103	0.813489	0.0943154	0.0676614
ACAGCTTAGAAGCCCGGCGG_CAAGCTCTAAGCCCAGAAGT_GCCATGCCGCAGGCAAAAGA_GCGTGCGCAATGTGAAGCGG	85460	ZNF518B	No		Single	-0.683717	Downregulator	No	-0.624749	-0.742685	-0.571067	-0.678432	-0.697242	-0.788127	0.0918645	0.0806843
CCAATGAGCTGGGCCCGCCG_GAGGAGAAGGGCGGCTCAAG_GGCGCCCATTGGTTGTGCGC_TGCCACCGGGCTATAAAAAC	10215	OLIG2	No		Single	0.681504	Upregulator	No	0.563155	0.799854	0.549721	0.57659	0.806333	0.793374	0.0621128	0.0307564
GAACGCCAAGGGCGAGAGCG_GACCACACGGGCTTTCGTGT_GGGGTCCGGGGATCTTCCTG_GGGTGCCTGGGCATCAACGC	7694	ZNF135	No		Single	-0.677327	Downregulator	No	-0.631612	-0.723042	-0.675042	-0.588182	-0.750323	-0.69576	0.0852835	0.0298555
AGGAAGGCGCTCGCTTAGAG_CCCCGGATGGACAGTTGACA_CTGCTCGCTCAGAGACGCTG_GCTGTCACTCAGCACGGAGG	126070	ZNF440	No		Single	-0.677059	Downregulator	No	-0.623608	-0.730511	-0.454623	-0.792592	-0.688094	-0.772928	0.182034	0.0408786
CATCACTGCGGGCCGACCCT_CGCGGCGGGAAAATCCGACC_GCAGCGATTCTCTTACCAAC_GCAGGACGGCGTCGAGTTTC	378708	CENPS	Yes		Single	-0.676434	Downregulator	No	NA	-0.676434	NA	NA	-0.52093	-0.831938	NA	0.145016
AAAGCCTGAGAACATGGCCT_CGGGAGATACAGCTTGCATT_GAGACTCACAGGTCCCGCTC_GGCCCCGCTCGCCTCCTCGT	7576	ZNF28	No		Single	0.676218	Upregulator	No	0.676218	NA	0.688821	0.663614	NA	NA	0.0677977	NA
AATCTGAATCGGGAGGCGAA_AGCCGGCGCTGCCAAGAGAG_CGGTATCCACGTAAATCAAA_GGCGGGGCCCATCCGAGAGA	5454	POU3F2	No		Single	0.676189	Upregulator	No	0.714847	0.637532	0.789755	0.639939	0.543629	0.731435	0.0913508	0.123578
CTGAACCTCATTGGCTGTGG_GAACTCGCGGGAGTCGGGGA_GCCGAGAGGCGCACCGCGCG_GGGAGAGCGCGCGCGGCTGA	4603	MYBL1	No		Single	0.672667	Upregulator	No	0.647515	0.69782	0.59136	0.703669	0.726313	0.669328	0.0684306	0.0480649
CTAACCCTCGACACTTGGAG_GCAGCCAATGAAGAGAGCGC_GCGTGCCGCTCCAAGTGTCG_TCAGATTGAAAATCAGGGAG	8328	GFI1B	No		Single	-0.672613	Downregulator	No	-1.14684	-0.198384	-0.845365	-1.44832	-0.103607	-0.293162	0.167945	0.302944
AGCAACAATCGCAGGAGGGA_GAAGTCCGGGGCACGTGACC_TAGACGCGCCAGGTGTCGGG_TTCGGGCTGCGCAACCTCTG	4799	NFX1	No		Single	-0.670081	Downregulator	No	-0.682557	-0.657605	-0.847476	-0.517637	-0.652898	-0.662312	0.163797	0.0800648
GAGGCCTGGCCGCGCTGACC_GCTGTCCCCCGGAGGCGTCT_GTAACGCGGCCCGAGGGAGG_GTGCGGCCCCCGCTCCCCCG	144348	ZNF664	No		Single	-0.668414	Downregulator	No	-0.114926	-1.2219	-0.150262	-0.0795895	-1.24396	-1.19984	0.257995	0.0446758
CCTCTTCCGAGCGCAGGCCG_CGCGCTGTGCCCTCTGTCGG_CTGGGAAGCTCTTGTGTGTT_TCGGCGCCGTGCTCTGCCTT	10009	ZBTB33	No		Single	0.666049	Upregulator	No	1.22242	0.109673	1.26048	1.18437	-0.0918331	0.311179	0.0266939	0.703185
AAACCAGGCCTGGATCCGCC_CGAGAGCGCCAGAAAGTCTG_GCGCGCGCAGGACAAAAGCC_TCTGCCGGTTCTAAAAGGCA	81856	ZNF611	No		Single	0.665763	Upregulator	No	0.665763	NA	0.675424	0.656102	NA	NA	0.0684245	NA
GGGCGGGGAGCGCCGCCGAA_GGGGTCAGGCCCCCTCAATC_TGGCCCCGGTAGGTCCCCGC_TTCCCCGCTCGGGTCGGCCA	8427	ZNF282	No		Single	0.665211	Upregulator	No	0.85501	0.475412	0.809098	0.900921	0.4267	0.524125	0.045411	0.0703184
CACCTTCACCACCCGAAAAC_CCTGGGCGGGACCCGCAAGG_GAGACCTTGCGCTTTAGAGC_TCTGCCGGCTCTAAAGCGCA	388561	ZNF761	No		Single	0.661218	Upregulator	No	0.92154	0.400895	0.964946	0.878134	0.404092	0.397697	0.0474824	0.0609149
ACACAGTGGGTCATTGGCTG_CCACCTACCACCCGGAAGCA_CCATGCTCAGCATGCCCTTC_CTGCCCTCTGCTCTTGAGCA	5078	PAX4	No	N1	Main	-0.660295	Downregulator	No	-0.660295	NA	-0.69571	-0.624879	NA	NA	0.0762869	NA
CCCAACAGTGGCCTCAGCTT_CCCAGGGCTACTACCGGGGG_GGAACCTATGGCCACGTTCA_TTAATCCAGGCGGTCATCTC	159119	HSFY2	No	N1	Other	-0.659117	Downregulator	No	-0.042007	-1.27623	-0.0145197	-0.0694943	-1.29546	-1.257	0.615463	0.0296926
AGGAGCCACGGCTATGGGCG_AGGCTTTATCAGGCAAATAT_ATTGGACGCACAGAAGGCAG_GTGGACCATAAACCCGTGCG	59348	ZNF350	No		Single	0.656899	Upregulator	No	0.737626	0.576172	0.714075	0.761176	0.53221	0.620135	0.0411826	0.0687966
CTTCCAGTGAACAGGATTCT_GCGCACCGGCCATTCAGGAT_GGAGCCGCAAGGAAAGGGCG_TAAACATGGCCGCCCCAGGT	390927	ZNF793	No		Single	0.656448	Upregulator	No	0.337592	0.975303	0.242526	0.432658	0.926853	1.02375	0.193551	0.0342257
GAATATGGTTCAACAGGAAT_TAGGGGGTGTGCCCGCCAGG_TCACAAGGGTGGGTCAGTAG_TTAGACCCACCCCTCCTGGC	79923	NANOG	No		Single	0.65632	Upregulator	No	0.705287	0.607353	0.70553	0.705045	0.623294	0.591412	0.0640344	0.0612223
GAGGCCCGCCTAGACCCGAA_GGGAAGCGGCCCGCGGCGGA_TAGAGGAGCGGCATCCGGAG_TTGGAGACGGGAGCCAACCA	4801	NFYB	No		Single	-0.654072	Downregulator	No	-0.333687	-0.974456	-0.356488	-0.310886	-0.984527	-0.964386	0.143793	0.0147311
AGACGACCGGGCTCTCAAGA_CATGCTTCTGACGAAAGGGG_GGAATGGTGCGGTCCTCTCC_TGTACCACAGCGGCAGCGAA	91975	ZNF300	No		Single	-0.653144	Downregulator	No	-0.370329	-0.935958	-0.359199	-0.381459	-1.00057	-0.871348	0.0715763	0.0459605
CGGGCCCGCCCAAGCCTTAT_GCCGCGGTATATAAGCCGGC_GCGGAAACGCGTCCCGGATG_TGAGCGTCACGCCGCTGTTG	10365	KLF2	No		Single	0.651715	Upregulator	No	0.870366	0.433063	0.953776	0.786957	0.467509	0.398617	0.0721532	0.0751823
CATCTCCAGGCTGAATCAAT_CTGGACATGAGTCACTTAAT_GTGGCTTTGTAATATGCCAG_TACGGCTAGATACTGTTTAG	4808	NHLH2	No		Single	0.650612	Upregulator	No	0.76991	0.531314	0.773637	0.766184	0.522352	0.540275	0.0334382	0.0264408
CCACAATGACGCTGCTGCGT_GTTGCTGAGGGGTAGGGATC_TCGGCACGAGCGCTCACACC_TCTCGGCACACAAACTGGGG	79759	ZNF668	Yes	Obsolete_T1	Other	-0.644121	Downregulator	No	NA	-0.644121	NA	NA	-0.49745	-0.790792	NA	0.152328
CCGGAGGCGGACGGCTGCAA_GAACTCGCAGATGCCGCTCA_GACCCTGGACCCGCAGTCCG_GTCCTCGGACTGCGGGTCCA	27022	FOXD3	No	P2	Other	0.644051	Upregulator	No	1.02177	0.266328	1.18023	0.863316	0.225632	0.307024	0.107206	0.162577
CGGCGGAAGCGATTATTCCC_GCCCAGGCCATGTAAGGCAC_GGCGCAATCCACATCCCCGA_TGCGATCAAAGGTGGGCTCG	83881	MIXL1	No		Single	-0.643069	Downregulator	No	-1.42678	0.140643	-1.50378	-1.34978	0.139437	0.141849	0.0434945	0.194886
CCTCGGAAACTGGGTTCCCC_GAGATTTGTGGCGCAGACCG_GCGGGGCCGTCTATCTGGGA_TTATCCAGCCTCGCGCACAA	6720	SREBF1	No	P1	Main	0.641289	Upregulator	No	0.870766	0.411812	1.26776	0.473775	0.566076	0.257548	0.274554	0.241596
CCTCATCTAAAGTCGATCCG_CCTGTTGTCTCTAACTGTAC_GCAGATAGATCCACCCACTG_GGGAAAGTCTGCATTATGGC	80818	ZNF436	No	P2	Other	0.64038	Upregulator	No	0.429208	0.851552	0.344076	0.51434	0.954139	0.748966	0.16289	0.0978779
CCTAGCGCGAGCGGCGTCGC_CGCCGTCATTGGCCGGACTG_CGGGGCGGAAACCTCGGGTG_TATAAGGCAGCAGCCGGGGT	7026	NR2F2	No		Single	0.63945	Upregulator	No	0.747526	0.531374	0.730772	0.764281	0.538242	0.524506	0.0620215	0.0255242
CGGGCAGTTTCTTGCAAACC_GGAAAGGCCAGGCGTTGGGA_GGAGAAGGGGCGTTGAGCCT_TCCGCTGAATCCTCTCCTTT	79788	ZNF665	No		Single	-0.63908	Downregulator	No	-0.462476	-0.815684	-0.757078	-0.167875	-0.880849	-0.75052	0.363763	0.0531184
AAACCACTGGCATTTCTCTG_CCAATCCATCAACTTCCACC_CCTTCTGTAAATCGTGGTGG_GCCTCCTCATGCCTATAGTT	8626	TP63	No		Single	0.637034	Upregulator	No	1.15256	0.121512	1.24444	1.06068	0.255464	-0.0124395	0.0639587	0.597957
GCGAGCCAGCGAGCGGGGAA_GGGAGCGCGTAGTAGTGGCG_TCACGGGGCGCGCGGCACGG_TCCTCCCTCGCGGAGTCCGG	23152	CIC	No		Single	0.636474	Upregulator	No	0.813767	0.459181	0.81333	0.814204	0.458575	0.459787	0.0571201	0.11386
ACCGGCGCCCGGAGACTTCT_GCGCAGGCGCTCGAGTTGCT_GCTCGGCGGTGTGACGGCTC_TAGGTGGCCAGCTTCTTAGA	90075	ZNF30	No		Single	0.635832	Upregulator	No	0.846973	0.42469	0.829298	0.864647	0.492859	0.356522	0.0374956	0.115788
AGGGCTACAGGGAAAGGCCG_CGGGCTGCAGCCAACACCGA_CGTCACGGGCTCAACCACGG_TGCGAAATGCTCACGAGATT	2353	FOS	No	P1	Main	0.633633	Upregulator	No	0.764349	0.502916	0.921606	0.607093	0.40743	0.598402	0.13644	0.128381
CACGACTGGAGTTATCTGAT_CTCGCACAATGCATCAAAGG_GGGTAGCAGTAACCGCTGGA_GGTGAACTCGTGGCGAGAGA	65986	ZBTB10	No		Single	-0.633545	Downregulator	No	-0.390271	-0.876819	-0.312104	-0.468438	-0.81907	-0.934568	0.141103	0.0443433
ACAGGTTGCATCGTTCCCCG_GCGGCCTGACACGCCCTCTG_GGCAGAGCGAGCTCCCGAGT_GGGGCCCGCGCGGAGGGCGT	2908	NR3C1	No		Single	-0.633341	Downregulator	No	-0.401118	-0.865565	-0.306736	-0.495499	-0.811019	-0.920111	0.168132	0.0821951
CGCTGTGCGCAACCCCCCTC_GAGAGGCCGTGCGCGCCTAG_GCGGCCGGGAAGGACCTTGT_GCGGCTTCGCGCCCTCCATG	9905	SGSM2	No		Single	-0.630871	Downregulator	No	-0.318612	-0.94313	-0.10873	-0.528494	-1.0801	-0.806159	0.376477	0.095293
GCGGCTCCCAAAGAAAATGC_GGAGGGGAATAGGGCGTCCC_GTGGCTCTGTGCGTGCGTGA_TCTGACGTCAGCCATGTGCG	7101	NR2E1	No		Single	0.630827	Upregulator	No	0.554929	0.706726	0.46615	0.643708	0.768826	0.644625	0.111315	0.0685205
CTGCTCTGCAGCGGCGTCGG_GCTGCCTCGTGCCGCCGCGC_GTCAGCCTGCACACGCGCTA_TACGGAGCCCGCGCGGGGAC	121536	AEBP2	No		Single	-0.630672	Downregulator	No	-0.68484	-0.576503	-0.537463	-0.832218	-0.598102	-0.554903	0.143526	0.0482959
CGTCAGCGGGGTCAAGTTGT_GAAGCGCCCCCCGGGCGGCA_GCTCCGGTGCCCCTACCCCG_TCCGTAATTATCCGCGCATT	3226	HOXC10	No		Single	-0.626433	Downregulator	No	-0.388658	-0.864208	-0.441802	-0.335514	-0.844592	-0.883823	0.121957	0.0315588
AGCCCAGCAAGCACGTGCTG_GAGTGCCGGCCCGGTCGGGG_TGGGGAAGGCCTGCACTAAC_TTGGCGCTCACGAAGGGCGA	7690	ZNF131	No		Single	-0.625071	Downregulator	No	-0.748737	-0.501405	-0.730667	-0.766808	-0.506889	-0.495921	0.0329965	0.104671
AGATCTACCCGGTAAACTTC_CAGCTTCGGCTGGTCCTAAG_CCGGACGTGACGCAAGGGCG_GCGACAAGCAGCTATAGCTA	7376	NR1H2	No		Single	0.62455	Upregulator	No	0.60755	0.64155	0.559827	0.655273	0.606625	0.676475	0.0891503	0.0887853
ATTTGACTCCGACTATTGTC_GGGCGGATGCCCAAAGAGGG_GTCACTGGTAACCCGAGCCT_TTCTAAGCGGGCATGAGGCG	10736	SIX2	No		Single	0.622841	Upregulator	No	0.339486	0.906195	0.651169	0.0278029	0.849399	0.962992	0.475465	0.042282
CGGCCCGGATCCAGGCCTCC_GAGAAGCCCGGCCGCCCGGT_GGCAGGGCGCCCTAAGTCCA_GGTCGCTATTACTCGCCCTG	2018	EMX2	No		Single	0.622231	Upregulator	No	0.739677	0.504785	0.61576	0.863594	0.430115	0.579456	0.111346	0.108522
ATTCTTCAATATTTGAGACT_CGCCAATCCCGGGGCGGCAG_GCTACATCTTTAGGGCCGCT_TATGAGGAGGTAGCCAATCC	9464	HAND2	Yes	Obsolete_P1	Main	0.621301	Upregulator	No	NA	0.621301	NA	NA	0.606267	0.636336	NA	0.0419329
CCGCGGCCAGGTCCCCCCGC_CGCGAAGCCCCTCATCCCCG_GAGGGGCCCGGCCACGGGGT_GGGCCGGGGTCCAGAAGGTG	79724	ZNF768	No	P1	Main	-0.620212	Downregulator	No	-0.474432	-0.765992	-0.638345	-0.310519	-0.771549	-0.760435	0.229329	0.0469977
CCGGCGGCCAATCGAAACGC_GAACGCTCCCGGGACGTCAG_GCGTGCCCCGCGTCAGACGG_GGCCAAGGCGTGCGCCCCGG	2354	FOSB	No	P2	Other	0.619192	Upregulator	No	0.49394	0.744444	0.448732	0.539149	0.682517	0.80637	0.090462	0.0713167
CACGCTCCGGCGAGGCGAGA_CGCCGCCGCCTGCGCCCTTG_CGGAGCTGCGAGACCGGACA_GAGGAGGTCAGGGTTAAAAA	2494	NR5A2	No	P2	Main	-0.619148	Downregulator	No	-0.623334	-0.614961	-0.697632	-0.549037	-0.679882	-0.550039	0.092818	0.120455
CCCCGTTCGCCATTGGGTGC_CGTACACAGCGGTCCCGGGG_GCCGAGCCGAGGCTATAAGA_GCGTTTACCGCGCGTCGCCG	3727	JUND	No		Single	-0.618837	Downregulator	No	-0.22153	-1.01614	-0.262595	-0.180465	-0.989681	-1.04261	0.161778	0.0208417
AGGCAAACACCCTCTCGGGT_ATGTTAAAACCCGCCCCTTC_GACACGCAGCTGGACCGGAC_GACCTTATACACAAGATTAA	7562	ZNF708	No		Single	0.618752	Upregulator	No	0.267568	0.969936	0.166255	0.368881	0.848072	1.0918	0.258329	0.0833299
CTGCTGTTCCGAACCCGGCG_GGGGGCGCACTGGATCTAAC_GTCCTCTCTAGGATGCTCGG_TGCCCTCCGTGGAAAGGACT	221785	ZSCAN25	No		Single	0.618287	Upregulator	No	0.318361	0.918214	0.388501	0.24822	0.790233	1.04619	0.196277	0.0892392
AGCCCCGCAGACACGACAGG_CAAAGCTAGGGGTGAAAATA_CCGGAGAGAAGCAGAGACGT_GGGAAATGTCCAACTGAGGG	353274	ZNF445	No		Single	0.618249	Upregulator	No	1.10146	0.13504	1.08136	1.12156	0.282008	-0.0119275	0.0293709	0.537223
CGCTCCGCCCTCCTCGTCAG_GAAGGTAGAATGGAATCCTG_GAGGTGGGGATCTCTACGCT_GGAGCCTGGCGCAGCGGCCT	64651	CSRNP1	No		Single	-0.61802	Downregulator	No	-0.531485	-0.704554	-0.377089	-0.685881	-0.771361	-0.637748	0.189256	0.0721875
GCTGGAGGGTCAGAACCTGT_GTGGAGGGGAGGTTAGGCCG_TCCTTCATCCCCAACACTCA_TGAGCCTGAGCCGCTGCGGA	6663	SOX10	No		Single	-0.616684	Downregulator	No	-0.56804	-0.665327	-0.714813	-0.421267	-0.699382	-0.631273	0.171149	0.0628183
CAAAGCGTACGGGACAGGAA_CCCGCCGCTAAGTCCCGGCT_GCGGAAGCTGTTTATGGGGG_TTCGAAGAGAGTTGCCGCCA	2302	FOXJ1	No		Single	-0.614057	Downregulator	No	-0.998716	-0.229398	-0.897872	-1.09956	-0.20228	-0.256517	0.0726937	0.128559
AGGCAAATACCCTCTGGGTT_CTTTCATTCAGGGTTTGCGG_TCTCCTGCCCCGTGCCTGAT_TGCTCAAGCCTAGATTGCTG	7594	ZNF43	No	P1	Main	-0.612277	Downregulator	No	-0.529655	-0.694899	-0.762939	-0.296371	-0.822335	-0.567462	0.267591	0.116873
CGGGAAATCTAGTGGAAATT_CTGCTTCTCTGAGCAAGCGG_GAATGTCTGCAAGGCTGCGG_GTGAAGGTGCATTGGGATGG	6910	TBX5	No	P2	Other	0.610511	Upregulator	No	0.965049	0.255974	0.870405	1.05969	0.28933	0.222619	0.0708522	0.245174
CAGCAGAGCACGAAATAAAG_TAGCACGCGGGCCGCAGCGG_TCGTCATGACTCCTAAATCT_TCTTATTAGCATAATCTGCC	56980	PRDM10	No		Single	-0.610183	Downregulator	No	-0.60954	-0.610826	-0.542147	-0.676933	-0.718188	-0.503463	0.101457	0.112664
CCGGGTTACGCGCCGACGTC_GCGGCGGCAGCTAAAACGGA_TGACGCGCCAGGAGCCGATA_TTGGGGCGCGTCTGAGGAGG	5813	PURA	No	P1	Main	-0.609255	Downregulator	No	-0.944849	-0.273661	-1.13734	-0.75236	-0.146126	-0.401196	0.132798	0.300005
ATGTTGACTATTGGCGGACG_CCGCCCTGCCGTAAGAAAAT_CCGCTTCGGGACCGACTCTT_GCTGGGGCTGCGTCGCAAAG	7569	ZNF182	No		Single	-0.609208	Downregulator	No	-0.50885	-0.709566	-0.589357	-0.428342	-0.398399	-1.02073	0.13412	0.263591
CCACGGGGCGACCGAGATGG_GAGGACCCAAGCAAGATCCT_GCAACCTCGCCTCTTCCGCA_GCAGCCGTCGGCATCGCCTC	285268	ZNF621	No		Single	-0.607332	Downregulator	No	-0.223495	-0.99117	-0.300124	-0.146865	-1.03166	-0.950684	0.249689	0.0385631
AACTCCTTAAGCTGCTGGCT_CGTATCTTGCCTGTATGTTT_GCAACTAATGGCTACACCAG_TTATAGCTCCGCTGACAAGG	8820	HESX1	No	P1	Main	0.607234	Upregulator	No	0.633595	0.580873	0.561388	0.705802	0.631786	0.529959	0.0936652	0.0737313
CCAGGCTTGCGGTGCGTCAA_GGCTGCGATCCGCATTCCCG_GGGACGAGGAGCCCCGCGGA_TTATGGGCCCCCTTTAAGGC	3234	HOXD8	No		Single	-0.607164	Downregulator	No	-0.710974	-0.503355	-0.772207	-0.649741	-0.497238	-0.509471	0.0849526	0.104327
GACGTCCCTTGGGAAGAGGA_GACTGGAAGACGGAAGTCGC_GCCACGAAGGCGACCACTCT_TAACTGGCCGTCCATCTGGG	10782	ZNF274	No		Single	-0.606367	Downregulator	No	-0.243334	-0.969401	-0.0836806	-0.402987	-0.920833	-1.01797	0.398019	0.0629528
AGCGACCCAGAGAAATGCGC_CCGCCTGTGTGGCAACACGC_TTGGGCCCATGGAGTGAACT_TTGGGCGGTGCCCTTACCCG	116115	ZNF526	No		Single	-0.605727	Downregulator	No	-0.224434	-0.98702	0.0876502	-0.536519	-1.02411	-0.94993	0.610698	0.0584769
ACGTCCCAGAATCCTCTGTA_CAGCGGCTTCCGTTCCTCCC_GGTGGTACTTCGACTATTTG_TGAGAAATAAGATTCGGCCG	7596	ZNF45	No		Single	0.605721	Upregulator	No	0.57134	0.640103	0.533931	0.608749	0.503134	0.777072	0.062121	0.140868
AAAAAGGTCTGGACTCCTAG_AGCGAGGCATGGGTTGGCTC_CCTAGTGGAAAAGACAAGCG_TCAGCAGCACGAATTCAAGA	59269	HIVEP3	Yes	Obsolete_T2	Other	0.602527	Upregulator	No	NA	0.602527	NA	NA	0.595612	0.609443	NA	0.0598378
AGGGCGAAGGCCCTAGTGTC_CGGGCGATGTTAGTGGGCTT_GCACGAGAAGGCGTGGTGTG_GCCGAGGCCGGGGCCGTCGA	4779	NFE2L1	No		Single	0.602248	Upregulator	No	0.990371	0.214126	1.05094	0.929807	0.154343	0.273908	0.0471357	0.203888
CACCCCCTGACACTCTTTAC_CTCAGCAAGTGCTGCATCCT_GGGCCAGTAAAGAGTGTCAG_TGAGCTCCCCAAGTCTACAG	118738	ZNF488	No	P2	Other	-0.602127	Downregulator	No	-0.84584	-0.358413	-1.21313	-0.478549	0.04277	-0.759597	0.263325	0.538899
CGACCCGCAACTCCGAGGCT_GACGGCACGAATAATCTGAT_GGAAACGTCGCTGGCGCGGA_GGGGGCGAGCAAGGGACTCG	374899	ZNF829	No		Single	0.600848	Upregulator	No	0.959679	0.242018	0.933225	0.986132	0.152661	0.331375	0.0319543	0.23036
CCGGAGCCCCGGAAAGGCGT_CGCAAGAAGCTCGCGGTCCG_GGGGAGGGCAAACTGAACGC_TTTCGGAAGCTCAGCCCGCG	4780	NFE2L2	No	P1	Main	0.600698	Upregulator	No	0.801755	0.39964	0.902002	0.701508	0.693696	0.105584	0.0856531	0.406406
CCTGAGGTGGCTACAAAGAA_GACAAGCTGCTAGCTAGTCC_TATCCCCATCCTTAGCAGGG_TGAGCACAAGCATGCTGCAT	3207	HOXA11	No		Single	0.60024	Upregulator	No	0.642267	0.558214	0.565181	0.719353	0.569468	0.546959	0.103044	0.111629
ACTCGCCCGTGTGAGACAAA_GGAAATGACTCAAACTACTG_GGAGTCCACACGCTCTGTGG_GGTGTGTCCCGAATAAGCAG	342909	ZNF284	No	N1	Main	-0.599836	Downregulator	No	0.126438	-1.32611	0.101157	0.15172	-1.29065	-1.36157	0.281682	0.031946
AACTTCCCACAGAATGGAAG_GACCCAAGCCTGTTGAGCTG_GCCCACAGCTCAACAGGCTT_TTGGGTCCCCTTCCATTCTG	728957	ZNF705D	No	N1	Other	0.599487	Upregulator	No	0.599487	NA	0.564366	0.634608	NA	NA	0.0838032	NA
ACGCTCCCAATACACACTCT_CCAATCAGGAGGGAGGCGAC_CTCTCACACTCTCCTAATCA_CTTTACATATGCAGTCCCAC	2104	ESRRG	Yes	Obsolete_N1	Main	0.599413	Upregulator	No	NA	0.599413	NA	NA	0.627943	0.570883	NA	0.0668613
CACGCGACGCTGGCCAATCG_GGCGTGGCAGCGGCAATCCC_TAAGCGGACTTATTTCCATC_TTGGTCCGGCCTGCCCGGCG	7494	XBP1	No		Single	0.597695	Upregulator	No	0.919074	0.276316	0.969703	0.868444	0.218045	0.334587	0.0508918	0.157164
CGGCGGAGAGGGCGCACAGA_CGGGACGCTGTCCCTTTAAT_GGGCGCGGGGACACCCCTCC_TCTCCCCGCGACCTGATGAC	128553	TSHZ2	No		Single	0.597082	Upregulator	No	0.95428	0.239884	1.06044	0.848119	0.307494	0.172275	0.0809208	0.207083
CACAAAGGGAGCCCGGCCTG_CATTGGCCCGCCCGCCCGGG_GCGCGCCGCGGGATGCACAT_TCGCACGCCCGCGCTGGAGG	84678	KDM2B	No	N1	Main	-0.596195	Downregulator	No	-0.416631	-0.775758	-0.496618	-0.336645	-0.808784	-0.742732	0.160076	0.0729932
ATTACCCAGAAGACACTGCG_GAGGTCTCAATTGTGTGGGC_GCGCCCAGCATTGTGAGGCG_GGGCTCTTAAGGACGTGGAG	388567	ZNF749	No		Single	-0.595921	Downregulator	No	-0.516472	-0.675371	-0.561499	-0.471444	-0.630875	-0.719866	0.0864253	0.0550958
ACGCCCCGAGCCGCGGTGGA_ACGTCAGTCGCACCCGGAGA_GTCTACACAGGCAAGCTCCC_TAACATCTTAAAACCAGAGG	5308	PITX2	No	P1	Main	-0.595717	Downregulator	No	-1.01451	-0.176927	-1.0841	-0.944912	-0.228546	-0.125308	0.0524777	0.221511
AAGCGGCGCTGCCTGAGCGT_AAGCGGTCAGAGACAAGCTG_GCTGTGCGTGGGAGTCGGGT_GTAGGACTGAGCGGCAGCCG	136051	ZNF786	No		Single	0.595554	Upregulator	No	0.769627	0.421482	0.894015	0.645238	0.462781	0.380183	0.110857	0.0843982
AGGGCATCCTGCCGCCACAG_CCAGCCAGGGATAACTAGGA_GGGCTCCCAGAGACCTAGGA_TGGTGTCATGTGCTCATTCT	57623	ZFAT	No	P2	Other	-0.595156	Downregulator	No	-0.936286	-0.254026	-0.869222	-1.00335	-0.320855	-0.187198	0.0662558	0.211032
AGTGTCCGTAGCCCAGAAGG_CCGACAGACTGACTCAGAAA_GCACAAACAAGTGGACACCC_GTCGGCCGACTTCCTGCTTG	6672	SP100	No		Single	0.594099	Upregulator	No	0.525178	0.663021	0.541038	0.509318	0.785239	0.540803	0.068321	0.127503
AATGAAAACTGAAAGCAGCG_CCCGACCGCCAGTCGCCCTG_CCGGCCTCCCGAGACCGCAG_GAGATTCCGGCATGAGGCGG	3174	HNF4G	No	P1	Main	-0.592862	Downregulator	No	-0.422052	-0.763672	-0.44327	-0.400835	-0.358957	-1.16839	0.0874033	0.31278
ATCTATATAAGTAGCTCAGC_CCCCAGCAGGGGCAGGATAT_GCTCATTCTAAATCTTGAGT_TTCTTAGGGCTTAACAGGAT	440695	ETV3L	No		Single	0.592082	Upregulator	No	0.84483	0.339334	1.04866	0.640998	0.36408	0.314587	0.15577	0.0851066
CTGGGGAGGGCGAGTCCGAG_GTCACACAGTGAGTTACCGG_TCGGGCTCGGCGCGCCCGGC_TGCTTGCCGGGAGAATTGGG	7067	THRA	No		Single	0.592058	Upregulator	No	0.744683	0.439433	0.76027	0.729097	0.454139	0.424727	0.0475149	0.059031
GCACGGGCCGCTTCCTTATC_GCGCCTGCGCTGGCCCGAAC_GGAGGGGTCGAAGGTCATAG_GGGGGCGTGCGCAGTCGGTA	152518	NFXL1	No		Single	0.590189	Upregulator	No	0.539297	0.64108	0.554934	0.523659	0.631331	0.65083	0.0655173	0.03903
GCTCCCAGCTCGTCTCGTTT_GCTGTAGGGGCGCTCGCATG_GGCTCCGCCCAATCCCACCC_TAATCTGCTTCCGGGTCTCC	400713	ZNF880	No		Single	-0.589644	Downregulator	No	-0.562254	-0.617034	-0.450976	-0.673532	-0.732278	-0.501791	0.136792	0.125772
CGGGCCGGCGCTACTGACCT_GGGATACGGTTTACGCGCCA_TCGCGGCCCTGCTCCATGAT_TGGGCTGTGGGAACGGTCCT	1871	E2F3	No	P1	Main	-0.588424	Downregulator	No	-1.14731	-0.0295341	-1.13131	-1.16332	-0.0706511	0.0115828	0.0404281	0.745104
CACCAGGGGATCCCTCTACC_GGGGCGGGGCCTAGCTAAGG_GTGGAGCCTTCCGAGGTATT_TGCACCCTGCCCTGCGAAGG	56917	MEIS3	Yes	Obsolete_P2	Other	0.588174	Upregulator	No	NA	0.588174	NA	NA	0.492335	0.684012	NA	0.113133
CGGGACCGTGGATCTGTGCA_GCACCCACCAGGTGTAATTG_GCCACTGGAAAATCCCACAG_TCCCCCCGCGGCAACTGCAC	7592	ZNF41	No		Single	-0.587951	Downregulator	No	-0.654966	-0.520937	-0.532524	-0.777408	-0.431721	-0.610154	0.128103	0.117224
CGGTCCTCGCAGATTCTCAA_CTGCCCCTTTCGGCCAAGAG_GCACCAGCGTCTGAAGCCCT_GGAGCCATGTGTGCCCCCGC	4778	NFE2	No		Single	0.587533	Upregulator	No	0.218745	0.95632	0.105721	0.33177	0.79762	1.11502	0.336993	0.108642
AGCTCTCGATGGTGCTTCTC_GCGCGGTGAAACCATCGAGA_GTAGATGAAAGGACCCGGGG_GTTACCCCAAACCATGTGGC	7701	ZNF142	No		Single	-0.587531	Downregulator	No	-0.966381	-0.208681	-0.955403	-0.97736	-0.273589	-0.143773	0.0473129	0.297685
AGGAGAGAGGAAAACACCTT_AGTGGCAGATTGTTTGGCTG_GAAGCCTTTAAGTCCCTAAC_GGGGTCTGAATACGTGGAGT	463	ZFHX3	No	T1	Other	0.586937	Upregulator	No	0.586937	NA	0.711609	0.462265	NA	NA	0.152715	NA
ACCACCCCGCTCCACTCCCG_CGCGGCTTGGGGCCACGGAA_GCGAGCCAGCGGCCCCGTAT_GTGAGAGCCCGCAATGTCGT	55205	ZNF532	No	P2	Other	-0.586311	Downregulator	No	-0.614985	-0.557637	-0.773216	-0.456753	-0.442952	-0.672321	0.166857	0.135947
CAGCGCGCGCTGCTCCTTGG_CGAGGCTCCCACACTGGCGA_CGGGCAGGGTCGAATGCGGT_GCCAGCTGAGAGCGCGTGTT	7490	WT1	No		Single	-0.585227	Downregulator	No	-0.372865	-0.797589	-0.372507	-0.373223	-0.734334	-0.860845	0.123428	0.0528743
AGTGCGGAGTGAAATGAATG_CTATCATTGGATCCTAGGAT_GCTGCTCCCGCTGTTATTGC_TAGTTGAGCTTTAATAGGGT	11281	POU6F2	No	N1	Main	0.584159	Upregulator	No	0.692968	0.475351	0.721707	0.664228	0.535794	0.414907	0.0563051	0.109602
ACTCTGTGATTCGCCAGCGC_CCAACCCGGAGGAGCCCCAG_CGAGCCTGTCACTCCGGTGC_CTGACAAGTCATCCATCTCC	5076	PAX2	No		Single	0.583809	Upregulator	No	0.330746	0.836873	0.375098	0.286394	0.907079	0.766666	0.106998	0.0822423
CGGAAGGGGAATTAGCACCG_GAATCATTAGGTCATCGGAA_TCCCAACACCCCATGAAGCA_TGCAGCAAAGGTCACATTCC	645832	SEBOX	Yes	Obsolete_P1P2	Other	0.583093	Upregulator	No	NA	0.583093	NA	NA	0.735342	0.430845	NA	0.191811
ACGCCCGAGTAGCTTGGCTG_CAACAGCTACACAGGCGCCT_GCGCCTGCGTAACTATGCCG_GGGCCGGAGGAGGACCGCCA	162968	ZNF497	No		Single	-0.581997	Downregulator	No	-0.284672	-0.879323	-0.450686	-0.118658	-1.16618	-0.592467	0.344597	0.202987
CTGCACCAGGCCAGGAGCCC_CTGGCCTGGTGCAGGGGACG_TAGGCGCGATAACAGCTCCT_TCGCGCCTATTTCCTAGATG	284355	TPRX1	Yes	Obsolete_N1	Other	0.581586	Upregulator	No	NA	0.581586	NA	NA	0.548544	0.614628	NA	0.0712321
CCATTGGCTGGTCTTCACGA_GCACCTCCGCCATCGACTAC_GCTGCTACGATCCAGCTCCG_TAACAGAGAAACCCGGAGGT	10270	AKAP8	No		Single	0.579877	Upregulator	No	0.926934	0.232819	0.948086	0.905783	0.296344	0.169295	0.0508451	0.268648
CCTGACAATCAACTGCTCCC_GGAGCAGTTGATTGTCAGGA_TGAGTGGCAGAGCTTGTGAA_TGGACAATGACCCAGGCGTG	7571	ZNF23	No	P2	Other	0.579747	Upregulator	No	0.579747	NA	0.69438	0.465113	NA	NA	0.145581	NA
GAATGGACGTAATAACGCCC_GGAAGTGCCTCGGGGCGCGT_TCGAAGTGGTCAGCGCACCG_TGGAGCATGCGCGGCGCAGA	139735	ZFP92	No	N1	Other	0.579466	Upregulator	No	0.579466	NA	0.614926	0.544005	NA	NA	0.0868263	NA
CACAAGCGCGAACCCGCGGC_CTAACGCCTGCCGCAACCCA_GAACGCCGAAGCGCGCGCGC_GTGCGGGTCACGTGAGGTGG	10196	PRMT3	No		Single	-0.579165	Downregulator	No	-0.582618	-0.575712	-0.513679	-0.651557	-0.478754	-0.67267	0.108808	0.149815
CCTAATAACTACCACGGCGC_CCTGCGCCGTGGTAGTTATT_CGACGGGCCAATCACAGCGC_GAGAGCCAGCAGGTCTTAAA	8110	DPF3	No		Single	0.578797	Upregulator	No	0.584221	0.573374	0.705039	0.463402	0.542415	0.604333	0.149968	0.0711167
GCGCGGGCCGGCCAAGAGGG_GCTGCGAGCCCGCCCGTCAT_TTGGGGAAAAGAGGCGGCTT_TTTCCCTGGCCGAAATGGAC	4204	MECP2	No		Single	0.578481	Upregulator	No	0.667889	0.489072	0.683594	0.652185	0.501307	0.476836	0.0691414	0.108167
AAAGCAATGCGCACGCGCAG_CTCCTCGGCCCGCGCTTCAG_GTGAACGAAGCGCCACCCTC_TCCGGGGAGGCGTACCTGGG	641339	ZNF674	No		Single	-0.576811	Downregulator	No	-0.959101	-0.19452	-0.98206	-0.936142	-0.161181	-0.227859	0.0314996	0.162658
ATACTCCGAGGCTCAACCTG_CTGCTTAGGACCTCGCGGCG_GCCGCCGCGGGGCTCTCCAG_GTGCGCCCCTCGGCCAATGG	3110	MNX1	No		Single	-0.57617	Downregulator	No	-0.456876	-0.695464	-0.24812	-0.665633	-0.78102	-0.609908	0.277562	0.0876911
AACGGGGAGTAACCGAGCTG_AGTCGTGGTACTTTACGCCT_CTGGCTGCGCGCTCCATCCG_TCCTGGGAGCCTAACTGAGG	5468	PPARG	No	P1	Main	-0.575768	Downregulator	No	-0.213236	-0.938301	-0.121522	-0.30495	-0.912757	-0.963845	0.295096	0.0312348
ACTCACCGGAGGGGTGCCCT_CTCGTCGAAGACAAATCCAC_GAGGCGGCGGGAGACTTCCA_GCCGCCGGAACCGGTCGGAC	58495	OVOL2	No		Single	-0.575569	Downregulator	No	-0.342182	-0.808955	-0.869091	0.184726	-0.897596	-0.720315	0.634178	0.0712427
ACCTCACCGTGGCCCCGGCG_CTGGGGAGGAGCAGTTTCGA_GCGGCAGCCGCGTAGAAGGA_GGGCCAGCGGGACTGACTTC	84458	LCOR	No	P1P2	Main	-0.575377	Downregulator	No	-0.152447	-0.998308	-0.0897946	-0.215099	-1.0766	-0.920017	0.317128	0.0613333
CCCGCGATGAGCTAACCTGT_GCCACGTGGGGGTAGGAACG_GGGGCCGCCTCCCGCCCCGA_TGCAGCGCGTACGCCTGGGT	3239	HOXD13	No		Single	0.573179	Upregulator	No	0.681397	0.464961	0.570267	0.792528	0.350583	0.579339	0.109756	0.164263
AAAGGCGTGGCGACATGGCA_GACATCATGCAGCCTTTCAG_GTGGGCAGTGAGTGACAGAT_TTCTGCGGAGGAATCTCCCG	57232	ZNF630	No		Single	-0.568609	Downregulator	No	-0.897866	-0.239352	-0.786115	-1.00962	-0.106515	-0.372189	0.0872838	0.333354
GACTCCCGGTCGGCCGTTCC_GCCTGCGCCGCCCGCCAACA_GGGGTGACATCCGACACCCC_TCCTGCTCCGCTCTAGGACT	84838	ZNF496	No		Single	0.56845	Upregulator	No	0.681552	0.455348	0.835146	0.527958	0.381256	0.529439	0.149121	0.168034
AAGCCCCACTGCGTGATGGG_ACAATTTGGAACGCTTCTTT_ACCTCGTATCCTTAAGGGGC_GACAAAGTCACGTGTGCTCA	389421	LIN28B	No		Single	0.567652	Upregulator	No	0.913854	0.22145	0.895861	0.931846	0.248014	0.194886	0.0307242	0.0951843
CCGGAAGTGCTTGGCGCGCG_CGCCGCGCGGGGTTAGCGCG_CTGGCAGGGAACGACTGCGA_GTAGTCCCGCGAGCAGGGGA	84619	ZGPAT	No		Single	-0.566905	Downregulator	No	-0.982618	-0.151191	-1.13962	-0.825619	-0.132212	-0.17017	0.107854	0.196926
AGTCCCACCCAACACGTGTC_GAGGGTTCCAATAACTTGTG_TCATGAGTATGTCTACTCCA_TTACTCAGATCACTACTGCC	132625	ZFP42	No	P2	Other	-0.563878	Downregulator	No	-0.875886	-0.25187	-0.761632	-0.990141	-0.288451	-0.215289	0.0891286	0.131641
AGCGGTTCGGAGTGCGGAGC_GTCAACATCTGGCCCGAAGC_TCCCCTACCCTTGAGGCGGA_TTCTCGGCGCGGTCCTACTC	163087	ZNF383	No		Single	-0.562951	Downregulator	No	-0.66987	-0.456031	-0.63481	-0.704931	-0.383933	-0.52813	0.0553659	0.166245
ACGCGGGGCATGAACCTGGA_ACTGGCGCAGGGGATCGGGG_GGGCCCGGACGACCCTGACA_TGCGGTGCCTCGTGGCTGAA	3662	IRF4	No	P2	Other	-0.561921	Downregulator	No	-0.361579	-0.762263	-0.355757	-0.367402	-0.725338	-0.799189	0.0954484	0.0561398
ATTGGCTGAAGACGTCTGAA_GAGCGGCGCCACCCTGGGAA_GGCACTGGAACAAATCGGAA_GGGAGGGCACTCGAGCAGAA	7579	ZSCAN20	No		Single	0.561614	Upregulator	No	0.779901	0.343326	0.85087	0.708932	0.217397	0.469255	0.0668927	0.277213
CAGGCCTAGCCTTACGGCTC_CGCCCCCCGGCGTTCGGGAT_GAGTTAGAAGCGGAGGAGTA_TGCGAAGGCTGCGGCGTCCT	3664	IRF6	No		Single	-0.560669	Downregulator	No	-0.952623	-0.168715	-1.04464	-0.860607	-0.197024	-0.140406	0.0672275	0.192698
CGCCTGGCAGGAGCTATATA_CTCATGACGTAGAATGAGAG_CTGAACGCATTCAGACGCCA_GCAGCGGGAGCCGCTGACTG	266743	NPAS4	No		Single	-0.560189	Downregulator	No	-0.594273	-0.526106	-0.515597	-0.672949	-0.488108	-0.564104	0.0946242	0.0704593
GGGTCAAACCAGAGTGTCGC_TACGCGGCTGTCTGCACCGA_TCACCCGTCCCGCACGTTCC_TGACGTGCACACCATGTGAC	2297	FOXD1	No		Single	0.559756	Upregulator	No	0.925322	0.19419	1.03686	0.813789	0.26605	0.12233	0.0827237	0.252832
CCTTCGCCCCTATAGCGGGG_CGAGTACCGGCAGATTTCAA_CGCTCTGTTCTGATTCGTAT_TGTAAACGCCCCGCACAGCC	668	FOXL2	No		Single	-0.559021	Downregulator	No	-0.583737	-0.534304	-0.606957	-0.560518	-0.504545	-0.564062	0.0506214	0.042776
CCAGCCGGGGCCCCCCACCA_CGGGCCGACCTCCTCCCGGA_GTCCCGCCGCCGCCCTCCTG_TGCCGAAGGACAACGCAGTT	253461	ZBTB38	No	P1	Main	-0.558759	Downregulator	No	-1.1008	-0.0167222	-1.15124	-1.05035	-0.000438594	-0.0330058	0.0397082	0.894098
CCCAGGAAGCACATAGTTGA_GCCCCCCAGATTGCTGCTTG_GGGGCATCACAGTATGAGAC_GGTCATACCCGCAGAGTAGT	84905	ZNF341	No	P2	Other	-0.557238	Downregulator	No	-0.496476	-0.618001	-0.579371	-0.413581	-0.605781	-0.630222	0.137907	0.0592538
ACTCTTTCTCGACAGAGCCT_CAGCACCTTATTGGAAGAGC_CGGGTGCCAGCCCTCAGTAG_TTCGGAAGGCGCGGGGGACT	6497	SKI	No	N1	Main	0.556745	Upregulator	No	0.593311	0.520179	0.551977	0.634646	0.609044	0.431313	0.0729118	0.117009
AACATGCTGCGGTTGAGGTC_ACACTATGGATAGGCCACAA_CTCTTTCTGGCATGAGGAGT_TAGGGCCAGAGAATAAACAC	84654	SPZ1	No		Single	-0.556025	Downregulator	No	-0.654467	-0.457583	-0.678001	-0.630933	-0.312376	-0.60279	0.0453229	0.197385
ACACCCCCGGCGCACCACGT_TGAGTCCTAAGGCTTCTAAT_TGCTGCCGGCCTTTGTAAGG_TTGTAAGGGGGCGCTCTGAT	4901	NRL	Yes	Obsolete_P2	Other	0.555409	Upregulator	No	NA	0.555409	NA	NA	0.471092	0.639727	NA	0.105102
GACCCCGTTGCTATGGAGAA_GCGTGGAGCCAATGAGGCTC_TGTAGTTCTCACCGCTTCTT_TTGTGTACAACTAGTCACCT	348327	ZNF530	No		Single	0.554082	Upregulator	No	0.470181	0.637984	0.48147	0.458892	0.623667	0.652301	0.0565233	0.0246768
CGCTGCCCGCTCGCTAGCCT_CGGTTCCACTTGCGCCGCTG_CTGCAGGATCTGAGGATCTA_GCCAAGGCCAGGTCGCCAGA	51513	ETV7	No		Single	-0.553873	Downregulator	No	-0.373696	-0.73405	-0.371398	-0.375993	-0.801037	-0.667063	0.0919594	0.0666023
CGGTCCCGCCCAGTTGCCAG_CTGGGAAATTAGCTTGCTGA_CTTGAAAAGGCTATCTAATG_GTCTGCGCCAGCTGCCGGAT	22873	DZIP1	No		Single	0.553339	Upregulator	No	0.491139	0.615538	0.399582	0.582697	0.574861	0.656215	0.149161	0.0468777
ATCCCTCCGCCGCCAGCGCG_CGAGATGACAGCAACGAGTT_GCCCCCGCCCCATTGGTCCG_GGCCGTCAGCGTCCCCCGGG	6722	SRF	No		Single	-0.552266	Downregulator	No	-0.986306	-0.118226	-0.945871	-1.02674	-0.0453568	-0.191094	0.0526795	0.478378
GCCGCCGCGCCATGCGCTCC_GCGTCCCGCTCTAGCTGGAG_GGGGCTAAGGGGGACTCAAG_GGTGTGCGGCCGCTTACCTG	390598	SKOR1	No		Single	-0.551609	Downregulator	No	-0.519602	-0.583616	-0.505884	-0.533321	-0.335536	-0.831695	0.0535148	0.258595
CCACCACGTCCGGTCCCCGT_CCGCCCCATAGCGCCCCCTG_GGGCCCGGGCACCCTCCGTG_TGCGGTCGAAGACGAGATGA	155054	ZNF425	No		Single	-0.551002	Downregulator	No	-0.570446	-0.531557	-0.48729	-0.653601	-0.5877	-0.475415	0.10224	0.071153
CACTGGAGAGGGAGCGTGCG_CTCTGCTCCGAGTTCCTGGT_GGGGACACAGAAGTGGCGAT_TGTTGTCACACGGTGCAGAG	1602	DACH1	No		Single	0.550533	Upregulator	No	0.567203	0.533862	0.531468	0.602938	0.662964	0.40476	0.0555181	0.178222
CACCTGCTGGGTAAACAACC_GAAGTGAGGGGCGTCCAGGC_GACAGCGGAAAAAACGAGAA_GAGAGGCCAACACGTCGCGG	27086	FOXP1	Yes	Obsolete_T4	Other	0.550238	Upregulator	No	NA	0.550238	NA	NA	0.452681	0.647795	NA	0.14561
GATCCCGGGCGCATCGGAAC_GCAGGCTCGCATTGCACCCA_GTAACCCAGGGAAAGGGCGG_TACACAAGATGGCACAGCCG	57479	PRR12	No		Single	-0.548603	Downregulator	No	-0.483655	-0.613551	-0.356264	-0.611047	-0.677153	-0.549949	0.17713	0.0765708
CCCGGCTCGGCGTTCCCCGG_GGTTAGCCCAGGCCTCGAGA_GTGGAGTGAGGTCTTTCCAC_TCGCCAAGTTCGGGACCGAC	8061	FOSL1	No		Single	0.548141	Upregulator	No	0.568689	0.527594	0.581665	0.555713	0.49028	0.564908	0.0804876	0.0643397
CTCGCCCGGCCTCACGGGAA_CTTTCCCCGGGGCACTCCAA_GAAGTGCCCCGCTAGGCAGT_GCAGACGTAGCCGGCGGACG	7581	ZNF33A	No		Single	0.546549	Upregulator	No	0.703365	0.389732	0.511541	0.895189	0.475962	0.303502	0.177201	0.155301
CAGAGAAAGATTAATAGGCC_CTCCTGCCATCCCCCATGGG_GGCCTATTAATCTTTCTCTG_TTCAGACACACCCGCCCATG	6621	SNAPC4	No	N1	Other	0.544865	Upregulator	No	0.792805	0.296925	0.823647	0.761963	0.225693	0.368158	0.0620954	0.189015
AAAGATGGCGCCCCGCGCCC_CGAGTGTCCGCCCGTGGGGC_GCCCCCGCTAATTACATAAG_GCCGAGGAGCGGCCACACCG	26147	PHF19	No		Single	0.544074	Upregulator	No	0.738091	0.350058	0.732526	0.743655	0.4162	0.283917	0.0300198	0.207703
ACTCCATTGAACACCGAGTC_CTGCAGGGCTCCGTTACCCA_GAGTGAGCTTAGCCTTAGAA_GTCCTCTACAGGGCGGGAAT	126069	ZNF491	No		Single	-0.542862	Downregulator	No	-0.478917	-0.606807	-0.545277	-0.412557	-0.532915	-0.680699	0.11759	0.0898584
CTCATCACATGACTCTATGC_GCAAACCAGCTAACTAACTT_GTGCTATGCAGCACAGAGAG_TAAGAATTCTTGCCAGATAA	2494	NR5A2	No	P1	Other	0.542845	Upregulator	No	0.648585	0.437106	0.570553	0.726618	0.387056	0.487155	0.0832212	0.0911993
AGGTGGACGTGCCTCGAAAA_GCCCCGGCCAGCGCGGAGTA_GCTCCCGGCCTGCACCGCGT_TTCGTCTCGCGGGGAAGCGG	3665	IRF7	No		Single	-0.542631	Downregulator	No	-0.687002	-0.39826	-0.63202	-0.741984	-0.416277	-0.380243	0.0636638	0.07628
AGCACTGCCTGCTAAGATCC_CACCAGCTCAGGTTACTGCA_GGCTCTATTTAGAGCCGGGT_GGGCCAGGAGCCCAGTCTAA	1999	ELF3	No		Single	0.540721	Upregulator	No	0.2215	0.859942	0.0619634	0.381037	0.844616	0.875269	0.42509	0.0622915
CAGAATGCCCGAGCGGAAAC_CAGCCAAGAGGGACCAAGAG_TACCGCCCTGCCCAGCCAAG_TCCTGCAGCGGAAGTACACA	353355	ZNF233	Yes		Single	-0.540661	Downregulator	No	NA	-0.540661	NA	NA	-0.596288	-0.485034	NA	0.0925999
AGCGGCGATGATAGGAGGAC_CCGAATCCAGCGACTCCCAG_GCACCGAGACACAAATATAG_GGCACCTGAGGACGTCAGTA	1058	CENPA	No	P2	Main	0.540135	Upregulator	No	0.333935	0.746334	0.332898	0.334973	0.741697	0.750971	0.101074	0.0327321
GAGGAGTCCCGGACGACCTG_GGACTCCGCGGTCGCATCGG_GGCGGCGCGGGGTCAGCCGT_GGCTCGCAGCCAATCCCGCG	647589	ANHX	No		Single	0.539579	Upregulator	No	0.468179	0.610978	0.56356	0.372798	0.746659	0.475297	0.13922	0.144384
CTGGGGATGGATGGCCCGTC_GGGCAGCGACAAATAGGCGA_TCGGAGGCGTCGCTTAGGGT_TCGTCCGGGGTTAGGTTGAG	7030	TFE3	No		Single	0.539234	Upregulator	No	0.507918	0.57055	0.349349	0.666486	0.570795	0.570305	0.196844	0.108568
AGCTTGGCGCTCGGCATTAT_CACCCGGAACAAGGGCTAAG_GGGTATGGGACTGCGGAAAT_TCCGTTTGTTGCATACGGTA	55659	ZNF416	No		Single	0.538769	Upregulator	No	0.812864	0.264674	0.836826	0.788902	0.263635	0.265712	0.0458017	0.0916248
ACCCAAGCTGGCAGCGGATG_CAGTCTGTGGCTCTCGGTCT_GAGCGCGCGGAGTGTCTGGG_TCCCAAGGAAGGCGGAGGAT	6095	RORA	No	T1	Other	0.537617	Upregulator	No	0.012649	1.06258	-0.0556844	0.0809825	1.12767	0.997497	0.906706	0.0471304
CCGGGAGGAGCCCGGCGAGT_CGCTCGGCCGCTGCTCGTCT_GGCCGAGAGGAGAATCGAGA_GGGGCGGCTCGCACGCGCCC	7528	YY1	No		Single	0.535908	Upregulator	No	0.71212	0.359697	0.678806	0.745434	0.372044	0.347349	0.0548569	0.0811827
AGGTCGGCGGCCAATCCGCT_CGGCCAGGCTCGCACCGCCC_GCGCCGCCGCTGTCAATCAA_GCTACGCCACAGCCCAGCGG	6671	SP4	No		Single	-0.535719	Downregulator	No	-0.535719	NA	-0.526939	-0.544499	NA	NA	0.0847251	NA
ACCCGAGCGGACCTCGGCTC_GCCGCAGGAAGGGAACTGCG_GGCTCCGGAGAATCCGTTTC_TGACCCGGAAACGGATTCTC	169270	ZNF596	No		Single	0.53509	Upregulator	No	0.840137	0.230043	0.858513	0.821761	0.27396	0.186125	0.0433787	0.191754
CCGCAGCCGCCTAGAATGGA_CGCGGGGCAGGCTGTTGCGG_CTGGCGGCCAACCTCCGCAC_GGCTCACTAGCAGGAGTCGG	3204	HOXA7	No		Single	-0.535006	Downregulator	No	-0.783297	-0.286714	-0.953552	-0.613043	-0.219373	-0.354056	0.141128	0.167826
CGAGAGGCCCCTGTCCGGCT_CGCCGCCGCCGTAGATGCCT_CGGTTGCTGGGGACCGCCTA_GTCGATTTCACCAATAGTAG	55279	ZNF654	No	N1	Main	-0.534695	Downregulator	No	-0.328798	-0.740593	-0.262553	-0.395043	-0.810362	-0.670824	0.183055	0.0767338
ATCTGCCCGACTCTCCCGGT_CGAATTCCCCGTCGCAGCCC_CTTCCGACTCCAGCAGAGAA_TGAGAGGGGCTTATACGCGA	6096	RORB	No		Single	0.534657	Upregulator	No	0.180607	0.888708	0.168112	0.193102	0.964656	0.812759	0.248369	0.0801702
ATAAAGGGGTAGGACTCGTG_ATACTGATAAATCAGATCGC_CAGAGAGCGCGGCAAACCTT_CCCCGCGCGTGACGTAACTA	5989	RFX1	No		Single	0.534472	Upregulator	No	0.667998	0.400947	0.700487	0.635508	0.39936	0.402533	0.0450076	0.129989
AGCAGGAAAGGGCCAACCGA_CCAAAGACAAAGCCGCTCTG_CGGGGCTTCTAGTTCGGACG_TCAGAAGCCCCGACGTGTGG	4780	NFE2L2	No	P2	Other	-0.534025	Downregulator	No	-0.279403	-0.788648	-0.334769	-0.224038	-0.815422	-0.761873	0.145889	0.0701221
AGCAGTGACTGCAAGCTCGG_AGCGGTCCCAGCACTAGGCG_ATCTGAATGGGCGAGCGGCG_GACCTCGCCCCTGAAATACC	23119	HIC2	No	P1	Main	0.533077	Upregulator	No	0.533077	NA	0.655206	0.410947	NA	NA	0.165018	NA
ATGTGCGCGAGGAGTCGCTC_CCCGGATTCCCGCCCGGGAA_GGCGCCCAGCGGCGACACTC_GTGTAGCCCAGGCGCGCTGG	55893	ZNF395	No		Single	-0.533054	Downregulator	No	-0.617249	-0.44886	-0.439	-0.795497	-0.464768	-0.432952	0.186415	0.058428
CAGGCTCCTCCCCCCCGGCG_CTGCAACCCAAACCCGCTCC_GCCCCTTTCCGGTCAGTGGA_GGAGCCGCGGCCACATTTAA	2625	GATA3	No		Single	-0.532345	Downregulator	No	-0.433504	-0.631186	-0.545208	-0.3218	-0.664948	-0.597423	0.167651	0.0514176
CGCTACCGCGGAATCCAAGA_GACCCCGCCTATATAGTAGG_GCGGCGGCTCCTCCCACTGG_TGCGCCAGCCAGTCCAGTGA	405	ARNT	No		Single	-0.532206	Downregulator	No	-0.0297049	-1.03471	-0.0454169	-0.0139928	-0.961134	-1.10828	0.753444	0.067987
AGAACAAGAGCGCCGCGCGC_TCCGGAAGACCGGCCCTTAC_TGGACGCGGGACCTCAAGGC_TTCGCCTCTCTAGTCCCGGC	6621	SNAPC4	No	N2	Main	0.53061	Upregulator	No	0.612285	0.448936	0.594836	0.629734	0.453618	0.444254	0.0758406	0.0546436
GAACGGGGATCTGGGAATCG_GAAGCGGATCGTGTTGGGTG_GCGTGCGCGGAAAAGAGCCC_GGTCTGCGGACGAAACGCTG	84671	ZNF347	No		Single	-0.530002	Downregulator	No	-0.660995	-0.39901	-0.666432	-0.655557	-0.24914	-0.54888	0.0524499	0.235385
AGCGAGCTTCGCTAGGAAAG_CCGGGGATGCCCAGTGGTCG_GCCTGCCTGGCTGTGCTTTA_GGAGAGCTGTAGTTCCCATC	2672	GFI1	No	P2	Other	-0.529512	Downregulator	No	-0.271304	-0.787721	-0.365356	-0.177251	-0.849868	-0.725574	0.225106	0.0833258
GAATGGACGTAATAACGCCC_GCATGCGCGGCGCAGAGGGA_GGAAGTGCCTCGGGGCGCGT_TCGAAGTGGTCAGCGCACCG	139735	ZFP92	Yes	Obsolete_N1	Other	-0.529397	Downregulator	No	NA	-0.529397	NA	NA	-0.581444	-0.47735	NA	0.091632
CCGGAGGTATATCTTTATAA_CGCTAGCGCCCACGCTCCAG_GCGACCGGCCCCTGGAGCGT_GTGGAGGTTAAACTCAGCCC	9247	GCM2	No		Single	-0.527377	Downregulator	No	-0.292162	-0.762592	-0.38466	-0.199664	-0.809954	-0.71523	0.224	0.0612787
AGCTGATTCTGGGGTATAGA_ATTGTTGATTCCTCTCTAAA_GATTGATAAAGCAATACTCC_TTTACCCCAAACATAATCCA	5449	POU1F1	No		Single	-0.527323	Downregulator	No	-0.377247	-0.677399	-0.313293	-0.441202	-0.414376	-0.940422	0.139323	0.240647
CCAAACTGGGAGTGGTCGCG_GCTGCCCCAACGTGGCTGGT_GGGGCCCAAGGGCCCTTCTA_TTACATATTTATATCAATCG	3206	HOXA10	No		Single	-0.527087	Downregulator	No	-0.442105	-0.612068	-0.494249	-0.389962	-0.585065	-0.639072	0.106528	0.0485001
CTCCCCGGGCGCGCGCCAGG_GCATGCGCCGGCGACACTTC_GCTCTGCGCACGCGCCTTCG_GTTTATCGACCGGGCGATTT	5451	POU2F1	No	P1	Main	0.526952	Upregulator	No	0.952884	0.10102	1.01121	0.894558	0.10858	0.0934609	0.0472787	0.492103
CACCTTCCGGCGGGAAGCGT_CTGTTGAATGACGAGCAAGT_GTAGGGGCACTTCCGCTCCC_TAGGCTCAGGACGGCGTATC	342909	ZNF284	No	T1	Other	-0.526857	Downregulator	No	-0.824378	-0.229337	-0.870703	-0.778054	0.0137312	-0.472404	0.054988	0.526818
GCCACTGCTTACACTGAAGA_GTGTGCCTCCTGTGCCGAGT_TAAGGCGTTCCCTGCCGGAA_TCTGTGTCGTCAGAGCTCCA	6778	STAT6	No		Single	-0.526674	Downregulator	No	-0.162327	-0.891021	-0.374174	0.0495212	-0.933251	-0.848791	0.593508	0.0405949
CCACCTCGCGGGGCCCGCCG_CGCGAAGCAGAGAGACTTTG_GCCCTGCCAGGGCGGAACAT_TCGGGTTTGGGAGGCGACAG	55769	ZNF83	No	N1	Main	0.526569	Upregulator	No	0.88511	0.168028	0.834148	0.936072	0.187737	0.148319	0.0627621	0.217414
CCAACTACGTGGCTTGTGAT_CCGGGGCGCGGGGTTTGAAG_CGGGTCCCTGATGCTCTCCC_GAGTAGCTAGCAGAACCCGG	146198	ZFP90	No	P2	Other	0.525767	Upregulator	No	0.73383	0.317704	0.850731	0.616928	0.249598	0.385809	0.10663	0.159525
CCTGCGGCGCTGGATGGCCA_CGGCGGCGGCTACCGAACCG_CTGGCGCGCCGCGACCTAGG_GGGGCCGCCGCTGCAATCCC	3175	ONECUT1	No		Single	0.525016	Upregulator	No	0.57172	0.478312	0.56687	0.57657	0.447831	0.508792	0.0451279	0.0485592
ATGGATGGATTGGATGTAAG_CTTGGAAAAATAAAACGAGT_GTAATGCACATGATTGCAGC_TCCTTCTCATCTCCACCCAG	284355	TPRX1	No	T1	Main	0.524791	Upregulator	No	0.592096	0.457486	0.587437	0.596755	0.462602	0.452369	0.0763296	0.0783779
ATAACGGTGTAATATATCTA_CCCGCAATCCCATCAATACG_TCTAGGAAGCTTCGCCTCTG_TGAAGCGGCCGGGCGCCGAT	80345	ZSCAN16	No		Single	-0.523361	Downregulator	No	-0.503724	-0.542999	-0.561316	-0.446131	-0.468057	-0.617941	0.116408	0.129308
AGGAACCTCCCGCAGTAAGA_CACACACTGAGAGCGGGTGG_CTGATTGGCCCGATGCGAAA_TAGCGCGTAGCGAAGAGAAA	57507	ZNF608	No	P2	Other	-0.522022	Downregulator	No	-0.281511	-0.762533	-0.20568	-0.357341	-0.64977	-0.875296	0.202678	0.0985829
AAAGTAGGGGCGGCTCTATC_ACACCATAGGCCGATCGGGT_ATTAGCATAATCCTTACGCC_GAGCTGTTCCCCGCGCTGCG	51085	MLXIPL	No		Single	0.521934	Upregulator	No	0.161369	0.882498	0.261784	0.0609542	0.947422	0.817575	0.388775	0.0566043
CGTCCCGCCCCGTGCTTCCA_GAGGGACGGACCGGTTGGGG_GGCCGCCGCCCGGTGAAGGA_GGGGACACGCGTGCGCAAAA	5252	PHF1	No		Single	-0.521205	Downregulator	No	-0.498035	-0.544375	-0.624291	-0.371779	-0.827889	-0.260862	0.171022	0.308018
AACCAATCGGAACGGCCGGA_ATACAAGGAAGTCGAGCACC_TAAGAGTTAAGATGTGGCGG_TGGCGTTCCCTCGGCGGCTC	5455	POU3F3	No	N1	Main	-0.519982	Downregulator	No	-0.236182	-0.803782	-0.177913	-0.294451	-0.732892	-0.874672	0.236446	0.0714372
CCCCACAAGTCCCTCGTTCT_CGAAGAAGCAAGCGGCCGCG_GGCTTCCTGGTGCCCGTCAA_GTGTGCGCAGGGGCCCAAGC	63948	DMRTB1	No		Single	0.519149	Upregulator	No	0.542065	0.496232	0.578511	0.505619	0.419263	0.573202	0.0647101	0.112823
AGCCCTCAAGGCCGGAGACC_ATCGGGCGGCCCAATGAGGA_CGCCCTCTAGCGTAGTGCAA_GAACGCGGCGCGCCCAGGGT	205717	USF3	No		Single	0.516203	Upregulator	No	0.68911	0.343296	0.616739	0.761481	0.349847	0.336745	0.0826531	0.0714371
CTCAGCAGGCCTGGAAATAT_GAGGCTCGTAGGCCGCGGAT_GGACATGGCTGAGTGGACTC_GGGCCTCAGCGGGATAAAAC	7849	PAX8	No		Single	0.516163	Upregulator	No	0.596746	0.43558	0.681665	0.511826	0.358318	0.512841	0.100037	0.128491
ACATTAAGGCCAGCTGGGAA_CCCTGCGGGAAGATCTCTGG_GACACCGCTTCCGGGATCCG_GGGGATTGCAGGTGCGCGCG	7975	MAFK	No		Single	0.514878	Upregulator	No	0.329942	0.699814	0.582935	0.0769491	0.622468	0.77716	0.423392	0.0865326
AGGCGGCCACGCTTTATAGC_CAGCCCCAGGACGCGACAGC_GGGCCCCGAGGTCAGAACTC_GTCTCCTGGCGATCCCGCAG	3171	FOXA3	No		Single	-0.513281	Downregulator	No	-0.669423	-0.35714	-0.774884	-0.563962	-0.362343	-0.351937	0.111294	0.171143
CGCGCGCCAGGGGTTCAGTG_CTCCTTACCTATGGAAACAC_GAGCAACTCGCTGAAGCCGA_TAGAGATGGCTGTGGCACGG	6908	TBP	No		Single	-0.511968	Downregulator	No	-0.554268	-0.469668	-0.555076	-0.553459	-0.354686	-0.58465	0.0621927	0.160697
CAGTTACCGCCTACAACTCC_GCCAGCCCCGGGTCTCGGTC_GCGCAAACCGGCTCCCGAGG_GTTCCTAATGGCGTGTGGTC	81566	CSRNP2	No		Single	-0.510879	Downregulator	No	-0.250563	-0.771194	-0.152775	-0.348352	-0.714072	-0.828316	0.255345	0.0595668
ACCCACCTGCGCTCGGCTCT_CAGAACCCAGAGCCGAGCGC_GTCAATCAGCCCTCAGGGGG_TAGTTTGTCAGTCCGTGTCC	10224	ZNF443	No		Single	-0.509662	Downregulator	No	-0.791113	-0.228211	-0.657039	-0.925187	-0.274396	-0.182025	0.120687	0.163746
CGAGACCCCCGGGAGGACGG_CGGGCCGGGGCCGCGTCTCG_TCCTTCGCGTCCCGGCGGCG_TGGGAAGGGGACCCACCCGA	1051	CEBPB	No		Single	-0.50946	Downregulator	No	-0.277096	-0.741823	-0.402449	-0.151743	-0.99513	-0.488517	0.283146	0.212448
AGAAAGAAGGGCCCGACTGT_AGCGACGCGAGCCAATGGGA_CGGGAAAAACGGCCCGGGGA_GCCCAGAGAAGAATCTTCTA	3725	JUN	No		Single	-0.509458	Downregulator	No	-0.534183	-0.484734	-0.56812	-0.500247	-0.474232	-0.495236	0.0637461	0.0597903
AGCCTGATTGGCACGTCACA_CAGTTTGGCGCGAAGGCTGG_GCGGAGAAGCCCTGACAAGG_TTCGACCCCCATTTCTTTGG	23619	ZIM2	No		Single	0.507891	Upregulator	No	0.746666	0.269115	0.770484	0.722849	0.248157	0.290073	0.0356248	0.196084
ACCTTCTTCCGAGGCAGCGG_AGAGCAAGACACACACGACG_GACTCATCTTGAACCGAGCG_GGAAGATGGGTGCCCCTTGA	26468	LHX6	No	P1	Main	-0.50748	Downregulator	No	-0.166154	-0.848805	-0.202353	-0.129955	-0.993833	-0.703778	0.285221	0.115422
GAAAGGCGTGCTTACAAAAC_GACTCATAATGTGCAAATAT_GGACTTTAGTGACACGAATG_GTCATATCTACACATTGGAT	56676	ASCL3	Yes		Single	0.507135	Upregulator	No	NA	0.507135	NA	NA	0.484029	0.530242	NA	0.125072
ACTTGTGGCTAGGGGTTCCT_CACTAGTGTGCGTTTGGGGT_CGGGTGGGGTACAGCTCCTA_GGCGCGTCACGTGGGCAGCG	466	ATF1	No		Single	0.504994	Upregulator	No	0.748885	0.261103	0.539826	0.957943	0.327994	0.194213	0.176339	0.166452
AGGTGAGGAGCCTATTCCAG_GACGAAGCCGGGCTTACCAA_GGGGACCGCCCTTGAGTCCG_TGGCTCGCGGCGCGGCCCGC	10865	ARID5A	No		Single	0.504433	Upregulator	No	0.577753	0.431113	0.529092	0.626413	0.416266	0.44596	0.0654216	0.122972
ACACACGCACTCCCGGGCGA_CGGGAGGTAGAGGGTCGGGC_GAGGGAGCCGCTCCCGCTCG_TGGGCTCCGGGAAGCTAGTC	27086	FOXP1	No	T3	Other	0.503988	Upregulator	No	0.503988	NA	0.62257	0.385406	NA	NA	0.170505	NA
GATAATATATCAGATCGTAA_GCCAGTCTGGTCCAGGATCC_GTGTCCCCAGCCTGGCGATC_TCATGAGGTAACCGAAACGT	11023	VAX1	No		Single	0.503677	Upregulator	No	0.337506	0.669849	0.204919	0.470093	0.606517	0.733182	0.268536	0.0629663
AAACTCATCCCCACTGATCC_CACCAGGGGATCCCTCTACC_GTGGAGCCTTCCGAGGTATT_TGCACCCTGCCCTGCGAAGG	56917	MEIS3	No	P2	Other	-0.502955	Downregulator	No	-0.502955	NA	-0.705372	-0.300537	NA	NA	0.25671	NA
AACTAAAACTACACTCAGTT_GATGGAAGTTGGAGTTACTA_GTGAGCTTCAAGGACATGAA_TAACTCATAAGCTCAAAAGC	55553	SOX6	No	T2	Other	0.502703	Upregulator	No	0.735289	0.270117	0.87279	0.597788	0.110763	0.42947	0.124134	0.34712
GAAAGACGGGCAGACCTGCA_GTTACACTCTCACACAGGCT_TCACCTGGATGGGATGGGAC_TCCCAGTTTGGGAGCGGGAT	84891	ZSCAN10	No		Single	-0.502145	Downregulator	No	-0.301572	-0.702718	-0.413356	-0.189787	-0.66473	-0.740706	0.23552	0.0822417
CGGAGACGCGGACCGGAGTC_TGCCTCATACTCTCGCGAGA_TGGCGATGCCAAGGCGCTTC_TTTAAACGTAGCATAAAAGG	729288	ZNF286B	No		Single	0.500696	Upregulator	No	0.500696	NA	0.586925	0.414467	NA	NA	0.139872	NA
CCGCACAAGCTCCGAAGCGG_CGCCGAGGCTCCCACCGCCA_GGGAGCTGCTCTCGTCTCGT_GTCTGGATGCGCGTCCCGGG	6304	SATB1	No	P2	Other	-0.500619	Downregulator	No	-0.1664	-0.834838	-0.555905	0.223104	-0.882568	-0.787107	0.744193	0.0394663
AGGGAGGCCCAGAGCATCGA_GCCAACGCGCCCCACCACTA_GCCGGCCCGCGGGTCAGTCC_GCTAGGGGAGGGAACGGTCT	2624	GATA2	No	P2	Other	0.49995	Upregulator	No	0.765051	0.234848	0.944297	0.585806	0.116923	0.352772	0.152652	0.309272
CACGGCGCGGGGAGAAATCA_CGGAAGCCGCGAAAGTCTGA_GGTGGCGGAGGGATCCGCGT_TCCTCACGAGGGTGCTCGAG	6929	TCF3	No	P1P2	Other	-0.499918	Downregulator	No	-0.469431	-0.530405	-0.395655	-0.543207	-0.16934	-0.891471	0.122696	0.384069
CCGCGCCGGGAGACGGAGGG_CTCCGGAGCGAGTTCGGTCC_GACGTCATGGGGAATCGGGG_GTCATGCGGCCTGCCGCCCG	7003	TEAD1	No		Single	0.498118	Upregulator	No	0.689153	0.307082	0.683015	0.695291	0.280189	0.333976	0.0555977	0.106669
CGCGAGCCTTGCACGCCCCG_GCGGGCGCAACTTTCTTAAA_GCTCCTCAACGCATGCTCTC_TTCCCCAAGGGTCAGTTACA	121643	FOXN4	No		Single	0.496861	Upregulator	No	0.959587	0.0341356	0.997959	0.921216	-0.0144759	0.0827472	0.0534808	0.782917
CCCGGGGAGCTCGAGGAAGA_CGGCACACCACGGATCGCCA_GACCCACACGAACTGCTCAA_GGGCTGTTGCGCTTGCGCCA	81789	TIGD6	No		Single	-0.495704	Downregulator	No	-0.685184	-0.306225	-0.534492	-0.835875	-0.276805	-0.335646	0.145441	0.205748
AAAATGCGCAAACGCTAGGG_ATCAGACGCGCAGTTGGAGA_GACCCTCAGGGATGGGACGA_GTAGGCGGGGCACATGCCCA	7594	ZNF43	No	P2	Other	0.494966	Upregulator	No	0.501299	0.488632	0.518799	0.483799	0.530265	0.446999	0.0721524	0.0732254
GCCGGGGCAGCCAATTGTGG_GGGGCGGTACGGCCAATGGC_GTGTCCCCACGCCTCCAGCA_TCCTATTGGCTTTAACGCGC	1869	E2F1	No		Single	0.492497	Upregulator	No	0.431943	0.553052	0.444984	0.418902	0.665171	0.440933	0.0640049	0.157301
ACGCCCTAGCCGGCCCTCGA_CACCCCGCCGAGTCTTCCGA_GCGCGGCGAAGTCGAGGACT_GGGGACGCGGGCCGCCTCCC	2020	EN2	No		Single	0.491864	Upregulator	No	0.578759	0.40497	0.752085	0.405432	0.517098	0.292842	0.1993	0.211207
CACTGATTACGGACGCGAGG_GCCGCCCAGCAACCCGGAGC_GCGGCGGGTAAGTGGTGCGT_GCGGGAGGACGCGGTTCGGT	1390	CREM	No	T1	Other	-0.491615	Downregulator	No	-0.32243	-0.660801	-0.396249	-0.248611	-0.650697	-0.670904	0.157493	0.0801362
GGACCAATCGGCGGGGAGAT_GGGCCCTGCCACCTTCTGAT_GGGGCGGGGCCTCCAGAGTT_GTCCTCCGGGATTCCTAGAG	23660	ZKSCAN5	No		Single	-0.49138	Downregulator	No	-0.17935	-0.80341	-0.0417168	-0.316983	-0.585498	-1.02132	0.453552	0.169304
AGCCGTGCAGAACCGATGGG_CGCACGCGCGTCGCCTCCCC_CGCCCGCCGCCAGCGGCCCT_GCGTGGAAGACAAGTGTCCG	285346	ZNF852	No		Single	0.490775	Upregulator	No	0.295757	0.685794	0.304114	0.2874	0.719624	0.651964	0.115192	0.0472296
CCCAGGAGCGCCCTGTCCGG_CGGGGGACGGGGAAAGTGAC_GGGGCGGCGCTAATGGGCAT_TCCCACCGAGCCCAGCGGGT	9519	TBPL1	No		Single	0.489148	Upregulator	No	0.37484	0.603456	0.521931	0.227748	0.604037	0.602875	0.252222	0.0401726
CGGACAGTGACTGGAATACA_CGGCTTCCGAAGGCGCGTTA_GAATCGGCCGGGAAAGACCC_TGTAGTTCGCGCGCCCGGCG	146198	ZFP90	No	P1	Main	-0.488401	Downregulator	No	-0.143892	-0.83291	-0.158637	-0.129147	-0.810932	-0.854887	0.161933	0.0378461
AGGAGCGGCTCGAACTTTGG_CTAGGCCTCGGGCTGTCTGG_GCACTTGACAGCGGGGGGAG_GGAAACGCGCGGGTGCGTGA	3201	HOXA4	No		Single	-0.486941	Downregulator	No	-0.40722	-0.566663	-0.597754	-0.216685	-0.468095	-0.665231	0.288269	0.117383
CCAACACGTGATGAAAGTCG_CCCAACGGTTGCCCGGATGT_CGGGCGGCGCTTAGAACCAA_GCCCATTCGTCACGTGACGA	199745	THAP8	No		Single	0.486329	Upregulator	No	0.655383	0.317274	0.984487	0.32628	0.239409	0.395139	0.302473	0.219268
CCCGGGGCTCTCCGCGCATG_CGGGCTCCGCTGGACTAGAG_CTGGAGGTGAGGAAGATCCT_GCGGTGCAGCCGCCTTTCCT	1745	DLX1	No		Single	-0.486156	Downregulator	No	-0.530044	-0.442267	-0.410675	-0.649413	-0.560483	-0.324051	0.16321	0.168573
CGGGAGAGGACACATCACCG_CTTCCTGATTCCGCCGCCGG_GCTGGGGTACCGAACAGCCG_GGAAAAAGCGAGAACTCCCG	57057	TBX20	No		Single	0.485834	Upregulator	No	0.784969	0.1867	0.847041	0.722896	0.148144	0.225257	0.0661979	0.179944
CTGTTCACAGCTGTCCCAGA_GAGAGCGTGGATCGCGGGCG_GCGGGGACACAGTGTCCGCC_TTTACGAACTGAGCCCGTTT	6591	SNAI2	No		Single	0.48552	Upregulator	No	0.407477	0.563564	0.357629	0.457325	0.630687	0.49644	0.0939219	0.0903231
CAGGAGGTGCGATCAGACAC_GCTAGCGCCGCTGACTGGAT_GGCGGCCTTGGGGATCTGGC_TTCCTCACGGCACTTCGACC	57116	ZNF695	No		Single	0.483192	Upregulator	No	0.435417	0.530967	0.430456	0.440378	0.542467	0.519466	0.0506844	0.0996556
ACTTTGGGAATGGGGTTTCG_CTTAAACAGACATTAACAAT_GAACCACACTTCGCAGTTTG_TGACCACAAACTGCGAAGTG	26149	ZNF658	Yes		Single	0.483078	Upregulator	No	NA	0.483078	NA	NA	0.380856	0.5853	NA	0.141404
CCTGGCGCGGCAGAATTAGG_TAGAGCCCAAGTAAGCGTTG_TGAAATACACATGCGAAGAG_TGGGCTCGGCCAGGTGGTGT	639	PRDM1	No		Single	0.482711	Upregulator	No	0.630516	0.334907	0.596167	0.664864	0.474809	0.195004	0.0639412	0.260124
CTCATTATCTGGTTTGGTGT_GAGAGCTGGCATTCACACGA_GTAAAGTGCTGGGCAGATAC_TGTCTCACATCTTTGGGAAT	148979	GLIS1	No	T1	Other	0.482562	Upregulator	No	0.572773	0.392352	0.632994	0.512551	0.357482	0.427221	0.0808985	0.0836106
CATTGCGATTAATCATAGAG_CCCGGGGCGGCTCAATTCCG_GGACACATGCGCGCTGCGCC_GTCCCGGGCGGTCGCAAAGA	6299	SALL1	No		Single	-0.480637	Downregulator	No	-0.369543	-0.591731	-0.362735	-0.376351	-0.37877	-0.804693	0.0701321	0.220837
CTAGCCGAGGGAAAGAACGG_GAGGACGCCACCGCGCGCCT_GTGGCTGTGCACTCCTTGCC_TTCAACCCGGAGGCGCCCGA	60529	ALX4	No		Single	0.480223	Upregulator	No	0.451041	0.509405	0.366062	0.536021	0.334046	0.684763	0.138195	0.217234
ATCCCGGAGAGAGCGAGGCA_CCGCCTGCGATTCCCGGATA_GCAGAACAGGAGGGCTACAC_GCGCGCAGGTTGCGACTGGA	3214	HOXB4	No		Single	-0.479395	Downregulator	No	-0.791043	-0.167747	-0.593535	-0.988551	-0.0203591	-0.315134	0.165134	0.502663
ACGGCGGCCCGGACGCTCTC_CCGAGCCGCCGCGAGGGGTA_CGGGCGCGCGACGAGATATA_CTACGGGCAGTCGACAGGTG	4610	MYCL	No		Single	0.477523	Upregulator	No	0.439431	0.515615	0.474832	0.40403	0.582131	0.4491	0.0901839	0.0979843
CAGCAGATGTGAGCGGTGTG_CAGTAAGCCCAGGCCATCTT_CGTTTAGGAAGCTTCAGCGG_GGGTCCGTTAATGGTGACCG	388536	ZNF790	No	P1	Main	-0.476567	Downregulator	No	-0.772856	-0.180278	-1.01905	-0.526666	-0.0645487	-0.296007	0.204259	0.378547
CGGCCCGAGGAGGTATGGGG_CGGGCGCATCCCGGAGATGG_CTCTGCACACAACTCCCGGG_GGCCACACAGGTAATGTTGG	84678	KDM2B	No	T1	Other	-0.474195	Downregulator	No	-0.651427	-0.296963	-0.661301	-0.641553	-0.280072	-0.313854	0.0404985	0.0562678
GCACGCGGCCCGGTCGCTGT_GGGCCTGCGTGCTCGCGCCG_GGTGGGGCATGGCGGGTTCG_TTCCCTCCACCCGCCAATCG	3297	HSF1	No		Single	0.473886	Upregulator	No	0.645203	0.302569	0.601958	0.688449	0.290933	0.314204	0.0543807	0.172049
AGCCACGCCCACTGCCGCTC_GCGGGGTTTCATGGGGTAAG_GGAGTGACGGAAACTGCTAG_GGGCGAGCCGCGACCAGCAA	90317	ZNF616	No		Single	0.473393	Upregulator	No	0.453986	0.492799	0.291146	0.616826	0.45989	0.525708	0.225715	0.0711346
AGCCCGCCGTCCCTGCGGAC_GAACGTGGGGAGAAGACGTG_GACTGAGCCTGGGCTGCGAG_GCGAGAGAGCAAGCGGCGGA	116113	FOXP4	No		Single	0.473093	Upregulator	No	0.257752	0.688434	0.183113	0.332392	0.647729	0.729139	0.203767	0.0555838
ACGCAGGGCCAATAAGAATG_CCGCTACCCACGGTTCCGGA_GAGGGCGCGCGCTGCTTCCC_GGGAAGGCGCTTCACCGGAA	339559	ZFP69	No		Single	-0.472728	Downregulator	No	-0.238344	-0.707111	-0.232418	-0.24427	-0.724931	-0.689291	0.111034	0.0430373
CCCGGAAGTGCCTGTCTCCT_GGGACCGCGTTGTCAGGCGA_TCCGAGCTGTCATTGAGAGG_TTGCCAAGGTGATTGAGGAA	7691	ZNF132	No		Single	-0.470824	Downregulator	No	-0.503039	-0.43861	-0.611756	-0.394321	-0.489106	-0.388114	0.141906	0.138784
CCCAACCACCGCCGACGCAC_GAAGCGCCCGCGGTCTGAGG_GCCGGCCCCCGTCACGTGGT_GGGGATCATTGGTCGACCGA	84656	GLYR1	No		Single	-0.470317	Downregulator	No	-0.387166	-0.553468	-0.58193	-0.192401	-0.707249	-0.399687	0.313937	0.173939
CGGCTCTCGCGAGATAGCGG_GATCTGCGCAAGCGCAAGGT_GCGCGGGGCGTAAGGCGCTT_GGGTGGGAACGTCACGCGTA	988	CDC5L	No		Single	-0.469933	Downregulator	No	-0.382132	-0.557734	-0.389538	-0.374727	-0.416813	-0.698656	0.117747	0.181595
CAATCAGGGGCGAGCGTCTC_CGGCGTGATTATAACCCTTC_CGTCTCCCACTTCCCCTCGG_TGAACTTATTCTGGCGGTAG	4488	MSX2	No		Single	0.469751	Upregulator	No	0.326242	0.61326	0.3827	0.269783	0.525667	0.700853	0.175798	0.0926512
AACGGTTTCAACCGGCCGCG_CACCGCGAAGCCTGAGAGGC_CCCAGTGGAAGTGACGCCAA_GCCTCCCAGGTCGGACCTCT	166793	ZBTB49	No		Single	0.469138	Upregulator	No	0.188795	0.74948	0.166849	0.210741	0.778456	0.720505	0.189095	0.040621
AGCGCGTCACAATGGCGTCG_AGGACGCCCCGCTTCAAGAC_CGAGGACCCCGGGCGCTGGA_TGACCTAGCTTAAGGAGCGC	642819	ZNF487	No		Single	0.468272	Upregulator	No	0.97688	-0.0403353	1.01614	0.937624	-0.0120818	-0.0685888	0.036625	0.452457
GCCCCCGTGGGCTGCACCAA_TAAAACTAGTTGGACGAGTT_TGTGGCTTCTGCGATGTCTT_TTGCGCGCTTACGCACAGCG	1749	DLX5	No		Single	0.468195	Upregulator	No	0.292722	0.643667	0.19652	0.388925	0.681631	0.605702	0.228948	0.0530917
ATCCGCCCCTGACTGGTGAT_GAGGGTACGGAGCAGAGGTA_GTGTAGGATACCACACGCTG_TCGGGAAGGGCGAGTCTTAA	5914	RARA	No	P1	Main	-0.467599	Downregulator	No	-0.44743	-0.487768	-0.459999	-0.43486	-0.469691	-0.505845	0.0519724	0.10978
AATCGGAATCGTGATGGTGT_ATATGTGGACGTATTTATAC_CGAGGATGGAGCATCGGTGA_GCTGGTGATAATTTCGTTGT	6659	SOX4	No	P2	Other	0.466729	Upregulator	No	0.273642	0.659815	0.450079	0.0972057	0.5971	0.722531	0.377431	0.070525
ACGCGAGCCGGACTGCCCCT_GGCGCGCAACTACCCTACCG_TGTTGTAGTCCCTCGCTCCA_TTTCGGGTCTATGAGAAGGG	169841	ZNF169	No		Single	-0.466519	Downregulator	No	-0.387697	-0.54534	-0.623611	-0.151783	-0.506474	-0.584206	0.355349	0.0795222
CTGACCCCACCAGTCTTCGC_GGTTCCTCGCGCCCCGCGCT_TATAAGTAAGGAACGCGCGC_TTTAGCTGCCATAGCAACGA	9314	KLF4	No	P1	Main	0.466462	Upregulator	No	0.2979	0.635023	0.506608	0.0891929	0.592192	0.677854	0.406577	0.0929762
AAAGCCGCGTTGCGGCCGGT_GCGCGTGTGCGCTCCGGAGA_TAGGCCGGGTGCAGAGCCCC_TGCGCGCCCTGAGTGCCTAG	2624	GATA2	No	P1	Main	0.465656	Upregulator	No	0.969509	-0.038197	1.01778	0.921235	-0.0418225	-0.0345715	0.04721	0.500841
CGCCTCGCGATTGGGTGCTG_GCAAGGCAAGAGAACTTGGG_TGCCCGCAGATGGCTCGCTC_TTACTTTAAGACACAGCTGA	5629	PROX1	No		Single	-0.463843	Downregulator	No	0.145541	-1.07323	0.220628	0.0704541	-1.05153	-1.09493	0.356271	0.0293129
AGTCCGAGTTGTACGGGCAA_ATCGACCCACCCTCCGCGCG_GTGGATGGAGTTTATCCTTA_TTTCCTCGCCGTGGCGGCGG	10765	KDM5B	No		Single	0.463595	Upregulator	No	0.463595	NA	0.507516	0.419673	NA	NA	0.113636	NA
CGCCGAATCATTACTAGTGC_CGGCGACTCCCAGAGACTTC_TCACTCACTGTTATTTGTGG_TCGGCGACCACTTCCGGATC	79149	ZSCAN5A	No	N1	Main	0.463486	Upregulator	No	0.807915	0.119058	0.877984	0.737846	0.0773414	0.160774	0.0691736	0.282141
GCCAGCTCTGACCGGGTGTA_GGCCGCGGGCGGCGACGCGT_GGGGAACCAGCACACGGCGG_TCGGAGGCTTTCCCGCGGGT	3096	HIVEP1	No		Single	-0.462548	Downregulator	No	-0.402534	-0.522562	-0.415242	-0.389826	-0.40107	-0.644055	0.0863676	0.152162
CCCCGCACTTCGCCCGACCA_GCGTGGGGACGGCTTGGAGG_GGACTGGCGAGGCGTGAGAG_GGATGCAGCCAATCCTCCTT	23414	ZFPM2	No		Single	-0.461439	Downregulator	No	0.333483	-1.25636	0.247903	0.419064	-1.18313	-1.32959	0.171772	0.0559466
CGCGGCGGAGCCTCAGTCAG_CGGGCGCGCTCAACCGGCGC_GTCGCCACTGCCGCTCGCTC_TCGGCGCTCGGACTGCTCCT	83482	SCRT1	No		Single	-0.460669	Downregulator	No	-0.487657	-0.433682	-0.462719	-0.512595	-0.521885	-0.345478	0.0616801	0.130945
AACTGAGGCCCGCGCCCCAG_AAGAGGCAACGTCCCCATAC_GCAACGCCCGCCGGGAATCG_GCCCCGCGGCAGTTGTGGTT	55657	ZNF692	No		Single	0.460209	Upregulator	No	0.830101	0.0903173	0.71988	0.940321	0.0274067	0.153228	0.0879831	0.545223
CACCCTCGGGCCACCGGGAA_CCGCGGATCTATGCAGATGA_CGCGCCCGACACCCCTCCCG_TCCCTCCTCGGCTCGGTAAG	3097	HIVEP2	No		Single	-0.460052	Downregulator	No	-0.194873	-0.725231	-0.256334	-0.133413	-0.70206	-0.748402	0.290318	0.0752995
CAATAACAAACGCGCTTAGC_CTAATCTCACCCAGGATATA_GCGTAAACCGGCGGAACGGC_GCGTCTGGACGCCGCGTGCT	121549	ASCL4	No		Single	0.459521	Upregulator	No	0.459521	NA	0.50682	0.412222	NA	NA	0.117063	NA
ATCTCCGCAAAGGCCCAGTC_CTGCAGGAACGCAGCTACTG_GAGCACCACGGCCCCGCCAC_GTCGAGAAGGGGCACTGTAA	4009	LMX1A	No		Single	-0.459465	Downregulator	No	-0.626517	-0.292412	-0.712153	-0.540882	-0.23456	-0.350264	0.0930989	0.212073
CCGGGCGGGCGCCTCGCGGT_CGAGGCGCGAATCGCCGCGG_CTCGGCGCACATCCTCCCGG_GGCGAGGCCGCGGCCGTGAT	6497	SKI	No	T1	Other	0.459241	Upregulator	No	0.660367	0.258115	0.729638	0.591095	0.28492	0.231311	0.0843608	0.113723
ACAACCGGGAATAAGAGGAC_ATGTTCGATGGCGAAGGACG_CTCTACAGAGCGGGCTATGT_GTAGGCGGTGCTGAAATGAC	3238	HOXD12	No		Single	0.459195	Upregulator	No	0.324471	0.593919	0.388323	0.260619	0.655613	0.532225	0.152252	0.0773556
GCGTCCTGGCGCATCGACGC_GGGCGTCCAGGCTCCGAGGA_GGGGCACAGCCTGACGGGAA_TCTCCCACAATCCTCGGAGA	7574	ZNF26	No		Single	0.459015	Upregulator	No	0.479002	0.439029	0.468187	0.489817	0.412452	0.465606	0.0553224	0.048295
CCGCGCCAGGGGAATCGGGA_GAGGCCTGGCCAAGCAAAAA_GCGGTCCAGTATGTCTCCCG_TGAAAGAAAGCTTGCCCCAG	388536	ZNF790	No	P2	Other	0.458464	Upregulator	No	0.46104	0.455887	0.54119	0.38089	0.38427	0.527504	0.147212	0.102995
ATGGTTGCTGATCAGACGAG_CCGCGCCGACCTCCTCATCA_CCTCCTGCCACCAGCGGCAA_GCGTGCACGGAGCGCTTCAG	4899	NRF1	No		Single	0.457714	Upregulator	No	0.458483	0.456946	0.880249	0.0367174	0.418283	0.495609	0.474994	0.125911
CCAAACGGGTGGCCCACGAT_CGCGCCCAGCCCAGTCGCGG_CGGGAGGCGCGCAAGATCCC_GCGTACGCGCTTCCTCAATG	430	ASCL2	No		Single	0.457055	Upregulator	No	0.711784	0.202326	0.738844	0.684723	0.310726	0.0939261	0.0534635	0.328823
CCGCTCCGACACAGGTATAA_CTCGCGGCGGAGCTCGAGGA_GAGCGGCCGGCGGCAGATTG_GCTCGGAGATCTCCCTCTAA	7020	TFAP2A	No	P2	Other	-0.455857	Downregulator	No	0.0592485	-0.970962	-0.322018	0.440515	-0.909599	-1.03233	0.90282	0.0545026
CAGATCTCGCTTCCGCCGGT_CCTCGAGGGGTCGCTCCATC_CGGCGCCGGAAAGGAGGGTA_TCCGTGTCCGACCCGAGATC	163049	ZNF791	No		Single	0.455788	Upregulator	No	0.681233	0.230343	0.81377	0.548696	-0.00574661	0.466433	0.126275	0.526364
GCAGACCAGCCGCCCGGCAC_GCCGGCTGGGGCCCCGTCTT_GCGAGTCCTCCCTGCGCTCG_GGCGGCCGGCAGTAGAGCGG	92806	CENPBD1	No		Single	-0.455503	Downregulator	No	-0.644768	-0.266238	-0.558453	-0.731084	-0.265074	-0.267402	0.109334	0.0911024
AGAGAGTGACAGATGGCGGC_AGCAGCTATCACATGAGAGA_GACCCCCTCACGGGAACAAT_TGGTCCCTGACCCACCTTGG	4761	NEUROD2	No		Single	-0.455491	Downregulator	No	-0.381614	-0.529369	-0.457621	-0.305607	-0.401473	-0.657265	0.169515	0.188269
AAAGAGCCTGCTTACGAAAG_CAACAGCTGGGCGGGGTCGC_GACAGACGCGCCAGTTGCCT_TTTGGCAGATACTGTTATAT	404281	YY2	No		Single	-0.454752	Downregulator	No	-0.454752	NA	-0.553669	-0.355835	NA	NA	0.166687	NA
CCCGGGGCCGGGTGGTGAAT_GCCCCGGGCCGGAATCGGGA_GCTCCCGAGAGCCGGGCGAG_GGCCGCCGTACCACTCCGCC	51317	PHF21A	No		Single	0.454647	Upregulator	No	0.473051	0.436242	0.517082	0.42902	0.43629	0.436195	0.111407	0.119707
AGCTCCGCGCTCGGCACCCG_CGGTAGCCCCCCTCTCCTCT_GAGTCCAGGCGTCCTCTCCG_GTAGAATGCAGTCACAACCG	7546	ZIC2	No		Single	-0.454299	Downregulator	No	-0.231315	-0.677282	-0.118012	-0.344618	-0.602978	-0.751586	0.316001	0.0781061
ACTAGCTTCGCTGCTTAAAG_CCGCGGAAAATGCCGCGCTC_GAGGACGCGTTCTTTCCGGG_GCCGGCGAGACGGAGACAGA	1870	E2F2	No		Single	0.454024	Upregulator	No	0.590661	0.317387	0.923333	0.25799	0.255009	0.379764	0.328532	0.129679
AGTTGGTATAGATGCAGTAG_GGGGTCATATCAATGGGCAG_TGACCCTATTGACAGAAGTC_TGTGTAGCACCCCTTTCATA	100132396	ZNF705B	No	T1	Main	-0.453985	Downregulator	No	-0.32067	-0.5873	-0.107535	-0.533805	-0.577008	-0.597593	0.389118	0.0493433
GCCTGCTCCTCCACGGGGAT_GCGCGCGCGAACAGGGAGAG_GTACGGCGGAGACACATCCC_TCGCACTCGTTGCATATCAG	4212	MEIS2	No		Single	0.453767	Upregulator	No	0.491444	0.416089	0.449212	0.533676	0.391291	0.440888	0.0702596	0.130684
CCACGACAATGACCGCATTG_GCGCTTCTCCATGGCAACGT_TCTGGGAAAAGGCTTGTGAA_TCTTGCAGGGGATTACTGAG	7572	ZNF24	No		Single	0.453716	Upregulator	No	0.708297	0.199134	0.726065	0.690529	0.229914	0.168355	0.0505263	0.153597
AGGCCCGCAAGCCGAATTGC_AGGGACTTAGGACCCGACAC_AGTCGGCTGCAGGTGGGTGC_GTCTCCGCAGCGAGTGGCAT	54925	ZSCAN32	No		Single	0.453504	Upregulator	No	0.523445	0.383563	0.43245	0.61444	0.392981	0.374144	0.127166	0.0941777
CCGGCCGCGCACTCCATGAA_CGGCCAATGGCCGGACCGCG_CGGGACGGACGCGCTGATAA_GTCCCCGGGGAGATAAATCG	84504	NKX6-2	No		Single	0.453501	Upregulator	No	0.241126	0.665875	0.0748694	0.407383	0.721129	0.610622	0.390545	0.0946329
GACGCAGAGTAGATTGTGAT_GGTCTCGCACTAACCTAGCG_GTCACGCTACCCTTGCTGCA_TCAGGGGCGCGCCGAGATCT	7552	ZNF711	No		Single	0.451049	Upregulator	No	0.543075	0.359023	0.549223	0.536927	0.31194	0.406105	0.0477041	0.187572
AAGCAGACCACGGTGTTCCA_AGCTCCAGCCGACTGTAAGA_CGAGCCCAGCTCTGAGAGAT_GCTAGAATACAGCGGGGTGA	148266	ZNF569	No		Single	-0.450246	Downregulator	No	-0.595959	-0.304534	-0.615278	-0.57664	-0.332983	-0.276085	0.0420683	0.178599
CCCTCAGCAGGCTGTGCCGG_GGCCCCGCACCCGCCAGGAG_GGGGTGCAGCGGGAGTGCGA_TCCTGCATCCCGGTGGAATC	29942	PURG	No		Single	-0.450192	Downregulator	No	0.180598	-1.08098	0.194351	0.166845	-1.23754	-0.924424	0.128754	0.107812
ACGTAAGCTGCCCACTGATA_CAGACTAATGCTGTAATGTC_GACAGCCAGGCCACTCCAGA_GGTGCTGAGATAGAAGCCGA	220202	ATOH7	No		Single	-0.449445	Downregulator	No	-0.60601	-0.29288	-0.530287	-0.681733	-0.352558	-0.233202	0.100662	0.158379
GCAAAGGCTTGCCTACTGTC_GGCGGGAAGGCTGCATGTCG_GGTGCGAGGAGGAGGGCGCT_GTAGGAGGCTGAAATGTACA	2298	FOXD4	No		Single	-0.448437	Downregulator	No	-0.505053	-0.39182	-0.423171	-0.586935	-0.363693	-0.419948	0.121755	0.0766081
GAAAAATTGTGACATGACTC_GTGATATAACTCTCCAGCCC_TCCAGCCCAGGCCTTACCAC_TGTACCCTGTGGTAAGGCCT	168417	ZNF679	Yes	Obsolete_N1	Main	0.445842	Upregulator	No	NA	0.445842	NA	NA	0.511873	0.379811	NA	0.122446
AAAGTCACAGACGTGTGCAT_CAGCAGAGGTGAGAACACCG_TCCTGTGAGTCACTCGTTAG_TGCCCAGGACCCACACGCAT	2736	GLI2	No	T1	Other	-0.444993	Downregulator	No	-0.393219	-0.496768	-0.458918	-0.32752	-0.569391	-0.424144	0.153764	0.116503
CTACAGCCGGGGCTCCCGAG_GAGCCAAGTGCAGCCGCCTA_GCGCGCACGCCAGTGTGGAG_GGGCGCCTGGCGAGAAGCTA	4654	MYOD1	No		Single	0.444051	Upregulator	No	0.462472	0.42563	0.582031	0.342913	0.429084	0.422175	0.187378	0.122723
CCTAAATTTGGGGAGCGCGT_GAAGACGTTCCCTTAAACTA_GACCGGCGGCGGGTCCCGGG_TATCTGGTCTAGCGGTTAAG	7559	ZNF12	No		Single	0.442571	Upregulator	No	0.939195	-0.0540538	0.950808	0.927583	0.0377778	-0.145885	0.0325973	0.683003
CCGGAAAACCAGCCAACCAC_GAAATTCATTGCTGTAGCTA_GGTAATGAAAACTGAAATGT_TCCCAATCCTGCAGCAGTGT	256380	SCML4	No		Single	0.442277	Upregulator	No	0.976772	-0.0922175	1.01043	0.94311	-0.0769909	-0.107444	0.0374823	0.267811
AGTCAGCTGGCGTTGGGAGA_CGCTCCCATCGGATACTGGA_GACGTCATATTAAAGCGCAC_GCGAAGGCCCCGCATTGATT	7549	ZNF2	No		Single	-0.44153	Downregulator	No	-0.785145	-0.0979154	-0.841388	-0.728903	-0.0697479	-0.126083	0.0627127	0.287027
AGGTTCTGGGCCAAGGGGAT_GCTGACTGATCTCGCGAACT_TCGGGGCGGTTGTGCAGGAG_TTTCAAAACAGCTGGGCCGC	84913	ATOH8	No		Single	-0.441121	Downregulator	No	-0.335684	-0.546559	-0.314921	-0.356446	-0.590401	-0.502717	0.0875779	0.0723954
CAGGTTGCCAGGATACATCC_GACTCCAGGAACTTTACCGA_GATGGACTGAGCAACCAACA_TGAGTTCTCTAGTAACTGAT	133923	ZNF474	No		Single	0.43955	Upregulator	No	0.658366	0.220735	0.729008	0.587724	0.237642	0.203828	0.0962326	0.165894
ACAGAACGGATCACTGGGGA_CACAAACCACACATCGGGGA_CCTCTCTGATTGCCTAAGAA_GGCGGGGCACTGAGGTGGGT	57567	ZNF319	No	P1	Other	-0.438476	Downregulator	No	-0.612272	-0.264681	-0.606667	-0.617876	-0.337482	-0.19188	0.0557455	0.191655
ACACAAATGCATCGCATTCC_GATCGACTCACAAGTTGGAT_GCGAGCGCAGAAAGAGCTGA_GCTCCCTCTATGAGAGAATT	3222	HOXC5	No		Single	0.438272	Upregulator	No	0.0959193	0.780626	0.154435	0.0374038	0.658153	0.903098	0.408997	0.10528
AGGCTGGAGCTGTGAATAGG_CTGAGGCACGCAGACGCGGG_GCGAGCGCGCGGAGCTGCAT_GGTACTCCGGTACCCTCAGT	7745	ZKSCAN8	No		Single	0.438215	Upregulator	No	0.553596	0.322834	0.796263	0.310928	0.260041	0.385628	0.266404	0.148917
AGCAGGCGCTTCGGACTCAT_GCAGCGCGCTCCAGGTTCAT_TCATTGGCTGAGGGTCGTGA_TGGCTGCGGGACGTGAGGGA	201254	CENPX	No		Single	-0.435701	Downregulator	No	-0.470442	-0.400959	-0.5114	-0.429484	-0.45962	-0.342299	0.0886928	0.115557
GCATTAGCAACGGGGAGAAG_GGACTCACAGAGCCGCTGCT_GGGAACGCGTAGCTCTGGCG_TAAGCATCGTTTGCCAAAGG	7181	NR2C1	No		Single	0.4357	Upregulator	No	0.396638	0.474763	0.416337	0.376939	0.458833	0.490693	0.0809278	0.0344407
CTCCCCGCTGCTGCAGCGAG_GGACTCCCGGCTGAATAAAC_GGCTGGGTGTCCCATTGAAA_TTGAAAAGGCGGACGCACTC	429	ASCL1	No		Single	0.433701	Upregulator	No	0.724971	0.142431	0.767417	0.682525	0.1472	0.137661	0.0724616	0.240723
CAAGAGAGGACTGGACCTGT_CTACAGCGTGGCCTATAGGG_GTGCCTTGCCCTATGGACGA_TAGAACCACGGCAGGAAGGG	7421	VDR	No		Single	0.432524	Upregulator	No	0.172101	0.692947	0.0779237	0.266278	0.658788	0.727107	0.385848	0.0820101
CACTGGGGGTGGTGTCAAAG_GCCGCAGGGGTGTGTCCTAG_GGCGGCTGGAGCCTCTGATT_TGCGCGTTGCTCCTCCGAAG	4800	NFYA	No		Single	0.432435	Upregulator	No	0.501257	0.363613	0.462073	0.54044	0.340668	0.386558	0.0819469	0.0870124
CGGAGCTGGCGAAGCCGCAG_GCGCGAGCCACCAATCACAA_GGCAGCGAGGACGAAGGCGG_TGGGAGGGGAGGTCGGATAG	63973	NEUROG2	No		Single	-0.431443	Downregulator	No	-0.431443	NA	-0.272226	-0.59066	NA	NA	0.244558	NA
GAAAATTTCTAGCTAGATGA_GACTCGCCCGTGTGAGACAA_GGAGTCCACACGCTCTGTGG_GTGTGTCCCGAATAAGCAGT	7673	ZNF222	No		Single	-0.431176	Downregulator	No	-0.435524	-0.426827	-0.604407	-0.266641	-0.287526	-0.566129	0.248543	0.210109
AAGTTCATTCAAGATAAATC_ATGACCTTGTAACTCAAAAA_CATAAAGATCTGGTCCTAAA_CTGAAGGACATTGGCAAATC	196446	MYRFL	No	T1	Other	0.430623	Upregulator	No	0.432326	0.42892	0.48723	0.377423	0.375297	0.482543	0.112533	0.114242
AACGCACGCAAACTCCTAGA_CTGCAAATTCCGACCCACGA_GCCCCCCTCACCTAAATACC_TTGGGGAATGGCTTCGAGGG	282890	ZNF311	No		Single	0.430472	Upregulator	No	0.590298	0.270646	0.595271	0.585326	0.3496	0.191693	0.0787326	0.186188
AGTAGCAGAAGCCTTACTCC_GCCCTGGAGAGGGTACTGCG_GGCACAGAAATTTCCTGTCC_GTCCCTGTTTAGCTTAGGAG	25833	POU2F3	No	P1	Main	-0.430416	Downregulator	No	-0.482382	-0.37845	-0.369481	-0.595282	-0.463376	-0.293524	0.161314	0.153548
ATCAGCCGAGGTCACGGCGT_CGCCTAGGGGCAGCGTCCCA_CGGCCCCCGCGTGGTCCGTC_GGCGCCCCAGACCTTCTGGC	6911	TBX6	No		Single	-0.430151	Downregulator	No	-0.166795	-0.693506	-0.159597	-0.173992	-0.539003	-0.848009	0.264436	0.140698
CAATACCGAGAACGTAAGGA_GTGTCGTTGTGGCGTTGCCA_TGGGATGTGCAATTAGAGAG_TTTCAATGCTGCACTCACTG	6496	SIX3	No		Single	0.429046	Upregulator	No	0.776856	0.0812353	0.8753	0.678412	0.049358	0.113113	0.0887153	0.276791
GAAGGAGAGACCCCCCGGGT_GCCCGGGGGTCCGACTCCGT_GGCCTCAGCGGAATCCCGCC_GGCTCAGGGCCAATCGGCGG	54345	SOX18	No		Single	-0.42898	Downregulator	No	-0.405649	-0.45231	-0.56667	-0.244629	-0.419777	-0.484843	0.245466	0.123899
ACAAATGCGAAGTTCAATCA_AGCTCCAGGCTATGAGCTTT_CCTAAACTTGGGGGGCGCGT_GCACCGGAAGTCAGCCTCCG	57786	RBAK	No	P1	Main	0.428716	Upregulator	No	0.52471	0.332721	0.427159	0.622261	0.339781	0.32566	0.133475	0.0738566
CCACGCCCCGAAGGCGGGAG_CGCCCAGGACCAGAGGGCGT_GGAAGCTCCAGCCTTCGGGG_GGGCCGGGCGCCATCGCCTG	118738	ZNF488	No	P1	Main	-0.428253	Downregulator	No	-0.195104	-0.661402	-0.0136526	-0.376555	-0.841608	-0.481195	0.490567	0.177036
CTACCTAGGAAAAGTCTCAT_GGTAGGTGGTGGCCGTGAGA_GGTTAAACTATTAGGGATGC_TCGCAAAGCACGTGACGTAT	2959	GTF2B	No		Single	0.427557	Upregulator	No	0.724928	0.130186	0.75673	0.693126	0.128617	0.131754	0.0458885	0.209522
CAGCCCTACTCGTCTGAAAC_GCTGGGAGGGATTTGTCGGA_GGGCCAGTTTCAGACGAGTA_TTCGAGCTGGCTGTCTTCAA	10150	MBNL2	No	P1P2	Other	-0.427509	Downregulator	No	-0.654443	-0.200574	-0.557902	-0.750984	-0.257067	-0.144081	0.106741	0.241094
ACCCGGCGCGGCGCTGCGCA_CCGCGCTGGAGGCGAGGACG_CGTCCCACCACTCAGCGGCG_GTCTCTCTTAAGTGCCATCG	6942	TCF20	No	N1	Main	0.427258	Upregulator	No	0.474278	0.380239	0.392588	0.555968	0.297545	0.462933	0.129846	0.16385
CACGTGGCGCATGTTACGCC_GAAGGCGTGAAAAGGCACGC_GGTACGTGGTGTGCAGTACG_TAGGGCTGCCGTGAGGTGCG	51270	TFDP3	No		Single	0.427209	Upregulator	No	0.584514	0.269903	0.536237	0.632791	0.194477	0.345328	0.0787391	0.213706
AGTGTGTCTGCGTAAAACTG_CGCGTTGTGACCTACGTGGG_GGACACTTCCTATTGTTACT_TAGAGAAAAGAGGGCGCAGC	79759	ZNF668	No	N1	Main	-0.426676	Downregulator	No	-0.6955	-0.157852	-0.802535	-0.588466	-0.157972	-0.157732	0.116347	0.354445
CCAGGCCTCTACCAATCAGC_CCTGCTGATTGGTAGAGGCC_GACACAGAGTGTGGACATAA_GCGCCCTGTCAAAACAGACC	7634	ZNF80	No		Single	0.426469	Upregulator	No	0.486026	0.366913	0.529778	0.442273	0.367686	0.36614	0.0907314	0.0663023
CCAGCGCTGCCCTCTCTCAA_CTGTAGGCGGTGCAATACAC_GGAAGTTCGGGGCGAGTCCC_GGCTTAGGCGCGAGCGAGAG	80714	PBX4	No		Single	0.426348	Upregulator	No	0.802197	0.0504984	0.857052	0.747342	0.0219658	0.0790309	0.0709771	0.667643
CCACAATGACGCTGCTGCGT_GGCGCACTGAGCTGTGAGTG_GTTGCTGAGGGGTAGGGATC_TCTCGGCACACAAACTGGGG	79759	ZNF668	No	T1	Other	-0.425782	Downregulator	No	-0.425782	NA	-0.473104	-0.37846	NA	NA	0.106699	NA
CCTCCCTCCCAGCGCAGCTC_GAGCCTGGGTGGACCGCGTC_GAGCTATGAACGCTGCCCGG_GGCCGTGGCCCGACACCTAC	51523	CXXC5	No		Single	-0.42482	Downregulator	No	-0.295976	-0.553664	-0.312327	-0.279625	-0.517001	-0.590327	0.0928892	0.0480281
CGCTCACGGCGACCCCTACC_GAGCGGGGAGAACTCGGCGG_GCACGCCGGGGTAGAAAGCC_TCCCAAGTGCCTGCTCGCTG	59336	PRDM13	No		Single	-0.424172	Downregulator	No	-0.170958	-0.677386	-0.657864	0.315949	-0.673044	-0.681729	0.785715	0.0193929
AAGGGGGAAAATGGCGTCTC_CACACTGGCACACAGGCGCG_CCAGCCGGCTGCAGGACCGA_GCTGGCCGCCCTAGCTCGGG	26040	SETBP1	No		Single	0.424092	Upregulator	No	0.612718	0.235466	0.300755	0.92468	0.259481	0.211452	0.301943	0.258293
ACAAACCGCTAGGCCAAAAG_CGGCGGCGCGCCTGATTGAA_TCGCAATCTCCTGTCACTCA_TGGGATCCGACCATGCAAGA	79862	ZNF669	No		Single	-0.423508	Downregulator	No	-0.362281	-0.484735	-0.658751	-0.0658106	-0.453138	-0.516332	0.438696	0.11537
GCGGTCGCAGGCAAAGGGCG_GGATGGGCGTGTGATGACAA_GTGCGCCAATCCCCGGACTA_GTGGAGAGCTCGGCGCCGCA	11244	ZHX1	No		Single	-0.423432	Downregulator	No	-0.430546	-0.416318	-0.38027	-0.480821	-0.338696	-0.49394	0.0957375	0.134722
ACGAGGGATTTGTACGACAC_CCGTAACGCTGACGAGACGG_CGCCTTCCCCATAAAACAGC_GCCACGCTGTGGCATTAAGA	22926	ATF6	No		Single	-0.422882	Downregulator	No	-0.670189	-0.175574	-0.743305	-0.597073	-0.208345	-0.142803	0.0789006	0.137373
ATTGGCATCCCCTTGAGCGC_CACGTGCTCGCGGGAGGGGC_CTGGACGCTGGTGACAGCGA_GGTGGGCGCGCGCGTCGGGG	79192	IRX1	No		Single	-0.422541	Downregulator	No	-0.824893	-0.0201893	-0.57892	-1.07087	-0.252212	0.211834	0.186958	0.945726
CGCAAAGCCGGGCTCATTCT_GAGTGCACCGGGAACCGCGC_GGTGAGCTGAACCTTCTCGT_TCTTGGGCTTCGGTGTGGGG	57541	ZNF398	No		Single	-0.421857	Downregulator	No	-0.379904	-0.46381	-0.476261	-0.283546	-0.2408	-0.686821	0.171581	0.288964
CACCGAGGTGCCCGCGATGG_CCGCGCGGGGTTAGTACCCC_GCCTTCCGCCCCTCCCCGTT_GGGGTTGCGCCCCAGCGTCA	864	RUNX3	No	P1	Main	-0.421334	Downregulator	No	-0.210096	-0.632572	-0.237019	-0.183173	-0.597297	-0.667848	0.178823	0.0523172
CAACAGCTGGGCGGGGTCGC_GACAGACGCGCCAGTTGCCT_TGTTATATGGGATGGACAGG_TTTGGCAGATACTGTTATAT	404281	YY2	Yes		Single	0.419557	Upregulator	No	NA	0.419557	NA	NA	0.505536	0.333577	NA	0.152993
CGGGCCGGCGAGTGGGGGAA_GACTACAAAGAGGGAGTCGG_GGAGCCCGGAGCGAAGACGC_GGCGGGCGGGCGAGTCCACG	84444	DOT1L	No		Single	0.418972	Upregulator	No	0.588283	0.249662	0.562986	0.613579	0.352676	0.146648	0.0812337	0.310214
AAGGAATGGCCCATCTCTTA_ATGACACAGACACCAATGGT_GAGGAAGCTCTTAACAATAA_GGGGAAGACCCGCCACAGGC	1045	CDX2	No		Single	0.417959	Upregulator	No	0.885495	-0.0495763	0.978764	0.792226	-0.0531155	-0.0460372	0.0769119	0.418672
CCTCACGGGCCTTCGTCTGC_GCCAGGCGGGTCCCATGAGG_GCGCCTGCCGTTCGCCTCTC_GGTCGCTAGGTCCTCCCGTC	155061	ZNF746	No		Single	-0.417903	Downregulator	No	-0.321149	-0.514658	-0.273488	-0.368809	-0.485705	-0.543611	0.169078	0.0435864
CTTGCGGGAACCCAGCTTGG_GCCTGCTCCGGCGCCCCAGG_GTTCTGCGGGCTCGGCTAGC_TCGCGCCGCTCTCGTCCCCC	7789	ZXDA	No		Single	0.417815	Upregulator	No	0.283373	0.552257	0.598857	-0.0321111	0.689224	0.41529	0.538721	0.166817
AGCCTCGTGTGGCTCTGGTC_CACAGCTGGATTCCGGACAA_CCACCGGCCAATCAGCGCCG_TGCTCTCTCGAGGGCGGGCT	50674	NEUROG3	No		Single	-0.417608	Downregulator	No	-0.292054	-0.543163	-0.248486	-0.335621	-0.52599	-0.560335	0.147622	0.0489132
ACTCCGCGGCCAAGGAGGCT_CCCAGCCGAGTGGAGCCGAG_TAGTCCGGCGCAGTCCGCGC_TGGCTCCGCTCGGCTCCACT	58491	ZNF71	No		Single	0.416406	Upregulator	No	0.576891	0.255921	0.655285	0.498498	0.380043	0.1318	0.10378	0.299033
CGACGGCGGAATCCCCTCAA_GGGTCGGCCCGCAGTGATGG_GGGTGCCGATGAGAAGCCGC_GGTACAGGAAAACGGGGGTC	378708	CENPS	No		Single	-0.416339	Downregulator	No	-0.416339	NA	-0.466455	-0.366222	NA	NA	0.131223	NA
CAGGTTGGGACCGGTCTGGC_CGCCATTGAGGCTCCCGCCG_GCGGGGAGCAAGCCAATCAG_TACCAGCTGGTCTCCGTAGG	130557	ZNF513	No		Single	-0.41566	Downregulator	No	-0.1681	-0.66322	-0.116636	-0.219564	-0.588139	-0.7383	0.266597	0.0803986
ATATACGAGCTCTCTGTCTT_CAGAATTCCCGACGGGATCA_CTGCCTAGGACGCAAGTACC_CTGGACTAGCAGTATAAAAT	7771	ZNF112	No		Single	0.414866	Upregulator	No	1.02104	-0.191309	0.989453	1.05263	-0.163791	-0.218826	0.0351225	0.153425
AACGTCGTGTTTGACATCAA_AGGAAGTCCCGCCCTGACGT_CGCCCCTGGCGGTCTTCTCT_GCTTACTAGTGTTGGTGCCG	400720	ZNF772	No		Single	0.414364	Upregulator	No	0.568978	0.25975	0.598499	0.539458	0.237596	0.281905	0.0856278	0.203357
CTGCGTCTCTTGCGTCAAGA_GCAAACTGGAAAGCAGCGAA_GCTGATTGGCTGCGGCCTGG_TATAAAGTGTCCATCTCCTG	10481	HOXB13	No		Single	-0.414216	Downregulator	No	-0.50921	-0.319223	-0.494108	-0.524312	-0.172986	-0.465459	0.090276	0.30865
CCCCGCGCGCGCATGCTCAG_CTCAGCGCGGGCGGAGGCGA_GGGAGAGCTCGGCGTAGAGT_TCCCGCTCCGAGTGACGGGG	4089	SMAD4	No		Single	-0.413288	Downregulator	No	-0.418374	-0.408202	-0.458943	-0.377806	-0.667071	-0.149333	0.125701	0.360668
ACACACACATGATTTGGGGT_ATGGGGGCGACAGAAGTCGG_CCGGTCCGCCCCCTTCAGAA_TAGTGGGGCAGAGGATAAGC	5452	POU2F2	No		Single	0.413018	Upregulator	No	0.497691	0.328346	0.715106	0.280276	0.24023	0.416461	0.26642	0.185871
AGTGGTGCGACATTTAGGGA_CTCCCTTCGGGCGTTCGGAT_GCCGCCTCGCCATTGGTCAG_GGTTGGGCACAGCGATTGGT	406	ARNTL	No		Single	-0.412936	Downregulator	No	-0.516678	-0.309194	-0.695694	-0.337663	-0.328387	-0.290001	0.215924	0.171175
CGCCGCCGGAGGAACGAAAG_TGGCTCCCGGCTTTCAATAA_TTATTAGCAGGGATAATGGG_TTGATCGCAGCCAATGGCTG	30012	TLX3	No		Single	0.412689	Upregulator	No	0.468596	0.356782	0.460129	0.477062	0.40585	0.307714	0.0732072	0.109776
AGGAAGAGGCGGTGCCAAAA_CAACTGAGCAATACCTGCAA_TACGGGGAGGGCCGAGGCGT_TGGACAGTTCCTGGGCCGCG	7342	UBP1	No		Single	0.412244	Upregulator	No	0.440105	0.384382	0.517204	0.363005	0.418041	0.350723	0.150903	0.145753
GAATCAGTGTGGACAAACAT_GGGTGAGAGGTGTCCCAGTC_TACGCTACCCATGAACCCTT_TCGCTGTAGCCATGCTAACC	4661	MYT1	No		Single	0.411824	Upregulator	No	0.488376	0.335273	0.465139	0.511613	0.274836	0.39571	0.0993105	0.210959
ACATATAGCCCCACCCCCTG_CCCAAACGGCTCGGAGAGGG_GAGGTTAGGTTGGAACTCGG_GCCTCTGCTCCGCCCGAAAT	51333	ZNF771	No		Single	0.408917	Upregulator	No	0.538314	0.27952	0.491609	0.585018	0.247796	0.311244	0.0726401	0.0851205
CCCAGCCCGCACTTCCGCGA_GAAAGCCTGCGCATCGGGTG_GGCCCAGCGCCAAGCGGTGT_GTCATTGCTTTCACGGAAGG	6862	TBXT	No		Single	-0.407925	Downregulator	No	-0.235922	-0.579928	-0.293335	-0.17851	-0.58496	-0.574896	0.204363	0.0421544
ACTAGGGGTGCGCCGCGACC_AGGACACGCCCCTCTGTGGA_GAGGGTAAGCCCGAAGTAGA_GGCTCTCGGCGCTAAAGGCG	30062	RAX	No		Single	0.407891	Upregulator	No	0.164712	0.65107	0.167858	0.161565	0.623899	0.678241	0.131543	0.0848977
AAAACCGGAGGGGATTACTA_CGTCTGGCTCTTCGCGGCGG_CTGCGCATGCTCCATCGCCT_GAGCCCTCCGTGTGGTCCAT	3516	RBPJ	No		Single	-0.407096	Downregulator	No	-0.247191	-0.567002	-0.174923	-0.319458	-0.534753	-0.599251	0.207095	0.0614542
CCCGCCGTCAGCCTAGGTTG_CGCGGTGTGGAAATACTGAA_GCCCGCCGAGTCCCGGCCCA_TGAGCTCGCGCGCGCCTGCG	2309	FOXO3	No	P1	Main	-0.406839	Downregulator	No	-0.124062	-0.689617	-0.201048	-0.0470772	-0.58452	-0.794713	0.450824	0.122113
CCGCGGGCGGCGGGGACTCA_CCGCTGCTCTGCGCCGCGGA_GGAGCTGCTGGATCCGCCGG_GTGGCCGCCGATGACGGCAG	2294	FOXF1	No		Single	0.406734	Upregulator	No	0.957854	-0.144387	0.983376	0.932333	-0.086526	-0.202248	0.0514172	0.389139
AGGTGGCAAAACAGCATTGT_CAGAGAACAGACCCAGATCG_GAAGAATGAAAGTTATTAGG_TCAGGAATTAGTTGCCATCA	84215	ZNF541	No	N1	Main	0.405989	Upregulator	No	0.019855	0.792123	0.0620492	-0.0223392	0.744372	0.839874	0.850079	0.0592073
CGCCACCAGGCGCGCCCTGA_CGGGTGCGGAAGTCGCTCCA_GAGTAACACGCTCCGGTCAC_TAGGGCCAGGCACTCTTCTC	7692	ZNF133	No		Single	-0.405154	Downregulator	No	-0.402832	-0.407476	-0.288683	-0.516981	-0.369597	-0.445355	0.193056	0.0834852
AGTCGCGGGCAAGTTGGCTC_GGTTCAACTGCTTGAGCCAA_TGTGGAGACGCGAGCACTTC_TGTGTAGTCAAGGACCACCG	7773	ZNF230	No		Single	0.404867	Upregulator	No	0.550892	0.258842	0.514963	0.586821	0.04254	0.475144	0.0632916	0.44964
CGGCCCCGACTCAACCGCCA_GAAACCCAACCTAGGCTCGC_GGGGTCGGGTCCGGTGAGAT_GTGTGCGGCGGATATAAGGT	84905	ZNF341	No	P1	Main	-0.404698	Downregulator	No	-0.338438	-0.470959	-0.171629	-0.505247	-0.455292	-0.486626	0.304442	0.0786939
CAAGAGGAAGCGGCCCCGTG_CGGAGGAGATGGAGCTTCGG_GCAGGATAAGTGAGCTTTCG_TGACAACTCGTCGGCAGAGG	9242	MSC	No		Single	-0.403532	Downregulator	No	-0.4057	-0.401363	-0.402836	-0.408564	-0.478377	-0.324349	0.0631965	0.124661
ATTGGCCGCCCCACTCACGT_GGGGGTGAGTGGGGTAACAA_GTAAAGCAATTGCCCAACAC_TCACCCCCAGGATTGGGGAA	3228	HOXC12	No		Single	-0.402259	Downregulator	No	-0.49527	-0.309248	-0.559964	-0.430577	-0.339244	-0.279252	0.107544	0.129643
CAGGACAAGTGCTGCCCCGG_GACGCCCGCGGGCGGAGGGC_GCGAGGGAGTGCGCGCGTCG_GTGCTCGGGCTCCACCGGAT	22807	IKZF2	No	P2	Other	0.40169	Upregulator	No	0.391874	0.411507	0.370958	0.41279	0.407362	0.415652	0.0925972	0.0591594
GAAAATGGAGAGCTTATCAG_GTACGTCACGTACTCAAAGA_TGGAAATCGGACAGTTTAAG_TTCCGCTCTCCATGGAAACG	9668	ZNF432	No		Single	-0.401569	Downregulator	No	-0.228929	-0.574209	-0.318736	-0.139122	-0.453815	-0.694603	0.25317	0.137888
CCGCTCTGACTTCCCGGGAT_CTCCCCTCGCCCCTGGGTCG_GAAAAGTGAGCGGGAGCCTG_GAGGGCCGCGACCGGGAGGT	100381270	ZBED6	No	P1P2	Main	-0.399639	Downregulator	No	-0.464289	-0.334989	-0.487839	-0.44074	-0.302589	-0.36739	0.0807322	0.122058
AGAGGAGGGTGTGACGTTCC_CTCCTGAACAATTGTGTGCA_GACGGGTCGGGTCACAACGC_GGCTACCCAATCAAAGTCGT	51710	ZNF44	No		Single	0.398847	Upregulator	No	0.4767	0.320994	0.440774	0.512626	0.315688	0.326299	0.105423	0.161417
CTCCCTAGAGCCGGCGTGGA_CTCGGTGTAAAAGTCGCAGC_GGCATTGCCAGGTGCGACGG_TGGGTTGCGAAGCTTGGGGC	390980	ZNF805	No		Single	-0.398171	Downregulator	No	-0.462687	-0.333654	-0.660232	-0.265142	-0.439024	-0.228284	0.272012	0.198055
CCGGCGGCGGAGCAGTGACG_CGGGCCGCTCCCGAACGCTG_GAATCGGCTGGGACGGGGTT_GGCGCACGCGCGCTGACCTG	80764	THAP7	No		Single	0.397974	Upregulator	No	0.85853	-0.0625833	0.746831	0.97023	-0.00536623	-0.1198	0.087818	0.546414
ACTCGAGCTTCATTCGCCGG_TGCGCGCGGGCCTTTGTTGC_TTCAGCTGGAGTAACGGATA_TTTGTTCCGAAGCAACACCC	120237	DBX1	No		Single	0.395915	Upregulator	No	0.256161	0.53567	0.254893	0.257429	0.497245	0.574094	0.177245	0.107671
AACGCGGCGCTCTCCTGGCG_AATTGTAGACGGCAGTTAGA_TGCCTCCGAGCCCTCAGGAT_TTTGCAGTCAGGCGTTGGAT	79842	ZBTB3	No		Single	0.39519	Upregulator	No	0.227061	0.56332	0.359077	0.0950445	0.603248	0.523391	0.357302	0.0621929
ACCCCTGAAGATCGAGAAAC_CAGGCGCTCATTAAAACAGC_CCCAACGCCCGAAAGCTTGA_GGCGTCAGCACCAAATGAGT	58160	NFE4	No		Single	0.395091	Upregulator	No	0.395091	NA	0.504499	0.285683	NA	NA	0.203132	NA
ACATGCGCAGAAAGGCCCCC_ATCTATAGACTTCGGTGAAA_CGGCCACCGCCCTACCCTGA_GACCCTCACCCGGAAGAGCC	55713	ZNF334	No		Single	0.394537	Upregulator	No	0.262247	0.526827	0.179518	0.344976	0.422113	0.63154	0.216067	0.13538
CGACTCAAGAGAAGCTTCTA_GGCAGAGCGGAGGCGTTCCC_GGCAGGCACAGGCGCACTAG_TCCGCCTCTGATTGGCAGAG	80818	ZNF436	No	P1	Main	0.394254	Upregulator	No	0.714558	0.0739507	0.634223	0.794893	0.0699207	0.0779808	0.0887659	0.345606
AGTCCCAGCCTTCGCCCTAA_CAGTACGGATTCTAGTTCTG_TGCCCAGCTCGCACATTTGG_TTGGACTCTGCAGCCGCAGA	7730	ZNF177	No	P2	Main	-0.393597	Downregulator	No	-0.520353	-0.266841	-0.413566	-0.62714	-0.328593	-0.20509	0.15394	0.19332
AAATTGCGCGCGCATCGTAC_GACAGGGCGGGCTCAAGGCG_TGGGGCAGAGCAAAATCGGT_TGTAATAACAGGAATTCTCG	147658	ZNF534	No		Single	0.392247	Upregulator	No	0.356353	0.428141	0.416051	0.296656	0.308458	0.547825	0.133427	0.181675
AGGTAGGTTACGGGTTGTCA_AGTAACAATGACATCACAAG_CTAGTTATAATGAGTGTGTC_CTGGATACATTTCTCAGATT	159119	HSFY2	No	T1	Main	-0.392223	Downregulator	No	-0.708312	-0.0761344	-0.696447	-0.720177	-0.172071	0.0198017	0.0498622	0.677725
CAGGGACAATAAACTCCTAT_CCTGACCAAACCACTTGCAG_CGCTGCAGCAGTAGGGATCT_GGAGTTTATTGTCCCTGGTA	388559	ZNF888	No	T1	Other	-0.391851	Downregulator	No	-0.0141173	-0.769584	-0.102276	0.0740416	-0.382877	-1.15629	0.921089	0.299127
CACAGCAAGGATGCGGACGC_CCACCGCCTGGGATGCTGGA_GAATCATGGATCGGCCTTCC_TTGTAAGTTCTGCCCAAGCA	91661	ZNF765	No	P2	Other	-0.391334	Downregulator	No	-0.714754	-0.0679137	-0.78769	-0.641819	-0.0450137	-0.0908138	0.0805637	0.622812
AAGCAACCTGCATTCGTCCG_GGGGAACAGATTCCTGACCC_TGCCTGAGTGACAGCTAGTA_TGTCACTCAGGCAACGAAGG	163051	ZNF709	No	N1	Other	-0.391027	Downregulator	No	-0.391027	NA	-0.492821	-0.289233	NA	NA	0.195809	NA
CAGCCACTGCAGGTCCGGAC_CGACGTGAGCGAGCAGGTTC_GAACTCGCCCCACCTGTGTC_GCGGAATGCCTGGGAGGAAA	2353	FOS	No	P2	Other	-0.390682	Downregulator	No	-0.580574	-0.200789	-0.684484	-0.476665	-0.214526	-0.187053	0.126859	0.12741
CGGAAGGGGCCGTGCGCGTG_GCTAGAGCGCATGCGCTATG_GGTGCTGGAAAGGGACTCGG_TGGGAACCGAGGCGACCCCC	402381	SOHLH1	No		Single	-0.390664	Downregulator	No	-0.229968	-0.55136	-0.135813	-0.324123	-0.644276	-0.458445	0.267908	0.117566
CAGTTGGCTGGTCACAGCAC_CGGCCCCAGCAAAGCCGCCG_CTCGTTGATCTTAACCCTTA_TGTCAGGCGGCTTACGACAG	137209	ZNF572	No		Single	-0.390087	Downregulator	No	-0.340142	-0.440031	-0.236635	-0.443649	-0.489032	-0.391031	0.200945	0.0763
CCCTCCTGGTTGTCGAGCCT_CGCGTGGGGCTCGGGATCTT_CGGGCCCCGCGAGCCGGGTA_TGACAGCGGCGACGTCAGCG	9496	TBX4	No	P1	Main	0.389892	Upregulator	No	0.299894	0.47989	0.519468	0.0803212	0.484768	0.475011	0.411387	0.0747255
ACAAAATGTCCGCTACAAGG_ACTGAGCTATCCTTCAAGGC_ATACGTTGCATACCCAATGA_GTAGGAGGGCCAAGTTGTTT	79891	ZNF671	No		Single	0.389392	Upregulator	No	0.415231	0.363553	0.22011	0.610351	0.266732	0.460373	0.29524	0.214786
CAGGGAAGGAGGCACACCCG_GGGGCGTCTGGAACTTAAAG_GGTCCCTTCTGCGGTCTCAA_TCCGCAAAGACTGAGGAGCG	4207	BORCS8-MEF2B	No		Single	-0.389183	Downregulator	No	-0.336403	-0.441963	-0.205555	-0.467252	-0.51249	-0.371436	0.252184	0.118678
CAGGGCCCATAGGAAAACGG_CCCAGACCCGTACACGAAGT_CTGGCGCTGCCGCAACGTCA_GCGCGCGTCACCAGGCGCGA	163255	ZNF540	No	P2	Other	0.389091	Upregulator	No	0.337052	0.441129	0.395936	0.278168	0.260093	0.622166	0.148552	0.252866
AAATGGGCCCGCTTTCCCAG_GCTCGGGAGCTGCAGCTCGG_GGGGCACGAACCCGACGAAT_TTTGACACCTCTCTGCAACC	145873	MESP2	No		Single	-0.388345	Downregulator	No	-0.516353	-0.260337	-0.619594	-0.413112	-0.238445	-0.282228	0.135154	0.119702
CTCTACCACCCCCCCACCGG_GGGGCTGGGGCACACGTCGG_TCTACTGGATGGGGCGGGTG_TTCCCCGCACCGCCGGTGGG	7775	ZNF232	No	P2	Other	0.388248	Upregulator	No	0.542147	0.234349	0.542016	0.542277	0.278311	0.190387	0.0635672	0.188503
CTGCCCGCGCGCTCAGGTCT_GCAGCGTCCTCGGGGCTCAG_TCCCGCGCCACCCGCTCCGT_TGTGGGGCCCCGATGAGGAA	3166	HMX1	No		Single	0.387322	Upregulator	No	0.803714	-0.0290702	0.843464	0.763965	-0.0300636	-0.0280767	0.0526464	0.585386
ACCCAATCATCAAAGAATAG_GAGGGGCGGCGGTATAATAG_GCCGAGGCATGGACACCCGA_TGGGCCGCCAGCCAGTCAGA	389058	SP5	No		Single	-0.387295	Downregulator	No	-0.524776	-0.249814	-0.510989	-0.538564	-0.238833	-0.260794	0.0530157	0.115365
AGAGGTGAAACCCGCCAGTG_AGTCGCCGTGTGGCGGTAAT_GGCGCGGAAGAGAAGAGTCT_GGGTCTGTGCCAATCGGCGC	125893	ZNF816	No	P1	Main	0.387228	Upregulator	No	0.465972	0.308484	0.178442	0.753502	0.262114	0.354855	0.356972	0.122359
CAGACAAAGCCCAGCCGAAG_CGGGCGCCGCACGTTGGCTG_GAGCTTGCTAGGAAGCGGCG_TTCCCGGGGCTCAGATAAAT	1960	EGR3	No		Single	-0.38654	Downregulator	No	-0.516841	-0.256239	-0.519792	-0.513891	-0.25752	-0.254959	0.042444	0.199465
AGCGAACGCAGGGAGCCAGA_CGTCTAGCGCGCATGTGCGA_GCTTGTTGGCGATTCTAACA_TTGTCAGATGGCAATCGCCG	2122	MECOM	No		Single	-0.386105	Downregulator	No	-0.314919	-0.457291	-0.382547	-0.247292	-0.514933	-0.399649	0.192309	0.138466
GAAGGCACTGCCCCTTGCGT_GCCAAAGGAGGCCCAATAGA_GGGTACGGGAAGTCCACACG_TTACGTGCAGTCGGATGCGC	10794	ZNF460	No		Single	0.38535	Upregulator	No	0.388836	0.381864	0.380968	0.396703	0.404058	0.35967	0.0879037	0.0732218
AGGCTGGTTAAGTGACTCCC_CCAGGCAGACGATTCACAGT_GTCCTCATAACATAAAGGGA_GTGTACCCTGACCTGGAATA	8521	GCM1	No		Single	-0.384291	Downregulator	No	-0.359681	-0.408901	-0.265383	-0.453978	-0.366823	-0.450979	0.204015	0.162768
ACTAAGACCAGCCGCGGCGC_GCCGAACCCGGAAGTGCACT_GCGGGGTTCCGGCTTCTCCA_TAAGAGGGCGTCCTCGTCCG	7733	ZNF180	No		Single	-0.38402	Downregulator	No	-0.716714	-0.0513263	-0.603236	-0.830192	-0.146986	0.0443333	0.106348	0.711687
GAAGCGCCCGGGTCGCGCCG_GCGCTCTCCCTTCCAAAAAT_GGTTACCCGCGTTCTCTCCG_GTCTCTGCGTGCGTCCGCCG	6473	SHOX	No		Single	-0.383408	Downregulator	No	-0.0583957	-0.70842	-0.0223579	-0.0944335	-0.66315	-0.753691	0.524294	0.0568536
AAAGGCCCCGGATGTTCAGG_ACTCCACCCCCTGAACATCC_GTCTTTAGCCCTCACACACA_TTCCGCGCTGGAAGTCTCCG	55609	ZNF280C	No		Single	0.383183	Upregulator	No	0.383183	NA	0.516032	0.250335	NA	NA	0.238567	NA
AGAACAAGGGAAAATCCCCC_GCTCCTGGGGACTCGCCCGG_GGCGGCCAATCAGCGCGCGA_TCCCGCAGAGAGGGCCTCTT	4487	MSX1	No		Single	-0.381603	Downregulator	No	-0.373906	-0.389301	-0.320296	-0.427516	-0.391904	-0.386698	0.112995	0.033242
AAAGCTACAGTAGGGTTAGT_AATGAGACGCTCAGCGCGCG_ACCCCCCTTTAACTGCGAGA_GCCCCTGAGAGATAGCCAAT	2103	ESRRB	No	N1	Main	0.381318	Upregulator	No	0.646493	0.116143	0.473219	0.819766	0.00528259	0.227003	0.174322	0.521774
CCGAACGTGTGGATCAGCGG_CGGGCCCAGCCGCTGCACGT_CTCCGTGGCGGGTTCCAGAG_GGAAAGTCTGAGACCACTCG	83463	MXD3	No		Single	-0.38111	Downregulator	No	-0.394496	-0.367725	-0.192634	-0.596358	-0.446171	-0.289279	0.309931	0.14826
CAATCTGACACCCCTCGCCG_CCCAGCCGGGGCCGAAGATG_CCGGGCGGGAGCGCCGAACA_GACGAAGACCGAGAAGGCCG	63976	PRDM16	No		Single	0.380498	Upregulator	No	1.13293	-0.371932	1.21525	1.05061	-0.457239	-0.286625	0.0617099	0.147357
AATGCAGATATCCAAGGATC_CACTCAGGGCTCTGAAGGCG_GGAAGTGAATAGAACCAGTC_TCTCCTTCCCCGAAAAAAGT	388507	ZNF788P	No		Single	0.379561	Upregulator	No	0.882912	-0.12379	0.865518	0.900305	0.00492331	-0.252503	0.0316261	0.525918
GCACCTGAGTGGTATGAAGC_GCCTCAGGGGTGCCGGTCAA_GGCCCTGAGTCCATCTGACC_TTCCCTGCTTCATACCACTC	200424	TET3	No	T1	Other	0.379225	Upregulator	No	0.870297	-0.111847	0.923132	0.817462	-0.274801	0.0511059	0.0548445	0.624934
AAGGCCCAAAAGAGGCGGGC_CCAGCCTGGAAAGGCAAAAA_GACCCTCAGCCCACGTGTGC_GCGTCCGGAATAGCCTGCCC	2307	FOXS1	No		Single	-0.379218	Downregulator	No	-0.0890843	-0.669353	-0.204694	0.026525	-1.0096	-0.329106	0.595008	0.306889
GCGGGGCTAAAGGAGCTTAA_GGGCAAAGGGCAAAAAGCGC_GGGGTGACGCAAGGCAGTGG_TGGACTGAGGAGCGAGAACG	84460	ZMAT1	No		Single	-0.378615	Downregulator	No	-0.244786	-0.512445	-0.199923	-0.289648	-0.410421	-0.614469	0.214767	0.133414
AGCTTCCCGAGAGCCATGGT_GCGGCTGCTAACCCAGGGTG_GGCGCGGCAAGGACATCGCA_TTAAAACGGCAGTACGAAGA	79750	ZNF385D	No		Single	-0.37774	Downregulator	No	-0.284613	-0.470867	-0.163279	-0.405947	-0.511891	-0.429843	0.277542	0.0753656
AGGAGGGATCCCCGGTGTCC_CTTCCTGCGCGGCCACCCCG_GAGCGCGCGGGGCACCACGA_GGCGGACCCCCCTCCCCGTG	2004	ELK3	No		Single	-0.377551	Downregulator	No	-0.616398	-0.138705	-0.504839	-0.727957	-0.208439	-0.0689704	0.126089	0.331609
CCGCGGTCACGTGCTGGGGG_CGGCGCGCAATGGGTATCAG_GAAGGCGGCCATCTTGAGGC_TTTACTTAGGAAGTGTGGGG	9923	ZBTB40	No		Single	0.377342	Upregulator	No	0.252978	0.501706	0.237552	0.268403	0.37064	0.632772	0.137822	0.169111
CCGGACCCCCAGGAAATCGC_CGGCGCGGATCAATGCGCAG_CTCGGCTCGCGCAGAGACTG_TGAGCTAGGAGCCGTCCTGA	3225	HOXC9	No		Single	-0.37697	Downregulator	No	-0.461334	-0.292605	-0.459922	-0.462746	-0.349947	-0.235263	0.100209	0.130404
ATGACACCCCGGGCGCGGAG_GGGCGGGCGAAAGCCCGGAG_GGGTCAGGCGGGCTTCTTAT_TCTCTTCGGGCCAATAGGAA	4306	NR3C2	No		Single	-0.376864	Downregulator	No	-0.381113	-0.372615	-0.427925	-0.334301	-0.335776	-0.409453	0.139915	0.0902379
AGGCCAGCTCTGTCGGCCCA_GCTAGAGGAGAGTGCAAAGT_GTGCTTGCAAGCCTTAATTT_TGAAACGGGTACTGGGATTG	11279	KLF8	No		Single	0.376381	Upregulator	No	0.337505	0.415258	0.456514	0.218496	0.526168	0.304348	0.223944	0.204991
GCCAGCGTCGGGGCACTGAG_TACCTGGCGCCGACCTTGAA_TCGCGGCTAACGCAACCCGA_TGAAGGGACCCCAACGTGAG	79673	ZNF329	No	P2	Other	-0.37634	Downregulator	No	-0.659866	-0.092814	-0.661652	-0.65808	-0.174369	-0.0112589	0.0514909	0.490296
AAGGTGGAGCGCGAACGGGT_GACGGCAGCGCACGACTCGC_GCTCCCGCGGGAGGACGGCC_GGTGGATCGGGGTGGAATCC	168544	ZNF467	No		Single	0.376127	Upregulator	No	-0.00767334	0.759928	-0.116408	0.101061	0.876495	0.643361	0.959484	0.103583
AGATATGGGGACTCACGTTG_CTCTGGCAGGCGGGCGCATC_TAGATTGAGAAATCCTTACC_TTAAGCGACATTCACTTGCA	731220	RFX8	No		Single	0.37394	Upregulator	No	0.645529	0.102352	0.623346	0.667711	0.12991	0.0747941	0.0750907	0.20505
ACACCGGGCTAAAGGGGGTG_CATAGCGGAGCGGGGAACAC_CGACGTGCCCGGGTGAGCGC_TAACTTGTTATCCCCGGCGG	431707	LHX8	No	P1P2	Other	-0.373809	Downregulator	No	-0.313521	-0.434096	-0.275206	-0.351837	-0.472915	-0.395277	0.132992	0.099565
CCCGCCCCCCGACACCAAGT_GTGGAAGGGCCACGGAAGGT_TAAACTTGCTCCCTCGCCAT_TGTAATCAAGTAGCTTGCTA	3233	HOXD4	No		Single	-0.373353	Downregulator	No	-0.532446	-0.21426	-0.546781	-0.518112	-0.333362	-0.0951576	0.0886185	0.326826
AGAGTGCCAGCCTAAGCAGC_CGCAGCCAGAGTGAAGCGGA_CTTTAATTTCCAACAGCTAT_GGAAGCCTTCCGCTTCACTC	100129842	ZNF737	No		Single	-0.372316	Downregulator	No	-0.328002	-0.41663	-0.231984	-0.424019	-0.320059	-0.5132	0.206545	0.166934
CTCAAGGTGATTAATTGAGG_GCCACACTAGGACCTACCCT_GCCCCGACCTGGCTCGGCTC_GGCTGGGGGGATAGTCTTAC	84839	RAX2	No		Single	-0.372187	Downregulator	No	-0.155183	-0.589191	-0.164606	-0.145759	-0.763931	-0.41445	0.14376	0.208785
CAGCTAAAGTCGCCGCACGG_CCCAGCACTACCGGTCCCAG_CCCCACCCTGGCTTCCGCGG_GCTTTCGCCCAGCATCGACT	8202	NCOA3	No		Single	-0.371966	Downregulator	No	-0.229083	-0.51485	-0.0235789	-0.434586	-0.549223	-0.480476	0.476193	0.063266
CAATCAGGACGGGCCCGACA_CCAGGGGTCTCACTACTCTC_GCCCACGCACAGCTCCCGTT_TCACCACCCAACGGACTGAA	23261	CAMTA1	No		Single	0.370963	Upregulator	No	0.406035	0.33589	0.491097	0.320973	0.338569	0.333211	0.171676	0.154317
GACCGAGCATCTGGGTGGCC_GCGGGGGGACTCCAGCCCGC_TAGGGCAAAGCCCGGAAGGG_TTCCAGGGCCCTCCTCACAT	285349	ZNF660	No		Single	0.369882	Upregulator	No	0.329708	0.410055	0.33435	0.325066	0.39245	0.427661	0.0667455	0.129907
ACTGAACTAACTCGTGTTCA_AGCACGAGGACGTCAGCCCG_GGCCGCAGCTCGGGGAAGTG_TTGCAGAGGAGCTCCTGAAG	91283	MSANTD3	No		Single	-0.369175	Downregulator	No	-0.438283	-0.300066	-0.303184	-0.573383	-0.289357	-0.310776	0.204196	0.0835357
ATAGTAGTAACCACCACTAC_CCGAACACGTGTGACCTGTG_GGGGGAAGGGCGAGATCCGT_TCGCGAGAGTTGAGCGCGCC	114108587	ATF7-NPFF	Yes		Single	-0.368239	Downregulator	No	NA	-0.368239	NA	NA	-0.445434	-0.291045	NA	0.190112
ATAATGCTTCCATTGGTCGA_CCAATGGGAGCACTCAGCTA_CCCGAGAGATGACTGATTGT_TAGTCGCCGCGTCGCCGGTG	7554	ZNF8	No		Single	0.367692	Upregulator	No	0.542969	0.192415	0.539517	0.546421	0.220928	0.163901	0.0626063	0.154416
CTGGAGCTACAAGAGTAGCG_CTTGCAGCCAATCAGCGCGT_GGAGGCTCCTACGCGCTGAT_TCTATAACCGGCTGGCCGGG	1747	DLX3	No		Single	0.367515	Upregulator	No	0.251664	0.483366	0.181492	0.321837	0.519935	0.446798	0.240686	0.0879415
CAGGCAGCGCCGCCGGAACC_GAGGCCACGCCCGGTTCCGG_GCATCCACTGGGCCGCGCCG_GTCCCAAGCAGGGACGGATG	140612	ZFP28	No	P1P2	Main	-0.365557	Downregulator	No	0.45536	-1.18647	0.504253	0.406467	-1.27464	-1.09831	0.119313	0.0560061
CCGCGGAGGAGGCGACGTCA_CCGTCCATCTCCAAAACTAA_GCACAAGTCCCTGATTGTTC_GCGCCCGCTTGGCAAATGGG	4773	NFATC2	No	P2	Other	-0.365423	Downregulator	No	-0.69292	-0.0379256	-0.670709	-0.715132	-0.0628797	-0.0129716	0.068245	0.64892
AACGCCCACTTGTTCTGTCT_AAGCGAGGCGGGGATAGTCA_ACCGACCCGGAAGCGAAACG_TGGCCACGAATGTGCGAAAG	7551	ZNF3	No		Single	0.365315	Upregulator	No	0.542129	0.1885	0.451373	0.632885	0.257434	0.119566	0.1261	0.252306
ACAAAACTGGGATGCGCTGG_GCCTGCGTCGCAAGTAGGGT_GCTCTGGAGTAAGGCCCCTC_GGGCTGTACCAAGTAAACCC	126299	ZNF428	No		Single	-0.364896	Downregulator	No	-0.668916	-0.0608763	-0.858609	-0.479222	0	-0.121753	0.17964	0.552934
CACACGTGGAGTTCTGGGTG_CCACCAGTGCTGGAACCCGA_CTTACCTCCCGGGGTCCCGC_GGCGGGGCCTCCCAATTAAG	23125	CAMTA2	No		Single	-0.364761	Downregulator	No	-0.497324	-0.232199	-0.320471	-0.674176	-0.201301	-0.263097	0.226724	0.132595
AGGGGGCGGCCCAGAGACGA_CCACTCCCTAAAAAGTGGGT_CGGCGCAGCGCGTGCACCAG_GCGGGCGGGGCCGTTGTTGG	51450	PRRX2	No		Single	-0.364093	Downregulator	No	-0.0722837	-0.655902	-0.124276	-0.0202917	-0.64731	-0.664494	0.56851	0.0805667
GAAGCCAGCACGCAGGGCGG_GACAGCCCGCTGTAGAGAAG_GCAACCCCAGCACCTCTCGG_GGTAAGGCGGGGCACCGCAC	1748	DLX4	No		Single	0.363841	Upregulator	No	0.485834	0.241848	0.482401	0.489267	0.224244	0.259453	0.054532	0.124213
CGGGAAGGGCTTAGGCGCTC_CGGGGTCGGGCGGAAGACGC_GACACTGCGCCTGCGAGAGT_TCCAGGAGGGCAAACTACGC	9889	ZBED4	No		Single	-0.363519	Downregulator	No	-0.232493	-0.494545	-0.199291	-0.265695	-0.453564	-0.535526	0.143226	0.0774297
ATCGACCCACCCTCCGCGCG_GTGGATGGAGTTTATCCTTA_TACGGGCAACGGCAGCACCT_TTTCCTCGCCGTGGCGGCGG	10765	KDM5B	Yes		Single	0.362027	Upregulator	No	NA	0.362027	NA	NA	0.387482	0.336572	NA	0.0569685
AGCTGTGCCCGGAGTCCGCG_GCAGGCGCGCACGCCACTTA_GCGCGGGGAGGGGGCCGAAA_GGGCCAGAGTCCCCAAGACT	53615	MBD3	No		Single	-0.361826	Downregulator	No	-0.430652	-0.293	-0.488344	-0.37296	-0.331098	-0.254902	0.115001	0.219799
AACCCGGGAGGGGCGCTTAT_ATCGCGCTGAGTATAAAAGC_GCTGCTTTGGCAGCAAATTG_TTATAATGCGAGGGTCTGGA	4609	MYC	No		Single	0.36174	Upregulator	No	0.0666341	0.656847	0.475318	-0.34205	0.663619	0.650075	0.897596	0.0206226
GCTGTCGCGGGCGGGCCTCA_GGCGGCGGCCTTTCGGTGAT_GGGAGCGCAAACCCTGCTGC_GGGCCTCAGGGATTATGCAA	80709	AKNA	Yes	Obsolete_P2	Other	0.361725	Upregulator	No	NA	0.361725	NA	NA	0.265571	0.457879	NA	0.190293
AGGCCCGCAAGCCGAATTGC_AGGGACTTAGGACCCGACAC_CGAATCGCGCCGCTGACTTC_TCCCGCCGGCCGCAAGGAAG	7727	ZNF174	No		Single	0.361094	Upregulator	No	0.71997	0.00221782	0.770996	0.668944	-0.0325684	0.037004	0.0651177	0.97266
GGGGAACAGATTCCTGACCC_TGCCTGAGTGACAGCTAGTA_TGTCACTCAGGCAACGAAGG_TTCCCTACTAGCTGTCACTC	163051	ZNF709	Yes	Obsolete_N1	Other	-0.360864	Downregulator	No	NA	-0.360864	NA	NA	-0.400807	-0.320921	NA	0.120434
CAGGAGCTGTAATCAGACAA_CCTATCCAATCAGAGGAGTA_GTGGAGCTCTGTCGGGACAA_TAGGTGGGGCCGGACAGCGC	7748	ZNF195	No		Single	-0.360861	Downregulator	No	-0.434411	-0.287311	-0.50743	-0.361391	-0.173144	-0.401479	0.116945	0.252693
ACTCCCGGCAGGTAGTGCGT_CGAGCCCAGTGGCCGCGCTC_GAGGGGCGGCGACATCTGTG_GTTTGCGTCGCTCATGCGCG	54862	CC2D1A	No		Single	0.360848	Upregulator	No	0.447133	0.274562	0.430439	0.463827	0.288669	0.260455	0.0542871	0.107078
AGCGCGGGAGCTCAGGGACC_AGGAGTTACTCCCGCGCCGG_CCAATGGCTCAACGGTTGGA_GGCCGCTACGTATGTCGCAC	10795	ZNF268	No		Single	0.360413	Upregulator	No	0.75723	-0.0364038	0.807388	0.707071	0.00854792	-0.0813555	0.0539672	0.648459
AGCTTAGCAGTCCGGGAACT_AGTGTCTGGAATCACTCCAC_GTTGTGTGGGCCACTTATGG_TTGGGGCAATAAAAGACATA	55786	ZNF415	No		Single	-0.360095	Downregulator	No	-0.458929	-0.261261	-0.573945	-0.343913	-0.223195	-0.299326	0.165799	0.14026
AGCCACTGGGCAGCTGCGAG_CAATTGGTCAACACAAAAGA_GCAAACAGGCCCGGAGCTCA_TCGGAAACATTACGTCCCCC	146434	ZNF597	No		Single	-0.359903	Downregulator	No	-0.260459	-0.459346	-0.232513	-0.288406	-0.302222	-0.616469	0.18605	0.211419
CAATCAGGGGCGCTAGGGCG_CAGGGACGGCCCACGGAGTG_CTGCAGCGCCCAGTTACCCG_TATTCGAAGTAAAGGTGGGA	729747	ZNF878	No		Single	0.359726	Upregulator	No	0.328353	0.3911	0.341031	0.315676	0.332684	0.449516	0.137849	0.161658
GTCCGGGGCGCAGGGATCGC_TATATGGGCAGCGACGTCAC_TCGGCCGCGCGGACTCCGCC_TTGCTCCTCGCTCAGTTAGA	1959	EGR2	No		Single	-0.359487	Downregulator	No	-0.392017	-0.326957	-0.279389	-0.504646	-0.323667	-0.330247	0.188549	0.039758
CCAGCGGCGAAATAGCCTTC_CTGGAGTGTTGACTAGAGTA_GAATCGATACGCATCAAAGA_GCGCATGCTCTAAATTAACT	92285	ZNF585B	No		Single	-0.358902	Downregulator	No	-0.365995	-0.351809	-0.351887	-0.380102	-0.408158	-0.29546	0.0760058	0.1281
CTGAAGGCGCTGGTGCTCGC_GAGTCAAAGCTCTTATTCCC_GCCGCCCCGCCTCTCATCGG_TGACCACCCTGCTGGCCGAA	728116	ZBTB8B	No		Single	0.358791	Upregulator	No	0.353525	0.364056	0.376477	0.330574	0.32948	0.398632	0.0830482	0.0697262
CGGAGCGCCGCAAATGAGAG_GGCGGCGGGTGCTCGGAGCC_GTGAACGTGCGGGCTGGAAA_GTGTCTGGGGAACGTCGGTT	7227	TRPS1	No		Single	0.358448	Upregulator	No	0.931619	-0.214723	0.872521	0.990718	-0.308069	-0.121377	0.0492786	0.28566
AGCGGCCGGGGCCTCTCAAT_CCGGCTGGAGGGAGGTTCGG_GCGGGGGTGCAAAATCAGTA_GGGGGCGAGGGCGCCTGTTA	219409	GSX1	No		Single	-0.358051	Downregulator	No	-0.195471	-0.520631	-0.134942	-0.255999	-0.513301	-0.527961	0.237361	0.0473861
CCCCGGCGCCATGCATTGCG_GCGGCCCCCGTATTGTCCCG_GCGGTAATGCGCCGCGGCGC_GGGCGAACCGCTCCTGAGCG	148979	GLIS1	No	N1	Main	-0.357907	Downregulator	No	-0.0711971	-0.644617	-0.201544	0.0591495	-0.821505	-0.46773	0.694537	0.175533
GCCCAGTAGCTCAGACGGTT_GGGTCCCTGAAAAATACTAT_GGGTTCGGAGGTTTCCACGG_TTCTCCAGATCCCGCTCGTG	8848	TSC22D1	No		Single	-0.357575	Downregulator	No	-0.136249	-0.578901	-0.0171212	-0.255377	-0.413002	-0.7448	0.474531	0.17892
CCGGCGCAGGGCCTTCGGAG_GTCAACGGGCGGAGCTAAAG_GTTGTGTCCCAGCAGCCAAT_TCCTCCCTCCGCGTTGGAGG	79725	THAP9	No		Single	-0.357572	Downregulator	No	-0.304651	-0.410494	-0.373275	-0.236027	-0.461569	-0.359419	0.177065	0.0980621
AAAAGGCGGCATCCGAGATG_ACAACGGCCCCGCCACATCT_GGCCTGGCTTACTTAGCTCA_TTCCCTGAGCTAAGTAAGCC	100287226	ZNF729	No		Single	0.356918	Upregulator	No	0.149239	0.564597	0.287963	0.0105151	0.567823	0.561372	0.498779	0.0430773
CCACTTGTCACATACACCCT_GAGAACCACTTCAAACACAT_GCACAGAAGTAGAGGGATAT_GCTAGCCGTGGAGGCACATG	27086	FOXP1	No	T2	Other	0.356732	Upregulator	No	0.507424	0.206041	0.460812	0.554036	0.0545773	0.357505	0.105764	0.413036
AATGTGAGCAGCGAGGCGAG_CAATCAGAAGCAAACGGCCG_GCGGGCCCAGAGGCCGAAAG_GCGTCACATGGTGGGCGCTG	1746	DLX2	No		Single	-0.356098	Downregulator	No	-0.510699	-0.201496	-0.42547	-0.595928	-0.185286	-0.217707	0.119722	0.292214
AAAGGGCGCGGAAACCACGG_CTTCCAAGACACACCCCCTT_GCCCTGAGGCCGCCAAAGAG_TGGTGCGACTATACTACTGC	79177	ZNF576	No		Single	0.356068	Upregulator	No	0.356971	0.355166	0.403612	0.310329	0.375252	0.335079	0.110313	0.0868654
CGCGCGCACTGGCAGCCAGG_CTGTCCCTTTAACGGCCCGC_GTGGGGAACCCCGAGCGCTG_TCCCGCGCAGGGTCGACCGC	138151	NACC2	No		Single	-0.355872	Downregulator	No	-0.273908	-0.437836	-0.217844	-0.329973	-0.520566	-0.355105	0.158846	0.134507
CAGCACCAGAGTTGTGTAGG_CCTTATTATAATGGTCTCCC_GGGGGGGCGCAAGAAGGCCG_TTAGACACAAGTGAATCTAA	3218	HOXB8	No	P1	Main	0.355758	Upregulator	No	0.350099	0.361416	0.368344	0.331854	0.152771	0.57006	0.0821036	0.339455
CACTGTCCTCAGGAGGCACA_CCTGTGCCTCCTGAGGACAG_GGCACCTCTTCCTATCAGGA_TCTTCCTTCCTGATAGGAAG	54815	GATAD2A	No	N1	Other	-0.355521	Downregulator	No	0.051009	-0.76205	-0.0105457	0.112564	-0.765595	-0.758506	0.683782	0.0471054
AGCTGATCGGAAGTCGGCGT_GACCGCTGCGGGACCGAGGG_GCCCGGGAGGACGCCCGCTG_GGCGCCGTGCGCGTGTCCCG	4090	SMAD5	No		Single	-0.354455	Downregulator	No	-0.402294	-0.306616	-0.369132	-0.435455	-0.426463	-0.18677	0.0836733	0.251442
AGGGCAAGCTGCATGGTGAT_CCTAAAAGGGGCGGGTCCGA_TTCAATCTAAGCAGCAACGT_TTTCAGGCTAGCTCCCCACC	5083	PAX9	No	P1	Main	0.354369	Upregulator	No	0.354369	NA	0.440558	0.268179	NA	NA	0.194527	NA
CGACGTTGCGCAGCGACGCG_CGCACGGAGCTTGTCTGCGC_GCAGGCCCAGCAGCTAAGAT_GGCTCGGTGCTGACAGGAAC	163255	ZNF540	No	P1	Main	0.35433	Upregulator	No	0.362929	0.345731	0.274815	0.451042	0.292434	0.399028	0.176867	0.140531
CGTAGCTGGGAGGTTTCCGA_GTTGTTGGTATAGAACCAAT_TCCCAATCGCACAAGTGTAG_TGACCAACCAGCGAGAGGAG	4084	MXD1	No		Single	-0.354171	Downregulator	No	-0.777158	0.068816	-0.643555	-0.910762	-0.0867034	0.224335	0.114682	0.741671
AGGCATTGTTCCACCTCCGC_GATTATGATGCGGAATACAG_TGGCCTGATAGGATCAGGTG_TTCAGGCTCCAACCTCCAAC	114026	ZIM3	No		Single	0.353091	Upregulator	No	0.543165	0.163017	0.582291	0.504039	0.12429	0.201744	0.0965443	0.36597
CCGACCGCGTTCTCCGCTCT_CCGTCGGCTCTCCGGCGCGC_GTCTGGGAAATGAAGTCCGG_TACAATGGGTGGTTTAGCGG	345462	ZNF879	No		Single	0.352527	Upregulator	No	0.290489	0.414565	0.28969	0.291288	0.456191	0.372938	0.0877859	0.0707454
CCTAGCAGGCCGAGCCGAGG_CGTGCCCTCTTTCGTTAAGA_GGCAAGGGTCACTTAGGTGA_GGCCCGGGCGGGGCCGACAC	64506	CPEB1	No	T2	Other	0.351686	Upregulator	No	0.661181	0.0421909	0.677266	0.645096	0.0382494	0.0461325	0.0544089	0.591749
CGAGACCCAGCCGGAAGTGA_GCAGAAAGTGACTCCAGTGG_GCTGGGAAGTTCGATCCTTT_GTGGCTCTGTTTGTGGGCGT	11143	KAT7	No		Single	-0.351281	Downregulator	No	-0.468244	-0.234318	-0.241788	-0.694699	-0.133063	-0.335572	0.293813	0.275387
AAACAATCGCAGGCGCTATC_TATACTCCACCCCTGTTCGT_TATGAAGAAGACTCGCCTGT_TCAAGCTAAAGGCAGTTGTT	27319	BHLHE22	No		Single	0.35069	Upregulator	No	0.127808	0.573573	0.278077	-0.0224615	0.543015	0.60413	0.562192	0.0405892
CACGGTGTCTGTATCCCAGC_GAGTCCACTTGCTTGTGCAA_GCTGCTCTGCCCTCTTAAGA_GTGAGGGTGAGTCAGTCTGT	93349	SP140L	No		Single	-0.350644	Downregulator	No	-0.322248	-0.379039	-0.456223	-0.188274	-0.214826	-0.543251	0.260759	0.26201
CTATGCACGAAGATGGCTAC_TCACCTGTTTGAGAGACGGT_TCACGTGCCGGGATGAGGGT_TGCTATTCAGCCGGTGCGCG	196	AHR	No		Single	0.350592	Upregulator	No	0.354839	0.346345	0.365889	0.34379	0.28344	0.409251	0.076807	0.139299
CCGGGACGTATTAAAGGGAC_CGCCCTCTGCCCGGGTAAGT_GAAACTCAGCTGGCCTCCTC_TGTCACGGCGGCAATGAATC	8092	ALX1	No		Single	-0.34969	Downregulator	No	-0.091043	-0.608337	-0.144541	-0.0375454	-0.776063	-0.440612	0.388161	0.189994
AGTCCAGCAAGTGACACAAG_GAATTAGGGGAGTCTCCAGG_GCAGCGCGGTGACGTCTCGC_GGATGCGGACGTAGCAGCTA	5467	PPARD	No		Single	0.349026	Upregulator	No	0.641026	0.0570261	0.633601	0.648451	0.146305	-0.0322526	0.0543065	0.661879
AGGAGTGTGCGCGCGGTGCG_CAGGCAGTAAGGTGCTCATG_CGTGCCCTCCCGCTGGGCTG_GTCCACGCGGGGAAGGAGAA	8538	BARX2	No		Single	0.348995	Upregulator	No	0.308122	0.389867	0.2686	0.347644	0.398673	0.381062	0.167891	0.13428
GAAAGCGGCCCGGGAGCCGG_GAGACAAAAAGTTCGGATCT_GGGAGCGTCGCCATTGGCCA_TGGCCCCTCCCTCGCCTATA	6939	TCF15	No		Single	0.348632	Upregulator	No	0.30355	0.393714	0.219779	0.387322	0.444443	0.342984	0.190263	0.174309
CATGGTGTTTCTGTCAGCCG_CTCTCACAGGCCACACAGAT_TGTAATCTTCCACTAGTGAC_TGTGGAAAAATCCATCAGCA	196446	MYRFL	No	N1	Main	0.348487	Upregulator	No	0.36927	0.327704	0.482626	0.255914	0.264805	0.390604	0.208866	0.160598
AAGCCAGGAGCTCATAAAAT_GCTTCCTCCCTGAACGGACC_GTGTGAGCCTGGTCCGTTCA_TCTGTCACTCAGGGCATTAG	340252	ZNF680	No		Single	0.348127	Upregulator	No	0.0575994	0.638654	0.121182	-0.0059832	0.727329	0.549979	0.616011	0.103815
ACATTCCACCTTAAAAGATC_GCAGGCTTATAGCTTTAAAG_GGGTCCAGGTATCGTTCCCC_GTCGGCCGAGTATTGCCCAG	9278	ZBTB22	No		Single	-0.347664	Downregulator	No	-0.740576	0.0452466	-0.803432	-0.677719	-0.0481842	0.138677	0.0639713	0.718542
CCACGGCAACCGGGCTTCGA_GCAGGCTAGCTCGCTCCGCC_GCCACTGGCAGAGCGGAAAT_TGAGGGTACCGGGGGATCAA	10153	CEBPZ	No		Single	0.346765	Upregulator	No	0.34665	0.34688	0.373946	0.319355	0.421875	0.271885	0.080196	0.198607
ACTCCTCCCTGATGTCCCAA_GAACCGCCGCAGCCTTCATC_GCCCCCGCGGAAAAGTAGTG_GTCCACGAGGGTGACCGAGG	7589	ZSCAN21	No		Single	-0.346023	Downregulator	No	-0.403535	-0.28851	-0.295692	-0.511378	-0.256167	-0.320853	0.184541	0.109237
CGGCCTGTCCGTCACTGCGC_CGGGTTGCATGTACTGTATG_CTCTTCCATGGGGCACCAAA_GTTCGGGACCTGTAGACAGT	56987	BBX	No		Single	-0.345907	Downregulator	No	-0.390303	-0.301511	-0.59399	-0.186616	-0.27881	-0.324212	0.312948	0.0934094
AATGGCCACTGCTGCGCGCG_GAAAGCCCCGCGCGCAGCAG_GCCTTTGACTTCCGTGCATT_TTGCGCATGCGCCATGGTAC	26974	ZNF285	No		Single	0.344527	Upregulator	No	0.339117	0.349937	0.196878	0.481357	0.340825	0.359048	0.268654	0.174972
CCCAGGACGCGGTGCCCCAA_CGGGCAGCGCGCGGCAATGC_GAAAGGAAGGAGCCTAGCCG_GGTGCCAAGAGGTAAGTCGT	860	RUNX2	No	P2	Other	0.344128	Upregulator	No	0.003041	0.685214	-0.0950675	0.10115	0.734812	0.635616	0.981383	0.0892511
CCCCCCGCATGCTAATGGCC_CCCTAAACCCGGACATACCA_GAGACGGGGGGCGCTGTCGG_GGCGCACAGAGGATTCCAAC	51222	ZNF219	No		Single	-0.342863	Downregulator	No	-0.383477	-0.302248	-0.295727	-0.471228	-0.276485	-0.328011	0.157043	0.0686605
AGTGCGTTCTTAGGGCCAGT_ATGCGCAGATCGGCCACTAC_GGAAGGGATCACCTGCTGGA_GGCCACTCCCAGAAGTCTCC	84775	ZNF607	No		Single	0.3424	Upregulator	No	0.431192	0.253608	0.55999	0.302395	0.177203	0.330014	0.190884	0.266471
CGGCGGGAGGGATCATCTTC_GAGCATCGCTTGTCCTGAGC_TCTTAGTCCGCGAGGAGGCA_TTTGAAAGGTGAGAGCGCGA	8690	JRKL	No		Single	0.341561	Upregulator	No	0.414443	0.268679	0.431573	0.397313	0.316935	0.220423	0.0670223	0.122403
CTAGCCCGCGGCGAGGCTCT_GACCCCGGAGTCCCGACTCC_GGCTCCCGGAATCGAACGGG_TTCCGGGCAGGCGCCAACCC	403341	ZBTB34	No		Single	-0.341204	Downregulator	No	-0.463785	-0.218624	-0.659797	-0.267773	-0.0301566	-0.407091	0.269807	0.454721
CATCCCCAGAGCATGAGTCA_CATTGAGCCTTACCCCTTAC_TAGAACTGGGGCAGTGCTTA_TGAGTAGCGAGTGAAGCACC	7712	ZNF157	Yes		Single	0.341167	Upregulator	No	NA	0.341167	NA	NA	0.426516	0.255819	NA	0.232008
AAACCTCGCCAGTCAGGGAG_AGTGCGGGGCGCTGATTGGT_TCGAGCGCGGAACCAGTGCG_TGGTGCTAGAGAGCCGCGCA	6886	TAL1	No	N1	Other	-0.341161	Downregulator	No	-0.596537	-0.0857856	-0.54613	-0.646943	-0.132102	-0.0394693	0.0786734	0.448693
CGCGCGAGGAGCAGGTTCAC_GTGCGTGTATAATTTCTAAA_TGTCACTCAAGGTCTGATGG_TGTGGCGAGAGTGACAGCCG	7700	ZNF141	No		Single	-0.340228	Downregulator	No	-0.30772	-0.372737	-0.315126	-0.300313	-0.328158	-0.417317	0.110528	0.0993727
AAAAAGGCCGTGAAGGCGAG_ACCGCAAATAGGTCATAAAA_GAATTTACTGCAATTCCTTG_GAGGGAGGGAAGAACCACGA	3232	HOXD3	No		Single	0.340146	Upregulator	No	0.442937	0.237355	0.318091	0.567782	0.171299	0.303411	0.183839	0.206021
ATGTGCGCATGCGCGAAGGA_CGCACAAAGGCCGACGGTTT_GCGTACACTCCCCTCTCACG_GTCACGTGATCGCGAGGCCG	7637	ZNF84	No		Single	0.340145	Upregulator	No	0.534048	0.146242	0.466965	0.601132	0.155313	0.137171	0.115259	0.330291
CCAGATGTGTGATTGTCAGT_GATCGTTAAAAGCCTTGTGT_GCCGGCCTTAATATGAATGA_TGAAGGGAACTCCCTAGGAG	9586	CREB5	No	T2	Other	0.340121	Upregulator	No	0.80565	-0.125408	0.876156	0.735143	-0.113934	-0.136882	0.0696381	0.195709
AAAGGCCCCGGATGTTCAGG_CTGAGACGCCGGTTCCGCGC_GTCTTTAGCCCTCACACACA_TTCCGCGCTGGAAGTCTCCG	55609	ZNF280C	Yes		Single	-0.339936	Downregulator	No	NA	-0.339936	NA	NA	-0.338694	-0.341178	NA	0.104656
CAATGGCGATGGAGCTGAGT_CAGGCGAGCGCCGCGCCCAT_CTGGCTCGCCGAGCGGTCAG_GGGGATGTGCACCACGGCGT	3670	ISL1	No	P1	Main	0.339894	Upregulator	No	0.303077	0.376712	0.305578	0.300576	0.368177	0.385246	0.146943	0.0956352
CAGGCTGGGAGCCATAACTG_CCGCCCGTCCACCCCCGGCT_GGAAAGGGAAGTTCTCCCCC_TGGGCTCTCTGTCAGAGGAT	7008	TEF	No	P2	Other	-0.338943	Downregulator	No	-0.0688137	-0.609073	-0.0641948	-0.0734326	-0.76351	-0.454635	0.426469	0.167842
ATGATAGGCGGGCTGCGCCA_CACGGATACACGTTTAAACC_GAGTCCGCCAGGGGTGGAGT_GGGTGACCGGAAGTGATCGT	7024	TFCP2	No		Single	-0.338363	Downregulator	No	-0.038999	-0.637728	-0.0263923	-0.0516057	-0.493437	-0.782018	0.69224	0.142988
ACGGGGCGGGGCGGTGGAAA_CTCCCCAAGTCCGCAGGCCG_GAAGCCCCGGATCCCCGGCT_GCTGCAGCGGGAGAAACGCA	5914	RARA	No	P2	Other	0.337807	Upregulator	No	0.0167178	0.658896	0.155828	-0.122392	0.612687	0.705105	0.932136	0.0486238
ACTAACTTCTGAGTTCACGA_AGCTGCGCCGCCTCACCTGG_CTAATCCAAAATGGCCGTTG_GATGTCTTCAAATAAAACGG	65988	ZNF747	No		Single	-0.336812	Downregulator	No	-0.922251	0.248626	-1.22413	-0.620367	0.286008	0.211245	0.204313	0.134674
AAACAGAGGCGCTGAGTGCG_GGGAGAATCCCTGAACCTGG_GGGGCAGGTTGGCTGGACCT_TCCAAAAACTCGAAAAACAG	162966	ZNF600	No		Single	-0.336774	Downregulator	No	-0.42857	-0.244978	-0.551312	-0.305828	-0.388438	-0.101517	0.193218	0.357536
CCCGCGGCCAAGCGCGTCAG_CGCCTCCGCCCCAGCGTCAC_GAAAAAGGAGCTCGACGCGA_GCGGCTTTCCAGTGACGCTG	4929	NR4A2	No	P2	Other	-0.336719	Downregulator	No	-0.340959	-0.332479	-0.383231	-0.298687	-0.450461	-0.214497	0.125594	0.227241
AAGTGGGCGTGGTTCGCCCG_CAGGGGCCCGCGCCGGAAGT_GAGCGGGATTCTTGGGCGGA_GTTTGTAATAAAAAACGAGG	8187	ZNF239	No		Single	0.336424	Upregulator	No	0.36433	0.308517	0.385921	0.342739	0.261427	0.355607	0.101268	0.148807
ACAAAATTAGCCATGCATGG_ATCATACAGAATTGTGTGCC_CAGCCATGTGCCACCATGCA_GATAATAAAGTATAAAATTG	163223	ZNF676	Yes		Single	-0.335223	Downregulator	No	NA	-0.335223	NA	NA	-0.444585	-0.22586	NA	0.223945
GGTGAAGCCAAGTTGCATGC_TGTGGTTAGTTTGGACCCAG_TTCCGGAGACTCTGCCGCTG_TTTCGCTAAGGAACGCATTC	284349	ZNF283	No		Single	0.33522	Upregulator	No	0.162196	0.508243	0.132207	0.192185	0.611203	0.405283	0.288906	0.162067
AGGCTACAACGTCAATCAAA_CATTGGCTGAAAGTTACTGT_TGGCCGCCAGGCACAAGGTC_TGGCGGCCTCTATATATATC	3280	HES1	No		Single	0.335217	Upregulator	No	-0.0380222	0.708456	-0.0482863	-0.0277581	0.707581	0.709332	0.611843	0.0342361
GAGCGAGTGGCGGACTTGCC_GCAGATACCGATCGGCGCGC_GCCTCGGCGAACGGTCCCAT_TGCGGGCGGTGCGTCAAGTT	10362	HMG20B	No	P1	Main	0.334999	Upregulator	No	0.398471	0.271528	0.447279	0.349663	0.15786	0.385195	0.101565	0.268918
ACAGGAAGTCTGATTACTCA_CGGTTAAGCTGCTCTGTGAG_CTCGTCAAAAATCTGCATAA_TTTACATAAGATAGCACCTT	440077	ZNF705A	No		Single	0.333838	Upregulator	No	0.301052	0.366623	0.405831	0.196273	0.337041	0.396206	0.228089	0.092048
ACCAAACGCTGTGGGCGCGA_CAACGCTCTGCTCTACAGAA_GCCAGCAGGGCGGGGGAGTT_TTTACTGTGGATTATCTCTT	5396	PRRX1	No	P2	Other	-0.333683	Downregulator	No	-0.7859	0.118533	-0.520256	-1.05154	0.209023	0.0280437	0.214298	0.466333
CAAGGTGGGAGGGGCGCGCT_GAAGATCGGCAGGACCGCAA_GACACCCGCGCGAGAGAACA_TCGGAGGCGCCGGGTAGCGG	22944	KIN	No		Single	0.333545	Upregulator	No	0.413713	0.253376	0.379299	0.448128	0.30921	0.197543	0.0811114	0.146522
CCACATGAGCCAGAACCTAT_CCCGCAGCGTCTCGGACTTC_CGGGCTCCTAAGCCTCTGTC_TTCCCGACCTAGGCCAGTTC	159296	NKX2-3	No		Single	-0.333361	Downregulator	No	-0.245651	-0.421071	-0.32211	-0.169192	-0.431908	-0.410233	0.259026	0.124939
CACACAGAGCGTACCCTCGG_GACGCCAAGTTTATAAACGT_GCGCAGTGCGGGGCTGCGAG_GTTCGCTCTGAAAGGGGGTG	147808	ZNF784	No		Single	0.332227	Upregulator	No	0.104989	0.559464	0.0115211	0.198458	0.592876	0.526051	0.539042	0.116765
AAGGGGTGACGGACAGGCGT_CCAGCGCCGCAGCCTAGCTT_GAGACCCAGAGGCCTTTAAA_GAGGGGCGGGGCCGCGTCCT	4209	MEF2D	No		Single	0.332171	Upregulator	No	0.23399	0.430351	0.325229	0.142751	0.40914	0.451562	0.295134	0.125106
CGGCCCCAACGGGCCGGAAA_CTGACCCCGGAGGAAACCAG_GAGGCCCGGGGTCCCTACAG_GGACCGAGTCCTGCCAGCGC	4066	LYL1	No		Single	0.331985	Upregulator	No	0.321864	0.342105	0.299946	0.343782	0.365866	0.318344	0.0901372	0.0578504
AGACAGAACACTAAACAACT_GATCTTCCGTGGAGCTACAT_GTAGCTCCACGGAAGATCTG_TTCTAGGCATGAACTCTCTT	11281	POU6F2	No	T1	Other	-0.331478	Downregulator	No	-0.456022	-0.206935	-0.370784	-0.541259	-0.245581	-0.16829	0.138854	0.203096
ACAGTCTCTGCGCTACTGAC_CGGGAGCGCTGCACACGGAA_GCGGCGAAGGGAGGCGTTTG_TTGCCTACTAGCTAGCGCTG	1389	CREBL2	No		Single	-0.331349	Downregulator	No	-0.454595	-0.208104	-0.557547	-0.351642	-0.200397	-0.21581	0.151882	0.0658439
ACGGGGTCCCTAGGGGGGCT_GGATACCAGGCTGCTATCCG_TAGGCGCGATAACAGCTCCT_TCGCGCCTATTTCCTAGATG	284355	TPRX1	No	N1	Other	0.330689	Upregulator	No	0.330689	NA	0.419968	0.24141	NA	NA	0.211656	NA
AGGTCCGCGGAGTCTCTAAC_CGCGCTTAGCATCACTAACT_GCGGGAGACGAGCAAGGCGT_TGGACGCGTGCGCAGGCGTC	4760	NEUROD1	No		Single	0.330354	Upregulator	No	0.95581	-0.295102	1.00188	0.909741	-0.352328	-0.237875	0.0407145	0.129104
GCAACCACCACCACATGTTC_GCTGCAGCGTCGAGAAAACG_TATACAAACAGGTACCGGGG_TCGGACCGAGGGGCTCGCTT	6935	ZEB1	No	P2	Other	-0.330259	Downregulator	No	-0.33187	-0.328649	-0.276233	-0.387506	-0.189418	-0.46788	0.145425	0.263479
CCCTAGGAGGGGAATTTCGG_CTCGCCGTCGACCAATCGGA_GCGGCACCGCGTGCTCCCGC_GGGGAGGCGAGCGCCCGAGG	2290	FOXG1	No		Single	0.330064	Upregulator	No	0.507038	0.15309	0.554957	0.459118	0.227739	0.0784404	0.0903277	0.318914
ATCTCTTCGTTCAATTACTC_CAGAGCTAGACTGCCCACTG_CTCTGATCTTGGCTCCAAGT_TATGATCCAGTCCTTTGTAA	127343	DMBX1	No		Single	0.329919	Upregulator	No	0.829875	-0.170037	0.847061	0.812688	-0.194983	-0.145091	0.0430108	0.166669
CACGAGGGGGCGGAATTCCA_GATGAGACTCATCAAATGAG_GCGCAGCAAGCGGATCTCTA_TCTGGCTGAGAGCCCGCCCT	84437	MSANTD4	No		Single	0.329131	Upregulator	No	0.956923	-0.298661	1.01891	0.894937	-0.308609	-0.288713	0.0490914	0.0478662
AACAATGAGTCTTTGCGAGG_GCCGACCGCACCAACTGAAG_GCTGCCGCGCAAGGCCCTGC_GGGGCTTGAAGGTACTCACG	2649	NR6A1	No		Single	-0.328554	Downregulator	No	-0.17534	-0.481768	-0.272452	-0.0782281	-0.36747	-0.596066	0.35675	0.158679
ACTCACGCTGGAAGTCACAT_GAAGACGGACTTGCTAATTC_GTGTCTTTCAAACTGTCGGA_TCAGGAAAGGAGAATACCCT	10538	BATF	No		Single	-0.328429	Downregulator	No	-0.312135	-0.344724	-0.385222	-0.239047	-0.312933	-0.376514	0.167522	0.100068
CCGACCAGTTACGGAAGAGG_CGGAAGCTCCGGTTTCACCC_GCTGAAGACTTAGGTTTCGG_TGGGAAGAGCGCCACGCGGT	148327	CREB3L4	No		Single	-0.327356	Downregulator	No	-0.479254	-0.175458	-0.413097	-0.545411	-0.225431	-0.125486	0.102022	0.189719
CACACACCAAGCATAGGTGC_CCCGGCTGTACCAGCCTCGA_GCGCTGTGCTGCAGCCCCTT_GGGACAGAGCGGCCCCCTCG	745	MYRF	No	P2	Other	0.327309	Upregulator	No	0.377826	0.276792	0.210079	0.545572	0.200843	0.352742	0.277966	0.209631
CGCGGGGCGCGGGCGATTCG_GCGGTGTGTCCGCGTTAGAG_GGAGAGCGGTAAGAAGCGCA_TCCCCGTCGGCGTTCTTCCA	22992	KDM2A	No	P1P2	Main	0.326847	Upregulator	No	0.439843	0.213851	0.414443	0.465243	0.279609	0.148093	0.0862477	0.244997
AGATGCCGACCTCTCCTCGA_CTCGGGGAGTGGGACTAAGG_CTGAAAAAGAACTGGACGCC_GAACGCCGGACATCGAGACA	7746	ZSCAN9	No		Single	0.326707	Upregulator	No	0.407354	0.246061	0.487793	0.326914	0.302674	0.189448	0.134669	0.246803
CGGACGCCGGCTTAAGACTC_GAGCCCGCGGTGCGGCCGTC_GAGCGCCAGGCAGCGCGGAG_TCCAGCGGGTCGCGCAGCGA	54626	HES2	No	P2	Other	-0.326664	Downregulator	No	-0.369037	-0.28429	-0.412992	-0.325082	-0.26499	-0.303591	0.118019	0.094982
AAGCGACAGCGCGCACAGCC_CCGCCCCGGCGCTGGCTCGA_GACTTCGAGGCGGCCGAGAC_TGACACACCGAGTTCTCCCT	5307	PITX1	No		Single	0.326653	Upregulator	No	0.250047	0.403258	0.26003	0.240065	0.333833	0.472683	0.151971	0.12836
CACCTCGATCGCTACGCAAC_GACAGTGGCGTCACGTCCGC_GCTACCTGGAGCCGGAAGCG_TTCTGAGGTGGGGACCATAA	170960	ZNF721	No	P2	Other	0.326647	Upregulator	No	0.44425	0.209044	0.278276	0.610223	0.117605	0.300484	0.234045	0.288168
CTGTCACTCAAAGCCTGACA_GACTGCCCCCTCTTCTGACA_GATTTAAGCATTATCCAACC_GCTTAAATCCCCGCCCTGTC	163227	ZNF100	No		Single	-0.325946	Downregulator	No	-0.386777	-0.265115	-0.458807	-0.314746	-0.259936	-0.270294	0.14588	0.226235
ACCAAAAAACGTGATGCCGA_CAAGCTCCCACGTAGCGCTG_CCAACCCGGCGCGCACCGGT_GCCAGGCTGATGATGCTCGC	65243	ZFP69B	No		Single	0.324992	Upregulator	No	0.0399531	0.610032	0.0914634	-0.0115573	0.725692	0.494371	0.654296	0.12551
GATAGGTGGCGCGTGTTTCA_GATGCCAAAGGCTTGACGGG_GTGATCGCCAAGTTTCTCTC_TAACACGTCAGTCCGTCCCC	9839	ZEB2	No	P1	Main	-0.32442	Downregulator	No	-0.17785	-0.470991	-0.0661145	-0.289585	-0.383747	-0.558234	0.38818	0.127094
ACCAGGTCATTCAGACGTGA_GCAGCCGAGGCACAGAATAA_GCCGCTGTTTCAGACCGGAA_TAAGGAACACTAGTACCCAA	10168	ZNF197	No		Single	-0.324021	Downregulator	No	-0.325389	-0.322654	-0.337812	-0.312965	-0.224883	-0.420426	0.11854	0.204556
CTAAGCAAGCGCGCGCGCCG_GAGCACGCATATAAAATCAT_GCTTTGCTCATCTCGGTGCC_GGTGCTTCGGCAGCTAGCAC	5916	RARG	No	P1	Main	0.323771	Upregulator	No	0.413973	0.233569	0.328842	0.499103	0.186574	0.280563	0.152314	0.161743
ATGTGTGGTAGTTACTGCAT_CCAAGATTCTAGATCTGCAT_GACTTTGGCTATTACTACTA_TAGAAGAGCATGAGCAGGGC	100132396	ZNF705B	No	T2	Other	0.32375	Upregulator	No	0.32375	NA	0.247271	0.400229	NA	NA	0.19873	NA
AAGTGCCGCAGTGACGTGGG_AATGGGCTGCCCCGGGTCTG_CCAGGCCAGCGCCCCGCGGT_CGGAGGCGGTAGTTGGAAGT	3170	FOXA2	No		Single	-0.323404	Downregulator	No	-0.351679	-0.295129	-0.454095	-0.249264	-0.238141	-0.352118	0.18974	0.209312
CGCAAGTGCATCCCGGAGCC_CTGAGGACGGATTTCGGAAT_GTGTCCGAAGGTGACTCCGG_TCGGCGGGCGCGGACTAACC	92283	ZNF461	No		Single	0.322719	Upregulator	No	0.207049	0.43839	0.316544	0.0975535	0.512642	0.364138	0.338631	0.119777
CAGTCGCTGTGTGCGAGGGA_GAGGAGGGAGGGCGATCCGC_GGGTGATTGGCGCCGAGGTG_TGCGAGTGTGCGGTTGCTGG	80319	CXXC4	No		Single	-0.322678	Downregulator	No	-0.184706	-0.460649	-0.30143	-0.0679817	-0.421865	-0.499433	0.408016	0.124992
AAGTGAAGACGGAGTCGCCG_AGTCGGCGCCAATCGGGGCG_CGGGGCTGCCGATTCGCTGG_TTGGCTCAAAGTTCCGGGAG	2303	FOXC2	No		Single	0.322636	Upregulator	No	0.823483	-0.178211	0.919576	0.72739	-0.067242	-0.289181	0.0845096	0.370682
CAGGCACCCGAGGGGCGCAA_CGCGAGCGCCCCCGCGAGAG_GCGGAGGTGTTGGGTCCGGC_TGCGGCGCTCCAGAACGCGG	58524	DMRT3	No		Single	0.322473	Upregulator	No	0.745516	-0.10057	0.820834	0.670199	-0.0803827	-0.120756	0.0817901	0.287635
ACCGGCCAGGAGGCTTCAAG_ACGGGGAGGTGCTGACTCGG_GACTCCGCGGGAAACGGCGG_GGGGCCAACGTTCGCTCTTC	10589	DRAP1	No		Single	-0.32194	Downregulator	No	-0.218013	-0.425868	-0.295849	-0.140176	-0.667336	-0.1844	0.244852	0.332938
AAACCAGGCCTGGATCCGCC_GCGCGCGCAGGACAAAAGCC_TCTGCCGGTTCTAAAAGGCA_TTCTCTCTCTCCCTGATCAC	81856	ZNF611	Yes		Single	0.321812	Upregulator	No	NA	0.321812	NA	NA	0.305988	0.337636	NA	0.114586
CCGGGCCAACCTTCTCTCCT_GCCGACGGGTAGACCGTCCC_GCCTCGGCACCACCAGAGAT_TGACACCGAGTGCGGGGATC	5077	PAX3	No		Single	0.320237	Upregulator	No	-0.077518	0.717993	-0.162453	0.00741657	0.75167	0.684316	0.581298	0.0450293
CCGGTTCCCGGCGTTCTCGG_CGATGTATGGTGACCGACGG_CGCGGTGACGCTGCGCATCC_TCCCCGACCATAGACGGCGC	90987	ZNF251	No		Single	0.319819	Upregulator	No	0.69182	-0.0521817	0.725109	0.658531	-0.0664156	-0.0379479	0.0736752	0.28139
CGCGGCCCACGGGACATGGT_GAGACCCAGGAAAATGCGGA_GTCCTCCTGGCACCCCGTGT_TACTGCGGGCGGGGGTCTGA	7543	ZFX	No		Single	-0.319786	Downregulator	No	-0.501651	-0.137921	-0.446865	-0.556437	-0.137437	-0.138405	0.0963968	0.171709
AAATGCAAATACCCCGTGGG_AGCCCAGCGTCCCTGATTGG_TAAATAGTATAGTGTGTGAA_TAGAATGAAACCTAAACTGC	10793	ZNF273	No	P1	Other	-0.319452	Downregulator	No	-0.257744	-0.38116	-0.167677	-0.34781	-0.333894	-0.428425	0.238741	0.0853231
ACCTAACGCTGTCCCCTCGT_AGCGCGGAATCCGGATCCGA_CTTGGTTCTAACCGGCACGC_GGATGAAGGAGCGAAATCCT	23060	ZNF609	No	N1	Main	0.319378	Upregulator	No	0.0940819	0.544674	0.0706534	0.11751	0.668996	0.420351	0.357319	0.156332
ATAAGTACCAGGCTCTGAAG_GAGTAGAAGTCCAAATCTGG_GCTGGGTAGCCAATCAGAAG_TTGAACACTAACGTGTGAGT	26298	EHF	No		Single	-0.319239	Downregulator	No	-0.214161	-0.424317	-0.246517	-0.181805	-0.265352	-0.583282	0.138138	0.254565
GAACGTGTGGCCAGGCGTTC_GACGGTGCATGTCAGAGCGT_GTGTGTCTGCGCTGGAACGC_TTTGGAAGCGGCGCACTCCG	4784	NFIX	No	P1	Main	-0.318931	Downregulator	No	-0.663457	0.0255947	-0.756022	-0.570892	-0.156434	0.207624	0.104902	0.921627
ACCTCTTCGGAGTCCTGCGG_CCGCCACCCCACCCGGGTTT_GCCCAGGAGTCGTGGTGCGA_GGGAGACACTCGCACGGGGA	5991	RFX3	No		Single	-0.318012	Downregulator	No	-0.86478	0.228755	-0.915146	-0.814413	0.270871	0.186639	0.0448197	0.246021
AAAAAATGTGCTGGGAATGA_GGTGGGCAAATAATGAGGTA_TTATTTGCCCACCTTGGCCT_TTCATATAAATATACTTTAC	255403	ZNF718	Yes	Obsolete_T2	Other	0.317903	Upregulator	No	NA	0.317903	NA	NA	0.26878	0.367027	NA	0.211804
AAGCAGCGCGCCTGCGCCGT_GCTTCCCGGGAGCTCCTCGC_TGGGCCAATTAGACAAACGA_TTTGGGGCGGGAACCTCCTT	84146	ZNF644	No		Single	0.317735	Upregulator	No	0.132036	0.503434	0.342138	-0.0780663	0.474842	0.532025	0.647976	0.0441823
CGCGGGGCGAGTCACGTGGG_CTGGCAGCGGAGCTTTGAAT_GTGACCGAGACTCTCCATCA_TGTCAGCTCCGGCCAATCGC	1316	KLF6	No		Single	-0.317422	Downregulator	No	-0.213565	-0.421278	-0.278085	-0.149046	-0.481779	-0.360777	0.209972	0.152252
AGCACTCCATCCTGCATCTC_CCCGAAAAATGCCTCTGCGC_GCCCACTGCTGGTTCTAAAG_GGAGTGCTCAGGCCAAGGAT	55769	ZNF83	No	T2	Other	-0.316165	Downregulator	No	-0.325743	-0.306586	-0.317696	-0.33379	-0.269397	-0.343776	0.106309	0.109816
CGCAGCGCATGAATGTGTCT_GGTAACCCAGCGCCTACTGC_GTGGACCCCGTCATTGTTCC_TGACTTCACTTTGCGAATCG	2313	FLI1	No		Single	-0.3158	Downregulator	No	0.00584476	-0.637446	0.107554	-0.095864	-0.6232	-0.651691	0.966168	0.0465197
ATCGGCCGCAAGGCCTCGAG_CCGTCAGTCCTTGAGCCAAT_TCAGCGAGCGGCGGGACATT_TGTGCCGTGATTGGCGTAAG	2002	ELK1	No		Single	0.31572	Upregulator	No	0.507934	0.123507	0.490214	0.525653	0.0488224	0.198191	0.0564964	0.390351
ACCGCTCGGCTCAGGCTCCT_GGGGAGACTTTGCAAAGTGT_TCACAACAGAAGCCGCGAGG_TGCGGCCAGGGTAGCGAGAG	170825	GSX2	No		Single	-0.315503	Downregulator	No	0.136225	-0.76723	0.195016	0.0774331	-0.747384	-0.787077	0.336174	0.0356279
AGGAGCTGAGGCAGCGTCAG_CCGCAAGCCCGCCTCACCTG_GCACCGCCTTCCTTCGGAGA_TGATTGGCTGAGAGCGGCGT	3091	HIF1A	No		Single	-0.31528	Downregulator	No	-0.257729	-0.37283	-0.229285	-0.286173	-0.357375	-0.388286	0.122884	0.0799114
AATATTCCCAGGCTTCAGGG_ACATAATACATAACTAAGAT_GAAATCAACTTAGTTGGTTA_GATTTCACACATACCAGTAT	653427	FOXD4L5	Yes		Single	0.313458	Upregulator	No	NA	0.313458	NA	NA	0.301494	0.325422	NA	0.115759
CGGCTGGGCCTCAAAACCCC_GCCCCACTGGGATCGCGACG_GGCGGAGCCGAGCCCACATC_TCCGCCTAGCAGCTTCCGAG	84450	ZNF512	No		Single	0.313033	Upregulator	No	0.318796	0.307271	0.265529	0.372062	0.262239	0.352303	0.124976	0.189827
CGGCCGGCGGAGCCTATCGC_GCCCTGCGGCCAATGGCGCG_GGCGCCCTGGTGCCCCGCCG_TAGCAAGCGCGTCCCGGGGG	3087	HHEX	No		Single	0.312459	Upregulator	No	0.936334	-0.311416	0.990642	0.882027	-0.193104	-0.429728	0.0486085	0.241775
AAAAACAGGCGCTGGGTGCG_CTCCAAACACCGAAAAAAAC_GGCCGGCGAACAGTTTGGCG_TCGTATATTCCGCCCCGGCA	388558	ZNF808	No	P2	Other	0.312129	Upregulator	No	0.156671	0.467587	0.0549699	0.258372	0.505652	0.429522	0.403886	0.0732369
CGTTCACACTCGCATCTTCC_GAACCTGCGCGGAGTTCTGG_GCCGTGGGGAGGGCCGCCGA_GCTGACACCCGCGCGCCTCG	83439	TCF7L1	No		Single	-0.311841	Downregulator	No	-0.265817	-0.357865	-0.254712	-0.276923	-0.306799	-0.408932	0.128969	0.191038
ACGATCCCCGCACAGCTCCC_GGCAGCGCAGACCGGCACCA_GGTGAGCTGCGCACAAAAGC_TACAGTGTGACACGGCTCCT	2001	ELF5	No		Single	-0.311787	Downregulator	No	-0.390864	-0.232711	-0.309482	-0.472245	-0.223724	-0.241698	0.171732	0.0602502
CGGCCCTCTGCGCTGTGCGC_GCCGGCCCGGAGCGAGGAAA_GGGGTCGGGCGCCGCCCTAG_TTCGGTCTGCCCCTTCCCGT	5079	PAX5	No		Single	-0.311647	Downregulator	No	-0.779841	0.156547	-0.824205	-0.735476	0.192274	0.120821	0.0681602	0.333298
CTCGTCCCCCCGTGCAGCAG_GAAAGGAAATTTCGGAGTAA_GATTGACACATCTAAGCCAG_TACAATTAGTTCACATGCTC	5015	OTX2	No		Single	-0.310771	Downregulator	No	-0.559197	-0.0623452	-0.359379	-0.759015	-0.0186589	-0.106032	0.223903	0.418478
AGGGCTGGGGACACAATTAA_CGTGCAGCGAGTGTGGGCAA_GATTCTCTAGCAGTTGACTG_TTGGGAAAGGCGCCTCCGGA	653121	ZBTB8A	No		Single	-0.310488	Downregulator	No	-0.593949	-0.0270271	-0.634111	-0.553787	-0.0699549	0.0159007	0.0889188	0.670292
ATCGTTGCTCGGCGCCTGAA_CCGGCGGAAGAGACTCTCCG_GGCCAATCAGAAGCCGGAAC_TTGAATTTGCCGCCAGTCTA	7013	TERF1	No		Single	0.310404	Upregulator	No	0.400036	0.220772	0.310394	0.489678	0.147613	0.293932	0.179291	0.29577
CGGGCGCAACGCAAACATGG_GAATGCCTGGAGTAGCCGTC_GGCCAGCGGTCGCAGGTGGA_GGGCGAGCGAAGCGGTGCGT	6721	SREBF2	No		Single	-0.310327	Downregulator	No	-0.35375	-0.266904	-0.254027	-0.453473	-0.287702	-0.246106	0.184488	0.229116
CAAGGCTACGGTCTCCGGCG_GAGAGCCCCCCCGTGGCCGG_GCTGCCGCCTCCCGCGTGGA_GGCAGGCAGCGGGGGATACG	4825	NKX6-1	No		Single	-0.309413	Downregulator	No	-0.40855	-0.210277	-0.399288	-0.417811	-0.354073	-0.0664817	0.0553472	0.440363
AAAATTCTGCCGCCTGGCCA_AGTAGCAAAGTGACCCGAGA_CTCCTTGCTGCGGATGCCCC_TCTAGTTATGCAGCCTTAAT	343930	MSGN1	No		Single	0.309287	Upregulator	No	0.441543	0.177032	0.424783	0.458302	-0.0332758	0.38734	0.0550123	0.559678
AGGAAGGCGAGAGACCGAAT_CGGTCCGGCCCGCTCCACCG_CTGCTGTTTCTGAGCGGCTG_TCTGACGCAGGCGCCATTAC	6651	SON	No	P1	Main	0.309153	Upregulator	No	0.317229	0.301077	0.340824	0.293635	0.255598	0.346556	0.115965	0.123897
GCACGCCTTTCTATTTAGTA_GGACTTTAGTGACACGAATG_GGTTAAGGCCAGAACTAGGA_TAAACAGAACTGCTCAGTTC	56676	ASCL3	No		Single	-0.307559	Downregulator	No	-0.307559	NA	-0.379734	-0.235384	NA	NA	0.20269	NA
ACCAAGGCCGGGGTGACGCA_ACGTCACGACGCCCGGGTCA_GAACCCGTATAGAAAATACC_GGCAGCCATCCAACTTATCC	7629	ZNF76	No		Single	0.307547	Upregulator	No	0.0777543	0.53734	0.0300362	0.125472	0.580195	0.494484	0.476849	0.0677018
AAATGGGGCCTACATCTGAC_ATGCAGTTGCTCTGTTGCTA_CCCGCTCGCCGCAATATTGA_GCCGGGGCGGCACTGAACTG	345222	MSANTD1	No		Single	-0.306842	Downregulator	No	-0.257136	-0.356549	-0.284336	-0.229936	-0.397384	-0.315713	0.159721	0.106743
CGGCGTCAGAGGTGAGTCTG_CTCTGGGCCGAAGGCCCGCA_GCGCCCCGGGACCCTAGAGC_GGGCGGGCGTAGGACCAATG	101060200	ZNF891	No		Single	-0.306169	Downregulator	No	-0.392038	-0.2203	-0.231961	-0.552115	-0.271923	-0.168677	0.253713	0.156915
CAGCGCGAGCGCAAGGGACA_CTGCGCGGAGAACCGAACGG_GACCATGTAAGGTAAACAGG_GGGAAGACTACAAACTAGCA	8609	KLF7	No		Single	-0.305091	Downregulator	No	-0.269689	-0.340492	-0.241443	-0.297936	-0.334853	-0.346131	0.114916	0.0391252
AGGGCTAAGGTTCCCGGGAG_CACCGCAGGTCCCGGCGCAA_CCGAGGGCGGGCACCGGTAA_CGCAGCTTCCTGCGCCGGAG	8022	LHX3	No	P1	Main	-0.304789	Downregulator	No	0.0317194	-0.641298	0.0905355	-0.0270968	-0.504925	-0.777672	0.78935	0.143985
ACGGACAGCGACTGCATTTA_CAGCGCCCCGGAATCTCTGC_GACGATATCCCAGACAGGAG_TCTGCTCAGAATATGAATTC	84159	ARID5B	No	T1	Other	-0.304619	Downregulator	No	-0.120472	-0.488766	0.1057	-0.346644	-0.499574	-0.477957	0.700704	0.107985
CACAGCGAGGGAGCGAGCGA_CGGCTCTTCGGGAAGGCGGA_GCAGAAGCCCAACGCCCGGA_GGACGCACCACGCACGCACG	10472	ZBTB18	No	N1	Main	0.304578	Upregulator	No	0.870895	-0.26174	0.947731	0.79406	-0.162473	-0.361006	0.0632162	0.245834
ACTATGGTTGCTAACCAAGA_CTCTGCATGTTTGTGTCTGT_GAGATATCTGTGTTCCTTCT_GTCTGCAAGTGGAAATCCAG	100131539	ZNF705E	No		Single	-0.304423	Downregulator	No	-0.304423	NA	-0.295219	-0.313627	NA	NA	0.147404	NA
CTCCCGGCAGCGCGCCTGAC_GACACAGCCCTTGATAGGGT_GAGGAAGCCCACCCTATCAA_TTCTGTCAATCAGTTCCCTG	79973	ZNF442	No		Single	0.303799	Upregulator	No	0.222605	0.384993	0.22234	0.222871	0.485479	0.284506	0.131677	0.222827
ATTCTTCAATATTTGAGACT_CGCCAATCCCGGGGCGGCAG_GCTACATCTTTAGGGCCGCT_GTTCACGTTGCTAATTGCCG	9464	HAND2	No	P1	Main	0.303537	Upregulator	No	0.303537	NA	0.379103	0.227971	NA	NA	0.20979	NA
CCGGCCGGGCCGCTGGGAAC_GAGGTGGCCCAGGCTCCGAT_GCACGCCGGGGAATGACTTG_GGAAGATGGATGAGTCCGGA	2636	GBX1	No	P1	Main	-0.30338	Downregulator	No	-0.432556	-0.174204	-0.440402	-0.424709	-0.13525	-0.213158	0.104449	0.238591
CGAGTTGGCAAAATGGGGTT_GACACATGCTCTGAGAATAC_GTCAAAGGGAATAGTAATTG_TTGGAGTTAGGTCCTCACTT	1958	EGR1	No	P2	Other	0.303321	Upregulator	No	0.522726	0.0839163	0.536779	0.508672	0.168175	-0.000342698	0.0747363	0.540244
GCATTTACGTCACGGCGGCA_GCCGCCGCAGCTATATAAGT_TGGGAAGCGCATCTACCGGA_TGTGCCGGGGACTCCCGAAA	1961	EGR4	No		Single	-0.303189	Downregulator	No	-0.415137	-0.191242	-0.447453	-0.38282	-0.307383	-0.0750998	0.0950809	0.36207
GTGGTGCCATAAAGCCCAGC_TAGGCAGGGCAAGGTCCCCG_TCGGCGGGGGAGGAACCGAG_TGCTAAGTTTGGCTTCTAGC	727857	BHLHA9	No		Single	-0.302287	Downregulator	No	-0.108732	-0.495843	-0.127098	-0.0903651	-0.584797	-0.406889	0.378195	0.153186
CAAAGGTCGAAGTTCATCCG_CGCTGCGCGTCCCCTAGGCG_GTGAAGTCGAGGCAGTAATC_TCTGCGCACCCGGAAACTCC	57711	ZNF529	No		Single	0.302287	Upregulator	No	0.292473	0.312101	0.306497	0.278449	0.3191	0.305102	0.0922386	0.0790964
AGGTGGCGCGCTCTGCTCAG_CATCAGCGAGAATTTACGAC_GCTATGTATGCGGCCAAATA_TGACGATCCGAGAATCGTTA	3215	HOXB5	No		Single	-0.302243	Downregulator	No	-0.748602	0.144117	-0.992101	-0.505104	0.127928	0.160306	0.202058	0.384922
CCATGTGCGAGAGTTTGCTG_GCTAAGCTTCCTAAAGAGCC_TATAGAACCCTGGCAAAAGC_TGATTGGCTGCCATCATTTG	5896	RAG1	No		Single	-0.302225	Downregulator	No	-0.102796	-0.501653	-0.169577	-0.0360151	-0.507636	-0.495671	0.413233	0.0266944
CGCAGCGCCCTCCGTGCCCC_CGCGGCCCTGACGTCACGCA_GTGTGAGCGAGTCAGGGCGT_TTCAGGGAATTGTCAACAAA	27022	FOXD3	No	P1	Main	0.302038	Upregulator	No	0.322517	0.28156	0.233245	0.411789	0.213028	0.350092	0.216609	0.172935
ACCTGCCCTAGCCAAAATGG_CGCACTGCGGCCATTATCCG_GGAAAAGTTAGGTGCAAGCA_TATATAATTTCCCTCAAGCG	23394	ADNP	No		Single	-0.301821	Downregulator	No	-0.00910389	-0.594538	-0.0933864	0.0751786	-0.464186	-0.724889	0.9482	0.143035
AGTCGCCATTTCCCTGCACG_CAAAACTCCACGGAGCTCTT_CCCGTCGCGCTGCGCGTGCG_GAGTGCAGAGCGCAAAACGG	90233	ZNF551	No		Single	0.300815	Upregulator	No	0.441264	0.160365	0.410855	0.471673	0.199337	0.121394	0.0881618	0.370999
AACCCCTGAAAAAGAACTCC_AACTAGCCAAATGCAAGGAT_CATAAACCAATCCTTGCATT_TTTAGGGTGATAGTTAGCAA	55553	SOX6	No	T1	Other	0.30049	Upregulator	No	-0.108915	0.709896	-0.171847	-0.0459836	0.579382	0.840411	0.415028	0.120475
CGAGGCGGGGTCGCTGCGAG_GACCGAGAAAAGGTGACGCG_GGGGCTGACCACACGCGCGC_TCGGCCTCCGGCTCATTCGG	2296	FOXC1	No		Single	-0.29991	Downregulator	No	-0.0895653	-0.510255	-0.101328	-0.0778027	-0.464025	-0.556486	0.381452	0.0795856
ATACTGATTAAGCTTCATTA_CAATGTCAGTCCTAGCTGGT_GTGCCAGCATAATAATTAGG_TGCTGGCTGCTGTGCTAACG	5451	POU2F1	No	P2	Other	0.299737	Upregulator	No	0.12426	0.475215	0.181484	0.0670347	0.484121	0.466309	0.31386	0.110712
AGGCCAAAGCTTCGGCCCGG_CGCTCGCGACGAGCACTTCC_TCTTCCGCGAGGGTGCGGGA_TTACGTCCGCCTGGTCCTCC	197320	ZNF778	No		Single	-0.299402	Downregulator	No	-0.170074	-0.42873	-0.109158	-0.230991	-0.499925	-0.357536	0.269914	0.108809
ATTTGCATAATTTATGCTCG_CCGCCTCGCTCCATTCACCC_TGTTGCGCCGGGTACTTAAG_TTAGCCCGAGCCGACTCCCG	4762	NEUROG1	No		Single	0.298923	Upregulator	No	0.217371	0.380475	0.135366	0.299377	0.347876	0.413074	0.260765	0.0639348
CCATCCGCCTTCCCTTTGGG_CCCGGCGCCTAGAGGGCCAA_GACGCCCGGCGGCAGCAGGT_TCATGTCTTCCTTACGGGCC	79618	HMBOX1	No		Single	0.298811	Upregulator	No	0.153565	0.444057	0.0733313	0.233799	0.453249	0.434864	0.391903	0.118351
CGATGTCGAGTCGTGTCCCC_GCGCGCGCACGTACACACGA_GGTGCCCCACCGCGTCTCCA_TGCAGGATCCTGCTAATCTC	7593	MZF1	No		Single	-0.298664	Downregulator	No	-0.284897	-0.31243	-0.0802443	-0.48955	-0.278138	-0.346723	0.400776	0.178203
AATGCACAGCGCGGCTAAAT_CCACAATCAGCGATGGCTGA_CGCTGCGGACACACGAGTCG_GCAACTGCATGCACGTCTGG	84163	GTF2IRD2	No		Single	0.297942	Upregulator	No	0.177749	0.418135	0.12196	0.233539	0.412265	0.424006	0.304184	0.147182
AAGCTTCCCCAGAACTGCCG_CGTCAACACGCACTAGCCCC_GATTGGCCCGGAGTGAACAA_TAACGGCCGCGGAGCCAGCT	64843	ISL2	No		Single	0.297515	Upregulator	No	-0.173713	0.768744	-0.159889	-0.187536	0.867903	0.669584	0.257933	0.106099
CCACACAGGTCACACGTGTT_GAAGGGGCCGGGCTTACTGT_GGGGGAAGGGCGAGATCCGT_TCGCGAGAGTTGAGCGCGCC	114108587	ATF7-NPFF	No		Single	0.297004	Upregulator	No	0.297004	NA	0.242474	0.351534	NA	NA	0.18666	NA
AGCTCCGCACTGATCTCAGA_CTGAACCACGTGGGGCCCCG_CTGGCGGTGCTCCCCAAAAT_GCCTGGCTGGCCGCACTAAG	3651	PDX1	No		Single	0.295857	Upregulator	No	0.188567	0.403147	0.291366	0.0857674	0.219434	0.586861	0.338424	0.2791
CTGCAATCTCCATGCTAGAA_TGATGTGTGCTTCTGGTCAG_TTTCCCATATCCACTAGATG_TTTCTTCGAAAGTTGTCCCT	9586	CREB5	No	T1	Other	-0.29569	Downregulator	No	-0.639466	0.0480867	-0.698494	-0.580437	-0.0125737	0.108747	0.0788768	0.623689
CTCCAGGGAGCGAGGTCCTC_GCGCGGCGCAAAGCCCGGAC_GCTGAGAGGCGCCCTCTGAT_TGGCCGAAGTTCTAGCTTAT	170302	ARX	No	P1	Main	-0.294053	Downregulator	No	-0.374666	-0.213439	-0.33322	-0.416112	-0.308236	-0.118642	0.140614	0.27136
CAGCCCCGGGCTGTTCCCGT_GGCACACTAGTCACCCCCGA_TTCAGAGTTGCCGAAGTGGG_TTTCCTGGGAAGCTAACTAT	55145	THAP1	No		Single	-0.293894	Downregulator	No	-0.321357	-0.266431	-0.416556	-0.226158	-0.193106	-0.339755	0.198142	0.191702
CAGGCGCTGGCGCACATGGG_GCACATGTGCGCGCGACGCC_GCGCCTTTATAGCGGCGTCC_TGGGGGCATCGTTCCGTCTC	642658	SCX	Yes	Obsolete_T2	Main	0.293782	Upregulator	No	NA	0.293782	NA	NA	0.302559	0.285005	NA	0.122122
AGGCTGAGACTGCGGCTCGC_CGGGCGCTCATGCAGCGAGC_GGCGGTGCGCTCCTGTCCGA_GTAGGGGCGCAGGTCGGATC	6913	TBX15	No		Single	0.293633	Upregulator	No	0.251176	0.33609	0.292188	0.210164	0.274417	0.397762	0.133646	0.19003
CCATCCATCTGAGAGCGACA_CGGGTGAGGTATGTTATCTT_CTTTGTCATGCTAATGCTTG_GCAAGCGCTTCCCTAGGAAG	3211	HOXB1	No		Single	0.293151	Upregulator	No	0.13635	0.449952	0.0126695	0.260031	0.503808	0.396096	0.486001	0.0980051
CGGCACCGCGCACCTGGGGA_GCGCCCTGGGGCTGCGACTC_GGTCGCGCCGGCCACAGACC_TGAGGAGGAGTCCGCGTCCT	1523	CUX1	No		Single	-0.292825	Downregulator	No	-0.19469	-0.390959	-0.281699	-0.107681	-0.355141	-0.426776	0.292775	0.0922845
ACGCGGGCTTGGGTTGCCAA_AGCGAAGGAAGCCGGCCGTG_CACTCGGCGTCACGTGGAAC_GGGAGGGCCCAGCGTATTAT	132660	LIN54	No	P1	Main	0.292432	Upregulator	No	0.128931	0.455933	0.293539	-0.035678	0.472114	0.439753	0.592864	0.0814514
ATGACTCAGTGTGGAGACAA_CTGAAACAGTGGAGCTTATG_GTTAAGGTCAGAAGACTGCC_TCTAGGTGTAAATTGAGGGG	220929	ZNF438	No	P2	Other	-0.291678	Downregulator	No	-0.594318	0.0109619	-0.564913	-0.623724	-0.0575317	0.0794555	0.0635117	0.915034
CCGAAAGGGCCTGAGGCGAG_GACCAATTGTGGGTCTCCGG_GGGGCCCGGCGGCCCGTCAT_TTAGCGCAGGGGATCCGAGC	6909	TBX2	No		Single	0.29163	Upregulator	No	0.231176	0.352084	0.67669	-0.214338	0.349433	0.354735	0.697617	0.0800641
AGGGCGCAGGCGTGCGAGCG_CCGGACCGAGCGCGCCGGAG_GCACGCCGCGCCGCTCTCCT_GCCCCTATTACATAAGCGCG	51123	ZNF706	No		Single	0.291569	Upregulator	No	0.372325	0.210813	0.898108	-0.153459	0.170286	0.251339	0.608617	0.13467
GACGCGTACAGCCAGCACGC_GCGCGACGAGCCACCGGAAA_GGAGCCGCGGTGTGGAACGG_TGGTCTGTGGCGGTGGTTGT	9988	DMTF1	No		Single	0.291563	Upregulator	No	0.225056	0.35807	0.331013	0.1191	0.370306	0.345834	0.308932	0.171746
CTTTGGCTAACTTGGCTGCG_GGGGGGGGCTAGTCCCTCGA_GGTCGCGACGGCTCTCCTCG_GTGGCCTAATATACCGGCGG	3231	HOXD1	No		Single	0.291529	Upregulator	No	-0.0414822	0.624539	-0.0109108	-0.0720537	0.717838	0.53124	0.626138	0.10186
AAGCGTCTGCGCGCGTATTG_AGCTGCGCTACTCCATTTCC_CTCCGCGCCGAAAAACAGGC_GGAACTGGGAATCCCCAACG	388569	ZNF324B	No		Single	-0.291375	Downregulator	No	-0.040513	-0.542236	0.0984657	-0.179492	-0.500572	-0.583901	0.838358	0.107998
CGACTATCCCCGCCGAGACC_CTCGGCTCGGAGACAGGCGG_GAGTCAGCGGCGCCAGAATA_GGGGCGGCCATTACAGGTAG	22835	ZFP30	No		Single	0.291177	Upregulator	No	0.237226	0.345128	-0.0331901	0.507642	0.350196	0.34006	0.547225	0.0820397
CGATAGGCTCGCAGGCCTCA_GGCCTCATAGATAATGATGA_TAACAGAAGGTCATATGCCG_TACCACCCCAGCTAGTTACC	23040	MYT1L	No		Single	-0.29112	Downregulator	No	0.0309845	-0.613225	-0.00510037	0.0670694	-0.581083	-0.645368	0.769025	0.0917701
ACCTGGTCCCACTAGCCCTG_GAAGACGTCTCAGCCAACGC_GCGTAGCCTCTCTAGATGGC_TACCGTCTGTTCCGATTCTG	7564	ZNF16	No		Single	-0.290133	Downregulator	No	-0.388796	-0.191469	-0.344063	-0.433529	-0.205915	-0.177024	0.0917428	0.263912
CTAAACTGCCCAAAATGGAA_CTTAGAATTCAGATGAGCGC_GCACTAGCTGCAATCACATT_TGACAATCTATGTGCAGACC	4618	MYF6	No		Single	0.289917	Upregulator	No	0.79892	-0.219087	0.879242	0.718598	-0.110757	-0.327417	0.0765136	0.307368
ACGTCATGTCCGCTCCAGCT_GGGTCTTTGTCTCGCTGCAG_GTTTAACAACCCGCCCCCTC_TGAGCCCGAGATGCGGAGTT	7697	ZNF138	No		Single	-0.28991	Downregulator	No	-0.266237	-0.313582	-0.247164	-0.28531	-0.294039	-0.333126	0.105642	0.056879
AGCGCCTCCCTGCTCCTCGG_CCCGGGCCCGCAGCTATCTG_CGCGTTTCTTCTGTGCCAAG_GAGAGAGGACCTCCCCGGCC	56751	BARHL1	No		Single	-0.289817	Downregulator	No	-0.226694	-0.35294	0.0255702	-0.478958	-0.411405	-0.294475	0.538193	0.130595
CGGGAACCTCGCTGCCATGT_GAAGCTCCTATTGGCCGTCG_GGCGGCAGGCGAACGACGTG_TTTGAAGGCCTCGCAGTGCT	7566	ZNF18	No		Single	0.289774	Upregulator	No	0.187309	0.39224	0.21671	0.157908	0.406796	0.377683	0.253782	0.134735
AGCATCGGGTTAAAAATCAG_CCCGAGGCAAGTCCACGCCA_GACAAGGATGTGCGCGTGCG_GCACGCGCACATCCTTGTCC	79673	ZNF329	No	P1	Main	-0.288643	Downregulator	No	-0.0737212	-0.503564	-0.0123951	-0.135047	-0.518873	-0.488254	0.533506	0.0735274
AGGAAGCTGGGGTACCCGCG_CCGGAGGCGGGGCCGAAAGA_GAATGAAACCCTGGCGGTAA_GCAGGCGTTGCGAGCTTGGA	339344	MYPOP	No		Single	-0.288571	Downregulator	No	-0.437352	-0.139789	-0.488709	-0.385996	-0.144152	-0.135426	0.128402	0.341527
CTTGGAAGGTCCTCGGGGGT_GAGGGGCAGCCAATCGTAGG_GGTGCAGTGAGTAGGATGAC_TTTCCAACGCCCCCTACGAT	6097	RORC	No	P2	Other	0.288441	Upregulator	No	0.302312	0.274571	0.282002	0.322621	0.257275	0.291867	0.106263	0.096328
CCACACGCACAACTGGAGAT_CCGAAGGCAAAGGGTTGGTT_GGGAGCCTTTGAAAAGCCGT_GTGTCAGAGACCGGAGTTGT	79727	LIN28A	No		Single	-0.288256	Downregulator	No	-0.414417	-0.162094	-0.52646	-0.302374	-0.236878	-0.0873098	0.178737	0.304506
AACTGCAGTCGCCGCCGGCG_CTGGCTCACGTGTCAGTCCG_GGGGAGCGAGGCGCGAGCAT_TCCTGGCGCGCGGGCGCCGG	4605	MYBL2	No		Single	0.288023	Upregulator	No	0.369806	0.206241	0.111159	0.628452	0.151151	0.261332	0.391172	0.31825
CAGGCGCACTGACCGGAGGA_CTCCCCCGGGCACTGAGTAA_CTTGTGGGTCCCTGTCCAAG_GGAGGAAGCTAGTCCTCTCA	126068	ZNF441	No		Single	-0.287899	Downregulator	No	-0.175991	-0.399806	-0.270085	-0.0818979	-0.464777	-0.334835	0.37587	0.164116
ACACCAATGGACACACATCA_CTCCCCGCGTGTGGACGCCA_CTGAGCTGCAAGTTCAAGTG_GCCAATGGCCAGTGCGGGGA	53335	BCL11A	No		Single	-0.287877	Downregulator	No	-0.425979	-0.149775	-0.367532	-0.484425	-0.108701	-0.190849	0.117037	0.227938
ACTTCACGTTGGCCTGTCTG_AGGGCTGTGGAGCCTCAATC_GACAGAGAGGAGCCCTCGAA_GCCTCTGATAAGGCAAAGCA	10661	KLF1	No		Single	-0.286963	Downregulator	No	-0.344815	-0.229111	-0.376496	-0.313135	-0.0980467	-0.360176	0.12373	0.345929
CAATAGCTGCACGGCCTCCG_CACTCCAGGCGAGCGTGCGT_CCCCGCACCCCAGTGACATC_GCGGAGGCCTGGCGGAGCGC	9935	MAFB	No		Single	0.286448	Upregulator	No	0.658297	-0.0854019	0.667204	0.649389	-0.0494122	-0.121392	0.0506398	0.375609
GCGGTCTAGGGTCACGGCCA_GGCCCGACGAGCCCTGTAGG_GGCGGGGCTTCTAGCGCGGA_GTCCAATGAAACTTAGCCGG	220359	TIGD3	No		Single	0.286325	Upregulator	No	0.324358	0.248293	0.15112	0.497596	0.188693	0.307893	0.321667	0.158008
CAGTTCCCAGGATTCCGCAG_CGGAAGTGCCTGCGAGTATC_TGTTTCCCCTGCGGAATCCT_TTGGACACTTCCACATCAGA	10780	ZNF234	No	P1	Other	-0.286323	Downregulator	No	-0.403017	-0.169629	-0.528274	-0.277759	-0.15842	-0.180838	0.207458	0.147245
ACGCACGCACACCCGAGCTC_CCGGCCGCTGCCCGCTTTAA_GTCCCTCCCGGGCTAGGCGG_TGGAGCCGCGAGCGAATCGA	2309	FOXO3	No	P2	Other	0.285749	Upregulator	No	0.189366	0.382133	0.138915	0.239816	0.428124	0.336141	0.279451	0.154963
CACTCTGGGTTGACTAATAT_CGCGCACAGCGAGCCAGAGG_CGGGTCCCCGAAGAGATCCT_TAGCCCAGGGGTGGTCAAAG	151126	ZNF385B	No		Single	0.284936	Upregulator	No	0.75358	-0.183708	0.832538	0.674622	-0.171268	-0.196149	0.0801275	0.13683
GCGGAGGCTGGGCCATTATG_GCGTCCGGGCCTGAGTTTGG_GGCCGCTGCTTCAGGTCGGC_GTGGGCGGCTGAATGGCCAG	79149	ZSCAN5A	No	T2	Other	0.284289	Upregulator	No	0.702192	-0.133614	0.757087	0.647297	-0.156509	-0.110719	0.0691946	0.20455
ATCCCCCTGCGTGGGTCAAA_ATGGGCAGTGCGGGAATCGT_CCCGCCAATCAGTGGAGTCG_GTGCCCGCGACTCCACTGAT	7769	ZNF226	No	P2	Other	0.284064	Upregulator	No	0.362228	0.205899	0.356637	0.36782	0.154838	0.256959	0.123898	0.225283
CCAGCGTGGCAACACGGGAC_CGCGCTCAGCCAATTAGACG_GCGGAAATACCCCAGCGCGT_GGAGGGGCTCGGCTGCACCG	6772	STAT1	No		Single	-0.283991	Downregulator	No	-0.0326157	-0.535365	0.0299565	-0.0951879	-0.640548	-0.430183	0.727199	0.156127
AAGCGGGAGGAACATCTCTA_GCTCGCTGCTGACGCACTAC_GGCTTGGCGGGAAACAAAGC_GTAGAGGGAGACGTTAGGGA	91392	ZNF502	No		Single	-0.283952	Downregulator	No	-0.180777	-0.387127	-0.187924	-0.17363	-0.293273	-0.480981	0.246014	0.163062
AGGTCTGCGGGAAGAGAATG_CTCGCGCGGCCCCAACCGGG_GGTCGGATCCCCAGCTGAGA_TGACTCTGAGAAACCCTCGT	22809	ATF5	No		Single	0.283784	Upregulator	No	0.524128	0.0434407	0.505469	0.542787	-0.0151187	0.102	0.0474281	0.646396
CTTATCCTATCAAACATAAA_GTGGGACATCAGGGTGTGTC_GTGTAAAATTCCTCTAGGCG_TCGCCTTGAAGGGTTGTCAA	503582	ARGFX	No		Single	-0.283293	Downregulator	No	-0.757094	0.190508	-0.591253	-0.922935	0.0922649	0.288751	0.141395	0.321865
AGGGTGCAGCACGGTGCGCA_CGAAGCAGCGCTACAGAAGT_CGCGAGAGACAGTAACTGGA_CGGTAAAGGCGCTCCGAGGA	10847	SRCAP	No		Single	-0.283074	Downregulator	No	0.0426498	-0.608798	0.162843	-0.077543	-0.529529	-0.688067	0.812671	0.118631
GCCCTCTCTTAATTACTCAT_TGTACCTGAAGAGGTCTAAT_TGTGGCACCTATAAAGAAAA_TTTGCCTGACAGTGCAGTCT	9095	TBX19	No		Single	0.28236	Upregulator	No	0.483623	0.0810974	0.48204	0.485206	0.0709071	0.0912878	0.0546346	0.326029
CGAAACGCAGAGACTCTAAC_CGCCGGCCGAGTGCCGGGGG_GAGGCCGGGACGCGCCCACT_GCGCACCCTGAGAGAGACGT	6932	TCF7	No		Single	0.281998	Upregulator	No	0.46919	0.0948058	0.624608	0.313772	0.0727306	0.116881	0.209902	0.194544
CCCCTGCCTGAATAGAACCC_CTCAAGCCCCGCCCCCCAGT_GGGAGTTGGAAGCAAAGGTC_TGTGCGTAGGCGGGGAAATC	134187	POU5F2	No		Single	0.281553	Upregulator	No	0.336783	0.226323	-0.0956728	0.769239	0.253814	0.198832	0.580108	0.0952089
ATCATACAGAATTGTGTGCC_CAGCCATGTGCCACCATGCA_GATAATAAAGTATAAAATTG_TAGCCATGCATGGTGGCACA	163223	ZNF676	No		Single	0.281505	Upregulator	No	0.281505	NA	0.334215	0.228795	NA	NA	0.194062	NA
CCAGGATGACTATCCCTGGT_CCTATCCTCAAAAGCTCCCC_GCCAGCTTAGTCCACTCCCA_TAGTGCTTGTCCACCCCTGG	728361	OVOL3	No		Single	-0.28133	Downregulator	No	-0.257767	-0.304893	-0.198283	-0.317251	-0.380545	-0.229241	0.173064	0.160027
CCCCGCGCGCGGGATCCGCG_CCCGCCCGGCGCGAGCAGGA_CCGAGATTTGGGGAAAGGCG_GGCGACTCGGGGAAGAGACG	79191	IRX3	No		Single	0.281191	Upregulator	No	-0.0550688	0.617451	-0.0396539	-0.0704837	0.515608	0.719295	0.493537	0.113352
CCGCTGGGGCAGGCCGTACC_GACGCGAAATCGGAGACTCT_GCCTGCTTGGTGCTCGAGTG_GGGGCGCTGACGTCAGACCC	390874	ONECUT3	No		Single	-0.279263	Downregulator	No	-0.34447	-0.214056	-0.42781	-0.261131	-0.126665	-0.301448	0.162959	0.350696
AGGGCGCCCTGCTACTGTAC_CGGCCCTCACCCTACAACCC_GCGGGTGGGCGCGTACAGTA_TCCCGCAGATCTCGCGAGAG	5813	PURA	No	P2	Other	0.279258	Upregulator	No	0.583959	-0.0254432	0.380274	0.787644	0.0578884	-0.108775	0.220543	0.842314
AACTCCCGCGCCCCGGGTGA_CCCGTAGGACCGCACGCCCG_GAAAGTGCGAAACCTCGCGA_GAGGCGCTGCAACAGAGTCT	100289678	ZNF783	No		Single	0.27912	Upregulator	No	0.0546429	0.503597	0.00819914	0.101087	0.416524	0.59067	0.559139	0.111826
ACCCTCATCCAAAATGGCCG_AGCGGGTGTATAATCAGAAA_GAGGCCAGCTCACTCCCGCG_GCACGACTGCGTAGGGGCAA	92595	ZNF764	No		Single	0.279075	Upregulator	No	0.279053	0.279097	0.577775	-0.0196683	0.230338	0.327856	0.526349	0.147764
AGGCCCCTCGAGCCTCGAAC_CGGACTTTACCACTGCTACG_CGGCCAGTGAAAAAATCTTG_TTGCTATTCGGTGACATAAG	604	BCL6	No		Single	0.278884	Upregulator	No	0.263508	0.29426	0.316138	0.210878	0.294656	0.293864	0.166131	0.0435971
ACGCACAGGAAAGCCTCAAG_GCTAACACGCAGAAACTGCC_GGGGTCCGCTCACTCCGACG_TCAGCCTGGTGAACCACCCC	6775	STAT4	No		Single	0.278845	Upregulator	No	0.474074	0.083615	0.604296	0.343853	0.234977	-0.0677468	0.19434	0.681067
CACTCAGGGCACGAGAAGGT_TAATATATGGCTCTTCACAA_TGGAGCGGACAGGACGGCTT_TTTCTGGTCTTTGAGCAGGC	148206	ZNF714	No		Single	-0.27871	Downregulator	No	-0.419526	-0.137895	-0.599055	-0.239997	-0.104658	-0.171132	0.267343	0.22381
CGCGGGGCACTGACCCGCCG_GCCGCGCGGCCTCGCCTCTT_GCCGGAGAAAGGGAAAACGT_GGCAGGAGGAGGGGAAGCGC	1112	FOXN3	No	P2	Other	0.278534	Upregulator	No	0.286136	0.270932	0.370358	0.201914	0.192959	0.348905	0.234177	0.217247
CAGGGCTGGTCGCCTAGTAA_CGGTCAGCTGCGGACTGCAA_GCAGCCCGCACAGGAGCGAA_GGTGCATGGTGCTCTGGGAT	84678	KDM2B	No	T2	Other	0.278402	Upregulator	No	0.544462	0.0123427	0.61212	0.476804	0.0634998	-0.0388144	0.0999933	0.878346
AATCAAGTGCGCAGCTACAG_ACTTAGGATTGAAACGGGTG_GACTCGCCTGAAAACGCTGC_GCACCTCTAACCAATCTGCT	728927	ZNF736	No	P1	Main	0.277879	Upregulator	No	0.273636	0.282123	0.42172	0.125551	0.258093	0.306153	0.332889	0.21916
AGCAAACGACAGAGTCTGTC_TCAGAAACTGAGTGAAAACG_TCCCGCGGCTCTCCTCCTGT_TTTCAAGCACTTTGTGAGTA	80317	ZKSCAN3	No		Single	-0.277641	Downregulator	No	-0.307141	-0.248141	-0.53332	-0.0809622	-0.334335	-0.161948	0.41851	0.286063
CGACAAGGACGCACGACACG_CGGGTGCGGCCACGCAACGA_GCTCGGGACTCGCACAAACT_GGGTCACGTGGCTCTACGGC	140628	GATA5	No		Single	-0.27729	Downregulator	No	-0.09252	-0.46206	-0.0803936	-0.104646	-0.54793	-0.37619	0.430355	0.120089
CAGACTGCCGGCTCCGAACG_CGCGCCTGACGGTCGTCCAT_CTGGGAAGTCGGGCGCTCTG_GGAGAGGTGCCAGCCCGTCG	7752	ZNF200	No		Single	0.276734	Upregulator	No	0.737156	-0.183687	0.798589	0.675723	-0.12829	-0.239084	0.0700453	0.223423
CAGGTAGCGCTGAGCACAAG_CATCGAGGCCCCTGGCCCAA_GGGCCACGACGCATTTGGAA_TGTCACCTAATATAGTCATA	1482	NKX2-5	No		Single	-0.276705	Downregulator	No	-0.478874	-0.0745368	-0.477504	-0.480243	-0.088074	-0.0609996	0.0965947	0.200624
AGGGGAAACGGGGCGAAGGC_CTGGAGGACTCAGCACTCGG_GAAGGCGACGAGGCGCGGAC_TGCACCGGGAAGACCGTCCT	8629	JRK	No	P1	Main	0.27573	Upregulator	No	0.220332	0.331128	0.16282	0.277845	0.391721	0.270536	0.219434	0.155927
AGACGGAGGGCACCGTACTC_CCGCCAATCGGAAGGCTCGG_CCTTAGCTCGTAAGCGTCTG_GGGACCCAACGGAACCGGAA	57684	ZBTB26	No		Single	-0.275585	Downregulator	No	-0.302153	-0.249016	-0.195785	-0.408522	-0.276866	-0.221166	0.230058	0.132138
CTCGCTTCTCTCCACCATGG_GCAGGCGCGCGGCAGCTCTC_GCTGGGCTGAATTTCCCCGA_TGCCTAGTATTAGCCACGAG	30009	TBX21	No		Single	0.275506	Upregulator	No	0.192113	0.358899	0.230455	0.153771	0.394594	0.323204	0.210034	0.0919959
CCTCCAAGGCGCGCCCTCCG_CGCCGCAGCCACTTCCGGCA_CTTCCTAGGAAAGTGACTTC_GCGAAATTTCACCTGCCAGC	23300	ATMIN	No		Single	-0.274962	Downregulator	No	-0.332285	-0.217639	-0.46237	-0.2022	-0.139698	-0.295579	0.268786	0.306866
CCGCCCGCGAAAACCCTGAG_CCTGAGTAAACTCCAGCGGG_CTGCATACCCAAGTGCGGGG_TAAATGAGGGCGCGTGACGC	254251	LCORL	No		Single	-0.274828	Downregulator	No	-0.355206	-0.194449	-0.249629	-0.460783	-0.231021	-0.157878	0.209733	0.183187
AGGAATGGAACAGTCCCGCG_AGGGACGGGCCGAGCGGGTC_CAGGGAGGTAGGTTGTCGTG_TGGCGGCGGTTGGTGGCCGT	55870	ASH1L	No		Single	0.274751	Upregulator	No	0.19789	0.351611	0.249063	0.146717	0.348239	0.354983	0.265331	0.0694164
CCGTACGCGCCTGCCCTGAC_CGCCGGGCTCGGCCGCTCAT_CGTTCCGCGAGGTTGCGCCC_CTTCTCGCCGACCAATCAGG	29841	GRHL1	No		Single	-0.27472	Downregulator	No	-0.102981	-0.446459	-0.242435	0.0364732	-0.476093	-0.416824	0.62057	0.0758001
AGGCCCCGACAACCAGATTG_GAGGCCTGCAGATAAACCAC_GCGGGTGTCATGTGTGAGAA_TCAACCGAGAACGATAATAG	2735	GLI1	No		Single	0.274541	Upregulator	No	0.321489	0.227594	0.302875	0.340103	0.281645	0.173543	0.112502	0.180058
AGGGCTGGGAGCACCGCATG_CCACCTGCCGCGGGCGGGGT_GCGTCTGGATCCCCCGACTA_GTCCCCGCACCCGGGAGAGC	55888	ZKSCAN7	No		Single	-0.274158	Downregulator	No	-0.411894	-0.136421	-0.285879	-0.537909	-0.174299	-0.098543	0.204724	0.238911
GAGGACTCGTCGTGAGGTGT_GCCGGCCGAGGTTCCACCCG_GGGGCTGGACGGGCGACCGG_GTGCCCGCCTCTGTCGCCAA	92822	ZNF276	No		Single	0.273617	Upregulator	No	-0.0692971	0.616532	-0.0173787	-0.121216	0.623892	0.609171	0.523111	0.0400423
GGGAGCGCGCGGGTCTCTCC_GGGGACCCGCTCCTGAGCGC_GTGACTCCAGGGCCGCGGCG_TTGGACCTGCAACACCGGGA	6493	SIM2	No		Single	0.273561	Upregulator	No	-0.109367	0.656489	-0.0127313	-0.206002	0.54556	0.767418	0.487638	0.114626
CAATAGAGCCGAGAGCAAGT_CGCGCCCGGACGAGTCGGGG_GCGTACGCGGCCCCTGGGAG_TCTGATTAGCATAGGACCCC	2101	ESRRA	No		Single	-0.273494	Downregulator	No	-1.03151	0.484524	-1.20579	-0.857235	0.491743	0.477306	0.115384	0.0281406
CTCCCACTGCCCAGGTATGA_GGAAAGCTAAGGTTTACGGG_GGAGACCGAGAGCGCGCAGG_TGTTGATGCCTGGATGGACC	9580	SOX13	No		Single	-0.273084	Downregulator	No	-0.684393	0.138225	-0.465788	-0.902998	0.339715	-0.0632662	0.206846	0.648243
ATGTAGTCTGCACTTTCTAA_GAGGACGGCCAAATCATCAG_GGGCAGTTAGTTCCCAGATG_TGGGAACTAACTGCCCAATG	7587	ZNF37A	No		Single	0.272859	Upregulator	No	0.262562	0.283155	0.323331	0.201792	0.307638	0.258672	0.191609	0.136081
CACCCAAGCTGGCCTCGAGC_CTTGTCGAGGCCACCTCGAA_GCGGCACGGGCTAGGCATGC_GGCCCGGCTCGCCTCACGTG	2637	GBX2	No		Single	-0.271405	Downregulator	No	-0.205994	-0.336816	0.161608	-0.573596	-0.351081	-0.322551	0.680085	0.0466252
CTGCGGCCGCGCGTCCCCAT_GCCCGCCCACACACCCGCGC_TCGCGAGTGTAAAGCTCCCG_TGGGAGTCGGAAGGAGTCGG	2034	EPAS1	No		Single	0.270655	Upregulator	No	0.305354	0.235956	0.364586	0.246123	0.159059	0.312852	0.146713	0.20689
CAGCTAGCAGAGCGCAGCGG_CCGTGCGGCAAACCTGTCCT_GCATGAGGCGCGCACAACCA_GGGCACGTGCGACCGGAGAG	26013	L3MBTL1	No	P2	Other	-0.27017	Downregulator	No	0.182112	-0.722451	0.158433	0.205791	-0.919029	-0.525874	0.20024	0.175612
AACCGTCCGTCAGCGAGGGG_CGGGCGCCGCGGAAAACCCG_GACACGTCGCACCAAGCTGC_GCCTGGCAGCGCCTTAGGCG	3607	FOXK2	No		Single	-0.269768	Downregulator	No	0.029424	-0.568959	-0.0321633	0.0910112	-0.683388	-0.454531	0.780952	0.132987
CTACCTCGGCCGACAGTCGG_GACGATCAAAACTTCTGCGA_GCATCCCGGCGCAGGGATAC_GCGAGGCCAGACTGCGCGGA	4010	LMX1B	No		Single	-0.269027	Downregulator	No	-0.129563	-0.408491	-0.252644	-0.00648082	-0.495823	-0.321159	0.531822	0.182599
CCTGTGGGCCTTTACAAGGG_CTCAGCCGGACTGTGCACTG_GGAAGGGACCCAGGGCGTCG_GGGTGTCGGGAGGGCCATCG	100288687	DUX4	No		Single	0.269007	Upregulator	No	0.253414	0.2846	0.28546	0.221368	0.226519	0.342682	0.155264	0.176405
AAAGCCTGAGAACATGGCCT_AAATTTGCTTGTGCGAGACA_CGGGAGATACAGCTTGCATT_GAGACTCACAGGTCCCGCTC	7576	ZNF28	Yes		Single	-0.268796	Downregulator	No	NA	-0.268796	NA	NA	0.0134229	-0.551015	NA	0.521722
ACGCAGCTGGAGCGACAGGA_GACAGAGGGTGATCAGTTGC_TGCTCAAAGGACCAGAAGCT_TTCAATGCAAACACCCTCTA	353088	ZNF429	No		Single	-0.268257	Downregulator	No	-0.363555	-0.172959	-0.375815	-0.351294	-0.0875645	-0.258354	0.124737	0.383883
AAACCCGAAAAACAGCGGCT_ACAGGGCAGGTCTCTCCGCC_AGAGACCTGCCCTGTAGAAC_CCGCGTCTGCCGGTTCTACA	388559	ZNF888	No	T2	Main	-0.267697	Downregulator	No	-0.378346	-0.157048	-0.425771	-0.33092	-0.210437	-0.103659	0.119886	0.292314
ACCCCTGGAAGACCCCCCGG_GACAAAGGCGTGTTCATCAG_GGGGACACGGGTCACATCTC_TAAGCCCTCATTGATCAGGG	57167	SALL4	No		Single	-0.26768	Downregulator	No	-0.110261	-0.425099	0.0373402	-0.257863	-0.368509	-0.481688	0.62454	0.147742
AGTCTCGGTCAATTTGACTC_ATGGTAGTCCAGACGCTCAG_CGTCGCGGTCAGTTTGTCTC_GCAACCTCACAGTAACGGAG	7768	ZNF225	No		Single	0.267387	Upregulator	No	0.124115	0.41066	0.196247	0.0519827	0.492118	0.329202	0.364159	0.14147
CACCCCCGGGAGGGCACGCT_GCCAGCAGAGCGAGCGGTGA_GGAGCCGGGGTGCTTGGAGC_GGTCGGGCCGCCTTTCGCAC	6670	SP3	No	T1	Main	-0.26734	Downregulator	No	-0.496613	-0.0380665	-0.277232	-0.715993	-0.014684	-0.0614491	0.271887	0.644987
CGATGGACCCAGTTTGACCC_GGCGCGGGACTGACAGCCCC_GTAGCGGTTACGCTGAGCGC_TCGCTTTCGATTGGCCTCAA	59269	HIVEP3	No	N1	Main	-0.267059	Downregulator	No	-0.135639	-0.39848	-0.177934	-0.0933444	-0.36567	-0.43129	0.348903	0.103297
ACATGCAATTCCTTACTCCG_ATCAGATGTCTGTTTCAAGG_CCGGGGACCGGCTGCAACCG_GGCGTGAATGGAGCGAGCTG	7023	TFAP4	No		Single	0.267055	Upregulator	No	0.221196	0.312914	0.353148	0.0892447	0.246732	0.379096	0.35582	0.158802
GAGCGAGAGGGGCCGGCCGA_GATAGGGCCAGGGCCACAGA_GCGGGGCACGGTGCAGACAA_GGGGACAAAGGCCTGCCCGG	140467	ZNF358	No	P1	Main	0.266944	Upregulator	No	0.22391	0.309979	0.196714	0.251106	0.134729	0.485229	0.168634	0.341177
CCGAGCCCACGAGCCCCTCG_CGGGCACTCCCAGAAACCTC_GCGCAGGCGTCAGACGCTCA_GGGAAATGTAGTCCAGCGCT	147923	ZNF420	No		Single	-0.266727	Downregulator	No	-0.29641	-0.237043	-0.292457	-0.300364	-0.192651	-0.281435	0.154368	0.154438
AACGTAGTCTGGGCCGCTTG_ATCTGGTAAAAAATTGGACA_GGAGATAGTCCTTCAAAAGC_GGTGCAGCGCTCGCACCACG	220992	ZNF485	No		Single	0.266409	Upregulator	No	0.338157	0.194661	0.279082	0.397232	0.0970762	0.292246	0.155392	0.320527
AGAGGATTCTGAAGTACCGC_CGCTGGCAGGCGCGCGCACC_CGTGTCTCGCGCTTTCTCGG_CTGTACACACACTGCTCGCG	93986	FOXP2	No	N1	Main	0.266401	Upregulator	No	0.258337	0.274464	0.289642	0.227033	0.258017	0.290912	0.186133	0.134197
ACGGCGGGGGAGATCCTAGC_GAGGCTCACGGGTGAGTCAC_TCGGCGGCCCGAGCCCGGAT_TGTGAACAAAGCGTGATCAG	7071	KLF10	No	P2	Other	0.264675	Upregulator	No	0.247264	0.282086	0.227769	0.26676	0.240548	0.323624	0.143996	0.230163
ACGGGTGCCTGATTGGCTGG_AGCCAATAGCCGAGGGGGGA_CCCCGCGGGCTGCTCCGATA_TAACGGGAACTGCCACCCCG	285971	ZNF775	No		Single	-0.264513	Downregulator	No	-0.101675	-0.42735	-0.109026	-0.0943246	-0.406232	-0.448469	0.211953	0.125929
AGGAACGGGAACGTTCGGGC_GGCGCCCTCCCTTATCGCCT_GTCTGAACGGCCCCACGTCG_TGGTCCGCAGAAACGAACGA	201514	ZNF584	No		Single	0.26428	Upregulator	No	0.348432	0.180128	0.513383	0.183481	0.19964	0.160615	0.304239	0.281475
ACCGCACGTGGGCGCTGCTG_GCAACCCAATAGCCTAAGCT_TATGGAAACTTCAGTGGACG_TTGACCTCTTCACACAATGT	30813	VSX1	No		Single	-0.264047	Downregulator	No	-0.509121	-0.0189731	-0.229573	-0.788669	-0.0931691	0.0552229	0.322617	0.862515
CAGCGGCCGTGCCCACGCGG_GCGGTGCCGCGGGATCTCTA_GGCGGCGCGCAGGGACCGCT_GGGGCAGTAGAGCAGGTAAC	5326	PLAGL2	No		Single	-0.26387	Downregulator	No	-0.114391	-0.413349	-0.0269492	-0.201832	-0.404994	-0.421705	0.47596	0.069361
AGAGGGGGCGCGCCCCGGGA_CCCAACCCCGAGGAGCGAGG_CGGGGCTAGAAAAGGCGGCG_GGACCCCCAGCCCACGTTGC	1052	CEBPD	No		Single	0.263792	Upregulator	No	0.394318	0.133266	0.401735	0.386902	0.170549	0.0959822	0.0679253	0.26135
CCTCGCTCCCCAGTTCGCGG_GCCTCCGGCAAGTTGCGTCC_GCGGCCCGCAGACGGCGAGG_GGGCCCGGCCGCAGCCCAAG	6666	SOX12	No		Single	0.263659	Upregulator	No	0.705877	-0.17856	0.701364	0.710391	-0.278856	-0.0782643	0.0482916	0.344466
CGACTAAAGCTTGCAAAGCC_CTGCACACGCTAGGTCCGCA_GCGCCCACCGCCATGCACTG_GGGGATGAGGCCGAGCCCAC	90485	ZNF835	No		Single	-0.263647	Downregulator	No	-0.488496	-0.0387978	-0.683261	-0.293732	0.0925995	-0.170195	0.244904	0.844264
AGAGGGAGCTACAATTGTGG_AGGCGCGGCCAGCCAATCTG_CCGCCTGCCGCCGTGGTGGA_GTGACAGTGTGGTAAAGGCG	221833	SP8	No		Single	0.263241	Upregulator	No	0.877448	-0.350967	0.941944	0.812953	-0.0901049	-0.61183	0.0576193	0.410176
AAGTCCTCGCGGGGCTCGCT_CCCGCCTTCTCCATGACCGA_CGGCGGAAGTGGGATCTCCT_TTGGCCATCGGTCATGGAGA	7760	ZNF213	No		Single	0.261886	Upregulator	No	0.157489	0.366282	0.159306	0.155673	0.284052	0.448512	0.208436	0.154434
ACAGCCGAAAAACAGAATCT_ACATGGGCCTGCCGGCCACT_CGAATTTAGATTGACTCCTT_GGAGTCGCCTTGGAAGCCAC	55628	ZNF407	No	N1	Main	0.261616	Upregulator	No	-0.0471663	0.570399	-0.0778171	-0.0165156	0.561795	0.579003	0.587782	0.0435544
CAGCGCGGGAGCGACCCGGA_CCGCGCGGCGTCCACACCGC_GCGAGCGCGCCCGTGGGGAA_GCGGGCGGCGGCCGGATCCA	56731	SLC2A4RG	No		Single	-0.261531	Downregulator	No	-0.147031	-0.37603	-0.160166	-0.133897	-0.4685	-0.28356	0.183529	0.165636
AGCCCCCGGCTCGGGAACTT_CAGTAAGACCGCTTGACTCA_GCCCCTGGATGAAGCACACT_GTATGAGGGAATGCACACGG	9839	ZEB2	No	P2	Other	-0.261513	Downregulator	No	-0.242953	-0.280073	-0.152522	-0.333384	-0.304911	-0.255236	0.281628	0.13784
CAGGGGCCGCTATATAGCCG_CTGCCAGCTCCAGACGTCAG_GAACCCGGGACGCCCCCGCG_GCAGGAGCGCTCGAGAAAGC	122953	JDP2	No		Single	0.261391	Upregulator	No	0.519473	0.00330813	0.0184362	1.02051	-0.0205674	0.0271837	0.489526	0.932881
ATGGCCCAGCTCACGGCCAC_CGGTGGCCAAGCTCCGCCCC_GGGGCCTGGCAGCTTGCAAC_TCGGGGAGCCCCGCCCCGTG	9603	NFE2L3	No		Single	0.260865	Upregulator	No	0.453312	0.0684183	0.410484	0.49614	0.0748689	0.0619676	0.0767568	0.562095
CGGGGGCAGGACAAGTTCTG_GAGTGCCCTGCGTTCGGGGT_GTTGAGGCGTAGACAAAGCC_TGGGTTGCTAAATAGTTGTC	117581	TWIST2	No		Single	-0.260649	Downregulator	No	-0.368324	-0.152974	-0.406136	-0.330511	-0.119284	-0.186663	0.140112	0.337271
AGGCCCGGACGAGGCTTCGT_CCACTTCCTAGGCGGCGGAG_CTTCCCGGCGCGGAGGGATC_GACTGGGAGGAGCCGCACCG	6938	TCF12	No	P1	Main	-0.260632	Downregulator	No	-0.241116	-0.280148	-0.173697	-0.308535	-0.238277	-0.322018	0.24586	0.231877
AATCGGCGCGCAGCCCCCCG_GACTATCAGGCGCTGTGCCG_GCGCCTCCGCCCAACCCTCT_TTCACTTGGCAGCGCGGACC	390010	NKX1-2	No		Single	-0.260142	Downregulator	No	-0.0845606	-0.435724	-0.0371359	-0.131985	-0.469433	-0.402014	0.449479	0.0740201
ATCGGGATAAATTAGTGAAA_GTTATAACAGCATTCGCTCG_TCCGCCTGTTAGTCGGGAAG_TTCCTAGTATAGCTCCCGAG	57507	ZNF608	No	P1	Main	0.258814	Upregulator	No	0.000102408	0.517526	-0.0614493	0.0616541	0.534321	0.500732	0.999307	0.103265
AGGTCCGCTGTCACGCTCGG_CAAGAGCGAAAGAAGCCGGT_CGCTACCAGCCCCATCGGCG_GCAAGCCGAGTGTACGGGAA	284695	ZNF326	No		Single	0.258181	Upregulator	No	0.265622	0.250739	0.66391	-0.132667	0.209995	0.291484	0.627055	0.255415
ACGGCGCCGAGCACGTACAA_AGTGGCGCGAGAGAGCCCGA_GGTCACGTGGGCGCCGCGAC_TGCTGCCCACTTCCCGCTCG	23036	ZNF292	No		Single	0.257939	Upregulator	No	0.226871	0.289008	0.172232	0.28151	0.366632	0.211383	0.243695	0.238519
CTGGACGGAACCGTGGGCGA_GGCTTGAGTTTCAGGCACGT_TGCCGGACAGTGCCTGGGGT_TGTGCCACCGCCATCTTTAC	54811	ZNF562	No		Single	-0.257844	Downregulator	No	-0.418269	-0.09742	-0.447576	-0.388961	-0.0448961	-0.149944	0.0921415	0.374135
ATATCCAATGACCAGGGCTC_CCAACGGTCCGTCCGGAAGG_GTGGCTAGAACCGATCAGTC_TGCCGTCACTCAGTTCTGAG	7568	ZNF20	No	P2	Main	-0.257795	Downregulator	No	-0.023281	-0.492308	-0.182864	0.136302	-0.484022	-0.500595	0.910547	0.0506215
AAACTTGGGACTCTTGGCTG_GCTCAAGACCGGGAGACACG_TGCGCCCTTCCACCATCCTC_TGGTGGAAGGGCGCATAATG	201181	ZNF385C	No	T1	Other	-0.256518	Downregulator	No	-0.334074	-0.178961	-0.458931	-0.209218	-0.175421	-0.182501	0.258642	0.319819
CCAGCCCGAGGGATATTTGA_CTCTCCCGGGCCCATCTGAA_CTGTGCGTAGCAGTGTTGAC_TACGTCACTCAGGCCTTAGG	199692	ZNF627	No		Single	0.256254	Upregulator	No	0.228075	0.284432	0.130853	0.325297	0.322609	0.246256	0.295663	0.119676
ACGGCGTAGCCGGAAGTCAG_CGTAGTGTCGCGAGATTTCA_TAGTGATGTCATAATAACAG_TGTTGAGTCTGGGTATTGGG	58487	CREBZF	No		Single	0.255947	Upregulator	No	-0.137372	0.649266	-0.335414	0.0606709	0.608153	0.69038	0.621954	0.0448324
CGGGAAGCCGCGCTTCTGAT_GGGAGCGTTGCGAACACGCG_TACCCAGTCAGGACGGGCGG_TGCCCAATTTACAGCGCCAG	148254	ZNF555	No		Single	0.255853	Upregulator	No	0.326004	0.185702	0.403092	0.248916	0.275072	0.0963328	0.166003	0.307111
CAGGAGATGTAATGAGACAC_GCGGGCTCTTCAATATGGCA_TGGAGTCACCGAGGAGCTAA_TTCACGCTAGCACCACTGAT	442319	ZNF727	No		Single	0.255551	Upregulator	No	0.313851	0.19725	0.348561	0.279141	0.184815	0.209686	0.106877	0.0761366
ACTGATTGGCCGAGGCACGC_CCCCGCCTGGCTCAGATCGC_CTGAGCGGACAGTACTAGGA_TGCACCGAAGGCCCGGTAGG	10655	DMRT2	No		Single	0.255036	Upregulator	No	0.0778593	0.432212	0.0979671	0.0577515	0.823688	0.0407366	0.340834	0.470053
ACTGCGCGTCACCTAGACGG_AGCTGCTGCGGCGACTGCAA_CACGTGACGGTGTCAGCCAA_GAATGTACAGTGCGCAAGAG	3198	HOXA1	No		Single	-0.254765	Downregulator	No	-0.0550234	-0.454507	-0.110314	0.000267198	-0.463101	-0.445913	0.553324	0.0549037
CTCCCCGCGAGCACGGGGGA_GACTCCCTGCGGTTGCCCAG_GCGTTCCGCAAGATTCGCAA_TGTAGTCCCGCACCCGCCCG	4601	MXI1	No	P2	Other	0.254714	Upregulator	No	-0.0110798	0.520509	-0.0385008	0.0163413	0.340992	0.700025	0.860645	0.217332
GATGGATCGCTGCCTCCCAT_GCAGCTGAATAAGGCGGTAC_GCCTCTGACAGAGCTCAATT_GCGAGGGAGACCCGCGGGAA	2115	ETV1	No		Single	0.254489	Upregulator	No	0.180557	0.328422	0.161303	0.199811	0.193259	0.463584	0.15821	0.260259
GAAGTGGAAGCCTATCGCTG_TCGACCCCGGAGACCGGAAG_TTCCAGCCCGCGGGGTGCAC_TTGATCCCAGCATACTATGG	284323	ZNF780A	No		Single	0.254387	Upregulator	No	0.0347785	0.473995	0.136097	-0.0665395	0.482	0.46599	0.812356	0.052206
AAATCATTAAATAAGTTCTC_CTTATCCTATAAAACTATAC_GACACCCTTGATACCAAAAC_TATATTTAAAACATATGCAG	140612	ZFP28	No	N1	Other	-0.253981	Downregulator	No	-0.633015	0.125052	-0.598836	-0.667194	0.14386	0.106244	0.0790034	0.282446
AAGAGCCCCGAGATCCGCCG_CGCGCGGATCCGGAGCCAGG_GGCGGCGCGGGGTGTGCGAG_TGATTAAAAGGCGAGAGCGC	25925	ZNF521	No		Single	0.253913	Upregulator	No	0.456472	0.0513545	0.514297	0.398647	0.0573897	0.0453192	0.097532	0.247782
CGGGGGTCGCCCGGTAGGTG_GAGAAGCAGCAGACCGTGAA_GCGTCCGCAGCTCCTCAGCC_GGGGCGCGGAGCCGCCAAAT	3642	INSM1	No		Single	-0.25322	Downregulator	No	-0.148013	-0.358426	-0.0219689	-0.274058	-0.341314	-0.375538	0.475985	0.0738922
AGAGACAGACTCGTGCCTCC_CCCTGACTGAAAATACCTGG_GCGTAACCTTACACACCAGA_TGTCACTCAAATTCTGAGCG	654254	ZNF732	No		Single	0.252931	Upregulator	No	0.821267	-0.315405	0.924481	0.718054	-0.394096	-0.236714	0.0895079	0.172168
ATAATGAGGGGCATTCCCAG_CTTGCAGTGACAATTAACGG_GAGCCATGGCCAGGGTTGTA_GTCACTGCAAGATCATAATG	146050	ZSCAN29	No	P1P2	Other	0.251395	Upregulator	No	0.184852	0.317939	0.327766	0.0419382	0.25971	0.376168	0.453529	0.158905
AGCCAAGCTGAGATGAAGAT_CAGTGGGAGTGAGAGATGGC_GGCCCTGCAAGGTCTGACAA_GTCCTCCCGTCCAGCCATCT	257101	ZNF683	No		Single	0.250137	Upregulator	No	0.916421	-0.416148	0.971704	0.861138	-0.337922	-0.494374	0.0501731	0.131375
GAGCCACGGCTCTCTGGGCG_TAGAAGCGCGAGACTTCTTT_TGTTCTTGTGTCATTAAACC_TTCTGCCGCGCTAGGACGAT	65251	ZNF649	No		Single	0.250061	Upregulator	No	-0.079214	0.579335	-0.186859	0.0284307	0.518201	0.640469	0.621978	0.0704552
CCCAAGAGCTATAAATATTT_GCCCCCAACAGCATCTGCAG_GGCACCGAGGCCCACTCAGC_GGTGACTCAGCCCAAGTGGA	100125288	ZGLP1	No		Single	-0.249843	Downregulator	No	-0.48922	-0.0104656	-0.353726	-0.624713	-0.0943755	0.0734443	0.183469	0.930112
CGAGGGCTTCCACAATTAGC_GCCACCCAAAGGCAACTCAG_GGGCTGGGGCCTTTATCATT_GGGGTCCTGAAACCTGACCA	8928	FOXH1	No		Single	-0.249496	Downregulator	No	-0.115926	-0.383066	-0.081012	-0.15084	-0.387945	-0.378187	0.29672	0.0344685
AGCCCCTTGGCGGCTAACTG_AGCGGGGTCACCGCGATCCC_CGGCGGACACGGCCCGATCG_CTGGAACTACACTTCCCGGG	100289635	ZNF605	No		Single	0.249486	Upregulator	No	-0.00455884	0.50353	0.120783	-0.129901	0.561523	0.445538	0.977679	0.12634
GACGCCGTTCCGGCCCCCTT_GAGCGCCGGGAGCCGTGGTT_GCGCCCCGGCCGCCACAAAG_GGCGGGCCGCTGCCAAGACC	2016	EMX1	No	P2	Other	-0.249235	Downregulator	No	-0.344801	-0.153668	-0.340756	-0.348847	-0.150285	-0.157052	0.0997288	0.156254
ACCTGCGGAGGAAGCCGGTG_GCGGGGCCCAGCAGTTAAAG_GCTGGCGGAGATGTGCGGGG_TGACTCAGCGGCCCATGCTC	3196	TLX2	No		Single	0.249155	Upregulator	No	0.430568	0.0677426	0.432546	0.428589	0.126467	0.00901835	0.0613523	0.511042
CAGGTCTCCCCGGCAAAACC_CAGGTGCCCGACCGCACGGT_GGAAACTGCGCGCGCAGCGG_TCTCGGAACTGTACTCTTGC	147657	ZNF480	No		Single	-0.249088	Downregulator	No	-0.272392	-0.225785	-0.26831	-0.276474	-0.22919	-0.222379	0.162823	0.224461
AAGCGGCTTCCGGGATATGG_AGAAGATGTGATCACACCCT_AGCCTAAGCTGCAGCCTTAT_CCAACTAGGGACGTTGGGCT	9534	ZNF254	No	T1	Other	0.249011	Upregulator	No	-0.0440003	0.542023	-0.0941078	0.00610724	0.533542	0.550503	0.658104	0.0667173
CTGGAAGAGGACGTTGTCGT_GCAGACAACCGCACTCGCAG_GGCTCTCCGACCCAGCTACC_GGGGAAGGATTTGTGGATAT	4613	MYCN	No	P2	Other	-0.248751	Downregulator	No	-0.39157	-0.105933	-0.307146	-0.475994	-0.0611754	-0.15069	0.176973	0.506058
CCCGCGGCCGGCGGTCGCGA_CCGTGACTCCGGTCACTCTC_GGGAGGTGGGTGCTTCTCGG_TGGGCACGGGCGCCCGATCG	56888	KCMF1	No		Single	0.248417	Upregulator	No	0.465096	0.0317384	0.471747	0.458444	-0.079935	0.143412	0.0997962	0.832826
AAACCCGCGCAGGGAGGATC_CCGGGGACGTGACATCATCG_CGGGGCGGACCCTGGCGAGT_GAAGACGCCGGGGCTTCGTC	57593	EBF4	No		Single	0.248317	Upregulator	No	0.0242772	0.472356	-0.0556283	0.104183	0.398575	0.546138	0.836696	0.102204
ACCCTCAGTGGAATCGCGGT_CCAAACATTCGGTGGAGTCG_CGTACCCCCGAGCGCCTGTT_GGGAAGTGTTGACGACTACT	7767	ZNF224	No		Single	0.247774	Upregulator	No	0.251009	0.244539	0.220357	0.281661	0.247215	0.241863	0.126725	0.0528715
AGCTGAGGTTGGGTTGACAC_CCTCGTACCCACCAGAGCCT_GGATGCGAGAAGCCTGCTCG_GGCCCTGCGCGGGAGCTGGT	864	RUNX3	No	P2	Other	-0.247756	Downregulator	No	-0.348064	-0.147449	-0.331638	-0.364489	-0.226756	-0.0681411	0.102874	0.371352
ATTCCCCTGCAATAATATCA_CTAACTCTGATGTTGGCAAA_GCTGTTCTAACAGTTTGGGG_TTAGACCTTTAGAAATCCAA	5396	PRRX1	No	P1	Main	-0.247451	Downregulator	No	0.177305	-0.672206	0.0804171	0.274192	-0.623431	-0.720981	0.356275	0.0703147
AGGCAAATACCCTGTTGGGT_CTAAGCCAGGCCCACCCAAC_GACAGGGCGGCTTCCGGGAT_GGCTGTCGGGGTAGGGACTA	148213	ZNF681	No		Single	0.246537	Upregulator	No	0.100615	0.392459	0.316586	-0.115356	0.29115	0.493769	0.729847	0.182869
CCCGGCTAAAGTCGTCTCTC_GAAATGTAGTCTGGCGCTCC_GACACACCGATGACCTGCAG_GTGCGAGAACGGGGCCCCAG	80108	ZFP2	No		Single	-0.246502	Downregulator	No	-0.262656	-0.230348	-0.173588	-0.351723	-0.213095	-0.247601	0.227971	0.129906
AGAGGGGTGCCAGTCACCAG_GAGGTTGGAAATTTGGTCTG_GCCCTGGCCTCAGAACACGC_GGAAACGAAAGTGGCTAGAC	3663	IRF5	No	P2	Other	0.246477	Upregulator	No	-0.0568177	0.549771	-0.035283	-0.0783525	0.61151	0.488033	0.39476	0.118409
CAGCTGATTGGACCCGATTT_GCAGCCAAAGGGCGGACGGT_GTACGACAAACTTACACACT_TGGCGGGTGGCTCTAAGGTG	6662	SOX9	No		Single	0.245994	Upregulator	No	-0.256704	0.748693	-0.435873	-0.0775359	0.829425	0.66796	0.411282	0.0976868
CCTGTGAAAGCATGGGGTTG_GTGGCCGCGCACTTGGGACA_TTCCGGTTCTGGTGGCGGGT_TTTACTCCGGTAACTCAGTA	252884	ZNF396	No		Single	0.245635	Upregulator	No	0.0213649	0.469906	0.0286581	0.0140717	0.447489	0.492323	0.652295	0.115214
CGCCCTCTCCGAAGACTCGT_GAGGCGGCCAAGTTCGCGGG_GCCGCGTCGCGGAGACTTCT_TCGGACCGGGGAGGTTAAAG	147929	ZNF565	No		Single	-0.245104	Downregulator	No	-0.384697	-0.105511	0.0531019	-0.822496	-0.0993135	-0.111708	0.542376	0.224557
CTATGGCCTGCGATGGGAGT_GCCCCAGCGGCCCGTGAATC_GCCCCTACAAGGTTCTTTCG_TTAGCGAAGGGACTGAACTT	6927	HNF1A	No		Single	-0.244493	Downregulator	No	-0.126792	-0.362194	-0.174782	-0.0788011	-0.362991	-0.361397	0.292246	0.0354595
CCACCTGGGACGCGTGCGTT_CTGGCCCCTGCGTGTCGCCA_CTGTCCAATCAGGGGGGACC_TCCGCGGCTTAAAACCGAAG	128408	BHLHE23	No		Single	-0.24416	Downregulator	No	-0.202435	-0.285884	-0.237597	-0.167272	-0.280616	-0.291153	0.15172	0.180245
CTCCCCGGCTGGTTAATTAC_GCCCAGGCGGGGTGAAAGGT_GCCGCGGAAGTCCAGCCAGG_GGCTGGGGGCGTCTGTCACC	5089	PBX2	No		Single	0.244125	Upregulator	No	0.605096	-0.116846	0.57816	0.632031	-0.129064	-0.104628	0.05658	0.447519
CGGGCTGGCCGAGCGAGCCC_GCCGGCCGGCCGGGTAAGCA_GTTGTCCGTGCTTACCCGGC_TCTGGAGCACGTGACCCGAG	3236	HOXD10	No	P2	Other	-0.243884	Downregulator	No	-0.460295	-0.0274722	-0.363102	-0.557487	-0.0430171	-0.0119273	0.1465	0.625416
CAAGCCCGCCCACCTCCTCG_CCCTGCTGTGTTTATCCAGA_CCTCCAAAACCCGAAAACTG_TTACCCTTTAGAACCGACAG	91661	ZNF765	No	P1	Main	-0.243863	Downregulator	No	-0.341506	-0.14622	-0.289894	-0.393118	-0.0745471	-0.217892	0.128012	0.441688
AGTGAAGGGTCGGGAACTGA_CCCCGATTGGCCCGGGAAGG_CGCTCCCTCAGAACCCCCGG_GCAAGTCTGATCAGCCTGCG	10838	ZNF275	No		Single	0.243849	Upregulator	No	0.757861	-0.270162	0.861691	0.65403	-0.313372	-0.226952	0.0973356	0.133786
AGGTATGCGCAACGCGTGCG_GCGAACGCCGGAAGGGAACT_GCGGCGGCCCAAGTCCCGTG_GCTTGCCCCAGTCAAACTCG	57109	REXO4	No		Single	-0.243663	Downregulator	No	-0.64377	0.156443	-0.454993	-0.832548	0.114786	0.1981	0.185457	0.183134
ACTGGGGAAGGAATCCCCTA_AGGGCGGCCAATCCGCGGCG_CGGGAGGCGGAAAGTGAAAG_GGAAAACGGCTCAGGGCGGA	4824	NKX3-1	No		Single	-0.243607	Downregulator	No	-0.26396	-0.223253	-0.288827	-0.239094	-0.201645	-0.24486	0.115554	0.138662
ACGCTGGAGGACTGACTCGA_ACGGCCGGAAGAACCCGCGC_GCCTCCTCGGCTATTTATTG_GCGGCCGCGGACTCACGTAC	643836	ZFP62	No		Single	0.242155	Upregulator	No	0.173362	0.310948	0.18103	0.165695	0.36125	0.260645	0.147939	0.10986
AGTGCATGGTTTCCGGCATT_CGGTTGCCGCTCCAGCGCCA_TAGGTAGGGTAAAATGCACA_TCCAATCCTTGGCGCTGGAG	9534	ZNF254	No	N1	Main	-0.241856	Downregulator	No	0.0666364	-0.550348	0.412693	-0.27942	-0.609383	-0.491312	0.880325	0.0937443
ATGGGGCAGAAGCGCTTAGG_GACAGGAAGTGCCTCGGGAT_GATTAATGCTGTGTAGCTTC_TCGAGAGGAAAGCACCTCCG	7584	ZNF35	No		Single	-0.240708	Downregulator	No	-0.245454	-0.235962	-0.182987	-0.307921	-0.183654	-0.288269	0.179984	0.280608
ACGTGCTTCGGGCTCTGGCG_AGAGGTGAGGCATCTGACGC_CATAGTAGGTGCTCATGGGC_CCGCCAGAGCCCGAAGCACG	84662	GLIS2	No	N1	Main	-0.239823	Downregulator	No	-0.0602799	-0.419366	0.0358072	-0.156367	-0.426673	-0.412058	0.681768	0.0857783
GAAGAAGCCAATAGGATGCG_GAGAGATATCTCATTAATGT_GCTAGAGCGAGAGAGCGCCA_TCCCCCACATCAGTCTTTGG	3218	HOXB8	No	P2	Other	-0.239798	Downregulator	No	-0.102417	-0.377178	-0.200187	-0.00464672	-0.356982	-0.397374	0.527986	0.0725066
CTCCCTGCCGGGGGACGCAG_GGGGGACCCGAACGCCGCCG_TCGGAGATTGGCGCGTCCTT_TGTGCCCGCACCGTGCGCGC	2736	GLI2	No	N1	Main	0.239546	Upregulator	No	-0.184066	0.663159	-0.19851	-0.169622	0.63397	0.692348	0.188647	0.0460149
AGAGGCATAGGGCCACCTGC_CACTGCCTGAACCGATCCTC_GGGAGCCAGAGGATCGGTTC_TGTGGCCCATGGGCATACCA	127665	ZNF648	No	P1P2	Main	-0.239456	Downregulator	No	0.0893726	-0.568285	-0.00803844	0.186784	-0.574412	-0.562158	0.594108	0.0431921
CCAAAAGGCCCGGTGAGAGT_GATCTCCTTACCTTATTGGT_GCTGCAGGGCCTTGGAAGGT_TGGGAGTCGGATCATCAGTG	4901	NRL	No	P1	Main	-0.239133	Downregulator	No	-0.269703	-0.208563	-0.18385	-0.355555	-0.262242	-0.154884	0.249615	0.194669
AGAACCTCCAGTTCCTTATT_AGATAAGTCCCCACCTCAGT_CTGGGCAAAATTGATTCGGG_GGGGAAGTGTTCATTCCTAT	83741	TFAP2D	No		Single	-0.238687	Downregulator	No	-0.870641	0.393266	-0.609788	-1.13149	0.321526	0.465007	0.186832	0.173202
CGAAGCTCGTGGCCCGAGAG_GAGCGGCCAGCCTATGAGCA_GCGGGGCCCGATCGCCTGAT_TAGCGGAGCGGGTGGAATCT	688	KLF5	No		Single	0.23817	Upregulator	No	0.340029	0.136311	0.286813	0.393245	0.105936	0.166687	0.140055	0.218643
CTACTACTCTTATCCCCGGG_GTCTCCAGAGAAACGCACGT_TGTGCCCAGAATCGAGTCGG_TTCTACACCCCGGGTGTCTG	100130086	HSFX2	No		Single	0.237904	Upregulator	No	0.083613	0.392195	0.179823	-0.0125972	0.384983	0.399407	0.569837	0.0347499
CAGGCGGGCACTTCCGGCGT_CGTCGCCTCCCACTGCAAAA_GAAGCAGCCGCCATTGTCCG_TGGGAGAGGCGGCGTCAGGG	80095	ZNF606	No		Single	0.237844	Upregulator	No	-0.226842	0.702531	-0.20252	-0.251165	0.77686	0.628203	0.161283	0.0753454
CGCAGAGCCCTCATGCCGAG_GAAAACGTGCTTCCGGTTCT_GCGGTAAAAGGAAACAAGCC_GTCGGCCTGCGGGATCCTCT	342892	ZNF850	No		Single	0.237101	Upregulator	No	0.149002	0.325201	0.0503654	0.247638	0.320632	0.329769	0.411979	0.0748239
ACGCTCTACGTCCGTCCAGC_CCCGGGCGGGACTTAGACGT_GAATCAGGGTGCTAGGTTGG_TGTCACCTGCAGAAAAGCTA	4223	MEOX2	No		Single	0.237017	Upregulator	No	0.187847	0.286188	0.121054	0.254641	0.258133	0.314242	0.250587	0.0765033
ACGCAGCTCCCCTAATCCTA_CTCAGCGGTGGGACTAAAAG_GCAAGCGCCTGCAGCAGTCG_TAATCCACGTGGCCCTTCAA	391723	HELT	No		Single	0.236688	Upregulator	No	0.737581	-0.264205	0.757305	0.717856	-0.305297	-0.223113	0.0652129	0.21466
ATCTTGCTAACCCCTGCGGA_GCCGAGCAGAGTTGCGGCGT_GCTCTGGGGTACCAGGTCCG_TGGTCGGCGTGGCTCGCGAT	23493	HEY2	No		Single	0.236388	Upregulator	No	0.0060747	0.466702	0.0410741	-0.0289247	0.498586	0.434818	0.95243	0.119861
GACCCAGGGGGAATGGATAA_GAGCGCGGGTGAGTCACGGG_GCGGCCGCCTTTAACCCTTG_GCGGGGCGGGTCTTAGAACC	80320	SP6	No		Single	0.236114	Upregulator	No	0.0269987	0.44523	-0.0294355	0.0834329	0.423016	0.467444	0.763647	0.0428472
ACCCAGAAGGCAGTGCTACA_AGTTCCGTGGAAATTATCTG_GAGAACAGAAAGTGCGCTCC_GCAGAGGGGCGTTCCCGTAG	148103	ZNF599	No		Single	-0.23595	Downregulator	No	-0.467264	-0.00463496	-0.668511	-0.266018	0.00479724	-0.0140672	0.27358	0.869395
CCATGGCAGCGTGACGCCGA_GACGTGATGGAGAGTGACTA_GCATTAGTACGTCAATGGAG_TGACGTCTAAAGGACCCAGA	7270	TTF1	No		Single	-0.23514	Downregulator	No	0.263921	-0.734201	-0.354606	0.882449	-0.678205	-0.790196	0.744844	0.0586791
AGGCGGCCGCCAGGTCGGGA_CGCTCCTGAAGGGAGACGTC_CTCGCTCTTCATTCCTCTCG_GGTCGTCCCCCTGGCAGAAC	2295	FOXF2	No		Single	-0.23487	Downregulator	No	-0.312471	-0.157269	-0.380008	-0.244935	-0.215055	-0.0994839	0.158238	0.27631
CATCCCAGGCGGAGGCCCTG_CGCCCTCTGTCTGTTCTGAA_CTCCAAAACCCGAAAAATTG_GGCGCGGGGGCGGAAGTCTG	125893	ZNF816	Yes	Obsolete_P2	Other	-0.234746	Downregulator	No	NA	-0.234746	NA	NA	-0.304685	-0.164807	NA	0.208261
ACGCCGCCGCGCCGGGGCTA_CATTCCTGCTGCGGGGGCGC_GAGCCCGACCCGGGACGAGG_GGGTCAGAGCCGCCAACTTC	11107	PRDM5	No		Single	-0.234744	Downregulator	No	-0.168597	-0.300891	-0.142021	-0.195174	-0.428629	-0.173154	0.181263	0.268924
CCCGTAGCGCAAGGGAGGGC_GGGGTGCGAGCCAGAGTCGT_TAAGTAACCGGGTTCCTGAA_TGCCGTAACCTCTGCCGTTC	57659	ZBTB4	No	P1	Main	0.234334	Upregulator	No	-0.0259658	0.494635	-0.0225907	-0.0293408	0.447346	0.541923	0.77755	0.0940178
CAGGTGTGACTCGGGAGCGC_GGGACTGGAACCGTGGCATG_GGGATTGGAATACGCAGCCG_TGCGCACCCGGGGCCGCACG	344018	FIGLA	No		Single	0.234105	Upregulator	No	-0.0923105	0.560521	-0.102732	-0.0818894	0.720064	0.400978	0.421147	0.197657
GGAGGCGCGCAGTAACCAGG_GGGGACTCAGAATCCTTAAT_GTCAGGCGAAGCCCGGAGCG_TCGGCCGCCAGCACTAAAGA	7704	ZBTB16	No		Single	-0.233782	Downregulator	No	-0.130639	-0.336924	-0.0712211	-0.190057	-0.286555	-0.387294	0.349542	0.117994
CGGATGAGGAGGACCCCAGA_GCAGGCGCGGAGCGGAAAAG_GGGAGGGGGTGATGTACTGT_GGGTAGTGGGGGAGCGCCTA	140690	CTCFL	No		Single	0.233628	Upregulator	No	0.454541	0.0127156	0.566178	0.342904	0.0186391	0.00679223	0.169255	0.79733
AAGACGCGCAAGTCCCGCCC_CTATCTCCATTCACTAGGGA_GGGCGGCATGTACGATGTCA_GTTAATCTCCGCGCGCAGGA	388558	ZNF808	No	P1	Main	-0.233496	Downregulator	No	-0.149781	-0.317211	-0.157064	-0.142497	-0.299318	-0.335104	0.283718	0.117361
AACCCGCGCAAATAAAAGCG_CAAAGGCTTGCCTACTTGTC_CCTTAACAGAACCCGTGCAA_TCCGGTGCAGCCAGACAAGT	200350	FOXD4L1	Yes		Single	-0.23322	Downregulator	No	NA	-0.23322	NA	NA	-0.113291	-0.353149	NA	0.328955
AGGCCGCTATACAGATTGCG_CCGGAACCCGCGCTCTGCTC_CTAACCAGCTCTGCGCCGCC_GGCGCTGCAACTCCATCCCG	4297	KMT2A	No		Single	0.232957	Upregulator	No	0.917312	-0.451397	0.989527	0.845097	-0.501531	-0.401263	0.059514	0.0882587
GCCGCGCCGCGGGGTCGCAG_GCGCGGCGCGGGCCAATCAG_GGGAGCGGCGACCCCGGCGA_TGGAGCTCGCTGGGCATTGT	140685	ZBTB46	No		Single	-0.232788	Downregulator	No	-0.30805	-0.157526	-0.201606	-0.414493	-0.0748323	-0.24022	0.229709	0.333672
CGGAAAAGGCAAGGGGGCGT_GCGGCGGCGACGTGGAACTT_GGGGCTGAAGTGGGCATCGA_GTCCCCGCGGGAATGCGAAG	124961	ZFP3	No		Single	0.232683	Upregulator	No	-0.0969831	0.562349	-0.0938224	-0.100144	0.541315	0.583384	0.286315	0.0329688
ATTCTAGTATTCTTACCCGG_GAGCCTATGTCCGAGAGACA_GAGTGTGGCTTGCCCTCCGA_GGGGCCGCCGGGAACGGAAG	84449	ZNF333	No		Single	0.23214	Upregulator	No	0.227337	0.236943	0.203314	0.25136	0.277756	0.19613	0.132518	0.158733
AAGAGCCAGTGGCCAGTCTA_CCGGGGCTGCACACAAATGA_CGCCGGTCCGCCAACCTGCC_GCAGTTGCCAGGTCAGTGCG	3663	IRF5	No	P1	Main	0.231366	Upregulator	No	0.337203	0.125529	0.246747	0.427659	-0.0577007	0.308759	0.209341	0.6542
CGTCTTGTCAGCCCGCGAGC_GCCGCGGAGCCCATTGTGTG_GCGTGATTTCACCTGCCGCG_TAGAGGCGGGTTGTGATTGG	27086	FOXP1	No	N1	Main	0.231146	Upregulator	No	0.138012	0.32428	0.308095	-0.0320709	0.379173	0.269386	0.590933	0.129397
AGCCAGTGGCTCCTCCCAAA_GCAAGTCTCTAATTGTAGCT_GCTGCCTCCTAGACTAGGCT_GGTTGCTGTCCAGGGAGCTA	149483	CCDC17	No		Single	0.230861	Upregulator	No	0.271491	0.19023	0.249813	0.29317	0.179501	0.200959	0.108876	0.150134
AGCCCGCCCCTCTCTGTTAC_AGTTCGAAGGCCCTCGAGAG_CGGCGTGCGAGGCCCTTGGA_GAGCCGTTGGGGAGCTTGAG	5036	PA2G4	No		Single	-0.230808	Downregulator	No	0.0130277	-0.474643	-0.180233	0.206289	-0.380603	-0.568683	0.957811	0.164481
AGCGACCCGGGTGATTCCAG_CGGGACTAAAGTCTCGAGGC_GGAGCAGCGAAGAGGACAAC_GGCTGGCCAATAAGCACGGG	55139	ANKZF1	No		Single	-0.229635	Downregulator	No	-0.223391	-0.235878	-0.236449	-0.210333	-0.257521	-0.214235	0.122651	0.131495
AAAGCCAATCCGGACCGTTA_AGGAGCCGAGGAGAGCGAGT_CGCGTCTAGCCAATAGGCAG_GGGCGCAGGGATAACGTGGG	5300	PIN1	No		Single	0.229452	Upregulator	No	-0.142203	0.601106	-0.170496	-0.113909	0.634187	0.568025	0.216403	0.0535077
AGTGTCTCCGCATGCGTAGA_CGGTAGGGGGTCTGTCTCTC_GGCCGACGCAAAGGGGTGTA_GGGTCACGTGGGCGCGGGAG	3229	HOXC13	No		Single	-0.229331	Downregulator	No	0.108157	-0.56682	0.0764255	0.139889	-0.529537	-0.604102	0.281934	0.0475249
ACCCGCATTCCTGACGTCAC_CCGGAAGTGACGCAAGGCAA_GACCCTTCACTGCAGTTCGA_TCTAAGGAGCCACGTGTAGG	27107	ZBTB11	No		Single	0.229241	Upregulator	No	0.00848961	0.449992	0.0533426	-0.0363634	0.468846	0.431137	0.922928	0.0599952
CGTGTCGCACTCACCCGTGG_GCAACAGGTGCCTCCGGAGC_GCCGCCACCAGGGGACCGGA_GGACAGTGTGGTCAGGTCCG	4773	NFATC2	No	P1	Main	-0.229226	Downregulator	No	0.0398018	-0.498253	0.101158	-0.0215545	-0.458795	-0.537712	0.712136	0.0700159
GCCAGCGGGGGAAGTAGTTC_GCGCCCAACCCTGCGGCCTA_TGGGCTCAGTGCCAAACACC_TGTTCCGGAAGGTCGCTCCG	63925	ZNF335	No		Single	0.229215	Upregulator	No	0.330794	0.127636	0.235093	0.426495	0.105812	0.149461	0.22238	0.211874
ACGCCGCACACTTGGAACTC_CCGGATCGGTGAGGTAGACC_TTGCGCACGCGCACCAGCTG_TTGGACTAGTTTCCCCGGAC	7762	ZNF215	No		Single	-0.22759	Downregulator	No	-0.484559	0.0293792	-0.408512	-0.560606	0.131481	-0.0727226	0.119403	0.835776
AAACCCCAAATTCCTAAGTA_GAAGATGGGCGGGACTACGC_GAGAGACGCTTGTCTCGGAC_GCGTACCGGGAGGCTCCCAT	5460	POU5F1	No	P2	Other	-0.227207	Downregulator	No	-0.40461	-0.049804	-0.425827	-0.383393	-0.0958412	-0.00376682	0.0911206	0.617982
AGGCGCGTAGACAGACGCAG_CGCCCCGGAAGCGAGAAGGA_GCGGGACGGAGTGACTTCAC_GCGGGCGGCAAGCTGAGAGT	5814	PURB	No		Single	-0.22695	Downregulator	No	0.071934	-0.525834	0.0181819	0.125686	-0.535158	-0.51651	0.519226	0.047431
CACCGCTTAAAACTATCAGA_GAAGCGGCCGCCGCGGAAGA_GCCAAGGTGTCCATGTAAAT_GTCATATGATAGCTAAGAAG	27023	FOXB1	No		Single	-0.226303	Downregulator	No	-0.253688	-0.198918	-0.335689	-0.171687	-0.138762	-0.259074	0.242559	0.228944
AGGAGCTTCGGGCGCGCACA_CTGGGCGGCCGCAGCCAACC_GCGAGAGGAGCGCCAGCGAG_TGGAAGAGATCGGCGCTCCT	10265	IRX5	No		Single	0.225162	Upregulator	No	0.147842	0.302482	0.0725582	0.223126	0.210008	0.394956	0.367499	0.208177
ACAGATGGGATTCCAGTGTC_CTTTCCGTGGTGTACGGAAT_GCAGCGCCATGGTATTCCAA_TCAGCACCATAAATTTGCTC	166815	TIGD2	No	P1P2	Other	0.22514	Upregulator	No	0.409516	0.040764	0.467851	0.35118	0.0294246	0.0521034	0.122379	0.493863
ACAAACAGCACCCCAGTTAT_GGGACCTTAGCATGAAGTTT_TCCTCCAAAACTTCATGCTA_TTCTGCGGTACTGCGGAGTG	22955	SCMH1	No	T2	Other	-0.224688	Downregulator	No	-0.0588736	-0.390503	-0.0655302	-0.052217	-0.359112	-0.421893	0.476712	0.104255
ACCTGTATTATTTGCACAGT_ATCAACGCCGATTACGAAAA_CATATTGCTGAAGTATGTGG_GCCTACTGTGCAAATAATAC	342933	ZSCAN5B	No	T2	Main	-0.224673	Downregulator	No	-0.325047	-0.124298	-0.488284	-0.161811	-0.177573	-0.071022	0.319075	0.355181
AGAAAGGGGGAGTACGGCGG_CACGGCGCCATACAGACTAA_CCCTGGAGGTTGAAGAAGCC_GAAGCCCATGGAGTGCTAAG	84922	FIZ1	No		Single	-0.224578	Downregulator	No	-0.328302	-0.120855	-0.337305	-0.319298	-0.136784	-0.104926	0.0796636	0.133435
ACGTAGATGGCCCAGATGTT_ATACCCACTTGCATATTCAG_ATGCATAAGATTTCCACGCA_GGAAGTTTCCGGCCGTTCTA	128611	ZNF831	No	N1	Main	-0.224528	Downregulator	No	-0.21301	-0.236047	-0.26284	-0.163181	-0.423681	-0.0484126	0.212083	0.441033
GAAGCGGCTCACTTCCGGGG_GAGGACCCGAATCCTGATAG_GCGAGAGAGGCGTATTAGGT_GGAAAGAATCTGCTCTTCGG	57215	THAP11	No		Single	0.22449	Upregulator	No	-0.0905699	0.53955	0.018447	-0.199587	0.575821	0.503278	0.615622	0.105898
ACCCGCCTGCGACGCCGTGG_CCCTCACCATGCCCCAACCA_CCCTTGGCGCAGCTGTAAAT_GAGGGGTGGAATGGGTCGGT	128209	KLF17	No	T1	Other	0.22447	Upregulator	No	0.132654	0.316285	0.122668	0.14264	0.199287	0.433284	0.167827	0.27108
ACCGCGCAGCATGCTGGGAA_ACTACGTTTCACATGCAGTA_ATAACAGCAAATGCAGCGTG_GAACCCGGGCTCCAGTTATC	22869	ZNF510	No		Single	0.22251	Upregulator	No	0.126497	0.318523	0.184145	0.068849	0.289991	0.347055	0.310575	0.171186
GAAACTGATGGGGAGAAGCG_GAGTCACGGTGCTTGGAAGC_GCACAGAACGAGTTCCGGTC_TCGGTGGGTTCTAGAGTAAT	4205	MEF2A	No		Single	-0.222436	Downregulator	No	-0.497766	0.0528932	-0.43424	-0.561293	0.468382	-0.362595	0.0963587	0.919842
AACCATACACTCCACTGATG_AGGGGTTGGCTTCCGGGATC_CGGGGCTTTCTCTCCCGGCT_GTAATATCCAATCAGAGTGT	152687	ZNF595	No	P1	Main	0.222024	Upregulator	No	0.0353723	0.408676	0.0740419	-0.00329725	0.251435	0.565916	0.737901	0.240056
CCCGTTTGATTTCCCGCGGC_CGGCCCCCGGCCCAACCCAT_GGGGCCCAGGTGTACTTACT_GGGGTCGGCGTGCGGTCCGG	51087	YBX2	No		Single	0.221802	Upregulator	No	0.254233	0.189372	0.30925	0.199217	0.105252	0.273491	0.168622	0.296374
AGTGAGGAATGACACCCGGG_CACGTTGCGCCGCTAAAGAC_GAAGAAGCGGCGAAACTGTA_TCCATTGGCTGGCTCCAGTT	579	NKX3-2	No		Single	0.221536	Upregulator	No	0.440124	0.00294755	0.602308	0.27794	0.0965229	-0.0906278	0.243532	0.980404
AAACGCGGCGGAACCGGTTG_CGGAAGACCATGTGTGTCTG_GCTCTGGGACTAAGCCCCTC_TACCGCGTCCTCCAGTCGGG	163115	ZNF781	No		Single	0.219993	Upregulator	No	0.423612	0.0163731	0.538065	0.309159	0.0949433	-0.062197	0.175049	0.90942
ACCCTCGGCAAGGCCATCAC_GCCGCTTCGGGGACTGTCAC_GGCGCGCGGAGGGTCGCCAA_GTCCAACCCCCGGCCCCCAC	3662	IRF4	No	P1	Main	-0.219902	Downregulator	No	0.0607128	-0.500517	0	0.121426	-0.57555	-0.425483	0.592259	0.118004
CTACGTAGGATCTGTGAAAC_TCTGATCCAACACTGACCAA_TTAATCACCCGGGAGTGGGG_TTGTGCGCGGGTCCCTCGTG	3216	HOXB6	No	P2	Other	-0.219739	Downregulator	No	-0.436719	-0.00275956	-0.556569	-0.31687	0.0171782	-0.0226973	0.198076	0.979429
CGCAAGCGCAGCGCACCGAG_GAGGCGGCCAAGTTCGCGGG_GCGGCCCGCCTCGGTCACCG_TACCAGCAACGTCGCTTCTC	7705	ZNF146	No		Single	0.219705	Upregulator	No	0.0874597	0.351951	0.137767	0.037152	0.344205	0.359697	0.444529	0.070088
CAGTGCAGTGTGTCACACGG_GACTCCGCATGGCTTCACAC_GCTGTCCAGCCCAAAGAAAC_TTTCTTGATGATATGCAGCC	2078	ERG	No	P1	Main	0.219184	Upregulator	No	0.494909	-0.0565408	0.527728	0.462091	0.0839506	-0.197032	0.099915	0.76675
ACAGCGCGTCGCCTACCCAC_GACTGACCCCGGACGGAGAT_GCTACCGCCGCGGAGCGCGT_GTGGAACTGAAACTCGGGGA	168850	ZNF800	No		Single	0.219119	Upregulator	No	-0.00425635	0.442494	0.0701723	-0.078685	0.478528	0.406459	0.97406	0.128423
AACTTCCCACAGAATGGAAG_ATGTGTGGTAGTTACTGCAT_TAGAAGAGCATGAGCAGGGC_TATGGATGGGGGCCAGACAA	728957	ZNF705D	Yes		Single	-0.219003	Downregulator	No	NA	-0.219003	NA	NA	-0.26861	-0.169396	NA	0.177153
GTAACCCACTGGCTGATACC_TCACCCTGACAATTACAAAT_TGTAATTGTCAGGGTGACGT_TTTACCCGGTATCAGCCAGT	10194	TSHZ1	No		Single	0.21874	Upregulator	No	0.201329	0.236151	0.151161	0.251497	0.207784	0.264519	0.224056	0.166254
CATCACTCACAGGACGCTTC_CGGGGTCCGTCTGGGATAAG_TTGAGTGGGCGCGGCTAGGG_TTGCGCGAGCCACTCAGGGG	7702	ZNF143	No		Single	0.218448	Upregulator	No	0.875275	-0.438379	0.920432	0.830118	-0.333595	-0.543163	0.0471683	0.158566
CGCGTAATCACGCACTGCGC_GCCCCAGGAACTAGTAACTA_GGGTTCCGGCGGGTAAGAGC_GTGTTGAGGGGATTGTCCTC	57573	ZNF471	No		Single	-0.217927	Downregulator	No	0.0147203	-0.450575	0.0294407	0	-0.470364	-0.430785	0.829877	0.0684629
CCTTCCAGGAGTCTCCCACT_CTGATACTGAGAGCTGTCAG_GCGCCAGCCCGAGCGCGAGT_TCTTGCCTGGCAGTCGGCGT	91752	ZNF804A	No		Single	-0.217208	Downregulator	No	-0.157112	-0.277304	-0.20919	-0.105034	-0.209614	-0.344994	0.25538	0.180863
CGTGTGCGCAAGTAAGGTAG_CTCTGCGTCAAATGACAGCA_TCATTTGACGCAGAGCTTTC_TGGTCGCTACTAAAGGGCGC	79818	ZNF552	No		Single	0.217012	Upregulator	No	0.217012	NA	0.189238	0.244786	NA	NA	0.215519	NA
CACAAGCGCGCTTCCGCTTC_CGCACCCCAGCCTCCGGCTG_GGGCGGAACTAGCTCTTGAG_TTGACGGGGACCAGTTCCGG	79230	ZNF557	No		Single	0.21675	Upregulator	No	0.04136	0.39214	0.0735729	0.00914705	0.303623	0.480657	0.599009	0.144838
CTCCCTTATCGCCATAAAAT_GCATGCGTTGTCCTGTAGAC_TAAGTGGTGTAGTAGGGTGT_TGACGCATGCGCACCTCAGC	727940	RHOXF2B	No		Single	-0.216599	Downregulator	No	-0.157103	-0.276094	-0.0409174	-0.27329	-0.35066	-0.201528	0.433223	0.193921
ACTCCAGTCTATCACTGCAG_GAAACCTAGATTCTGAGTAT_GAGTCTGCATCCCAATATCA_TGATGGAAGGTGAAATTCTG	22955	SCMH1	No	T1	Other	-0.216538	Downregulator	No	-0.302211	-0.130865	-0.211122	-0.393301	-0.178245	-0.0834852	0.214854	0.326315
CTCTAGGCGCGGCTTCCGGC_CTGATGTCAGCAGGCCTCGG_GAGCGGGGAGGACACGTGGT_GTCACACGCAGCACTGGAAG	57645	POGK	No		Single	0.216499	Upregulator	No	-0.20498	0.637977	-0.236874	-0.173086	0.68016	0.595795	0.143189	0.0922628
GACTAAGGCCCACTCTTTAA_GTGCGCGTAGAGTCAGGGCT_TGAAAAGATGCACCTGAAAC_TTGCTGCTTTCCAGCGGCGA	84456	L3MBTL3	No		Single	0.216353	Upregulator	No	0.854572	-0.421867	0.750067	0.959077	-0.478123	-0.36561	0.0815086	0.10186
GAGCTGTGTTGACACTCCAG_GGTAGAAGAGGCCGGCAAAG_TGAAGGACGTGAACATGTTG_TTGGGGAAATGCTGAGTTAT	11176	BAZ2A	No	P2	Other	-0.215639	Downregulator	No	-0.161529	-0.269749	-0.117833	-0.205224	-0.361393	-0.178105	0.259366	0.241622
CGCAGCGCCATTACACTTGA_GAAGCTGGACTGCTAGGATC_TCCAATGAACGCGCGTATTG_TGATTGGGTGCTAGCAAAGG	115509	ZNF689	No		Single	0.215608	Upregulator	No	0.15391	0.277305	0.229696	0.0781245	0.304738	0.249872	0.315561	0.118499
CAGTTTGCCGGCTTGCTCAA_CGCGATCACGTGACGCGTGG_GGCGGGGCGGCGGAATTCCC_GGCGTCGCTGCCCATTGCTC	5971	RELB	No		Single	-0.214588	Downregulator	No	0.205099	-0.634275	0.239396	0.170803	-0.569676	-0.698874	0.233925	0.0676715
AGTGGGACTGCCTACCACTG_GCTTAACCTTACAGGAGTTT_TGCAAGCACTATTACTGGAG_TTGGACTGTATCACATTCTG	860	RUNX2	No	P1	Main	0.214362	Upregulator	No	0.0419131	0.386811	0.0119178	0.0719083	0.35502	0.418601	0.527	0.143798
ACACCTGATCCGGTGGGAGA_CCTAGACATGCGTGGCGTCG_CGAGCTACGCCAGCGCCGAC_CTGGGCGGGGCGCGGACTGG	84622	ZNF594	No		Single	0.214315	Upregulator	No	0.336685	0.091946	0.515763	0.157607	0.107203	0.0766895	0.318177	0.30073
ACGGAGCACGGACGACTGGG_GCCTCCAAGCCGGCCTACGG_GTACGTGCAGGATTCAAAGA_TATTCAGGGATAGCGCGGGA	79898	ZNF613	No		Single	-0.214142	Downregulator	No	-0.273845	-0.154439	-0.228279	-0.31941	-0.100658	-0.208221	0.159849	0.256843
AAAGTCGCTGGGACGCGCCG_GGCGGGCAAATGGCGGGGAT_TGGGCCCCTTATATTGGAAT_TGGGGCGGCGCAAGGGGCAA	342926	ZNF677	No		Single	0.213316	Upregulator	No	0.158049	0.268583	0.525206	-0.209107	0.267885	0.269281	0.745448	0.190834
CGGCCACGACCCCCCCTGAA_GCCGGGGAACAGCCTGCTCG_GGCAGCGCCGCCGTGACCTC_GTCCGAGTGCACAATAGAGC	5455	POU3F3	No	P1P2	Other	-0.212976	Downregulator	No	-0.212976	NA	-0.289656	-0.136296	NA	NA	0.290698	NA
AACAGAGCGGGAGTATTGGG_GAGGGATACAAATTTCGCGC_TAGAAGCTGCAACGACTGTG_TCACCGGAAGTGGCGATCTG	56906	THAP10	No		Single	-0.212606	Downregulator	No	-0.634701	0.209489	-0.661353	-0.608048	0.176237	0.24274	0.0483727	0.11687
TCGTAGGGCTTCCAAAAAAA_TGACCTCACATCAGGAAGAC_TGATAGCTCGTCACTTAAAA_TTAATAGCAGAATGCCCCTT	4286	MITF	No	P2	Other	0.212468	Upregulator	No	0.239615	0.185321	0.121509	0.35772	0.203277	0.167364	0.315723	0.14235
CGGAGGGCTAAGGGATACTT_CTGGCGCCCGCGCTCCTCTC_GAGAAAGCTCCCACTGACTA_GGGGACCCAAACCCAAACCT	55079	FEZF2	No		Single	0.212382	Upregulator	No	0.480126	-0.0553612	0.660978	0.299273	0.0600676	-0.17079	0.245726	0.763611
CGGGCGCTGCATTAAGGCGA_GCGACTGTGGGGTTAGACGG_TGCGGGGAGACCGCGTTTAG_TGGTTTACAGAGGGACCGCG	3975	LHX1	No		Single	-0.212198	Downregulator	No	-0.235202	-0.189194	-0.0831161	-0.387288	-0.211618	-0.16677	0.382519	0.311595
AAAACCGGCACTGAGAGTCC_CGTCCTCCCAGCGAAATCGA_GCGGCGCAGCGCAGCCACCA_GTGTCCAGAAGGAGCACCGG	84858	ZNF503	No		Single	0.211368	Upregulator	No	0.000124107	0.422612	0.251867	-0.251619	0.401237	0.443988	0.99969	0.0442103
AGGCTGCAACCTTTCAGGCA_CTGGGAACGTCCAATCAGGC_GTGTTATCAATACTAAAGGC_TGAAAGGTTGCAGCCTACGC	7757	ZNF208	No		Single	-0.210917	Downregulator	No	-0.205324	-0.216511	-0.152336	-0.258311	-0.295694	-0.137327	0.259703	0.268643
AAGAAAGTTAGATTCGGGCC_GTGAGAAGCTAGACCTCTGC_GTTCTGAGTCGGTAGACAGG_TTCCAATCCTAGTCAAATGG	2099	ESR1	No	P1	Other	-0.210666	Downregulator	No	-0.25229	-0.169042	-0.202017	-0.302563	-0.291149	-0.0469359	0.161091	0.417211
ACCCCGGGAGCGACGCCCAA_CCACGTGGGGAGTGGCGCGG_CGCCGCCCATTGGCTGCCCG_GAGTGTGTACGCGGACGGTA	5453	POU3F1	No		Single	-0.210014	Downregulator	No	0.124416	-0.544445	0.109352	0.139481	-0.574166	-0.514723	0.344394	0.10221
CCCCTCCGTGCGCTCCGGCT_CGAGGACAATCAGACCTAAA_GACCGCGTCCGGGCGCTCGT_GGGGCCGGGGATTCCGGATC	7020	TFAP2A	No	P1	Main	0.209394	Upregulator	No	0.15885	0.259939	0.357678	-0.0399771	0.22994	0.289937	0.589445	0.153369
AAATAGAGTCCGTCAGTTAG_CTGCGTGAAATGAAGTGCAT_CTGGCTCATCTAGATATATC_GAAGAACTCCAGGAAGTGTA	90655	TGIF2LY	No		Single	0.208983	Upregulator	No	0.208983	NA	0.267038	0.150927	NA	NA	0.263632	NA
CTCCCTGCGAGGAGAACTCA_GCACGGATGGCAAGCCGTAA_GCGGCCCCAACCTCAGCGCG_GTAGGTGTAATTAATCGATG	221895	JAZF1	No		Single	-0.207575	Downregulator	No	-0.413315	-0.00183528	-0.418924	-0.407706	0.0317523	-0.0354229	0.0836135	0.988749
AGAGCTGCGGGGCGAAGCCA_CCCGCGCGAGGCGTCCTGGC_GCGCCCCCCGCGCTCTCCGC_TGGACTCTCGCGAGAGCGCG	342357	ZKSCAN2	No		Single	0.206036	Upregulator	No	0.390625	0.0214473	0.548925	0.232325	0.0969604	-0.0540659	0.250263	0.847171
CGAGCGGCACCAGGTACCTA_GGAAGCGCAGGGATTCCCGC_GGGGCGGGGGTCACGTTACG_TCGCGCGCGCGCGACCGCAG	4772	NFATC1	No	P2	Other	0.205866	Upregulator	No	0.762933	-0.3512	0.877249	0.648616	-0.282438	-0.419963	0.10436	0.140211
CCAACGGGGACGTTGACAAG_CTCTCTGCAGGAAACGCGAA_GCCCGCGTGTGTTTCCTGAA_TCACTCTTACCCTGTATATT	84107	ZIC4	No	P2	Main	-0.205222	Downregulator	No	-0.266125	-0.14432	-0.277925	-0.254325	-0.217863	-0.0707768	0.16855	0.36338
ACTTGCAATTCCGTGCGCCT_CCCTCCCCGGAGAAGAGAGT_GCATCCTAGCCTGCCCGACC_TTGCCCGTTGCATCCCTCGG	6925	TCF4	No		Single	0.2046	Upregulator	No	0.0921432	0.317058	-0.0270776	0.211364	0.366176	0.267939	0.60735	0.212324
ACGCGTAGTAGGACGGTAGC_AGCAATAGAGATACCAACCC_AGGCCAGTGGAGCTCGTTTC_CCGACGGATGGCCTACACCC	127396	ZNF684	No		Single	0.204438	Upregulator	No	0.381739	0.0271358	0.431109	0.332369	-0.0280104	0.082282	0.0995141	0.830758
GAAGGCTTGTATCTCTGCAA_GACGGGGAGGTAACCATATT_GAGGAGGGCCTGTTTGAACT_GGCAGAAGCGAGAGTTCCGT	27086	FOXP1	No	T1	Other	0.204419	Upregulator	No	0.0858183	0.32302	0.20019	-0.0285537	0.3657	0.28034	0.638901	0.111631
CAACCGCCGAGGGGAGACGC_GAACTCAGCTTGCCGGAAGC_GCGCCGTGAGCCGCGATGCT_TCGCGTGGCTCCAAACTTCG	374928	ZNF773	No		Single	0.204128	Upregulator	No	0.174679	0.233577	0.300643	0.0487144	0.31068	0.156473	0.423803	0.224858
GACCCCAGAGCGCGCACCGG_GACCGGGCACGCCCCTCTAA_GCGGCGCAGGTTACAGGCGG_GCTGACGTCGGGTCCAGATG	51621	KLF13	No		Single	0.204102	Upregulator	No	0.124401	0.283804	-0.0193708	0.268173	0.285388	0.282219	0.558515	0.0989357
AGCGGTCCCAGCACTAGGCG_CAGCCCGCCCCGCCTAGTGC_CCGGGGGCCGGTATGCGGTC_GAAATACCCGGACCGCATAC	23119	HIC2	Yes	Obsolete_P1	Main	0.203761	Upregulator	No	NA	0.203761	NA	NA	0.17236	0.235161	NA	0.195261
CAAGTGCGGAGACGCGGAGG_GCGAGCTCGCGAGCAGGGGA_GGGGTCCGCAGCATCTCCGT_TCACCGGGAAAAGGACGGGG	10499	NCOA2	No		Single	0.203711	Upregulator	No	-0.142064	0.549487	-0.171526	-0.112602	0.611785	0.487189	0.322798	0.118844
CTGGGGGCGTGGCCGAGAAT_GAAGAGGGCCAGGCCCGCGT_GGCGTGGTCTTCTGCAGTGG_TTGGGTGAGGCGTTAACAGT	57786	RBAK	No	P2	Other	-0.203101	Downregulator	No	-0.319153	-0.087048	-0.25355	-0.384756	-0.123172	-0.0509239	0.187477	0.417422
CCGCGGCTCCCCGGTCAGAG_CGCGCGACAAAGGCTGAACC_GGGACCCCCAAGTTGGGCGC_TCGGGCTCGCGCAGGTGCTC	9915	ARNT2	No		Single	-0.203094	Downregulator	No	-0.160431	-0.245756	-0.151158	-0.169704	-0.25488	-0.236633	0.139059	0.208534
GAGACACGCCCAGAGATAGG_GAGGGTCAACGTCTGTTGTT_GCGGCTGCGCGCGAACGGAG_TGGAGCGGCTCCAGCCTGAC	90321	ZNF766	No		Single	0.202948	Upregulator	No	0.0981187	0.307777	0.0421488	0.154089	0.398358	0.217196	0.480049	0.186435
AAGGCTGCATGGCGCCCCCC_GAAGATGCCGCGATGGGACC_GCGCCCGTAGGCAGCCCCAC_GCTTCGTGGAAGTCACGTGG	55509	BATF3	No		Single	-0.202655	Downregulator	No	-0.598624	0.193315	-0.687667	-0.509582	0.237352	0.149278	0.121109	0.28804
CACACCACGAGGGAAACCAG_GGCGCCAGGGGCGGCCCCAT_TCACCCTCAGCCTTTCAAAC_TTGGACAGTGCCGGAAGGCC	146540	ZNF785	No		Single	-0.202605	Downregulator	No	-0.34103	-0.0641787	-0.22806	-0.454001	-0.0709807	-0.0573768	0.212214	0.582037
AAGTACTGCCGCTCGACGCA_ACACTCGAAGTAACGTTTAT_CGGTGTTTGAGGTCTTAAGT_TGCAGACAGCTGGGAGCGCT	10520	ZNF211	No		Single	0.202285	Upregulator	No	0.550948	-0.146378	0.440058	0.661838	-0.0717941	-0.220963	0.139947	0.33089
GCGCCGCAATTAGAGCCCGC_GGCGCTAGGGGCCGCCCCGA_GTAAATCAGTCCGCTAAACT_GTGGGCCGCGCGACCAATGG	3235	HOXD9	No		Single	-0.20217	Downregulator	No	-0.142855	-0.261485	0.0862707	-0.37198	-0.475785	-0.0471849	0.648256	0.45902
AGGAAGAAATAGGTCTGCGG_GGAAACGGAGTCTAATTCAG_GGAGGGTAGTGAAGTGTGCG_TTCCCCGCCCAGAAAAGGCG	389549	FEZF1	No		Single	0.201475	Upregulator	No	-0.0771341	0.480085	0.0181735	-0.172442	0.734803	0.225366	0.593686	0.314513
AGGTCGGCGGCCAATCCGCT_CGGCCAGGCTCGCACCGCCC_GCGCCGCCGCTGTCAATCAA_TTTCCGCGAATGGCCGCCGC	6671	SP4	Yes		Single	0.201397	Upregulator	No	NA	0.201397	NA	NA	0.22319	0.179605	NA	0.153404
AGGTCAAGATCAGGTCCCTG_CATACCTGTGGGGTTCCTCA_GAGGAACCCCACAGGTATGC_TCGGGGAAAACACCCTTTGT	59269	HIVEP3	No	T1	Other	-0.201349	Downregulator	No	-0.371652	-0.0310465	-0.308628	-0.434677	-0.0909705	0.0288775	0.159436	0.737652
CTCGGCAGCTAGACTAGCGG_GGTCCTGCCCTCAGTCTCGA_TGGGCGGCGCCGTGCGCCGA_TTGTACGCTGGGTGCTCGAT	283337	ZNF740	No		Single	-0.201286	Downregulator	No	-0.230842	-0.171731	-0.15944	-0.302244	-0.301816	-0.0416461	0.244479	0.429734
ACGCGCTATTAGTTCGAATT_CGCAGGCGCTTTCCGAACGA_GCCTGCGGCGGCGACGAAAC_GGGCGCGAAAAGGGCGGATA	64145	RBSN	No		Single	0.201261	Upregulator	No	0.0455895	0.356933	-0.0226456	0.113825	0.346193	0.367672	0.727877	0.0407155
AGTTTCCTCGAACAGTCAAC_CGAGGCAGGTATAGTTACAT_GCCATATCAACAGCCTACAA_GGCGCGGCCATGTTCTCTGC	199704	ZNF585A	No		Single	-0.200992	Downregulator	No	-0.48771	0.0857261	-0.457536	-0.517884	0.0692619	0.10219	0.100002	0.495891
CCAGCCTGAGGGCTATAAAA_CCGAACGGAGCGGAGGAAGG_GGGCACTGGTGATGCAAGTT_TAATAGCATTACGTCAGCCT	467	ATF3	No		Single	-0.200987	Downregulator	No	-0.108434	-0.29354	-0.00058303	-0.216284	-0.216394	-0.370687	0.513685	0.187468
CGGGACCTACTCTTGTCTGG_GAGTTTGTGAAAGCGGCTTG_GGAAGGGAGGGGTCTCGTCC_GGAGGGGGGCTAACTGCGGA	7703	PCGF2	No	P1	Main	-0.200814	Downregulator	No	0.12268	-0.524309	0.0550592	0.190302	-0.499765	-0.548854	0.391766	0.0743212
CAGCGCGCGCGGGTACGCAG_GCGGTGTGCCGGCGGCGAGG_GGGTCCCTGGCACGCGCCTA_TCGCCCCAGGAGCTCCCAAA	256297	PTF1A	No		Single	-0.200249	Downregulator	No	-0.161218	-0.23928	0.0132541	-0.335689	-0.190166	-0.288395	0.531163	0.171911
CCGCGCCCCGGGGAGCTCTG_CGAGCCTGTTCTGGCCTCCG_CGCAGCGGGCGAAGCCCCAC_GGGGTCCTCCCTTGTCTTAA	51341	ZBTB7A	No	P1	Main	-0.200127	Downregulator	No	-0.0982576	-0.301996	0.0685878	-0.265103	-0.346286	-0.257707	0.669012	0.101724
CCAGTCCCGGCTAATGAACT_CGAATCTTGCCCCTTCCAGC_GATGTAGATGCGGCCAGCCA_GGGTCGAGACACCAGTGATA	645832	SEBOX	No	N2	Main	-0.200032	Downregulator	No	-0.089764	-0.3103	-0.120367	-0.0591605	-0.53372	-0.0868804	0.453329	0.401613
CGGGAGCCGCCGCACTCCCG_CGGTCGCGCGGCCTTAAAAA_TAGCGTCAGCTTGGCTCGCG_TCGGCCAGCGGCTCCAGAAG	3394	IRF8	No		Single	0.199919	Upregulator	No	0.370565	0.029272	0.525134	0.215997	0.0461954	0.0123486	0.275278	0.788207
AGGAAAGGGCAGGTCCTCCC_CCCGAGGCGCGGATGCATGA_CGAGACACGCGCTATGTAAT_GCCGTGCGGGGCCAACAATG	85446	ZFHX2	No	P2	Other	0.199818	Upregulator	No	0.3701	0.0295365	0.400232	0.339969	0.0377218	0.0213512	0.134157	0.783342
CAGACCTCCGCGATCCCTAG_GAGCGGGTAAGGCTCGGCGA_TCACCGAGAAAGGCTTCGGG_TGCGCAGCCGCCAATCCCTG	58500	ZNF250	No		Single	-0.199668	Downregulator	No	-0.0286083	-0.370727	-0.102413	0.0451961	-0.378584	-0.362871	0.826706	0.140839
CACTCAGGGCGTGAGGGCGA_GACCTTATATACAAGGTTTA_GCCTGAAAAGGGGGCACCTT_GGCACGCGGTTGGAGCGGAA	148198	ZNF98	No		Single	0.19965	Upregulator	No	0.204412	0.194888	0.0405059	0.368318	0.290029	0.099746	0.439987	0.308442
AAGCCCTCTAAGAAAGAGTT_ATGGGGAATCAAATTCCCAC_CTTGGAAGTTATTGGTCCAG_TTCCCGAACTCTTTCTTAGA	100381270	ZBED6	No	N1	Other	-0.19937	Downregulator	No	-0.513965	0.115225	-0.316239	-0.711691	0.00262801	0.227821	0.239653	0.50993
AGACACTGCGGTACAGACGG_CCACACGCCACGACGCCCAT_GCCAGTAGAAGACTAGATGC_GTCTAGCGGGGGCGCGTTAA	57459	GATAD2B	No		Single	-0.199339	Downregulator	No	-0.225482	-0.173197	-0.135289	-0.315675	-0.112982	-0.233412	0.264126	0.25965
AACAGCCCTGAACCTGAACC_CCGCCGCAGGCAATGTCGAA_GCCGCCTGGTTGGATAAAAG_TTGGGGCTCTGGGCAGATTC	338917	VSX2	No		Single	-0.199051	Downregulator	No	-0.295401	-0.102702	-0.299072	-0.29173	-0.0544036	-0.151	0.114237	0.34364
CAGTCAGGCAGAACCCAGCT_GAATGGCACCACGTACTTTC_GACCATCCCTAAGGGACGAG_TTGGTCGATTCTTAAGGAAC	22807	IKZF2	No	P1	Main	-0.198533	Downregulator	No	-0.0628657	-0.3342	-0.0809496	-0.0447818	-0.24532	-0.42308	0.549299	0.179481
CACTCATAGTTCTGGATCGT_CCACTCTAGTGAGGGAATTT_CTCCACTGCTTTGACGTTTA_GTTTCGGCTCACAAGGGACC	158506	CBLL2	No		Single	-0.198413	Downregulator	No	-0.343621	-0.053205	-0.43789	-0.249352	-0.0133958	-0.0930142	0.194492	0.511261
ACGGCCCGCAACATCCTCCT_AGGCACTAATAATGAGGGGG_TAAGAGAGGTGCTAAGGGAC_TCTCCGGCTTCACTCCTGAT	10308	ZNF267	No	P1	Main	-0.19814	Downregulator	No	-0.281776	-0.114503	-0.388517	-0.175034	-0.174849	-0.0541579	0.255856	0.397783
AAACTGACCTAGAAATGCAA_GAACTTACATACATGGGGAC_TACAAACTAGTTGGAACAGT_TACTGTACATAAAACATATG	7764	ZNF217	No	P2	Other	-0.198084	Downregulator	No	-0.241498	-0.154671	-0.366968	-0.116027	0.0556855	-0.365027	0.327953	0.606856
AGGAGTGGGACCTTCTGATC_CTGAAGCAGTTTATCCTGAT_TCAGCTATTGGGGATGAGAA_TTCCTCCAATTGCTACTCAA	129025	ZNF280A	No		Single	0.197891	Upregulator	No	0.209762	0.186021	0.284084	0.13544	0.204421	0.16762	0.243918	0.313915
GCAAGGTGGTTGCAAAGTTA_GGGAGAGAGACGGATATCTC_TCGCGCACCCCCTGGTGCTC_TCTGAATAATGAGCAACCAG	58499	ZNF462	No		Single	0.197854	Upregulator	No	0.147423	0.248284	0.229179	0.0656678	0.318988	0.177579	0.361847	0.199203
CGCGATCAGATGTTAGTAGG_CTCTGTGTTCACCGGGAGGT_TGATGCTGTTTCCTGCACTT_TTTCTTGCGCATTTCAGCGC	284459	ZNF875	No	P1	Other	0.197337	Upregulator	No	0.249371	0.145304	0.310601	0.188141	0.161963	0.128644	0.229247	0.244752
CCAAGGCGCCTGCGCGTCCC_TACCCGGGCCGTCTGTTAGA_TCCCGGAAGAAACCGCATCC_TCGGCCCCCGCCACGTGACC	4149	MAX	No		Single	-0.197108	Downregulator	No	-0.190609	-0.203606	-0.251977	-0.129242	-0.190698	-0.216515	0.234065	0.0745569
CACCGAGCGTCCCCAAGCCC_GATTTGAATCTTTCGGCGCT_GTGTGCTTAGATTGCAAACT_TGGGACCGGAAGTTGTTAGG	64375	IKZF4	No	P1	Main	-0.196811	Downregulator	No	-0.651837	0.258215	-0.419794	-0.88388	0.194918	0.321511	0.226923	0.201927
CCGAGTGGCCAGCTCTCGGG_GCCCCCGCCTGGCGAAAGGA_TTAAGAGACGGGCCGCGGCT_TTTGGGGGCGGGCCGACGGG	5324	PLAG1	No		Single	-0.196428	Downregulator	No	-0.27135	-0.121506	-0.279945	-0.262756	-0.0905635	-0.152448	0.095952	0.187895
CTGAAGCTCTATGTGTGGAT_GGCTTCCACACCGTACAGCG_TAAATCACAGGGCCAACCCG_TGTGTGCGCTGATAATCACG	50943	FOXP3	No		Single	0.19605	Upregulator	No	0.200113	0.191987	0.208868	0.191357	0.229606	0.154368	0.168299	0.173202
AGGCCGCACCGCCCAGAGCG_CTTAAAGCGCGCAGCGTCCC_GAGCTGCGCTGCGGAGGTGT_GGGTCCGCGCATGCAGCCTC	6495	SIX1	No		Single	0.195717	Upregulator	No	0.20168	0.189755	0.108513	0.294848	0.254568	0.124941	0.312601	0.240192
ATGGTAGCCTCAAACTGTTA_GCAAGACAACTTGAACTCAC_GTAGCCTAGCAGGGTTTGTG_TAGTCAGTTCTTGCAATAGG	93986	FOXP2	No	T1	Other	0.195697	Upregulator	No	0.195374	0.196021	0.0843899	0.306358	0.229335	0.162707	0.359005	0.205257
ACCTACCCGCGTGCCGTCCG_CCTAGCTCGCGGTCCGTAGT_GTAAGGAGGGGCGCGCTGAG_TGGAGGACGTCTGCTGTTGG	55922	NKRF	No		Single	-0.195529	Downregulator	No	-0.182036	-0.209022	-0.193645	-0.170428	-0.146389	-0.271656	0.185845	0.214788
CAGGGCGTGCGTCTGCGGGA_CGAACGCGCAGCCGGGAGAG_CTCCCTCGCACACGCGGAAC_TTATGCCACAGGAGCCCTAG	8013	NR4A3	No		Single	0.19532	Upregulator	No	0.0967423	0.293898	-0.0960771	0.289562	0.32073	0.267066	0.720788	0.10053
AACGGCGTACCTTTATTCCG_AATGTAACCCAAACCGGAAG_ACGGCATGGCCGCACCCATA_CGTAGCTTCAAAAGTGTTAG	7728	ZNF175	No		Single	-0.195285	Downregulator	No	0.0416374	-0.432208	-0.00827879	0.0915536	-0.393427	-0.470989	0.637141	0.0863392
CCAACCTGGGCGCGCCCTGA_CCTAGGGATAGAGATGTCCG_GCCCTCAGGGCCCAGACGAA_GTGGGTGCATCCGCTAGCCA	58525	WIZ	No		Single	-0.195188	Downregulator	No	0.0367916	-0.427168	0.00444367	0.0691396	-0.414312	-0.440023	0.611875	0.0686716
CCAATCGGAGCGCACTTCCG_CGCCCCCCTCCTCGAGCGTG_CTCGGGGTACGCATGGAAGG_GTAAACAGCGGCCACGGGCC	3726	JUNB	No		Single	0.194263	Upregulator	No	0.0402272	0.348298	0.0873896	-0.00693525	0.332118	0.364477	0.675374	0.0757102
ACCAACTCACAGAGCACAGA_CCATCAAGTCCTTGCATTGG_CGCTGGAGGTGTAGCAAGCT_TGGTATCCTCCACCAATGCA	6938	TCF12	No	P2	Other	0.194198	Upregulator	No	0.77988	-0.391484	0.796593	0.763166	-0.524036	-0.258933	0.040443	0.215646
AGACCCGGACTTAATGGATC_ATGTGCCAGGCTGTGAAACC_CCGGCTTGGGTTCCTAACCG_GAGGAAAATGGCGGAGTGGG	100131827	ZNF717	No		Single	0.194046	Upregulator	No	0.492828	-0.104735	0.538247	0.447409	-0.0842813	-0.125189	0.108025	0.331072
AGCAGCGGCACGGTGAGCAG_CACTCACCTTCCAGGAAGCG_GAGCACGCTTGGATGTGCTT_GCTCTTGCTGGCTGCAGCCG	64375	IKZF4	No	P2	Other	-0.193972	Downregulator	No	-0.11633	-0.271614	-0.103619	-0.129041	-0.271715	-0.271513	0.280929	0.220969
AGACCATTCCCAGTCAGCAA_GCTACCGGGAGCGCACGCTG_GGTCTGACGAGACTAGGCCA_GTAGTAGTGGGTCACTGGAC	9849	ZNF518A	No		Single	-0.19329	Downregulator	No	-0.508567	0.121988	-0.343523	-0.67361	0.0311258	0.212849	0.205251	0.414926
AGGGTGGGGAAACTTGGCTC_CGACCCGCGCGCTCGCGTCC_GGGGCGCCCGGGTTGTCTTC_TCAGCTGCGGGTGTCAAGAC	8531	YBX3	No		Single	-0.193249	Downregulator	No	-0.17819	-0.208308	-0.291587	-0.0647934	-0.31349	-0.103126	0.373595	0.363897
CCAAAAGGCGCAGCGCCGCG_CCGAAGTTATGCCCACTTCC_CCGAGCGTGCGACACGCAAT_GGAGATGGAGATAACGGAAT	79744	ZNF419	No		Single	0.193006	Upregulator	No	0.457018	-0.0710062	0.497465	0.416572	-0.121301	-0.0207116	0.0736185	0.463233
AGCCCTAAGCACTGTGCCAC_ATCTCCTGTGTCTAATCCTC_GACGGACGGAGCTCTTCGAT_TTTAAACGTAGCATAAAAGG	729288	ZNF286B	Yes		Single	0.192872	Upregulator	No	NA	0.192872	NA	NA	0.179857	0.205887	NA	0.13109
AGACTGGGGCACTCCTTGCT_CGCGGCGCAGCGTCCTGTGT_GGAGCCGCCCGTAATCCTCC_TCGGAGGGGGCGTGTCTCGC	5978	REST	No	P1	Main	-0.192617	Downregulator	No	0.184166	-0.569399	0.202902	0.16543	-0.686383	-0.452415	0.133369	0.157108
AAACGTGACAGCGCGCGGGC_GTGAGATAGTCGCTATCGCC_TCCTCCGGAGAAAGCCGGGT_TGCGCAGACCCGGCACTGAT	6910	TBX5	No	P1	Main	0.192536	Upregulator	No	-0.352204	0.737275	-0.20788	-0.496527	0.813738	0.660812	0.265909	0.0760002
GCTACCTGCTTGAGTCCAGA_GGGAGAGTTGAATTCATTAG_GTTAAGGTTCAAAGGTCACC_TCACGGCGTTCTACGGACCT	340069	FAM170A	No		Single	-0.19253	Downregulator	No	-0.225772	-0.159289	-0.238779	-0.212764	-0.181182	-0.137395	0.197274	0.314692
CCACTCGGAGATCACACACC_GACACGCGACCGGCGCGAGG_GGGTGTAAAAACTCTTTGAT_GTGCGGAGCCGGCTCTCGGC	474	ATOH1	No		Single	-0.192451	Downregulator	No	0.124955	-0.509856	0.364844	-0.114934	-0.745405	-0.274307	0.698128	0.295459
AAACGTAGAGAGCGAGTAAC_GGGTGCGAGGCGGAGAAATC_TCCTAACTGGAACTCTTCGC_TGGCCCCGGGGTTTGCAATA	64288	ZSCAN31	No	P2	Other	0.192445	Upregulator	No	0.177799	0.207091	0.061658	0.29394	0.257858	0.156324	0.380713	0.312267
CAGCGGGAAGGGGGATCCGA_CGGGCCCCCGGGCAAAAAGA_GGAGAGATTAGTCTATCTCG_TCCCCTCCCCCGTGCGCCGT	8463	TEAD2	No		Single	-0.192297	Downregulator	No	-0.171092	-0.213503	-0.200224	-0.141959	-0.117584	-0.309423	0.274751	0.36385
CGCCTTCTGGGTATTACCTT_CGCTCGCCAGCCAATCCCCG_GCGCGGCTCAGCAGCACCCT_GTGCCGCTCCCCGGCAGGCT	200424	TET3	No	N1	Main	-0.192065	Downregulator	No	-0.212486	-0.171643	-0.294616	-0.130356	-0.223126	-0.12016	0.276248	0.266442
CGGCAACAGAGCACGGGCGG_GAGAGGGGAGTATAACTCGC_GCGGACCTGGCCATTTGGGT_GGCAACGCGAGAAACCGAAC	5458	POU4F2	No		Single	0.192048	Upregulator	No	0.199017	0.185079	0.352983	0.0450513	0.230752	0.139406	0.450939	0.301207
AAAGCACCACGAGTTTCAGG_AAAGTGCAGGTCTTAGATGA_AAGAAAACTGTTTAGTTAAC_CAGTCTTTGTTACCATTCAG	7029	TFDP2	No	P1	Main	0.191899	Upregulator	No	-0.00996086	0.393759	0.0346004	-0.0545221	0.400401	0.387117	0.910333	0.0911533
AGGGCGGCGAGATCCCTCGC_CCTCCTTAACCCGCGCCGGG_GACAACTCACTGCTCCCCGT_GGAGCGCACACCGGGTAGCG	55810	FOXJ2	No		Single	-0.191461	Downregulator	No	-0.0609597	-0.321963	-0.201223	0.0793035	-0.254294	-0.389631	0.754865	0.150698
AGGCGGCGAGAGAAGGCGAA_CCAAAGGCGATGCAGTCGGC_CCACAGGGCACGCGCGTCGC_CCATCCGCGGTCCAGCCCGG	79365	BHLHE41	No		Single	-0.191412	Downregulator	No	-0.147696	-0.235128	-0.13257	-0.162822	-0.285456	-0.184799	0.185285	0.177067
CACCGGGAAAAGTTGCTCGG_CCGCGCCGAGCCGAACGTCC_CGACGCGCAAGAGGCGACCG_GCCCCTAGGCGCACTCGTCC	23314	SATB2	No		Single	-0.191295	Downregulator	No	-0.298874	-0.0837158	-0.486346	-0.111403	-0.25791	0.0904787	0.363564	0.722553
AACACCAACTCTCATCAAGA_CCCCTCACCAACATGGCCGC_GCCGGAAAGAAGCCGTGTCC_GTTAAAGATGGCGCCTCCGT	7391	USF1	No		Single	0.190408	Upregulator	No	0.188255	0.192562	0.199685	0.176824	0.155597	0.229526	0.139401	0.137072
AGGCAGGCGCTGGCGCACAT_GCACATGTGCGCGCGACGCC_GCGCCTTTATAGCGGCGTCC_TGGGGGCATCGTTCCGTCTC	642658	SCX	No	T2	Main	0.190339	Upregulator	No	0.190339	NA	0.0897336	0.290945	NA	NA	0.365802	NA
AGGGCCCGAGTTGTGCTGAG_CGCCAACATCCTCAGCCCGT_GAACTCCGGAGACCACAAAG_GAGGGGAGGCAATCAGCAAC	6665	SOX15	No		Single	-0.189653	Downregulator	No	-0.377083	-0.0022232	-0.233812	-0.520354	0.0636917	-0.0681381	0.245268	0.981445
CACGTGAGCAAGCCTGAGCC_GGTATGAGGAGGGTGTTCTA_GTGGCCACTCCGCCCCCAGA_TGGGCCCCTTCTCTGGAAAG	116071	BATF2	No		Single	-0.189636	Downregulator	No	0.117784	-0.497055	0.171385	0.0641826	-0.454561	-0.539549	0.315538	0.0783493
CCTAGGGCGGGTCGCTCGTA_GCACGCCCGAACGCTGGGCA_GCGGCCGCGCGGGGTCCACA_TCGACTGAATTAGCCGCCAA	4904	YBX1	No		Single	0.189189	Upregulator	No	0.0775356	0.300843	0.0320325	0.123039	0.258539	0.343148	0.533652	0.0983929
CGACCCCCGCGGCGCTTGGT_CGAGGCGCGCCCCGAAACGC_GCGAGCGCAACGGAGGTCGA_GGGTTGTTAGGGCTCGTGGG	29087	THYN1	No		Single	0.18908	Upregulator	No	0.0196122	0.358547	0.139037	-0.0998124	0.0574841	0.65961	0.902046	0.448041
AGATCTCAGGGCTTGAAGGA_CGAGACTATCCTGGTTTACG_TCCTGAAAAGAAAATGACGT_TGTGAGTCTGCGCAGAAGGC	7718	ZNF165	No		Single	0.189051	Upregulator	No	0.198568	0.179535	0.230833	0.166303	0.350121	0.00894856	0.196085	0.491571
AGCTCTACCTACCGACAGTG_GGAGTCTGAGGAATTCGCCT_GGGCCCCTAACCCAAAAGAT_TCAATCCACGACATGAAGAC	3224	HOXC8	No		Single	0.188774	Upregulator	No	0.211518	0.16603	0.186991	0.236045	0.167194	0.164866	0.172661	0.143763
CTACCGCAGTGCTTGACGGG_GTGATCGGCCCTAACTGCAC_TGGGACTAAGAGGCGCGAAG_TGTAAAGGAGCCGGAGCCCC	7756	ZNF207	No	P1	Main	-0.188758	Downregulator	No	-0.0417236	-0.335792	-0.000420121	-0.0830271	-0.381699	-0.289885	0.701282	0.135743
AGGAGAAGCAATGCGGTATG_CACGAAACAGGAAGACCCCG_TGTAACCTTCTGTGCCGGGG_TTGAATCATCACCCAATCAG	163050	ZNF564	No		Single	0.188586	Upregulator	No	-0.0505376	0.42771	-0.0733552	-0.0277201	0.465976	0.389445	0.508992	0.0799777
GACTGCGGAGGGCTTGCAAG_GATCCCAAGCCCAGGACGTC_GGTCAGGCCGTGGTTGAAGA_TGGTTGAGGCCGCCTCGCCT	80709	AKNA	No	P1	Main	0.18835	Upregulator	No	0.610015	-0.233314	0.545661	0.674369	0.321697	-0.788325	0.0993307	0.747823
AGAGATACAAAACAGTGCTC_AGAGCAGGGTATATTTACTT_GCACCCCTTGGCTGGCTAAC_TCCACTTTCCCACAAGAGCA	374879	ZNF699	No	T1	Other	0.188349	Upregulator	No	0.51977	-0.143071	0.53671	0.502829	-0.218909	-0.0672334	0.0694092	0.371607
CCTCGGCCAATGGCAAAGTG_CGCACCGGAAGCGGCGCCGC_CGCGCAGCCCGACTGAGTTG_GGTCCCTTTCTAGCAGCTTC	10620	ARID3B	No		Single	0.188282	Upregulator	No	-0.0840226	0.460587	-0.0340252	-0.13402	0.335756	0.585419	0.476838	0.178331
GGTTAAGACACGATTATTAC_GTGTCCAAGGCAGACCTGTA_TAAATCCGGGATAAGGTCTT_TTCAGACTAAAACAGAGGGG	652991	SKOR2	No	T1	Other	-0.187538	Downregulator	No	-0.331782	-0.0432949	-0.218256	-0.445308	0.0236384	-0.110228	0.244358	0.67402
AGTAGCAAGGTGCGCGACGC_GCGGCCGCAGTGACGACTTC_TCTCCAGCAGCTTCCGGATT_TTCCTGCTGCTCTCCGAATC	51157	ZNF580	No	P2	Main	0.187537	Upregulator	No	0.268263	0.106811	0.135945	0.400581	0.0681527	0.145468	0.311836	0.362437
ACCACACAGAAGTTCTGACC_CCACGCAAATAAACATAGCG_GAATGAGGCCTCTGAAAGTA_GCTGTCCACTAGCCTGATCC	342900	LEUTX	No		Single	-0.187062	Downregulator	No	-0.217765	-0.15636	0.0148091	-0.450339	-0.116478	-0.196241	0.525624	0.216503
CATGTTGTGTCATGGAAAGT_CCTTGCAACTAGCGCCTTCT_GCAGACCATGTTACATTCTG_TACCTGTATTACTCTAGCTG	84914	ZNF587	No	T2	Other	-0.186983	Downregulator	No	-0.251008	-0.122957	-0.371683	-0.130333	-0.104431	-0.141483	0.324098	0.211348
CGACCTCCCCGGCACAAGAC_CGCGTTTCAGGCAAAGCCAC_GTTCTCCCTCCCGCCGCACG_TTTGAGTGACTGAGCCCTCC	7988	ZNF212	No		Single	0.186894	Upregulator	No	0.173748	0.20004	0.274271	0.0732241	0.267052	0.133028	0.361519	0.21425
CAGCTCACCATTCTGGGTAA_GAGTCTGCCCTTACCCAGAA_GGAGAGCATCTTGAGGAGGT_TGGAGAACCATTGCTACAAG	653404	FOXD4L6	Yes		Single	0.186696	Upregulator	No	NA	0.186696	NA	NA	0.155461	0.217931	NA	0.211623
AAAAAATGTGCTGGGAATGA_CCAAAACCTTTGGACAGTGC_CCAAAAGGACATGAGAAACG_GGTGGGCAAATAATGAGGTA	255403	ZNF718	No	T3	Other	0.186309	Upregulator	No	0.186309	NA	0.115201	0.257416	NA	NA	0.315229	NA
AGTGGGAGGGATTTAAGTGT_CATGAATCGTAGCTGCGGGC_CTGGACGGCCATATGTCAGA_TTGCTTGCTGGGTCCAGTGC	79755	ZNF750	No		Single	0.186303	Upregulator	No	0.25675	0.115855	0.117161	0.39634	0.113602	0.118108	0.328505	0.23343
CCGTGACTCCATCCTCTGGG_CTACTTGGATCTGCAGGTGA_GAGAAAAGGTTGGCATCACG_GTCACGGAAGCCTAGCAAAT	5916	RARG	No	P2	Other	-0.186015	Downregulator	No	-0.223773	-0.148258	-0.490283	0.0427377	-0.242287	-0.0542292	0.566121	0.405362
CCCTTCGGGCCCTGAGTGAC_CGTTTAAGGCCCCGCCCCTT_GGAGCGGACAGCACAGCTTC_GTGATCAGATGCTGGACTGA	168374	ZNF92	No		Single	0.185949	Upregulator	No	0.0869139	0.284984	0.0754743	0.0983535	0.224221	0.345748	0.35744	0.156984
AGGAAGGAGACAGCGCGCAG_GGCAGCGGGCAGCCCATCCC_GGGCGATTACGGTGCAGCCA_GGGGCCCAGCAGCCATACGC	6656	SOX1	No		Single	-0.185476	Downregulator	No	0.0687057	-0.439659	0.134285	0.00312616	-0.460752	-0.418565	0.538851	0.0709286
ACTCAGACGCGAAAGGATGC_AGGGGTCGGCAGTAAGGTCA_CGGCGGCTGCACGAAGATCA_GACGGGCTTATTTGCATACA	100271849	MEF2B	No	N1	Main	-0.184722	Downregulator	No	-0.0631903	-0.306254	-0.0739643	-0.0524164	-0.371432	-0.241075	0.380039	0.160492
AGATCGCCGATCGCGTGGCG_CAGACGCGGCGGAACCCTCC_GCTCGCGCGGGCCTTCGGAA_GGGCTGACGGGAAGCAAGTT	283489	CHAMP1	No		Single	-0.184338	Downregulator	No	-0.127831	-0.240845	-0.285273	0.0296112	-0.23917	-0.242521	0.575698	0.0533971
AGGGGCTTCGGCAATCCGGG_CTATACTATTATGCTAATCG_GGCCTCGTTCCCTCCCGGGT_TTTATAGCACTCGTGACGTC	4094	MAF	No		Single	0.184301	Upregulator	No	0.192722	0.17588	0.0384159	0.347029	0.256081	0.0956792	0.437357	0.369728
ACTAACTTCTGAGTTCACGA_AGCTGCGCCGCCTCACCTGG_GCAGCTCAGAGCTTCCGCCC_TTTGTTCCCGCAAACCCGGG	79724	ZNF768	No	P2	Other	-0.184167	Downregulator	No	-0.265799	-0.102535	-0.22647	-0.305128	-0.075593	-0.129477	0.189022	0.272
ACAAGAGTCTCGCGGAAGAG_CGGCCCGCGGTAGCCGCCTT_GGGCGAATCCACGTGTTGTG_TGAACTGAGGCAGCCCGACC	5325	PLAGL1	No	P2	Other	-0.183946	Downregulator	No	-0.0463847	-0.321507	-0.0522489	-0.0405205	-0.397865	-0.245149	0.458726	0.153352
CTCAACATCCAGCCGAGCCT_CTTGGGCCGGGTTCCCCGGG_TGTTCTGGCCGGAAGTTGAG_TTCGAACGTTTCGTCACTCC	374900	ZNF568	No		Single	0.18365	Upregulator	No	-0.0927668	0.460067	0.0437932	-0.229327	0.419307	0.500826	0.640931	0.0768539
AAAGCCGCCTCCGAAAAGGG_CACGGCGCGGGGCCCGATGG_CTAACCCAGGACCAAAATGG_GAATGGCCGCTCGTCAGATG	5992	RFX4	No		Single	-0.183366	Downregulator	No	-0.524643	0.157911	-0.749938	-0.299349	0.235966	0.0798561	0.270005	0.320471
ACCGCATTGGTCGTCTGCCT_CAACTCGAAGCGCTATTGGT_CCAGGCGGGCCGTTCCTGGG_TGGCCACCTGCCTCGAAAGG	63946	DMRTC2	No		Single	-0.18336	Downregulator	No	-0.375058	0.00833764	-0.498816	-0.251299	0.205033	-0.188358	0.210054	0.975151
CAGACTCTCCATCCGCCGCG_CGGGTCCAGGACCTGCGCGA_CTGTGAGCGTAGAACAGGGG_GCTGCCTCCTCCGGGACGGC	9880	ZBTB39	No		Single	0.182911	Upregulator	No	-0.0265888	0.392411	-0.201491	0.148313	0.349754	0.435068	0.909084	0.0991211
ATCTGGCTTATATAAGACCG_CCTGCTCTGCGGGCTTAGGG_CTGGCGGACTAGAGTGGCGC_GGGGTGGCAGCAACAGTCCA	9421	HAND1	No		Single	0.182824	Upregulator	No	0.0285366	0.337111	-0.0287937	0.085867	0.4095	0.264721	0.774614	0.157134
AAGTGCGCGCTGACTGCCCG_CTCAGCTCTCGCGAGACTGG_CTTTGAAGACTAGGACAGCG_TGCTGTTTATCGCCTGTCCA	84330	ZNF414	No		Single	-0.181947	Downregulator	No	-0.536755	0.172862	-0.390975	-0.682536	0.0868192	0.258904	0.175234	0.317643
AAATACAAAAAAAATGTGCT_CTGGCTTGAGCTATAGTGCC_GCCAAGGTGGGCAAATAATG_TTCATATAAATATACTTTAC	255403	ZNF718	No	T2	Other	0.181688	Upregulator	No	0.181688	NA	0.223945	0.139431	NA	NA	0.272161	NA
GGCAGGGCGGGGGCTCGCCA_GGGGTGCAGGCTGCCATCTG_TACCAGCTCCCCTCCACAGA_TCGCCAGGGACGGTAGGGCA	6929	TCF3	No	N1	Main	-0.181603	Downregulator	No	0.0826518	-0.445859	-0.0051645	0.170468	-0.355061	-0.536656	0.570263	0.149779
CGCGCTCGAGCTGCTTCCGG_GGGGCGGAGCCCTGCGTCGC_TCCGCGAAGCCCGAAAAAAC_TCGCTCGCCTCAGTGTCGTG	57862	ZNF410	No		Single	0.18157	Upregulator	No	0.2044	0.15874	0.184151	0.224648	0.192226	0.125255	0.17591	0.196968
CGGTGCCATTTCATAAACCC_GGTTAGGCTTGGGACTCGTC_GTCTGGGCTTGTTGTAGACT_GTTTATGAAATGGCACCGTT	201516	ZSCAN4	No	N1	Other	0.181444	Upregulator	No	0.345013	0.0178752	0.583981	0.106045	0.00518613	0.0305643	0.3984	0.809023
CGCTGTGCGTGCGGCGATGC_CGGAAGGCTCGCCCGCAATC_GACATGGGGTCGGGATCTTG_GGTACGGCCGCGCCCCAGTG	140467	ZNF358	No	P2	Other	-0.180884	Downregulator	No	-0.380837	0.0190693	-0.374196	-0.387478	-0.000530914	0.0386695	0.0908482	0.733547
GCGAGGGCGGCTGACGGGGA_GGGGAGGAATATGCGGCGGA_GGTGGCTTGGCGCCGAGCAA_TCGCCGCAGCGGCCGGCCGA	9975	NR1D2	No		Single	0.180804	Upregulator	No	0.919613	-0.558005	0.939044	0.900183	-0.599298	-0.516711	0.0393259	0.0639057
CACATCTGTCAAGATGCAGG_TCCAATCAGGCGCGCCGTCG_TGGCCCCAGCCCTCAAACGC_TTTCTCGCGTCTGCCGTACT	7695	ZNF136	No		Single	0.180174	Upregulator	No	0.615517	-0.25517	0.370831	0.860203	-0.101713	-0.408628	0.250395	0.347109
CCCGCGCCGCGTGCTCACCT_CGGGGCGGGTCTCGATCCCG_TCAGGCTGGAGAACCCGCCA_TGCAAATCACTGCTTTGCAT	25833	POU2F3	No	P2	Other	0.180161	Upregulator	No	0.361268	-0.000945761	0.338486	0.38405	-0.0921819	0.0902904	0.0830685	0.993916
CGCCCCCAAACAAGGCCACG_GGCGGCGAATTGGGGAGGTT_GTACCACCAGCCCCGGCCTG_GTTCGCACGATTGGTGCAGG	63934	ZNF667	No		Single	-0.179646	Downregulator	No	-0.42254	0.0632484	-0.282474	-0.562607	0.102327	0.02417	0.211938	0.478824
AAGGAATGCGCGTTTGCAGG_CATGGTTCTGTAGCACCGGT_CGCCGCCCGCGCCGGGTCTT_GCACCGAAATACCTCTTCCA	4781	NFIB	No		Single	0.179635	Upregulator	No	0.0420737	0.317197	-0.053199	0.137347	0.338232	0.296161	0.754085	0.0583398
CTCCGCTGCAAACCAGTAGG_GCCTCGACGTACAGGCAACA_GGACTCTACTGACAAGGTGG_TCTTGCTTATCGTATCCGTA	30827	CXXC1	No		Single	0.179579	Upregulator	No	0.262937	0.0962205	0.274163	0.251711	0.0770975	0.115344	0.103352	0.296571
AGGCGGTGCGGGATCCCAGA_CCGCCCGCCCGGACGGACGG_GCCTACCGCGTAGACCCGCA_GCGGACAACCGACCCCAGCC	9189	ZBED1	No		Single	-0.179541	Downregulator	No	-0.145503	-0.21358	0.0562314	-0.347238	-0.230049	-0.19711	0.611768	0.139003
AGTAAGGGAAGTCGGGGTAC_GGAGGTTAATACTTCGGAGA_GTGAGATCTTCCATTTCATA_TGACACAGAGAGTATAATCT	3670	ISL1	No	P2	Other	-0.178929	Downregulator	No	-0.114244	-0.243615	-0.119348	-0.109139	-0.315356	-0.171874	0.283597	0.204922
CGCGCCGCAAGGGCCCTCCC_GGGATCGAAGAGGTGACTCA_GTAAGCACACACAGTCAGTG_GTATCAAAAAGACACGTGGA	2300	FOXL1	No		Single	-0.178537	Downregulator	No	-0.228645	-0.128429	-0.365511	-0.0917797	-0.0908902	-0.165968	0.355162	0.436854
AAGGCCCTCCGCGCTGCGTG_CCGGAAAGAACTGCGAGCGG_TGCGCGGAGTGCGCATGCGC_TGGGAAATGTAGTCCGCCGA	57677	ZFP14	No		Single	-0.178405	Downregulator	No	-0.0871914	-0.269619	-0.0907195	-0.0836633	-0.294312	-0.244926	0.35527	0.14288
AGCGAGGCATGGGTTGGCTC_ATAGCTGTCACTCCCAGCGC_CCTAGTGGAAAAGACAAGCG_TCAGCAGCACGAATTCAAGA	59269	HIVEP3	No	T2	Other	-0.177791	Downregulator	No	-0.177791	NA	-0.315703	-0.0398789	NA	NA	0.456873	NA
CCTAAAAGGGGCGGGTCCGA_CTGGGGACACGCCCTAAAAG_GGTGAGCGACAGCGCAGTCC_TTCAATCTAAGCAGCAACGT	5083	PAX9	Yes	Obsolete_P1	Main	0.177733	Upregulator	No	NA	0.177733	NA	NA	0.166972	0.188493	NA	0.323107
CCCACACCATCCCAGTCTGT_CTTGACACGAGCTCCATATA_GGGAGGGGCTCTCCAACCAA_TGGTCAGAGCCCTGAATCGG	7025	NR2F1	No		Single	0.177099	Upregulator	No	0.258742	0.0954555	0.312729	0.204754	0.100842	0.0900689	0.163936	0.279142
AGCAAGATATGAAGTAACCT_CAATCAAAGCCTATCACCTC_CCGTTTCAGCGGCTTAGGCT_GTCTCTACATGACCTCAACA	83744	ZNF484	No		Single	0.177075	Upregulator	No	0.479434	-0.125284	0.496731	0.462137	-0.0895689	-0.160998	0.074269	0.251504
CCAGGTCGGCGCACTAATAC_CCGAGCCTGGGGTCGCGCAG_CGCGGAAACTCGCGGCGCGG_GCAAGTGAGAGTCACTATCA	4093	SMAD9	No		Single	0.177017	Upregulator	No	0.356635	-0.00260152	0.32471	0.38856	0.0341011	-0.0393042	0.0911545	0.960509
ATTAAATGTCGCTCTGATTC_CCTCGGGCCTTCCCCTTAAA_GCCAGCCGCTTCACCCCTAA_TAAACCCCGCCCACCCTCCG	126375	ZNF792	No		Single	0.176545	Upregulator	No	0.303013	0.0500773	0.173738	0.432287	0.336595	-0.23644	0.279903	0.891121
GAAGGGGCCGGGCTTACTGT_GGGAAGGGCGAGATCCGTGG_TCGCGAGAGTTGAGCGCGCC_TGTTCGGCTGCAGAATCTAG	11016	ATF7	No		Single	-0.176471	Downregulator	No	-0.105819	-0.247123	-0.0977062	-0.113931	-0.252359	-0.241888	0.268153	0.0983492
ACAACAGCGCGTACCGCGCG_AGCCGGCCGCGAGGCCCCAT_GCACCTCCGCGGCTCCCTCT_TGGAGGCTACTAGTTGAACT	9324	HMGN3	No		Single	0.176463	Upregulator	No	-0.098183	0.451109	-0.022821	-0.173545	0.466069	0.43615	0.477227	0.0579243
ACCTCTCTGCCAATCCCGAA_AGATGCGGTCTGAGTTGGTG_CGAGAGCAGCCCTTCGGGAT_TCTGTGTGCAGCAAGTGTGC	7582	ZNF33B	No		Single	0.176256	Upregulator	No	0.17506	0.177452	0.399934	-0.049815	0.198635	0.156269	0.587605	0.2083
CGCGCGCCGACGCCCTATAT_CTCCGCGGCCAATGGCCGGG_GGGCCGCGCGGCACAATGTC_TTGTGCCCGCGCCAATTCAC	388585	HES5	No		Single	-0.176068	Downregulator	No	-0.406111	0.0539742	-0.366596	-0.445626	-0.0742178	0.182166	0.0893248	0.755907
CGCCTCTTGGTATTCCACGG_GCCTCCCAGCGCGGCCAATG_GCGTTCCCAGACTTCAGGCC_GGGTCCCGCAGGCGTCCGGC	124535	HSF5	No		Single	0.17533	Upregulator	No	0.126836	0.223824	0.24029	0.0133822	-0.0256963	0.473344	0.494552	0.539462
AGCGCCGGGGGCGTATGCGT_CGCTGCTAGCCGTCACCTCC_GCGTGGGCGGGGCGACCTCG_GGCGGGAGGGGAATTTCCCG	5966	REL	No		Single	0.175157	Upregulator	No	0.00734616	0.342968	0.192192	-0.1775	0.327785	0.358151	0.975293	0.0467903
GAGGCGCGCTGCAGCCAATC_GCAAATAAGCGGCTATAAAA_GCCGCCCCCGCGGGGGTCTA_TGGACGCCTGCTCGCACGCG	55502	HES6	No		Single	0.174999	Upregulator	No	-0.237859	0.587858	-0.36275	-0.112969	0.613139	0.562576	0.325269	0.0349952
CCGATCACGTCCCAGACTGA_TAATCACTAGGGTATGTCTT_TGATGGTATCTAGTGTTCAA_TGGTAAGCTTGTCCTAATAA	93986	FOXP2	No	T2	Other	0.174996	Upregulator	No	0.00980911	0.340182	-0.0700398	0.089658	0.249448	0.430916	0.935555	0.193702
GCTCGGCGAGGGGACCAATC_GGGAGCCTGGAGAAAATCGC_TGTCCTTTAGAGAGACGGGG_TTCAGGCGGGCGCAGGCGAG	23440	OTP	No		Single	0.174611	Upregulator	No	-0.00176197	0.350985	-0.0470931	0.0435691	0.313207	0.388762	0.981513	0.0773025
AATGCAAATACCTTTGGGTT_CGCATATGACCTTACACACA_CGTCCAATCAGACACGAAGC_GTTTAAGGCCTCGCCCCTTT	113835	ZNF257	No		Single	0.174125	Upregulator	No	0.20866	0.139589	0.417676	-0.000355262	-0.00689008	0.286068	0.510938	0.537237
AACTTGGGCTGACAAGAGGG_CCTCCTAAGCCAGCTCGCAG_CTTCAGGCTTTCAATTCGAG_GGCCCCCTTTGTACCGGACA	374655	ZNF710	No		Single	0.173743	Upregulator	No	0.0841246	0.263361	0.104605	0.0636437	0.341851	0.184872	0.467812	0.190048
AAGCTCGGGACGGCCTCGGG_CAGCACCCCGCCACCGGCGC_GCGAGCACGGCCCCTCCCAG_GGCGCCTGTAGGACCTCCGC	84874	ZNF514	No	P2	Other	0.173626	Upregulator	No	-0.225934	0.573185	-0.231332	-0.220536	0.57877	0.567601	0.194826	0.0627204
CGGGGAGCGCGCCTGAGCCA_CGGGGCCCGGCGCCGCTAAC_GGGTCACGTGACGCCCGGCC_TGGTGGCCACGCCGTGGCCC	1058	CENPA	No	P1	Other	-0.173568	Downregulator	No	-0.235006	-0.112129	-0.147356	-0.322657	-0.109965	-0.114293	0.263225	0.296778
GCACGCCAGCGAAGCACTGT_GGCCCGGTGCGCCAGAGCAT_GGCGCTCTGGGAGTTCCAGT_TCGCCGACGTCACCCCAACC	7699	ZNF140	No		Single	0.173447	Upregulator	No	0.0779081	0.268986	0.16153	-0.00571381	0.235619	0.302354	0.557373	0.129693
AATACGGAAGCGGGGCGGAG_GTCCCGCGAGAATTGGAAGG_TGGACCGTCAGATTCCACCG_TTCAACCTTTACCACTACGA	57693	ZNF317	No		Single	0.172277	Upregulator	No	0.242447	0.102107	0.20489	0.280004	0.0590363	0.145178	0.142242	0.277523
AAGCAGACCACGGTGTTCCA_CGAGCCCAGCTCTGAGAGAT_GAATCGGGGCCTGTGTCCGC_GCCCCCGCGGCTCACCCGGG	148268	ZNF570	No	P2	Other	0.172265	Upregulator	No	-0.110717	0.455248	-0.264439	0.0430043	0.501733	0.408763	0.631419	0.131155
CTTTCGCGCTCCCGGCCGAC_GCCGGCCGCCGCATCCCGTG_GGGACCCGCGCGTAACCCGT_GTGGCAACGCAAGGGCGCGG	10320	IKZF1	No		Single	-0.171907	Downregulator	No	-0.244378	-0.0994363	-0.258958	-0.229799	-0.17991	-0.0189631	0.11053	0.442666
AGCCCCAAGCGGGGAATCGC_ATTCGCCGGCGGCTACGGTC_CCGGCGCGAGCCGATACCGC_TCCCGCCTCTACGGCAGAGT	79733	E2F8	No		Single	0.171818	Upregulator	No	0.174228	0.169409	0.132082	0.216374	0.165714	0.173103	0.208529	0.163844
CTCCGGCTCCAGAAGCTGAG_GACTGCAAGGCCGGCGGATC_GGCAGCGGCTCCTCTGCTAG_TATCCACGTTCCCGGGCGGG	283078	MKX	No	P1	Main	-0.171813	Downregulator	No	-0.429285	0.0856582	-0.298171	-0.560399	0.0475254	0.123791	0.20326	0.357678
GCACAAGTGCTGGGAACGGG_GCACGAGGCGGCCAGCGCGC_GCCTCCGCGGTCATCTCCAA_GGCCAGTGGTGTCGCCGGTG	84948	TIGD5	No		Single	0.171738	Upregulator	No	0.165343	0.178132	0.125761	0.204925	0.119344	0.23692	0.296869	0.363687
AGACCAGCTGAACCTCTTGT_CCCGCGGCCCGGCTGCCGAA_GCGCAGGGCTGCGCGCTCGC_TTCAGCGAACGCTGCGGCTA	145258	GSC	No		Single	0.171547	Upregulator	No	0.355161	-0.0120665	0.36094	0.349381	0.0820427	-0.106176	0.0622961	0.938972
AGCAACCGGAGGAGTCACGT_CCCCAGGCACCTATACCTGA_GCCCGGCCTAGCCACCTCAT_GTGGGAGGCGGGTGATCGAC	51804	SIX4	No		Single	-0.171458	Downregulator	No	-0.0558492	-0.287067	0.056167	-0.167865	-0.156409	-0.417725	0.720744	0.274758
ACAACAACCAGCGCCGCCGC_GCCGCAGAGGGGCGAACCGC_GCTCCCCAGGTGCGGTCCGA_GGCCGGGAACCCCGCCGTCC	9757	KMT2B	No	P1	Main	0.17114	Upregulator	No	0.170702	0.171578	0.130103	0.2113	0.172744	0.170413	0.240725	0.331104
CCCGCCTCTTGTCTTTCAAT_GAGACCTCCGTGGCTGTTGA_GATTGGTCAGCTGCGAATTG_GTGAACTGCAGGCGGACGAC	7626	ZNF75D	No		Single	-0.171104	Downregulator	No	-0.273841	-0.0683675	-0.525143	-0.0225389	0.0090041	-0.145739	0.476978	0.583766
AAGACGCCCGAACCCGCGGC_AGGCCCCTCGCAGCGTCCGT_GGGGTCGTGTCGTGGGACGA_TGCTCGGCGCGCCCATGTCG	51078	THAP4	No		Single	0.171077	Upregulator	No	0.0628997	0.279255	0.0838792	0.0419203	0.209213	0.349297	0.362597	0.236141
CCAATCAGCGACGCTAGGCT_CCTGCTGAAAGACCAGAAGC_GGAAGCCCTGCCTGAAAAGA_GTTCGCATCTTCTGTCACTC	170959	ZNF431	No		Single	-0.170612	Downregulator	No	-0.483348	0.142123	-0.427534	-0.539162	0.0607049	0.223541	0.100938	0.359069
AAGAGGAAGGGCTGCCCTTT_AGGGACTGGAAGCCTAAATC_CCGCACAAGGATGGATGAGT_GTCAGGACCCCAGAAAAGAT	100507290	ZNF865	No	P1P2	Other	-0.170609	Downregulator	No	-0.408226	0.0670075	-0.443945	-0.372506	0.1026	0.0314154	0.0994476	0.422015
GCGAAAATCCTAGCGCTACT_TAGGATGGGAAGCTTGACCT_TCCGCTCCCTCCCAGTCATC_TCGAAGTGGTGGTGCATGGC	346171	ZFP57	No		Single	0.170453	Upregulator	No	0.132222	0.208684	0.253167	0.0112773	0.160807	0.256562	0.500859	0.216844
CCACCTGCGGCCCCGCGGAA_GGACGCTGTGTAGAGACCGA_GGGGCCAGATCGGAATAACT_TCTGAGCCCTAAGACGGCGG	401	PHOX2A	No		Single	-0.170439	Downregulator	No	-0.118485	-0.222394	-0.0484913	-0.188478	-0.258751	-0.186037	0.408733	0.148077
CTTCCCGGCTGGAAGGTGCG_TAAAGCTGCGAGTTCCGGAC_TGTCACTCGTCCCTCGGGGG_TGTCTCGTGCGGCTAGAGCA	7050	TGIF1	No		Single	-0.170271	Downregulator	No	-0.306929	-0.0336132	-0.355614	-0.258243	-0.0160384	-0.0511879	0.147287	0.571651
ACTCCAGCGCCCATTAGGTC_AGAATTACTCCGGAGCGCTT_CTCGCTCATCCAGTCCCCGT_GGGGCGCGCCCTGAAATTCT	10127	ZNF263	No	P1	Other	0.169647	Upregulator	No	0.158165	0.181129	0.160062	0.156269	0.197281	0.164978	0.210688	0.199344
AACAATGCGCGGAGTGTGCG_ACCCTCGCCCCCACGTACTC_AGGTTGAAATTGGACCGAAT_CGGGAAGGAACGCCTCATTG	3199	HOXA2	No		Single	-0.168793	Downregulator	No	-0.242949	-0.0946374	-0.244163	-0.241735	-0.110946	-0.0783287	0.137917	0.262909
ACCGCGGTCAGGTTCGTCTC_GCACCCAGCCGGGCGGCAGG_GGGGCACCGAGAACAATGGA_TAAGTGAAACGGCTTGTCTC	54993	ZSCAN2	No		Single	0.16827	Upregulator	No	-0.138256	0.474797	-0.124072	-0.152441	0.77936	0.170233	0.216084	0.365374
CAAACGCGGACGGTGGTGGC_CACTGCCTAAGCCTTCCCCC_GGAAGGCAGCTTGCACTACA_GTAGCTGGACCCAGTGTTCC	163033	ZNF579	No		Single	-0.168057	Downregulator	No	0.107493	-0.443608	0.125068	0.0899181	-0.376335	-0.51088	0.247188	0.0999623
CGCCCGGCCACTGAGGCGGG_GGACGCCGCAGCGAACTGGT_TGACCCGGGGACTTTCCCCA_TTGCCGGCGCGTCAGGTCCC	7597	ZBTB25	No		Single	-0.16783	Downregulator	No	-0.195491	-0.140168	-0.103669	-0.287313	0.0885566	-0.368893	0.301731	0.651088
AAATTTCCTGCGCATCGACC_CTTGGGAGGCGTGGGAATTT_GGAAGTGTCGATGATGCCAC_GTTGATAGGCCAGAATTCAC	7711	ZNF155	No		Single	0.167608	Upregulator	No	0.0438047	0.291411	-0.10118	0.188789	0.219512	0.36331	0.817975	0.229433
AGTCTTGCCGTGGTGCCTTC_CGGACCCGATCTTAGCTGCT_GACGTTGCGCAGCGACGCGG_TAAGTCCCACAGTTCGAGCA	51276	ZNF571	No		Single	-0.167326	Downregulator	No	0.0133978	-0.348051	-0.0713314	0.098127	-0.289531	-0.40657	0.92419	0.112051
AGAGATACATCTCCCGGCCC_GACGAGGGCTCAGGAAGACA_GGGAACTGGTGAAGACTGTC_TGAGGTCAGATGGCTGACCT	23090	ZNF423	No	T2	Main	0.167099	Upregulator	No	0.459414	-0.125215	0.480344	0.438483	-0.144864	-0.105567	0.0802271	0.429639
CCAGGGAAGCCGGGGGTCTA_CTCGCCTGCCTCCGCCTGCG_TGTCCCGCGCAGGGGATGAA_TTCCGCACGCAGAGCCGGCG	4862	NPAS2	No		Single	0.166664	Upregulator	No	0.276208	0.0571204	0.219718	0.332698	0.113898	0.000342698	0.158318	0.573465
CAACCAGCCTCAAGCTGTTT_CCGCCGGGCTGTGCGCCCAC_GCAGGCGCGGGACTGCGCTA_TTAGTCGCAGGGTGTTGGGT	203523	ZNF449	No		Single	-0.166589	Downregulator	No	-0.430722	0.097545	-0.540824	-0.320621	0.140917	0.0541731	0.176769	0.340285
GATGCTGGGATCATTCCCCG_GGGACCGGCGGCGTCCAGGG_GGGGCACCGCGCCGTGGGTG_GTGTAATCCTGAGTCGGATC	22891	ZNF365	No		Single	0.166085	Upregulator	No	0.158727	0.173443	0.206524	0.110929	-0.0564664	0.403353	0.241751	0.594144
CGGCCACCGCCTACGGAAAA_GCCAGAGCGCCGGCCGGAAG_GGCGGTTGCGCTCCTCAGAT_TGGCCGAGGTAACCGAGAAG	91151	TIGD7	No		Single	0.166076	Upregulator	No	0.0846255	0.247526	-0.08443	0.253681	0.345886	0.149165	0.713808	0.245333
CTGGGCCAATGAGAACCGAA_GGGGCCACTACCGGTCTCCT_GTACAGCCTTCCGGGTCACG_TGGGAAATGGAGTCGCGCGG	25799	ZNF324	No		Single	-0.166072	Downregulator	No	-0.170922	-0.161223	-0.254536	-0.0873074	-0.211405	-0.111041	0.318326	0.250833
CCCCTAAATCCCGCAGACTC_CGTGCGCACGGCAGAGGCAC_GCGATCGGCCCATGGTTGCT_GGGGAGGGCGCACGCACGAG	11108	PRDM4	No		Single	0.166015	Upregulator	No	-0.00912165	0.341152	-0.0446261	0.0263828	0.26773	0.414574	0.894756	0.156895
ACGTTGGCAGCGTAGGGAAC_GCCTCAGGCGGCACGAGGAA_GCGCATGCGCTTCTTCAGGT_TGGGTATCGCACTACTGGAA	60313	GPBP1L1	No		Single	0.165845	Upregulator	No	0.172541	0.159148	0.215339	0.129744	0.178107	0.140189	0.211959	0.357336
AACGCTTCCAGCAATGGCGG_ACATCTATCTGTTCTCTCGA_GCTCAGGCGCTGAGGATTCT_TGAAGGAATTGGCTCTTCGA	57547	ZNF624	No		Single	0.165767	Upregulator	No	0.0534757	0.278058	0.26999	-0.163038	0.156984	0.399133	0.84991	0.276479
ACCGGCCTGCGCGGTCCACG_CAGCGGTCCGGTGATGGCCG_CGTGGACCGCGCAGGCCGGT_CTGAGAGTGAGCGAACAAGC	9705	ST18	No		Single	0.165686	Upregulator	No	-0.0497861	0.381158	0.0313171	-0.130889	0.368012	0.394305	0.698479	0.0674491
AGGCAGTCAGTCGGCGAGCG_CGGGAAAGGGTCCATTCCTC_GAGGAGCCGCGGTGCGTGGC_GCGGTGCCTGCGCCATATAT	253738	EBF3	No		Single	0.165508	Upregulator	No	0.364113	-0.0330966	0.374663	0.353563	-0.0540997	-0.0120935	0.124095	0.797421
GTCACATGATCACCCCTCTC_TAGGAGCCGAGTCTTCGGAA_TTCCCCAAGGCTGTTAACCG_TTGCTGGCGCAGTGGAAGGC	79692	ZNF322	No		Single	0.165479	Upregulator	No	0.397475	-0.0665165	0.402736	0.392214	-0.148681	0.0156475	0.11625	0.575842
ACAGGCGCTGCGGTGACTGG_AGCAAAAGAAGCAGGTTCGG_AGGAGCACTCTGAGCTGGCG_ATAGCCGGCCCGCGTTTGAC	1998	ELF2	No		Single	0.165243	Upregulator	No	0.25296	0.0775269	0.215792	0.290127	0.255803	-0.100749	0.162041	0.749774
AGAGGGCTGTGTGCGGTCGT_CAGCGACACCGCGTTCCCCA_GAGGGGGCCGCGGGGTTCTC_GGCTGACTGGTTGAATGCTT	84503	ZNF527	No		Single	0.164839	Upregulator	No	0.336085	-0.00640754	0.13633	0.53584	-0.0554914	0.0426763	0.345491	0.957763
GGACTCCAGCGAACCACACG_GGACTTGTAGTTCGCAGGTT_GGCAAGCCGCCGGGAAACGA_GTCACAGCGCCGCCTCCGGG	115196	ZNF554	No		Single	-0.164779	Downregulator	No	-0.527057	0.197499	-0.822093	-0.232021	0.16945	0.225549	0.333049	0.110265
GAAGCGGCCTGGAATCAGAC_GAGGCGGGAACGCTGCAGTT_TCCACACGCCGCCCTCAGCG_TTAACCACAGGCCTCACCCG	100129654	TCF24	No		Single	0.164497	Upregulator	No	-0.00308299	0.332078	0.130875	-0.137041	0.326083	0.338072	0.987145	0.0403022
CCCACGGTGACTGTTACCCC_GCAGCCACGTGTGGGAGTCT_GCCGGGCGTGACCACCACCG_TGACGCACTTCCGGCAGCGC	7571	ZNF23	No	P1	Main	-0.164386	Downregulator	No	-0.339185	0.0104135	-0.208411	-0.469959	0.0642504	-0.0434234	0.263332	0.90033
CAAGAAACGCGTCCGAGGAG_CGGGACTTGTAGTCCGCGGG_GCGGCAGGGCCGTGCCACGT_GTCCTGCGGGTGGGACTGCG	63977	PRDM15	No		Single	-0.163875	Downregulator	No	0.0447284	-0.372478	0.0497801	0.0396766	-0.33517	-0.409786	0.420509	0.0983755
AGCGACCCGCACCCATCCAG_CGGCGAGCGCTGTTTGTTTA_CTCAGCGAGCAGCTGGGCGC_GTGGGGGCGAGTCCACCCGG	2627	GATA6	No		Single	-0.163852	Downregulator	No	0.16143	-0.489135	0.162725	0.160135	-0.633975	-0.344294	0.16055	0.191219
AACTGTGCAGGGTCCAGCGA_ACACCTCTCTACGTCTTCTT_GAGGGATTCCAGCTCCAGTT_GCGACCTAGACATTGCTCAA	80312	TET1	No		Single	0.163812	Upregulator	No	0.220622	0.107002	0.236696	0.204547	0.137821	0.0761828	0.126918	0.297904
CTGAGGGTGGGCACCAACTA_GATCCATGCCCTGACAGCTA_GGCGCCAGAGATACGTCGAG_GTTAATCAGGAGCCTGCCTG	25803	SPDEF	No		Single	-0.163723	Downregulator	No	-0.259236	-0.0682099	-0.248272	-0.2702	-0.0588367	-0.077583	0.104639	0.373947
AATTTGCAGCCATGTCTACT_ATGTGGTCAGGTGTAGACAC_GAAATATTCCCCAGTAGACA_GGAATATTTCAATCTGTCTC	649137	ZSCAN5C	No		Single	-0.163713	Downregulator	No	-0.304609	-0.0228168	-0.290425	-0.318792	0.108678	-0.154312	0.148913	0.894917
CGCCGCTGCTGCACTGCCCT_GTCAGAAAGCATGCGCAGTG_GTCCGGCGTCGGGGGAGGGC_TGACTCCAGTCAGCCACCGT	284346	ZNF575	No		Single	-0.163469	Downregulator	No	-0.295947	-0.0309911	-0.415213	-0.17668	-0.0476131	-0.014369	0.25282	0.776595
CACTGTGCAGTGGAGTTTGG_GCCGGAGCCGGGAGAGCGAA_GGCTCCGGCTCCCGACTCTT_GGGCGACGAGAAACGAGGCA	5308	PITX2	No	P2	Other	-0.163302	Downregulator	No	-0.108838	-0.217766	0.0416265	-0.259302	-0.376258	-0.0592744	0.61966	0.418727
CGTCAACGCTACACACTGAA_GCAGTCCCGCGATGCCTTCG_GGTCGGGACAGACGCGGCTC_TCGGCTTTGCCCACCACACA	284459	ZNF875	No	P2	Other	-0.163092	Downregulator	No	-0.06931	-0.256873	-0.109921	-0.028699	-0.37599	-0.137757	0.55308	0.301771
ACTACGGGGCGCAAAGTCGG_AGGCTGCGTCAATCCGGCGC_CAGACGGGCGGGCTCGCATG_GCCGCGGCACCGAGGGATCG	340784	HMX3	No		Single	0.162657	Upregulator	No	-0.029921	0.355234	0.0306233	-0.0904653	0.235684	0.474785	0.805756	0.209386
AGAGTACCTTCCTCTCGCTT_CCGTTGGGTGATGAAGTGCT_GAGGTGCCCATGGTAAAGTT_GTACTCTCATCCCAAGCGAG	128611	ZNF831	No	T1	Other	-0.162629	Downregulator	No	-0.232439	-0.0928188	-0.115439	-0.34944	-0.0225446	-0.163093	0.322536	0.490518
GCGCATGTGCAGTTGCAACC_GCGCGCTGGGGCGACTGGAG_GCGTCCCGGCAGTTCCCGGC_TGTGCCGGGGAACCCGCGGT	9667	SAFB2	No		Single	-0.162272	Downregulator	No	-0.226719	-0.0978258	-0.187905	-0.265533	-0.123828	-0.0718242	0.156483	0.308412
CTCAGTTCGCCCACCGGAAT_GGAAGTCGCGCCCGTTCCCG_GTTAAGCCACACCTCCGGCT_TCGCGGGGTTCCCGTAGAAG	100507290	ZNF865	No	N1	Main	-0.162216	Downregulator	No	-0.197635	-0.126796	-0.00309861	-0.392172	-0.23189	-0.0217031	0.514962	0.480509
AGTCAGATGTAGGCACTAAG_CAGGGAGGTGGTTTCAACAA_GTCTCTGTCCTTTACCACTA_TCATAACCTATGACTAGGAC	8856	NR1I2	No		Single	-0.162209	Downregulator	No	0.336728	-0.661145	0.311073	0.362383	-0.767056	-0.555234	0.108089	0.109501
AGCCGTACAGCGGAAGTGCG_CTGGCGAGGGCGTTACTTGC_GCCCGTGCGCTATTACCGAA_GCGGCCAGCGGCTAGAAGTC	7539	ZFP37	No		Single	0.162127	Upregulator	No	-0.0384412	0.362695	-0.0806665	0.00378411	0.448431	0.27696	0.672937	0.161162
GCAAGCCCGGGGGTCCAAAA_GGGGCTGTGGCGCAGACAAG_GGGGGCTGGGTTAGAAGCAT_TCCTGATTTCCATAAAAATC	4613	MYCN	No	P1	Main	-0.162027	Downregulator	No	-0.47917	0.155116	-0.629749	-0.32859	0.204898	0.105333	0.207674	0.258634
CCTAGCTCCGCCCCGCACCC_CGGGTCCCCCGGCTATCGCC_GGACGAAGCGCGGAGTCAGT_GTGACAGAAGGAAGGCGCGT	7022	TFAP2C	No		Single	0.161285	Upregulator	No	-0.011167	0.333737	-0.0255987	0.00326468	0.330721	0.336753	0.87331	0.0726377
AGCAGAGGGTAGGCTAAAAT_CGCTGCCCTTGGAGCATTCT_CTCCGAGTGCCCACGGTTCG_TTGGGTTTGAGCCACTTCTC	9310	ZNF235	No		Single	0.160967	Upregulator	No	0.201211	0.120723	0.189672	0.212751	0.0483592	0.193087	0.134482	0.379465
GGTGGCAGCCCCATCCGGAG_GTCATTGGCCTGACGTGAGG_TGGGCTGCGCTAGGGTTCGG_TGTTAGACCCCGAGGAAGGG	7291	TWIST1	No		Single	0.160523	Upregulator	No	0.381471	-0.0604257	0.398487	0.364456	-0.0758037	-0.0450477	0.0726932	0.253067
CCCGAGCCCCTTAACTGCGC_GCAGGGCGGCTGGCTCGCCT_GGGCGGAGTCTGGGTATGCG_TCTCTTGTCATCCGGGAGAA	7507	XPA	No		Single	0.160253	Upregulator	No	0.268035	0.0524709	0.236811	0.29926	0.0910696	0.0138722	0.119666	0.511531
AATCAGGCGCGCAGTCTGAG_ACCATACAATGCACTGAATG_ACGTAACGTTACACACCAGA_CTCTGATTGGATATGGGTCC	170960	ZNF721	No	P1	Main	0.159826	Upregulator	No	0.111816	0.207837	0.194379	0.0292523	0.146434	0.26924	0.491781	0.191942
AAGTGCAAATATCCCTCGGG_CCTGACGCCGTATCCAGTAA_TTCTGTCAATCAGTCCACGA_TTTCAACCACACACTCCTCT	90576	ZNF799	No		Single	0.159533	Upregulator	No	-0.123062	0.442129	-0.0875859	-0.158538	0.587466	0.296792	0.308851	0.2158
AGACCTAAAGGGTGCCTGAT_CAATGCGGCGAAGGACTACG_GGAAAAGACCAGGGGAGTCT_TGTAAATGCTATGCGGTAAG	10363	HMG20A	No		Single	-0.15934	Downregulator	No	-0.107841	-0.21084	-0.256114	0.040432	-0.160894	-0.260786	0.617999	0.184391
AGGGCTAGTCAAGGTCCTGC_GACCTGAATGTCTCTGTTTG_GCCCCCCGTCCCATCGGTAG_TCAGTCCACTACCGATGGGA	84662	GLIS2	No	P1P2	Other	-0.158973	Downregulator	No	-0.02263	-0.295315	-0.0149159	-0.0303441	-0.310927	-0.279704	0.75091	0.124498
AGCCGGCTGCCACACACGCC_GGGGGAGCTCGCAGATTCCC_TTCGGCTTTGGCAGCGGCAC_TTTGAGAATCCACCCAAGCC	4784	NFIX	No	P2	Other	-0.158662	Downregulator	No	-0.176259	-0.141064	-0.160361	-0.192157	-0.13474	-0.147388	0.24956	0.171138
CCCTGACACTCCACATTAAA_CTGAACTCGTGTCGGACCGA_GTAAACTGCAGCAATGGTGC_TTCTAGAATCCGGGGCCTCC	652991	SKOR2	No	N1	Main	0.158629	Upregulator	No	0.158629	NA	0.203704	0.113554	NA	NA	0.310823	NA
CAGAGCCCTGCGCGCCCGCG_GAGGAAGAGCTGCGAGCCGA_GAGGGGCCCACCCTACCCGC_GCTGAGACGCGACCAGGACG	3090	HIC1	No		Single	0.158337	Upregulator	No	0.285581	0.0310929	0.443941	0.127221	0.0452087	0.0169772	0.330866	0.426444
CATAGACGACTGTAAAGGGG_CCTAGCGCGGCCGCCGGAAG_GGTGGAGGGCTCGGCCCGAG_GTTATGGGTGAAGCCTGAGG	286128	ZFP41	No		Single	-0.158077	Downregulator	No	-0.284564	-0.0315899	-0.33734	-0.231787	-0.0700874	0.00690757	0.13868	0.788371
ACAATAGAGACACGTGGACT_TGCAGGCTAAGACCTAGAGA_TTGAACCCCAAACCCAACAG_TTGGTCCTGCCAAGATATGG	85508	SCRT2	No		Single	0.157882	Upregulator	No	-0.150506	0.46627	-0.183984	-0.117028	0.458214	0.474327	0.21327	0.0296449
CACGTCATCCTAACCAGCCC_CGGTGAGTGTGTCAATCAGA_CTAACCTCACGCTGAAAAAG_GCCCCACAATGAATATGAAT	167826	OLIG3	No		Single	-0.157529	Downregulator	No	-0.182314	-0.132744	-0.164296	-0.200332	-0.175448	-0.0900397	0.249635	0.217623
GCCGCTACCCCCTACTCCGA_GGAGTAGGGGGTAGCGGCTT_GGGGCCCGAGACAGTCATAA_GTAGTCCAGGCGGCTCTCGG	112770	GLMP	No	P2	Other	-0.157269	Downregulator	No	-0.0984025	-0.216135	0.113329	-0.310134	-0.31367	-0.1186	0.730709	0.305889
AAGAACTATGAAACGACCAA_CCTAGTCCTTTGTGGACGTT_CTGAAGGCACTCTTAGTTTC_TTCCTCCCAAACGTCCACAA	138715	ARID3C	No	N1	Other	0.157213	Upregulator	No	0.157213	NA	0.221884	0.0925423	NA	NA	0.349504	NA
AAGCGGATCGCGTGGGTAGA_CTACCCACGCGATCCGCTTC_GAGCAAAGCAACGTCAGTTG_GGCACTGGAGGCGTGGCCTA	162963	ZNF610	No		Single	0.156408	Upregulator	No	0.156408	NA	0.0754981	0.237317	NA	NA	0.384074	NA
CGAACCCCGTGTGCTTGCGC_CGCGCGCCGCCGGAGGACGT_CGCGCGCGGGCCCCATGAAT_CGGGACTCCGGGAGGTGAAA	64641	EBF2	No		Single	-0.156036	Downregulator	No	-0.0950553	-0.217017	0.0419393	-0.23205	-0.291495	-0.142539	0.622887	0.302205
AAATGGAAGTCATATCACCT_GAAAAATTGTGACATGACTC_TCCAGCCCAGGCCTTACCAC_TGTACCCTGTGGTAAGGCCT	168417	ZNF679	No	N1	Main	0.15603	Upregulator	No	0.15603	NA	0.128554	0.183507	NA	NA	0.236791	NA
CTTCGGTCCGGTCTCCTCCG_GGAAGTCGGCGTCTGCTGAA_GGCCCAGCAGCGGACCGGGC_GTGACGCACGGGCCGTGCCG	2117	ETV3	No		Single	0.155936	Upregulator	No	-0.0330391	0.344911	-0.108598	0.0425198	0.313702	0.37612	0.806288	0.0683321
CGGTCCTCAGAGCAATTAAA_GCGAAGGCGACTAGAGCTCC_GGGTCTGGCTTGGTACAGTT_GTAGATCCGCTCCCTCTTGG	83591	THAP2	No	P2	Main	-0.155487	Downregulator	No	-0.0055256	-0.305448	0.0137727	-0.0248239	-0.269681	-0.341216	0.95362	0.209969
AGGTGGGCCCGATAACAACA_ATCGGTGACAGTCACAGATA_CCGGGAGGAGTTTCCACCCG_GGCTCACACGCGTACTCTCT	7567	ZNF19	No		Single	0.155438	Upregulator	No	0.227299	0.0835764	0.0862904	0.368307	-0.0939318	0.261085	0.365484	0.751239
CCGCTCTAAAGGGGGGAAGG_GATGAAACGGCTCCTGCCAT_GCAGTGGTCACAGAGCTTAA_GCTCCTGGTAGCGACGATCA	10716	TBR1	No		Single	-0.155422	Downregulator	No	-0.18838	-0.122464	-0.13155	-0.245211	-0.0966561	-0.148271	0.215804	0.392982
ACGACTCAAGTTCGAGTCGG_CGGAACCCACTCCCCCACCG_CTGCCCGTCGCGAGAGAAGG_GCTGCTTGCTGCGGCGTCCG	1054	CEBPG	No		Single	-0.155381	Downregulator	No	-0.114205	-0.196558	-0.10909	-0.11932	-0.204218	-0.188897	0.217586	0.0696291
CAAGTTCCGTCCCCAGCGCG_CCCAGTGGGGGAATTCCCGA_CTCCACCGCGGCTTTCGCAT_GGCCGCTGCGCACTCGGCAC	1385	CREB1	No		Single	0.154742	Upregulator	No	0.261854	0.0476304	0.139857	0.38385	0.0760747	0.0191861	0.28699	0.683405
AGCACCCGGCTTGTCCGACC_GACCCGAGGGCGAGCCCCGA_GGCTGTCAGACAGTGTCCCC_GTACCACTCTAAGCCTTCTC	57567	ZNF319	No	P2	Main	0.154531	Upregulator	No	-0.00539293	0.314456	0.0870355	-0.0978213	0.26895	0.359961	0.968002	0.11879
AATCGCAGAGCCAATGGAGC_CTGCCAGGCGCCGCGGTGAT_GAGCGCGAGCCCATTCACTC_GCTCTTTCACCTGCCGGGGC	54897	CASZ1	No	N1	Main	-0.154112	Downregulator	No	-0.149966	-0.158257	-0.155123	-0.14481	-0.229521	-0.0869929	0.168447	0.278668
GCCCGGGCCCGGGAGCGTCT_GGAAGCCGATCGGTTGAGAC_GGAGAAGGGGACACGCCAAG_GTTTGGGCGCGCGGGCAGGT	344167	FOXI3	No		Single	-0.153517	Downregulator	No	-0.236707	-0.0703271	-0.253957	-0.219457	-0.0541247	-0.0865295	0.195865	0.224473
CAACGGGTCGCGCAGCGTCA_CGACGCCCGGCGTGATCCAG_CGGGGCTGTGACGCACGAGG_GGGGATGCGCATGTACGATG	284312	ZSCAN1	No		Single	-0.153452	Downregulator	No	-0.4075	0.100596	-0.307041	-0.507959	0.0124556	0.188736	0.188488	0.46612
GAGGCTGTCTGGGGGAACGA_GCAAATGAGCCCTCGGGGCG_GCTGTCTTGGGGGACGAGGG_GGGCGGGAGGCCGGCGCCTG	168620	BHLHA15	No		Single	0.153372	Upregulator	No	0.364837	-0.0580941	0.254764	0.47491	-0.124582	0.00839418	0.198611	0.587532
AGAACCTTGAACTGAGACTA_GCATCCCCGGCAGCCAATCA_GGGACCGCTTTGAAGAAGTT_TGTCACAACGGCGGACCAAT	4776	NFATC4	No		Single	0.153322	Upregulator	No	0.132994	0.17365	0.161362	0.104626	0.174513	0.172786	0.274864	0.138388
CGCACCGCGCATGCACGGGA_GCGCAGGCACGGAACCCGAC_TCCAACGAAAGCGTCGGCAA_TCCCTCCCGCCCTGGTTCGT	7541	ZBTB14	No		Single	0.153223	Upregulator	No	0.0127156	0.29373	0.156781	-0.131349	0.266634	0.320826	0.949719	0.183957
ATTAGTGCAGGGGGCGGGCC_CTAGTGACGCGGTCTCCTAA_GAGGGGTCAACGCGGAACCC_GGCCACTTTAAGGGCGCCTG	54937	SOHLH2	No		Single	-0.152756	Downregulator	No	-0.350524	0.045012	-0.396214	-0.304835	0.0499709	0.040053	0.150636	0.684155
CCCGCCCCAGGCCAGGTGAT_GCAGACGAAAACATCCCAAA_GGATGTGGCGGCCGATCACC_TACTCCTTTGCAACAACGTC	349334	FOXD4L4	Yes		Single	-0.152517	Downregulator	No	NA	-0.152517	NA	NA	-0.213074	-0.0919606	NA	0.279282
CTGCCCCGGCCGTACCTCTG_GCGACCGCGTGGCTGGCCTA_GGGTCAGTCGCCGGCTCCCG_GTGACCCGGCCCGCTCTTGG	29803	REPIN1	No		Single	0.152474	Upregulator	No	0.211349	0.0935984	0.100551	0.322147	0.127641	0.0595553	0.333898	0.343132
AGATGGTAACTATCAGAACA_CATCGAGTGCCTTTGGATTT_TAATACCATGTTATCTTGCA_TTGCATAATAGGTGATCATC	139628	FOXR2	No		Single	0.15236	Upregulator	No	-0.0159906	0.32071	-0.0223853	-0.00959591	0.423824	0.217597	0.818895	0.210235
CGTGTCTGGGAGATGGGCGA_GAGAATCCGAGCGGGCGGAG_GCGGAACTGAGCCTGAACCC_GGACACCCCCGATTCCGCTG	7080	NKX2-1	No		Single	-0.152144	Downregulator	No	-0.133007	-0.171281	-0.0942774	-0.171737	-0.32178	-0.0207814	0.236386	0.515327
CCGCCCCTGCCTGTCCTGAT_CTGGAGAATTCTCCAATCAG_GGGTCTGATTGGACAGATCT_TCAGAGACGTTAATCCGAAG	58492	ZNF77	No		Single	0.15193	Upregulator	No	-0.25453	0.558389	-0.22203	-0.28703	0.722627	0.394152	0.130146	0.186736
AGCTACCCACAGGAGGTACA_CCCCACAGCCTCCTCAGCGA_GCAGCTTTGGCAATCAGTAT_GGCCCAGAAGGCCTTCGCTG	6942	TCF20	No	P1P2	Other	-0.151746	Downregulator	No	-0.318417	0.0149245	-0.110318	-0.526516	0.0197632	0.0100858	0.384817	0.835829
CAGCAGGAATGCGGGCGCGG_CATCCCAGGCGGAGGCCCTG_CGCCCTCTGTCTGTTCTGAA_CTCCAAAACCCGAAAAATTG	125893	ZNF816	No	P2	Other	0.151452	Upregulator	No	0.151452	NA	0.218092	0.0848115	NA	NA	0.364157	NA
CTCGGACGCCACCACTGCGC_GCAAACAGAATATTGTTGCT_GCGCGCGGGCCGCACTTTAA_TAGCGGCCCTCACCTCCGCG	84108	PCGF6	No		Single	-0.151305	Downregulator	No	-0.196856	-0.105754	-0.0963438	-0.297368	0.0368617	-0.24837	0.321362	0.60781
CCCGGCCCGGCCCGCGCAAG_CTCCGCAGCGAGCCCAGCCG_GGAGCAGCCTGAGGCGCGGG_GGCGACTCGGGGACACCGGC	4782	NFIC	No	P2	Other	0.15118	Upregulator	No	0.273523	0.0288365	0.277183	0.269863	0.0491424	0.00853053	0.0800535	0.660546
AGACGGTCACGTGGTCGCGG_CCCGCCCACTGCGCTGACAC_CGAAGTCTATAAAGGGCCGG_TCCGGCGGCGAAGGAAAGAA	468	ATF4	No		Single	0.15103	Upregulator	No	0.134285	0.167776	0.195869	0.0727001	0.024195	0.311357	0.307895	0.511558
AGCAGCAGGCGATGCGCGAA_CCGGAAGCTCAAGTGTACCC_GTGGGCCCTTGAGGTGTGCT_TTGGTCAGCACGGAGGCCAC	342945	ZSCAN22	No		Single	0.150704	Upregulator	No	0.178083	0.123325	0.209915	0.146251	0.157056	0.0895935	0.16379	0.400002
ACACCCGCTCCGCTCTCCTC_GACGTGCACTGTGGTTAATG_GCACGCTCGCGCGGTCACCG_GTTGCCACGCCCCCAACGGC	26048	ZNF500	No		Single	0.150581	Upregulator	No	0.871113	-0.569952	0.952743	0.789484	-0.385929	-0.753974	0.0710138	0.202766
CGGGTGGCGCGGCAAAACTC_CTCCGTCCCAGGCTCGTCGG_GACAGAGGGAAATTAGTCGA_GGAGCGCGGGAGCGTCGAGT	2186	BPTF	No		Single	0.150387	Upregulator	No	0.258462	0.0423113	0.148623	0.368301	0.0336334	0.0509892	0.300602	0.701302
CTAATATGGCAGGACCGGCC_GAGGGGCAACGCGGGAACTC_GGAAGCGGCCGGGCCATATC_GGGCGCGGGCGCGGGCCCTA	1958	EGR1	No	P1	Main	-0.150376	Downregulator	No	-0.0760495	-0.224702	-0.0114074	-0.140692	-0.236072	-0.213332	0.500537	0.0653911
CGTGGGCTGTCACGCGTCAT_GCCACCCGGGGTAGGCGCTC_GCGAGGCAGGCGGCGCCGGA_TAGGAGGGGAAAATCGTTTC	56978	PRDM8	No	P1	Main	-0.150347	Downregulator	No	-0.445892	0.145198	-0.487809	-0.403975	-0.244616	0.535012	0.0971928	0.774008
AGGAAGGGCACGTTGCCCAG_CCTACTACGACGCCTATGCG_TGGATGAAGGCTGGCTCGAA_TTATTGTTCATGGTGCCGCG	647219	ASCL5	No	N1	Main	0.14963	Upregulator	No	0.0503543	0.248905	0.0278663	0.0728423	0.285807	0.212003	0.622205	0.168307
ACCATCCAATCACAGCCCCA_CACATCCCAACTCCCCTGAT_CTGCCCAATCAGGGGAGCTC_CTGGAGACCTGTCAAATCAA	80032	ZNF556	No		Single	-0.14945	Downregulator	No	-0.171534	-0.127366	-0.164764	-0.178304	-0.00692446	-0.247808	0.128292	0.543924
GAACACTCGGAGCCTGGCGA_GCACGTCCCGCCGGTTGCTG_GGAAGTGTAGTCCGGAACGG_GGACCAGGAGAGGCCCAAAA	388566	ZNF470	No		Single	-0.149132	Downregulator	No	-0.127437	-0.170826	-0.10207	-0.152805	-0.129539	-0.212113	0.2324	0.217207
ATCCCCAGGTCCTCGACCCC_CGGCTCGGATTGAGTTAGCT_GCAAGGGGCTTGGGCAAACG_TTCTTAAGCGTTCCTCGGCG	283150	FOXR1	No		Single	0.148791	Upregulator	No	0.000258564	0.297322	0	0.000517128	0.649976	-0.0553309	0.996817	0.556533
ACACCTACCGCTCCGCCGGG_ATGGGGGCGCACGGCGCGGA_CGGGAGGAGTCCGGCCCGGC_GCAGTGCGGCTGCGCGCACT	64864	RFX7	No		Single	0.148645	Upregulator	No	-0.100201	0.39749	-0.186074	-0.0143278	0.417552	0.377429	0.504432	0.0687318
AAACGGAAGTAGTCGACTCG_CGCAGCGCAGTCCGATCCTA_GCTTGTTTGAGAATATAGTC_GGTGACGCGCCCACCGGAAA	7772	ZNF229	No		Single	-0.148367	Downregulator	No	-0.24717	-0.0495646	-0.15674	-0.337599	-0.0832952	-0.015834	0.24868	0.508495
CGGTCTGGGCAAGGGCGCGG_CGTGCGCGCTAGGTATAAAT_CTTCGAACCACCGAGGTCAT_GCAAACGCGCGCGGCTCCTG	190	NR0B1	No		Single	0.147636	Upregulator	No	-0.000192601	0.295466	-0.0793794	0.0789942	0.292978	0.297953	0.998863	0.0437389
CCCACAATCAGCGATGGCTG_CCCCAAGCAAATGCACAGCG_CGCTGCGGACACACGAGTCG_GCAACTGCATGCACGTCTGG	389524	GTF2IRD2B	No		Single	0.147523	Upregulator	No	-0.0202642	0.31531	-0.0598498	0.0193213	0.234813	0.395806	0.847953	0.223766
CGGAGAGGCGAGTAGTTCAC_CTACTCGCCTCTCCGCCTGC_GGGAGTGGTCCGAGAACCGG_TTCACCGGCCCCGGAGGAAA	7703	PCGF2	No	P2	Other	-0.146983	Downregulator	No	-0.427467	0.133501	-0.588795	-0.266138	0.20593	0.0610728	0.241259	0.383436
CGCCTCCGACGGCTCCAGAG_GCCGAACGGCAGGGCCCGAG_GGCGGGCACTATCCACCCGA_TGAGGCTTGGGCCAATAGTG	64763	ZNF574	No	P1	Main	0.146606	Upregulator	No	0.782825	-0.489614	0.874413	0.691237	-0.44477	-0.534458	0.0857196	0.076168
CTTGGGTGATCAGTTGCAGA_GGGCGCTGGGCGATGAGAAA_TAGATCCCGAGGTGGGTGCC_TTGTGACTCTCAAGGAAAGT	7710	ZNF154	No		Single	0.146482	Upregulator	No	-0.101456	0.394419	-0.0662384	-0.136673	0.381468	0.407371	0.332974	0.156717
CAGGGGGCGCCCGAGATGGC_CCACTGCGCACGAGAACGCG_CCCGGCCCCCTGTTTGCTCG_GAGGGGCTGCGCCCTGTTGC	11317	RBPJL	No		Single	0.145845	Upregulator	No	0.250029	0.0416608	0.0750566	0.425001	0.116126	-0.0328039	0.413153	0.706158
CCGGACGCTACATCTGGGAA_GCCACACCCGGAAGTCGGTC_GGCGCAAAGGGTGTCGGGAG_GTGCTTGCCAGGACCGTAGC	1810	DR1	No		Single	-0.145801	Downregulator	No	0.016717	-0.30832	0.117092	-0.0836581	-0.267192	-0.349448	0.900513	0.123448
ACGCCCTCATCTCACTGCGG_CGGGAGGTGGACACACCCGA_CTCTGAGGGGACATGAGGTG_GTAACTTGGATAGGTCTATT	644168	DRGX	No		Single	-0.14579	Downregulator	No	-0.383264	0.0916826	-0.352306	-0.414221	0.0741942	0.109171	0.101736	0.273162
ACTATCTTATAATTGGTGTG_CTGAGCGCCGAAGTACTGTA_GGCTTCCCGGCTGCAACTTC_GGTAGAAGAGGGGCCACGGA	7709	ZBTB17	No		Single	-0.145764	Downregulator	No	-0.187411	-0.104117	-0.279063	-0.0957591	-0.14065	-0.0675844	0.313735	0.321343
CAGGGAAGGAGGCACACCCG_GAGGGCGGGCCCTCTGACAC_GGGGCGTCTGGAACTTAAAG_GGTCCCTTCTGCGGTCTCAA	100271849	MEF2B	No	P1P2	Other	-0.145122	Downregulator	No	0.00767492	-0.297918	-0.086624	0.101974	-0.328405	-0.267431	0.959129	0.0777372
AGGGCGCCGAAGGCGCGAAA_CCCAGGGCGCGCAGCACTGG_CGTCACGCCGGCCCGACGCT_GCGCGTGCGGAGATGTAGCT	7027	TFDP1	No		Single	-0.144659	Downregulator	No	-0.251073	-0.0382447	-0.42758	-0.0745658	-0.0728729	-0.00361652	0.414157	0.776015
CGCAATCCCCGGCCACCAAA_GAATGACAGCAGCACGGGGC_TGCAAAACAGGGTGAGGCGT_TGTCAGTGCTGCTGCTTAGT	10127	ZNF263	No	P2	Main	0.144628	Upregulator	No	0.171704	0.117551	0.139636	0.203773	0.0659338	0.169168	0.224117	0.318112
CGCGCTAGGGGCAGTGCGAG_GCCGTTTCCTGATTGGCTGA_GCGCGCGCCGCCAGCGGTAG_GCGTGTAAGACTGCGAGGGG	80829	ZFP91	No		Single	-0.144617	Downregulator	No	-0.144617	NA	-0.0980885	-0.191146	NA	NA	0.338409	NA
CGGAGTGAGTTACCTGCACT_CTAGCCGGAAAGGTGGGATA_GCGGCATGCTTGCAGCTCGG_GGGACGAGCTGCGCGATGAT	79977	GRHL2	No		Single	0.144228	Upregulator	No	0.28922	-0.000763474	0.364702	0.213739	0.0880127	-0.0895397	0.195057	0.995104
CCTTCTATTCAGCTGCTGAA_GCGTTTGCGCAGATGCAAGA_GGGTTGAGGTGCCAGGAAAT_TCTGACGTACACAAGGCAAA	284370	ZNF615	No		Single	-0.144185	Downregulator	No	-0.284163	-0.00420763	-0.320701	-0.247625	0.0161415	-0.0245567	0.174598	0.968684
AGAGACAATCTAGTTATCGC_CCGCGCCAGGGGAATCGGGA_GAGGCCTGGCCAAGCAAAAA_GCGGTCCAGTATGTCTCCCG	25850	ZNF345	No		Single	0.143977	Upregulator	No	-0.0759628	0.363917	-0.0387352	-0.113191	0.386885	0.34095	0.398222	0.0533574
AGCTCTGGGGAAAGTCAAAC_ATAGACTCAACTCGCGCTGC_GCCGGCTCCCGGGCCGCGAT_TCCTCCTCATCTACACGCAA	1879	EBF1	No		Single	-0.143089	Downregulator	No	-0.0993502	-0.186829	-0.182237	-0.0164632	-0.209777	-0.16388	0.478067	0.16651
AAGGCGGCTCTGATCAATGT_CGCATTAAAGAGACAAGCTA_CGCGCCCCCGCCACTATAAC_GATAGAGCCAGGCAAATGTA	339488	TFAP2E	No		Single	0.142675	Upregulator	No	0.0306397	0.254711	-0.0408137	0.102093	0.215652	0.29377	0.772445	0.10881
AGCAGCCCCTCACTCGGGAT_CCACACCCCAGAGGTGTCAC_CCCGCGCCCCGGGTGAGGAA_CCTCCCCCCATCCCGAGTGA	7942	TFEB	No	P2	Other	0.142565	Upregulator	No	0.311457	-0.0263278	0.343078	0.279836	-0.0843951	0.0317396	0.126754	0.799782
ACACCTCCGCGCGCGCCGCT_CCAGCGCAGGTTGAGAGAAC_GCCGCGCACAGGTACAGCCC_TCTCCACCTGTCTGCGGTCC	222546	RFX6	No		Single	0.142392	Upregulator	No	-0.140189	0.424973	-0.0850779	-0.195301	0.388439	0.461507	0.288529	0.0623225
CCCCCAGCGTCCGGTGTCAC_CTGCGAGCGCTCCCAGGTTC_GACAAGGTGCTCGTCCGCAG_TTCACACGGGTCCCACTCGT	65982	ZSCAN18	No	P2	Other	-0.142185	Downregulator	No	-0.316202	0.031832	-0.378251	-0.254153	-0.0564393	0.120103	0.162402	0.812168
AGGGCGCAGGCAGCAAACTT_CCGCGGGCAGGGCTCCGACC_GAGCCGCGGCGGAGCAGCGA_GCGGCGCAGACACTCTATAA	27164	SALL3	No		Single	-0.141648	Downregulator	No	0.0542006	-0.337497	0.231298	-0.122897	-0.272634	-0.402359	0.814196	0.145709
ATATGCAGATGAGCGCGTGA_GCAGGGGCGAAGACGGTGGC_GGACGTGGCTCCGAGTGGAT_TGGGGCCGGAGCTGCTAGAG	153572	IRX2	No		Single	0.141093	Upregulator	No	0.268897	0.01329	0.455181	0.0826129	-0.0940221	0.120602	0.407357	0.926089
AGTGAAGTCAGTGGCACGCC_CATTAATGCAGCACAACTTA_CCTTGCGCTACTGAATGATT_TCTGAGGTCTACTAGGAGGA	80034	CSRNP3	No	P2	Other	0.140701	Upregulator	No	0.711166	-0.429763	0.792491	0.62984	-0.442126	-0.417399	0.0960135	0.0849907
AGGTTATATAACAAGTGGAG_CACCCAGGGCTGATACACAC_CAGGCCCAATGTATACATAG_GTGTGCCAAACCTATATATT	64288	ZSCAN31	No	P1	Main	-0.140604	Downregulator	No	-0.086771	-0.194437	-0.237161	0.0636192	-0.257854	-0.13102	0.67632	0.20994
AAGAAGCTGGTGGGTATAGG_ACTAATCAAATTACACCCGA_CAACAGCTTAGAGGGGGCTC_CCCAGCTAGGAGTAATTGAA	4656	MYOG	No		Single	0.140601	Upregulator	No	-0.146125	0.427328	-0.402146	0.109895	0.397312	0.457344	0.680486	0.0537542
AACCACCGGACAAACGTCTC_AACCTTTGCGCCAACACCCG_CCAGCGCGGGAACCGGGAAA_GGGGCCTCACACCAGGGGGT	5359	PLSCR1	No		Single	0.140548	Upregulator	No	0.177879	0.103217	0.0255543	0.330204	0.175519	0.0309146	0.469725	0.426402
AAGCAACGCACGAGCCGGCT_CCGTGTATCTAGGCAGATCG_CGGCGCCTTCTGTCTCCGGG_GCCTGGTAACAGAATCTGAT	5993	RFX5	No		Single	-0.140521	Downregulator	No	-0.452567	0.171525	-0.468069	-0.437066	0.089979	0.25307	0.0529321	0.379478
AAACCGAGTTCCACACGCCC_ATGGTTCCGCGCTCTAGCGC_CTTCACGCGCAAGGCACTGT_GCCCCGTGCGCAGTTGGGAG	25909	AHCTF1	No		Single	-0.140245	Downregulator	No	-0.126891	-0.153599	-0.120606	-0.133176	-0.178819	-0.128379	0.171117	0.327319
ATTGTGGGGTCGCGTCCCGG_CCTCGTCTAGTTGGAAACCG_GCGGCCCAAGACATGATCCC_TTACCAATATGGCGGCACTC	6257	RXRB	No		Single	0.140116	Upregulator	No	0.53773	-0.257498	0.511994	0.563466	-0.3909	-0.124096	0.0577308	0.314741
ACACCCGCGAGGCCGGAAAA_GGATGCGCTGTACCCTGCGC_TGCTACGTCACTGTGCGATC_TTCCGCCGGTGGGACGGAAC	57474	ZNF490	No		Single	0.139993	Upregulator	No	-0.0296354	0.309621	-0.124669	0.0653982	0.337634	0.281607	0.845817	0.175547
AAACGCGAAAGACGGATCCA_ACTCCAGGCACAACTCGATT_CAGGGCAAGGCAACAGTCCC_GAGGCTGAGTTTCACGGCCA	2099	ESR1	No	P2	Main	-0.139862	Downregulator	No	-0.221527	-0.0581961	-0.147569	-0.295485	0.00296691	-0.119359	0.22458	0.58235
AGAGTGCCCACACAATCTTA_AGAGTTACAAGATGATGACA_AGGATTCCTTAAGATTGTGT_CAATCCCTGTTATTCCGTGT	342908	ZNF404	No	P1P2	Other	0.139838	Upregulator	No	0.232787	0.0468885	0.326547	0.139027	0.0929482	0.000828697	0.277341	0.635733
ACCGAGGTTTACCCGCAGCG_CACACGATAAGCCAGGGCAC_CGCGAGAGTTACATTAACTG_TCGCACTATCGCAGCTCGCG	80152	CENPT	No		Single	0.139801	Upregulator	No	0.114494	0.165108	0.228075	0.000913749	0.125866	0.204351	0.517454	0.219456
ATGCAAAGGAGCGCCAAGGC_CAGACGCGGGCGGAGGCGTA_CGGAACTGGGGCTAGACCTA_GGCGCTGCAAATGGCGTATG	374879	ZNF699	No	T2	Main	0.139617	Upregulator	No	0.231468	0.0477666	0.35832	0.104615	0.0825193	0.0130138	0.34224	0.602217
CCCGGGCCAAGGCTTAAGGG_GACTCTCTGCAAACAGTGAT_GCGGGAGCCGACTGGAAGAA_TGTGGCCGAGCCGTACCAGA	54738	FEV	No		Single	-0.139455	Downregulator	No	-0.127505	-0.151406	-0.183195	-0.0718152	-0.15209	-0.150722	0.317701	0.181757
AGATATGACCAAATGCTGGG_CCCAGTTCTGCGTGTCTGAT_GGCTGCTAGTTCAAAGGACT_TTAAGGGAAAATACCCTCTA	284443	ZNF493	No		Single	-0.139202	Downregulator	No	-0.257936	-0.0204671	-0.350619	-0.165254	0.0328314	-0.0737656	0.237741	0.780502
CAAGCACACTCTGCTCTCAT_CCTGGCTAAAGATGGACTGG_GGGCAATGACGTCACTAAAG_TGGGACAAGTGTGCCATGAT	22850	ADNP2	No		Single	0.139147	Upregulator	No	0.044543	0.233751	0.0198981	0.0691879	0.285247	0.182255	0.667009	0.252003
CCAATCCGCGCTGAGCAGCG_CCGGGCTGGGGTGATTCACG_CCTAGGTAGCACGGCCGCTG_TCGACAAGCGTCCGCGCCGA	58486	ZBED5	No		Single	0.139014	Upregulator	No	-0.000532399	0.278559	-0.116036	0.114971	0.180666	0.376453	0.997501	0.21932
CCAACGGTCCTACCACATCC_CCCGGCCTTTGCGGCAGACT_CCGGGATGTGGTAGGACCGT_TGGACTGGGACCGTCCAATC	388523	ZNF728	No		Single	-0.138436	Downregulator	No	-0.307705	0.0308333	-0.294586	-0.320824	-0.000132028	0.0617987	0.114358	0.715433
AAGCTCCACTGCGTGCCTCT_ATTGGCCGGGCCCGCGCCCG_GCAGAGAGGCGCACCGGACA_GCGCCCCAGGCCAGTAAGAG	63950	DMRTA2	No		Single	0.138408	Upregulator	No	-0.077688	0.354504	0.0809788	-0.236355	0.39826	0.310748	0.715864	0.110857
CAGCTCACCATTCTGGGTAA_CTTCTGGGCAAACACCCGTC_GAGTCTGCCCTTACCCAGAA_TAGCCTGGGGCGGGCTGAGC	653404	FOXD4L6	No		Single	0.138346	Upregulator	No	0.138346	NA	0.26895	0.00774189	NA	NA	0.523043	NA
AACAGGACGGCTTCCGGATT_CAGAAGATGTGATCAGCTGC_CTTAAGCATTAGCCAATCAG_GCATGGACCAGGCTCAGCTC	7617	ZNF66	No		Single	0.138289	Upregulator	No	0.183877	0.0927007	0.236429	0.131326	0.0534357	0.131966	0.24825	0.40604
AGCCGCGGGGCGCCCCTCAG_GCGGAGACTCGGTAATATAC_GGTGACCGGAACGGCACTAA_GTTAAGGCAGAGCCTTCCAG	9869	SETDB1	No		Single	-0.137561	Downregulator	No	-0.363999	0.0888768	-0.188934	-0.539065	0.0264173	0.151336	0.305928	0.404967
ACTTTGGGAATGGGGTTTCG_CCGTAAGCCCGTGCGTCCGA_GCTGACAACCTCCGGGAATT_GGGGAAACATGACTATCGAC	26149	ZNF658	No		Single	-0.137459	Downregulator	No	-0.137459	NA	-0.39575	0.120831	NA	NA	0.698215	NA
ACCGAGAGGTGTGCGCGGAG_CCAGCCCCGCCAGCCTCTAT_CTCAAGGTGTCGGAGACGAT_GGGGCGCGCGCTGTGGCGTC	1628	DBP	No		Single	-0.137315	Downregulator	No	-0.0144773	-0.260153	-0.207156	0.178202	-0.283722	-0.236585	0.953264	0.0755697
GCCAGAGGAAGGCGTGTCAA_GGGCAGCCGGAGCACCCCAA_GGGGTCTAGGGAGTAGTGAT_TAGGGCAGAAGATCGAGAGA	1053	CEBPE	No		Single	0.137022	Upregulator	No	-0.00696001	0.281004	0.13273	-0.14665	0.367291	0.194717	0.971923	0.256426
CAGGAGGACCGCGCTCCCAT_CGACGGGACGTGGAGTCTAG_TAACCCCTGTGCTTGTTCAC_TTGGAGACCGAGCACTCCCA	8193	DPF1	No	P1	Main	-0.136605	Downregulator	No	-0.0702793	-0.202931	-0.0686	-0.0719587	-0.218806	-0.187055	0.28996	0.251223
ACCTCGCAGCGGGAGGCGCG_AGGGAGGGCGCGCGGGAACC_CTCCACCGAGCTGGCGGTGG_GAGCTGGTCCGGGCGCCAAC	22955	SCMH1	No	N1	Main	-0.135823	Downregulator	No	-0.141606	-0.13004	-0.154593	-0.128619	-0.233854	-0.0262265	0.239144	0.469483
CATCAACACCGGACGTCCAG_CGTGCCCGACCCTATCCCGG_GGATCAGGAGTTGCGGGCAC_TTCCCCGCCTAACATTTCAA	8091	HMGA2	No		Single	0.133585	Upregulator	No	0.241995	0.025175	0.239517	0.244473	-0.0829163	0.133266	0.0900807	0.89135
GCACCCGTAAGGACACACGC_GGAGGTCGAGGATCTCGGGA_GGTAACGAAGCGCAGACTCC_GTGATGGCGGGCAAGCGGTC	10062	NR1H3	No	P2	Other	0.132777	Upregulator	No	-0.158579	0.424133	-0.107955	-0.209204	0.439928	0.408339	0.278763	0.0873293
ACGTTGCCACCGCTTCCGAT_CCCGCGAATGGACAGGCGAG_GCGCGGGCGCGGCCCTCTGA_GCTGTCGCCGCAGCTTCTTC	8411	EEA1	No		Single	0.132419	Upregulator	No	0.0471551	0.217683	0.103432	-0.00912233	0.316097	0.11927	0.699425	0.27526
ACCGTGATCCCTGACGTCAA_CGGCACTAGCGAGGCGACGA_CTGGACAGAGTTCCCCCAGG_GCGCGAAGGGACAGGGGTTG	2636	GBX1	No	P2	Other	0.132418	Upregulator	No	-0.0771436	0.34198	-0.113618	-0.0406694	0.165986	0.517974	0.417029	0.308555
CCCTGCGGAAAGCGACGTCA_CCGGGCGGCCGGCACGCGAA_CCGGGGTTGGTGCACATCCC_GGCGGGCAGCCGACCCCGGA	89884	LHX4	No		Single	-0.132123	Downregulator	No	-0.382542	0.118295	-0.356783	-0.408301	0.209958	0.0266324	0.0979722	0.444489
GCGTCAAAGAGCCAATCAAG_GTAACGTCGCAGCGCCGCAT_TGACTGAGGCATTTCAGACG_TTTCACAGGTCGAGTGCTGG	6926	TBX3	No		Single	-0.131826	Downregulator	No	-0.100596	-0.163056	-0.0274845	-0.173708	-0.211401	-0.114711	0.430771	0.338929
CCCAACTGCCAAGACGTCCT_CCCCAGCGGCAATAGGAACT_TGACAAACGCAGTAAGGGGC_TTTGCCAAGCCGGAAGCTGA	3431	SP110	No		Single	-0.13157	Downregulator	No	-0.219685	-0.0434541	-0.232131	-0.20724	0.16527	-0.252178	0.202124	0.869919
CCGGCCGCTGCCCCGGGAGT_CGCGGTGCAGGGCTCCTGTC_GTAGAGTTTCAGGGCGGGGA_GTCAATCTCGGCAGTCACGC	5075	PAX1	No		Single	0.131182	Upregulator	No	0.162069	0.100295	0.244561	0.0795772	0.107249	0.0933399	0.328127	0.23593
GCTCCAGTGACCACATAATT_GGGGTCATATCAATGGGCAG_TGACCCTATTGACAGAAGTC_TTTCAGGGAAACCCTATGAA	100131980	ZNF705G	No	T2	Main	-0.130793	Downregulator	No	0.222821	-0.484407	0.307623	0.138019	-0.318388	-0.650427	0.293579	0.221086
GGAAGCGTAGTTCTGGAGTA_GGTGCTCCAAGGAACACTGA_TGTCCTTGCTCAGTGATGGC_TTGGATGACGTCGTGAGGCG	219749	ZNF25	No		Single	0.130384	Upregulator	No	-0.100594	0.361362	-0.104224	-0.0969642	0.265259	0.457466	0.210753	0.215139
CGAGCTGCGGCGGGAAGCAT_GCCCCCAGTTGGCTGTTTCA_GCGGGGCCTTGTTAACTCAA_TCAGGGGGCGACTGACCAAT	1750	DLX6	No		Single	-0.129639	Downregulator	No	-0.129655	-0.129623	-0.141803	-0.117508	-0.230926	-0.0283207	0.174542	0.443144
ATATGATAGCCCCATAGGAA_CAAAAACAGACCCTTCCTAT_TCCTTAGGTCCAATGTAACT_TTCCATGGTAAGTCTTAACT	23060	ZNF609	No	T1	Other	-0.129589	Downregulator	No	-0.12043	-0.138748	-0.171071	-0.0697894	-0.193419	-0.0840773	0.351766	0.327892
CAGGGCGGTAACGACTCCCT_CCAGCCGAAAAGAACTGGAT_CGGCCCGCCCACCAGCTCAG_GAGACTGCCGACAGAGCGTA	285550	FAM200B	No		Single	0.129505	Upregulator	No	0.0800169	0.178994	0.0897127	0.0703212	0.156783	0.201204	0.474494	0.105746
CTGAGCACAAGAGTCAAGTC_GCCTTCCCTACCCTTATCAA_GGATAGTTTGCTATCGACAA_TGGCTCGAGAAAGTCACGTG	3213	HOXB3	No		Single	0.129111	Upregulator	No	0.036821	0.221401	-0.0637521	0.137394	0.139998	0.302804	0.815074	0.307833
ATGGAGGGTGGTGTTGCGCG_CCCCGCAGGTCCGGGGCCGA_GCAGGGGCGCTGGGTAGCAA_GCGCCGGATTAGAAAAGCCT	9569	GTF2IRD1	No		Single	0.128844	Upregulator	No	0.317021	-0.0593326	0.362995	0.271047	0.0246912	-0.143356	0.139321	0.636194
AAAGGGCGGCTTGTGGGATG_GCACTCAGCTGGAGCGGAAA_GTTTAAATCCCCGCCTCCTC_TGAATGAAGAGTGACGGGCC	7652	ZNF99	No		Single	0.128721	Upregulator	No	-0.0707858	0.328229	-0.175493	0.0339218	0.267791	0.388667	0.675459	0.157043
AAAACGGGGTGACACGGGCG_AACCAACGCGCCTGCGCACA_ACCTCCGGCACAGAGTGCTC_GCACCGGACGCCGAGACTTC	84874	ZNF514	No	P1	Main	-0.12863	Downregulator	No	-0.149428	-0.107832	-0.123883	-0.174974	-0.0257438	-0.18992	0.298268	0.444861
AGTGCTCTTTCTCAAATTAG_GGCATTTCCTGAACCCTGGT_GTACATGGTTGTTATCATAA_TGTTAATTATGGAGCCACAA	22797	TFEC	No		Single	-0.128607	Downregulator	No	-0.261466	0.00425136	-0.361936	-0.160996	-0.0166128	0.0251155	0.282541	0.968405
ATTTAAGGCCTCGCCGCCGC_CACTCGCCCCAGCCAATCGA_GCCGAGCAACGCGCCGGGAG_TGTCCCCAGCGGTGTCGGAG	57801	HES4	No		Single	0.128313	Upregulator	No	0.257336	-0.000710663	0.216314	0.298359	-0.190392	0.18897	0.200685	0.997628
AGGAACTGTCACAACAAGAC_GGGCCGGCCCCGAGTGAAGT_GGTATAATTAGCAATCGATA_TAGCCGCGGCCCGGGGAATT	340260	UNCX	No		Single	-0.128276	Downregulator	No	-0.14062	-0.115932	-0.0985682	-0.182672	-0.142058	-0.089806	0.286803	0.241508
AAAGTCTTGCTCTGCGATGC_AAGGTGAGGTCTTGAACTTT_ACGTTAATCTTGTTTAATAT_CGATGCAGGCTGTACAGCAG	7756	ZNF207	No	P2	Other	0.128211	Upregulator	No	-0.0991213	0.355543	-0.229243	0.0309999	0.0602568	0.65083	0.609926	0.443844
CTTGCGCATGCGTGTTCCCT_GGGATGTACCAAACGGAGAG_GTGGGCTCGTCCAAGCTCCA_TCGCGCGGAAACCGATGGGG	1786	DNMT1	No		Single	0.128108	Upregulator	No	0.690092	-0.433876	0.690818	0.689367	-0.425738	-0.442013	0.0492219	0.0570487
CGGGCCGCGCAGCCGGAAGC_CGGGCGGGCGGACCCAGATC_CTGGGGACGGTTACACAACC_GTCCCTCCGCCGTTTGCAGC	51341	ZBTB7A	No	P2	Other	0.127737	Upregulator	No	-0.0141936	0.269667	0.138378	-0.166765	0.214833	0.3245	0.946447	0.224999
CCCGGGCCCTCTCATAGGTC_CGAAAGCTCCGCAGAGCGCC_GAATTTCAGGATGGCGTGGG_TGGAGTCCACGGGAGGACGC	117608	ZNF354B	No		Single	-0.127375	Downregulator	No	-0.419237	0.164486	-0.780103	-0.0583704	0.223597	0.105376	0.455982	0.257256
AAATCTCTTGCGCTACATAC_ACTGAGAGGGATGACTTTGG_CGCTGGGAGATAGTCCCCTT_GTGTAGCTCTGCCACACCAC	6688	SPI1	No		Single	0.127185	Upregulator	No	0.127185	NA	0.07977	0.1746	NA	NA	0.376882	NA
AATCAGTAGGGAGACGAGAA_CAGCCCCTGGAATTGGGTTC_CGCGCCCAAAGCGAGTTTCC_GCGGAGGTCCGTGTTGGGAA	6886	TAL1	No	T1	Main	0.127007	Upregulator	No	0.0975739	0.156441	0.153819	0.0413294	0.113357	0.199524	0.430058	0.271081
AGCGTCACTGATGCCTCGAA_CAGGACATGTGATACCAATC_CATATGTTTGTGTCCCTGTG_TCGAGAAAATCTAACATCTC	6887	TAL2	No		Single	-0.126928	Downregulator	No	-0.522987	0.269131	-0.485618	-0.560356	0.205072	0.333189	0.0971015	0.195472
CCCAGCTCCGCGCGCCCAGT_CGCGCGCAAGCATCATAGAG_GCGGGTCTCCGGGATTCCAA_TTGGAGGACCTAAGAGGCGG	8932	MBD2	No		Single	-0.126789	Downregulator	No	0.010376	-0.263954	-0.0874884	0.10824	-0.0973899	-0.430519	0.93653	0.36583
CCAAAGAATGGGGGCATTAG_TAGCCCTTCCCGTCGTGCCT_TAGGAGCAACAATAGGAACC_TTACCCAGGCACGACGGGAA	463	ZFHX3	No	P1P2	Main	0.126716	Upregulator	No	0.167453	0.0859793	0.182311	0.152596	-0.0043697	0.176328	0.260806	0.635699
CAGACGGCATTTGCCTTGTA_GGACGGCTTCCGGGTTTGGT_TACAAGGCAAATGCCGTCTG_TTTCAGACGGTTGCCTTACA	51351	ZNF117	No		Single	0.126429	Upregulator	No	0.17253	0.0803269	0.259218	0.0858424	0.0572684	0.103385	0.340714	0.572035
GAGGAACTTCCGGTCACGCG_GGAGCGCCCTCGACACTCGT_GGCGCCCCGATGAACGAGGC_GTGGGCACCGGAAGTACCGC	100131017	ZNF316	No		Single	-0.126168	Downregulator	No	-0.0201791	-0.232156	0.0396027	-0.0799608	-0.157966	-0.306347	0.843073	0.219835
CCCACCCCCACTAATAATGT_GCCAACATTTCTTCCTAGAT_GTGGTGAACAGTGACCATAC_TAGTAAACATCTCATGTGTC	2909	ARHGAP35	No	T1	Other	0.125958	Upregulator	No	0.172459	0.0794571	0.161413	0.183505	-0.0300994	0.189014	0.131413	0.666324
GAAGACACTGCAGCTCTCGG_GAGTCCCCGACTCCAAAGAC_GCGGAAGTCCCGCCCTCCGA_GGGCCTTTATCTGCCATATA	147694	ZNF548	No		Single	0.125757	Upregulator	No	-0.0092799	0.260795	-0.109103	0.0905434	0.186407	0.335182	0.945501	0.204211
CCAGGCCCACCTCAGAGCAT_CCTTAAACGTTATCTAATCA_GCACAAAGCTGGAGCGGACA_TGAAGAAAGAGTGACAGCGT	7644	ZNF91	No		Single	-0.125654	Downregulator	No	-0.112842	-0.138465	-0.0561426	-0.169542	-0.174725	-0.102205	0.386996	0.287022
AAATTGTGTCCGTCGCCCAG_TCAAATATCACGTCGATCAC_TCGGCGGAAGAGGCAGATTC_TGAGCAGCTACCAACCGGGA	203245	NAIF1	No		Single	-0.125222	Downregulator	No	-0.481681	0.231237	-0.388719	-0.574642	0.281455	0.181019	0.151802	0.169805
AATGTGTTTCTAGGCAACGG_ACGAGGAGAAGGGGCTGCGA_CTTCACCGCTCACAAACGTT_TAATCTCACGCGGCAAAGCA	1875	E2F5	No		Single	0.124959	Upregulator	No	0.279906	-0.0299875	0.432258	0.127553	-0.151221	0.0912457	0.327021	0.854724
CGGCCACGAGCCTCCCGCGG_CTCCCCGGCCGCGCTGTCCG_GCGGCCGAGCTGGGCCGCCA_TGCCACCCCGAGGGGACTAG	2306	FOXD2	No		Single	0.124827	Upregulator	No	0.28637	-0.0367169	0.266437	0.306303	-0.137124	0.0636901	0.138385	0.790432
AGGGCCGCTGCCGACTCCCG_GGGTGACACGGATCGCCCCG_TGGAAAAAATTGTGTGGCGT_TGGCGGAGGGGACGTCACGT	3217	HOXB7	No		Single	0.124499	Upregulator	No	-0.0991482	0.348146	-0.0230973	-0.175199	0.356112	0.34018	0.479499	0.0709279
ACCGAGTCCTGAACCGAGGA_CGCCCGAATAGGGACCGAAA_CGGGCAGCCTCTGTTCGCCT_GCCCGAAGCGGGGCCCGAAG	10522	DEAF1	No		Single	-0.12443	Downregulator	No	0.281778	-0.530638	0.282619	0.280936	-0.508283	-0.552993	0.090466	0.0360916
ACCGCCCAGGCCGGTGAACC_AGGCGTAGAGCCACCGATCC_GGAACTACGGCGTCTGAGAA_TTCCTCGGCTGTGACGCCGC	7014	TERF2	No		Single	0.124323	Upregulator	No	0.190249	0.0583965	0.246275	0.134222	0.244795	-0.128001	0.211792	0.822547
ATCAGAAACAATGGCCAAGC_CAGATGTTCTGTCTTCAATA_GGCCCCTAACCACACAATGA_TATAGCACTCTCTTGTATTC	6660	SOX5	No	T1	Other	-0.123895	Downregulator	No	-0.121709	-0.126081	-0.0166442	-0.226773	-0.0219375	-0.230224	0.490882	0.480071
CGTGGGGGATGATATATGGG_GGCTCTAAACTGGAACCTGA_TCCGGTGTATGCACTCACAC_TGGGCTTAAGGTAGACTTCG	3236	HOXD10	No	P1	Main	-0.123419	Downregulator	No	-0.146581	-0.100257	0.0173613	-0.310524	-0.085269	-0.115245	0.562708	0.335487
AGAGGCGAAGCAATTTCTCC_GAGCGAGAATTTAAAAGTTA_GTACTAAACCTGAAGTCAGT_TTATATTAGGTTCCACCCTC	431707	LHX8	No	N1	Main	-0.123367	Downregulator	No	-0.153175	-0.0935598	-0.126803	-0.179547	-0.178774	-0.00834559	0.239036	0.528006
GCCGTGGGCTTTGCCGCCCG_GCTCGGGAGCCGGAACGGCG_GTCTAAATCAAGGCTCGGGG_TGGCGCAGGTAGACCCGAGC	5325	PLAGL1	No	P1	Main	-0.123088	Downregulator	No	0.0890171	-0.335194	0.0593554	0.118679	-0.41372	-0.256667	0.462051	0.209157
CCGTTCGCGGACTTTGGCCC_GAGCGCGCCGCCTGCACGAC_GCCGAGGCTGCGACCTGCGC_TTGTACCTGAAGGGCGGTGC	7775	ZNF232	No	P1	Main	0.122141	Upregulator	No	-0.0348222	0.279104	-0.0608048	-0.00883969	0.234981	0.323228	0.725766	0.15985
AAATACACCCTCCTGTCAGT_AACCCCCGGGCGAGCAGAAC_GTAGCGCCCGCTCGTCATTA_TCGGGATCGGAAGGATGTAT	344191	EVX2	No		Single	0.122122	Upregulator	No	0.116005	0.128239	0.10344	0.12857	0.0860417	0.170436	0.228072	0.283787
AAATGCAGGAAGCCAGCAAG_CCCTCAGTACTGTAAAAGGG_GCTGGAGAGCCTAGGAACGG_TGACTAGCGGCTAAACCGCA	163071	ZNF114	No		Single	0.121958	Upregulator	No	-0.141847	0.385764	-0.0604164	-0.223277	0.349118	0.42241	0.380198	0.0943549
ACTCACAGGGTTGTTATGCG_GGGCCGCGGTGACGCATTTC_GTAGTCTTAAGTGAGATACT_GTTCCTTCTAGGAAGGCCGG	222696	ZSCAN23	No		Single	-0.121778	Downregulator	No	-0.16507	-0.0784856	-0.203579	-0.126562	-0.0562007	-0.10077	0.244061	0.326278
AAAGAAGACTCCGCGGCAGA_CAGACAATTCTTTCGGTAAC_GCCTAGTGTGCCGTCTGCCG_GGGCCGTCTCTCCAGCTTCT	284459	ZNF875	No	N1	Main	0.121319	Upregulator	No	0.121319	NA	0.080022	0.162615	NA	NA	0.379444	NA
AAGGACTGACCAACGCTCTA_CCAGAAGACACTGCGGTTCT_CGTCATAGAGCGCCAAAGGC_GCTCGCGCATCGTAGGAGGG	284306	ZNF547	No		Single	0.121232	Upregulator	No	0.647377	-0.404913	0.737848	0.556907	-0.212593	-0.597233	0.113238	0.283643
GACGCCCGGCGGTGGGGTTA_GCGACACAGCCTCGCTCAAT_GGGCGGGGCCTGATCGCTGG_TTGGGGGCACGGCCTAGCTC	5316	PKNOX1	No		Single	-0.120821	Downregulator	No	-0.049699	-0.191943	0.0923744	-0.191772	-0.195517	-0.18837	0.793336	0.0677132
CGCGGGCCCAGTGGGCCGTA_GAATACTGGAGGCCCTTCGA_TCGACGGAGAACAACAAGAA_TCTCCATCCCCGGGACTGGG	8545	CGGBP1	No	P2	Other	-0.120599	Downregulator	No	-0.163718	-0.077481	-0.332936	0.00550009	-0.148252	-0.00670987	0.526092	0.637623
AGCCCTAAGCACTGTGCCGC_CGGGATGAGGGCAGCACGCC_CGTGGTGCGGCTGGGAGAAT_GTGTCTAATCCTCAGAGCAA	57335	ZNF286A	No		Single	-0.120204	Downregulator	No	-0.414885	0.174477	-0.390545	-0.439225	0.212148	0.136806	0.0895357	0.189738
CCGGCCTGCCTGTCAATCAC_CTCGACCCGGCCAGAGGGGA_GCGGCTGCGCAGTACACGGG_GGCGAACAGGCGTGATTGGT	23528	ZNF281	No		Single	0.120202	Upregulator	No	-0.0657504	0.306155	-0.125114	-0.00638664	0.295014	0.317295	0.513511	0.169999
ACAGGGGATCAGCCATCCAG_AGAGGCCCGAGTCGGGGACA_GACTACTTAACGACTTGCCC_TATGGCCCAGAGGTCAGGAT	23090	ZNF423	No	T1	Other	0.120072	Upregulator	No	-0.17213	0.412275	-0.103619	-0.240642	0.412076	0.412474	0.297631	0.0587066
CAGACGGCCGGCCAATCAGG_GAGTGAAAAGCGCCGCTGTC_TACGGGGCTGGACTCAGCTA_TTAGTGTCAATAAAGCGGCG	9096	TBX18	No	P1	Main	0.120051	Upregulator	No	0.128991	0.111111	0.0661192	0.191862	-0.0288624	0.251084	0.364277	0.595946
CCCCGCCAGGCCGAGCTCTA_GAGCGCCGCCGGGCTCACGG_GCACTAGGGCGGCGCGAGTA_GCGCGCCCAGCCGGCGCTAG	7776	ZNF236	No		Single	0.119661	Upregulator	No	0.115815	0.123508	0.0581191	0.173511	0.118952	0.128063	0.362874	0.428149
ATGGCACTGGGCGAAAGAGT_CGGAGAGGGGCGTCTCGCCT_GGGATGCGGAACCCAGCTAC_TGCACCGAGAATTTCTCTCC	387332	TBPL2	No		Single	-0.119205	Downregulator	No	0.0869399	-0.325349	0.157796	0.0160835	-0.454858	-0.19584	0.545618	0.281169
AGGAACTGGGAGGTCGCTTC_GGGCACAGGCGAGTATTTAG_GGTTAACTCAGTTGTGCCAC_TGCCCCCCGTCCCCGGGAGA	642658	SCX	Yes	Obsolete_T1	Other	-0.1188	Downregulator	No	NA	-0.1188	NA	NA	-0.214479	-0.0231209	NA	0.478554
AGTCCTTGGGGCAGGGCTAC_CCAGGCTTGAATTATCTTCC_GGAAAGAAGGCACTAGTCCT_TCTCTGCCAACATGAGGCAT	3131	HLF	No	P2	Other	0.118755	Upregulator	No	0.129238	0.108271	0.26302	-0.00454383	0.249369	-0.032826	0.535207	0.605859
CCCGCTGCCCAGAGCGTCGC_CCGATGAGCTGAAGGCGCCG_GATCCGGCTCGAGCCAACTG_TTTCCGGCGCGCGACGGGGC	79943	ZNF696	No		Single	0.118742	Upregulator	No	0.187681	0.0498025	0.27255	0.102812	0.0550435	0.0445615	0.342727	0.656535
ATACGCTGGGCGCGTCCCGG_TAGCGTCCATTCCCCGGCTT_TGGGACCTTACGTCACTCGG_TTCCCGCGCGTCAGGGTAGT	51230	PHF20	No		Single	0.11873	Upregulator	No	-0.0271814	0.264642	0.233509	-0.287872	0.240126	0.289158	0.936176	0.201232
AACCCGTGCGCACCAAAACA_CGCTGCTCAGGGCAACGCAA_CTCGGCCTCCGGGACCCAAC_GGCGTCCCGGGCGGACAGAG	25988	HINFP	No		Single	0.118659	Upregulator	No	0.573768	-0.336451	0.730768	0.416767	-0.305878	-0.367023	0.186666	0.188954
GTCGGGCGGCGTTTGGTCCC_GTGCGACGCCTCCCCCACTG_TACAGAGCCAGAGCGCCGGC_TTAACCCTTCCCTACCGCCG	7627	ZNF75A	No		Single	0.11864	Upregulator	No	-0.143771	0.38105	-0.023525	-0.264017	0.393581	0.368519	0.465559	0.1619
CACAGAGACCCAACCTACCC_GAAATTGAGGTCGAGAAACC_GGCCGGGAGAGCCAATGACG_TCCGCGGTGCTGAACACCAC	390259	BSX	No		Single	-0.118312	Downregulator	No	-0.355271	0.118646	-0.362377	-0.348164	0.120278	0.117014	0.0959035	0.198108
AAGCATTATCCAATCAGGGA_GAGCGAAGAGGACGGTTTCC_GATAGAATTCTCCCATGCTC_TAATGTATTATCAATACTAA	199777	ZNF626	No		Single	-0.118183	Downregulator	No	-0.182824	-0.0535422	-0.0350288	-0.33062	0.0731091	-0.180193	0.465565	0.755233
ACCAAAGTCCGGTATAATTG_GAGGGCTGGGGTAACGGCCG_TGACCATTGTTTGCTCGTTT_TTTGCCTCCATTATGGGGCG	644524	NKX2-4	No		Single	0.117804	Upregulator	No	0.210078	0.025531	0.218406	0.201749	0.0435774	0.00748452	0.126793	0.688578
ATTGGTACTTAAACCTGGCT_CTGCGCCTCTCGCCCAATGA_GCAGCCAATCAGACGCTCCG_GGAGTAGTGGGGGATACTTG	100131390	SP9	No		Single	0.117651	Upregulator	No	-0.109716	0.345018	0.00555339	-0.224986	0.14926	0.540776	0.535111	0.335463
CGGTTGCTGGGGACCGCCTA_GAGAGGCCCCTGTCCGGCTA_GTCGATTTCACCAATAGTAG_GTTAGCCTAGGCATCTACGG	8545	CGGBP1	No	P1	Main	-0.117379	Downregulator	No	-0.173446	-0.061311	0.0232387	-0.370131	-0.142527	0.0199046	0.548566	0.618363
GCGCCCCGGGACCCTAGAGC_GCGTCCGCGGTCCCGCCCGA_GGGCGGGCGTAGGACCAATG_GTTACGCACGCGCCCCAGCC	7556	ZNF10	No		Single	-0.116959	Downregulator	No	-0.02956	-0.204359	0.0390743	-0.0981943	-0.181801	-0.226916	0.773619	0.0936055
AGGCGCGCGTACGTGACCGC_CTCGCGCCTGGCGCCTCGCG_GAGGCGGTTGGTCGCCATTT_GCCTCCTGGCCGCGCGCTCT	84215	ZNF541	No	N2	Other	-0.116714	Downregulator	No	-0.116714	NA	-0.161307	-0.072121	NA	NA	0.397128	NA
AGTGAGCGGAGCGGCAACGG_ATTGCGCAAGCGCAGAAAAT_CACGCAGGCTCCACCGTCTA_GCGCTGGCGACCGTTGGGGA	29068	ZBTB44	No		Single	-0.116696	Downregulator	No	-0.135698	-0.097694	-0.310016	0.0386198	-0.301439	0.106051	0.584774	0.719658
ATCTCGGTTATATCAGCCCC_CCTCCCCATCAGGATACTGA_GGCCGCCGACCCGCTTTATA_GGTACCGTGAACAGAGTAAG	2301	FOXE3	No		Single	-0.116558	Downregulator	No	-0.150496	-0.0826211	0.00756767	-0.308559	0.020397	-0.185639	0.528902	0.66523
CAGAAGACGTGATCCGATGC_GATCACGTCTTCTGTAACTC_TCCTGTTCGCTACAGCTGCG_TGGCGTCAGCGAGAGACAAT	440515	ZNF506	No		Single	0.116552	Upregulator	No	-0.196681	0.429784	-0.0373688	-0.355993	0.433018	0.42655	0.450113	0.0565282
CATAGTGCGTGGCTGGGATG_GAACGCGCCGCGGAGACACC_GGACGCAGACAGGGTGTGCA_TCAAAGTTCGAAAACCGCCC	163081	ZNF567	No		Single	-0.116427	Downregulator	No	-0.288636	0.0557816	-0.22347	-0.353801	0.0419604	0.0696028	0.172492	0.400196
GAACGGAGAGAGCCTAGAAA_GAGACTGGTCAAGGAGTCCT_GCAAGGCTCTAGACAACCTC_GTGAGTGACAAGTTGTTTAC	6660	SOX5	No	T2	Other	-0.116225	Downregulator	No	0.19431	-0.426759	0.201326	0.187293	-0.509488	-0.344031	0.17488	0.186117
CCTGACAATCAACTGCTCCC_GGAAGAGGATGTCTCCCAAT_TGAGTGGCAGAGCTTGTGAA_TGGACAATGACCCAGGCGTG	7571	ZNF23	Yes	Obsolete_P2	Other	0.115966	Upregulator	No	NA	0.115966	NA	NA	-0.0362027	0.268135	NA	0.62463
AAAAGGGGCGGGAGCGCTGT_CACAGCCCGTGCCCTCGCGC_CCGGAAGTGGCGCGCATCTT_GGGTCTCGCCTGCCCATCGC	115950	ZNF653	No		Single	0.115639	Upregulator	No	0.156086	0.075192	0.238643	0.0735291	-0.0185835	0.168968	0.355212	0.600811
CCGGCCCGGGAGGCTCGGCT_GCCGGGGGAGCCGTAGCCCG_GGAGACCCGCACCTGGGCCT_GGCTACCCGGTGGTCTTCGG	135935	NOBOX	No	T1	Other	0.11501	Upregulator	No	0.167014	0.0630058	0.18708	0.146947	-0.0358375	0.161849	0.171686	0.664744
CTCGGGCCCCGCCACCTACT_GGCGCCGCGGGCGCCTAAGG_GGTAGCGCGGGAATGTCCCC_TTAGGCGCGCGCGCTAACGA	54729	NKX1-1	No		Single	0.114934	Upregulator	No	0.0839212	0.145948	0.0639321	0.10391	0.230608	0.0612873	0.371673	0.369218
CCCTCCGGGCCGCGCTTCCT_CCGGCCCTGGGCGTAGAGTG_CTCGCCGGAAAGGCACGCGC_GCCGGCCGGCACCGCGGGTT	29842	TFCP2L1	No		Single	-0.114781	Downregulator	No	0.0752064	-0.304769	0.0771279	0.0732849	-0.325354	-0.284185	0.313498	0.0600341
CCGAGCGCGCATGTCCGAAA_GCAACCAGAGCGCGAGCGAT_GGAAATGGCGGCTGTAGCCG_GGTAACGCAGGTAGCCAAAG	8930	MBD4	No		Single	0.114729	Upregulator	No	0.229966	-0.00050783	0.341824	0.118107	-0.112315	0.1113	0.304733	0.997265
AAATAGAGTCCGTCAGTTAG_CACCAGTTTCCACTAACTGA_CTGCGTGAAATGAAGTGCAT_GAAGAACTCCAGGAAGTGTA	90655	TGIF2LY	Yes		Single	0.114397	Upregulator	No	NA	0.114397	NA	NA	0.0270302	0.201765	NA	0.46965
GAAGCCCTACTCATCGCCGG_GGCGCACACGGGCCTCACAT_TAGGAAAAGGTGAGCGTCTG_TTAGAATACAGGCCGGAGAC	157848	NKX6-3	No		Single	-0.114341	Downregulator	No	-0.226902	-0.00178063	-0.231477	-0.222327	-0.0410669	0.0375056	0.0965714	0.987658
CCAGCCCAGCTGGGGACTTA_GGAGCCTTAAGTCCCCAGCT_GGCTGCCTGACCGGTAAGAC_TGGGGACAGGATCTCTATGT	23598	PATZ1	No	P2	Other	-0.113892	Downregulator	No	-0.12323	-0.104555	-0.104364	-0.142095	-0.119499	-0.08961	0.277924	0.323942
AACTCCCAGGAGTGTTAGTG_CCAGCCCCACTAACACTCCT_CTGCCTCCAATATGATCCCT_GGACCGAGGGATCATATTGG	503834	DPRX	No	T2	Main	0.11363	Upregulator	No	0.122222	0.105039	0.146037	0.0984064	0.157823	0.0522549	0.350613	0.403618
CCTAATGCGCCTGTCAGTCC_GCCACCCAGAGTGGACTTTG_GGAGCGCGGCTCGCAGTTTG_TCGGAGAGACCGAGACCTTC	10660	LBX1	No		Single	0.113564	Upregulator	No	0.161976	0.0651508	0.220643	0.103309	0.124058	0.00624332	0.334214	0.637533
CCCCGCGGCCGCTTTCGCAA_CGGTCTGCAGCCCGCACCGA_GCGCGCACTAGGACCCAGCA_GTAAGCGTAGGGGCAGTACC	1112	FOXN3	No	P1	Main	-0.113521	Downregulator	No	-0.0330241	-0.194017	-0.0916662	0.025618	-0.190836	-0.197198	0.750574	0.180305
AGTCATTCATCTCAATGATG_TATTAGTTGACAGATAATAT_TCCAAAACAATAGTGTTAAC_TTATGTTCACAGACAGCAGA	7678	ZNF124	No		Single	-0.113385	Downregulator	No	-0.0490102	-0.17776	0.238488	-0.336508	-0.0786472	-0.276873	0.895601	0.363094
AGTCACTGAGCTACTACAGT_CTCCTCAGGAAGACCTAAGA_GACTTGTTGGCAACTCAGCG_GGGGAAACAGTGTCTGCGGT	55205	ZNF532	No	P1	Main	-0.113098	Downregulator	No	-0.184697	-0.0414996	-0.131798	-0.237597	-0.0720141	-0.0109851	0.247979	0.634254
CCAACCTCCCGGCAGAGCTT_CCCCTCTAGGACCCGGCACG_GGCGGGACCCAGCTGAAAGG_TCCGCGGCCCAAGGGTAGGA	84667	HES7	No		Single	-0.112968	Downregulator	No	0.180026	-0.405962	0.139579	0.220472	-0.409406	-0.402517	0.226927	0.0598549
AGGGGCAAGCTCCACTGCGA_CTTAAGCGCTGCCCATGTCT_GAGAAGCCGTGCCATTGCCG_TACCCCCAGAAATGTGCGTA	54807	ZNF586	No		Single	0.11285	Upregulator	No	0.300607	-0.0749063	0.304405	0.296808	0.00749346	-0.157306	0.0729382	0.663433
AGCCTCCGGGACCTCCCGCT_GCACCGCCCGCGCCAGCCGC_GGCCGAGCGGGAGGTCCCGG_GGCGCGGGCGGTGCAGCATG	5463	POU6F1	No		Single	0.112691	Upregulator	No	0.207183	0.0181996	0.222359	0.192007	-0.020147	0.0565462	0.169187	0.793318
AGGAGTGATACAATTACTAA_AGGCCACTATGTCAAAAGAT_CCATCTAAAAAGGACTAGAT_CTTGTGATGGCTTAGGTGTA	503835	DUXA	No		Single	0.112572	Upregulator	No	-0.149154	0.374299	-0.119243	-0.179065	0.346262	0.402336	0.210578	0.088784
CCGCCCCAGGACGGCAGAAC_GAACTCTCGCGTTATTCCCG_GGGAACCACAGGCCAGCGCC_TAAGCCGCCAGGCACCTCCG	57473	ZNF512B	No		Single	-0.112526	Downregulator	No	-0.00963981	-0.215412	-0.116896	0.0976162	-0.391547	-0.0392781	0.946565	0.438386
CTTTAACACCCGCGTACAGT_GCAGCTCGCGGGCACCCGGC_GGCCGCTCGCGCTCGCAGGC_GGGCACGTAGAGAACCGAGG	4774	NFIA	No		Single	0.112287	Upregulator	No	0.0143602	0.210214	0.0773594	-0.048639	0.14062	0.279808	0.888975	0.238271
AAGGACCGTGGGTGCACGAC_GCAGGAACGCCCCACCCGCC_GGGTCACGGGAAGTACTGAG_TCGCCAGGCAGAGATCGAGA	4831	NME2	No		Single	-0.112214	Downregulator	No	-0.132977	-0.0914504	-0.138097	-0.127856	0.0478654	-0.230766	0.16278	0.640785
AAGAGGAAGGCTTTCGGGTT_ATGTATATGTAAGTCTCGAG_CCAGGCCCACCGGAGAGCAT_TGGAAACCGTCCAATCATGC	7643	ZNF90	No		Single	0.1112	Upregulator	No	-0.0447225	0.267123	-0.0129433	-0.0765017	0.266201	0.268045	0.606638	0.132437
CCCGGGGGGCGTCACGCACC_CGACGCCCGCGCGCTGCTCA_CGGGGAGCTGTCACCCAAGG_GCGGGCGGCGGCGGCACGAA	170302	ARX	No	P2	Other	-0.111193	Downregulator	No	-0.0429141	-0.179473	-0.0159409	-0.0698873	-0.0493065	-0.309639	0.607925	0.411998
AGGCGCGCGGCAAGGCCGAG_CCCGAGAACGCCCACAACGC_GCCTAAGTCTGCTACCATCA_GTGCAGTCGGCTCCTGGGAT	3298	HSF2	No		Single	0.111073	Upregulator	No	0.0322704	0.189875	-0.0289063	0.0934472	0.246804	0.132945	0.738105	0.310319
AAGTGTCCCAACGGTCGGTG_GTAAGGACGACACTCAGTGC_GTAGTTGCAACACTTCCCCC_TCTTCCAAGTCCCCGGAGAA	7638	ZNF221	No		Single	-0.111071	Downregulator	No	-0.136886	-0.0852572	-0.215959	-0.0578121	-0.168895	-0.00161957	0.389138	0.523921
GAAACCCGGAAGTGAATCAT_GGCGAGACCCGAGAGAAGAG_TTAATTGCAGGAACTATCTT_TTGGCTGCTGGTCACCGATA	147660	ZNF578	No		Single	0.110978	Upregulator	No	1.02919	-0.807236	1.02654	1.03184	-0.723813	-0.890658	0.0213231	0.0921626
AGCTCTCCTTGCAAAATGAT_CCGCACCGCACTCCATATCG_GACCGGGCGGCCGGTAGCTG_GGGCCTCTATGGCTTCTCCC	3219	HOXB9	No		Single	-0.110747	Downregulator	No	0.228568	-0.450063	0.288687	0.168449	-0.437205	-0.46292	0.195235	0.0338138
CCCGAGGCACTGCTTAAATG_CTGGTGACCGCGCGCGCTCC_GAAACCCCCGCCTCTCATCC_GCCGCTGCTGCGCATGCTCC	2971	GTF3A	No		Single	0.110466	Upregulator	No	-0.251828	0.47276	-0.312522	-0.191134	0.651729	0.293792	0.197839	0.235156
ACCGACTTGTGCAACGCCAG_AGAGCAGCAGGCCGAGTGCA_GACTCACAGGACTACTACGT_GTGCCTGAGCACAGGGTTAA	8629	JRK	No	P2	Other	-0.109943	Downregulator	No	-0.151526	-0.0683594	-0.134187	-0.168864	-0.0191842	-0.117535	0.229095	0.528669
CGGGCGGTGTAGACCCGAAC_GACGCCATCCGGTTCCCCTG_GCAGAGGGCGCCCGCGGGTC_GGTGCCGGCGCTCGCATCCC	57491	AHRR	No		Single	0.109906	Upregulator	No	0.311409	-0.0915962	0.248548	0.37427	-0.086457	-0.0967354	0.173277	0.289211
CTGCACCCGCGCTGCCGTGC_GCGACAGGTTTCCGAATCCA_GTTCTCAAGGTCCCGTTATG_TAGGTATCGCGAGATTTGGT	23567	ZNF346	No		Single	-0.109709	Downregulator	No	-0.280016	0.0605977	-0.247293	-0.312739	0.0400866	0.0811087	0.177561	0.6075
AGGTCCCGGGTTCGCGTTTG_GAAATCCCCGCCCGCTTCCG_GCCACAGCAGGCTGCGATTC_GGCTCCCAGACGCAAGCGGA	121274	ZNF641	No		Single	-0.109202	Downregulator	No	-0.265694	0.0472898	-0.262784	-0.268603	-0.149518	0.244098	0.0990566	0.853432
CCGGGAATTCAGGTCTTGGA_CGCGAGCGACAGATTTGTGT_CGGGCGAAGGCCACACGTGA_CTGTCCCAACCTAGGTTGGA	84327	ZBED3	No		Single	-0.109187	Downregulator	No	-0.0682107	-0.150163	-0.122657	-0.0137646	-0.0722351	-0.228092	0.4978	0.313273
CTGACGCGCCCCTGACGCAC_GACTCCGCGGGACACCCAGC_GCCTCCTGCTTCTCGCTCCG_TGCAACCCAGAAGTTCCGAC	136259	KLF14	No		Single	0.109099	Upregulator	No	-0.204062	0.422259	-0.360036	-0.048088	0.556581	0.287938	0.446403	0.227811
AAAGGCCCCCAGAAACCATG_GACAGATGTGATCAGATACT_GGAGCGAACCACATGGTTTC_TCCGGCCCAGCGTCCCTCAT	56242	ZNF253	No		Single	-0.108897	Downregulator	No	-0.121805	-0.0959889	-0.276191	0.0325809	-0.169668	-0.0223098	0.592681	0.48916
ACTCTACTCCCACAGTGCTA_GCAACCTACCGCTTGCTCTT_GCGGCTAGAACGGAGGGGAG_GCTGCACCCAGGATCCTCCG	25888	ZNF473	No		Single	0.108456	Upregulator	No	0.391916	-0.175005	0.301287	0.482546	-0.141992	-0.208019	0.172248	0.195034
AGATGGGCCTCGTTCAGCTC_CAGAAGATGTCATCAGACGT_CCTTTGTCTCTATCTGCGGC_TCCAATCAGAGACGCTGTCC	730087	ZNF726	No		Single	-0.108361	Downregulator	No	-0.278226	0.061505	-0.389308	-0.167145	0.151751	-0.028741	0.283948	0.626356
CGGGAAAGTCCCCTCCCCGT_GCAGGTGGCCGCCCCTGGGT_GCTGCGCTGCGTGTCAGCTC_GGGCCTGCTGAGCACCTGTC	2299	FOXI1	No		Single	0.108319	Upregulator	No	0.20217	0.0144669	0.242014	0.162327	0.00798087	0.0209529	0.176655	0.773272
ATTGGCTCGGCCAATCACAA_CCAGTCAGAACGGCCTTCGG_CGAGGCACTCCGAAAGTGTG_GGTAGCACGAGGCAGCGAAA	687	KLF9	No		Single	0.108133	Upregulator	No	-0.103808	0.320073	-0.134825	-0.0727901	0.326397	0.313749	0.416107	0.189983
CGTCACCCAGATTCTTCCCG_TGCTGGCGGCGTCTGGACCG_TGGTCTGGGCGCGTCACTGC_TTCCCAGCGTGCAAAGGGCG	7743	ZNF189	No		Single	-0.107868	Downregulator	No	-0.097189	-0.118548	-0.269566	0.075188	-0.0582249	-0.178871	0.678452	0.34542
AAGACCCCTGCCCGGAAACG_AGGCACTGACTGAACTTCTC_CTCGGGGACGGCCCCCAGGA_GGGGCCGTCCCCGAGACCGC	9757	KMT2B	No	P2	Other	-0.107806	Downregulator	No	-0.124501	-0.0911099	-0.0392726	-0.20973	-0.141053	-0.0411673	0.43409	0.439772
CTGGGAGCGCGGAGCGACTC_GACTCTTTAACGTTGCAGTG_GCAGGCTGGCACTGTTATAC_GGACTGCGCGGCGAGCGCGG	22823	MTF2	Yes		Single	0.107523	Upregulator	No	NA	0.107523	NA	NA	0.0808952	0.134151	NA	0.191793
ACGGCGGCCTAACTCAATCT_CCCCAAGCGAGAAAAATAGT_CGCGCTCAGGTGAGTGACTG_GCCCGTGGCTCCGCCTACCA	162979	ZNF296	No		Single	-0.107408	Downregulator	No	0.0637789	-0.278595	0.00296765	0.12459	-0.397173	-0.160016	0.545715	0.271594
ATAGCGTAGAAGACCTCTGA_ATGTAGTTCCCTAGGCAACA_CAGTCAGGACGCACATCTTA_GATACTCCCGAGGTGAAGCT	730051	ZNF814	No		Single	0.10735	Upregulator	No	0.0494733	0.165227	0.138031	-0.0390849	0.0857966	0.244658	0.715996	0.311874
AAGCGGCTCCGGGGGCATAG_GCTATCTCACAGGACCCAGC_TCCGGCGAGGGGCGGTCTCG_TGCGTGAGCGCCGACGCCAC	26036	ZNF451	No		Single	0.107335	Upregulator	No	0.133051	0.0816186	0.178223	0.087878	0.263862	-0.100625	0.327227	0.73873
AACACTAATGTCGGGATCAA_AAGAATGGGGGGCGCGCGTG_ATCCGAGGCTGAGTCCGCCC_GGCCATAGACACCGCCGCAC	152485	ZNF827	No		Single	0.107292	Upregulator	No	0.0990776	0.115507	-0.135093	0.333248	0.100676	0.130338	0.748504	0.135923
GAGTCCGCAACTCCCGGCCC_GGCCCGAGGGACAAGAACCT_GGCCGGAAGTTTGCGGGGCG_GGCGGGGTACAGTCAGAGGC	7553	ZNF7	No		Single	0.107066	Upregulator	No	-0.0146158	0.228749	-0.0183068	-0.0109248	0.259182	0.198315	0.830481	0.133762
AGACTGGCGGCGAAAATGTG_GGACCCGGGATCAGAGTGTG_GTTCCCAGAACACTCCGCGA_TGACCGTTGAAGCCGGTTGT	7738	ZNF184	No		Single	-0.106659	Downregulator	No	-0.206808	-0.00651076	-0.22195	-0.191666	0.0253875	-0.038409	0.220827	0.959929
GCTGCCAAATATGGAGGGTC_GGGATCGGGATCTTGGAGAT_GTGGGGTGGCCAAAACACAG_TTATGCGCACAAGCAAGAGA	158800	RHOXF1	No		Single	0.10658	Upregulator	No	0.10658	NA	0.36307	-0.14991	NA	NA	0.757542	NA
AGCCACCGGGAGAATTGAAG_CGCTTGGAGAGCATTGCGCG_CGGCTGTAGAAAAGGCGCGG_GGCCCTGGCAGCGCGTGCTC	9355	LHX2	No		Single	0.106509	Upregulator	No	-0.0757214	0.28874	-0.435841	0.284398	0.339159	0.238322	0.869127	0.118354
AACGTCGCTCTAGACGCCTC_GCCCGCCACCGCCCGAGCGA_TACATCAACCACCCAGCGGG_TTATTCAATTGGCTTTCGGT	6668	SP2	No		Single	0.106425	Upregulator	No	0.0677787	0.145071	0.0644101	0.0711473	0.225943	0.0641977	0.425761	0.351624
AGGCTGGGTTGAGAGGTCGC_GCAGCGACCTAATGCGCGCG_TGACACCACCGAGACGTGGC_TGTGGTTGCTAGGGCAGCAG	201798	TIGD4	No		Single	0.105926	Upregulator	No	-0.100551	0.312402	-0.118412	-0.082689	0.34824	0.276564	0.317236	0.115063
CATCCCCAGAGCATGAGTCA_GTGCTTAAGGCCCATGGGGT_TGAGTAGCGAGTGAAGCACC_TTCAAGGCAGATCTGGGTTT	7712	ZNF157	No		Single	0.105493	Upregulator	No	0.105493	NA	0.247608	-0.0366215	NA	NA	0.62697	NA
AACTAGCATTTCTGAAACCA_AAGCCAAAGCTAGGTAATCA_CAGAAATGCTAGTTCTCTTC_TAGTAAAGTTACGTATCTTT	342908	ZNF404	No	N1	Main	-0.104958	Downregulator	No	-0.355129	0.145213	-0.45083	-0.259428	-0.0224887	0.312915	0.185471	0.553597
GCAGGTGTAGCCTTGGGCGC_GCGTCGTTAGGCCCACGCCC_GGCGCCGCGTCCTCTCCCAC_GGGGCGCCCGCAGTGTCACT	64321	SOX17	No		Single	-0.104924	Downregulator	No	0.0896876	-0.299536	0.200886	-0.0215106	-0.208956	-0.390116	0.588109	0.206833
AGCGCGCGAGCCCAGTGCGG_CACGGCCGAGCAGGCAGCGA_CCTCTGCGGAGCGCCCTGCG_GTTCCGTTCGGGAGGTGGGA	51157	ZNF580	No	P1	Other	0.104884	Upregulator	No	0.315497	-0.105729	0.458797	0.172196	-0.106462	-0.104996	0.287859	0.31189
ACGCGCAGCGCGGGCCAATG_CGCCCGCTGCGTCACGTGAG_GAGCATCCGCCGCTCAAGTC_GGACCAGGCAGCGTGTTGGG	28999	KLF15	No		Single	0.104781	Upregulator	No	-0.0311859	0.240748	0.0240755	-0.0864473	0.188993	0.292503	0.715535	0.245702
CCTCCTCTCAGCACACTCGC_GCTGCCCTGCCACTCGGAAG_GGCCGGGCGTGGGTGACGTC_GGCTGTTCCGGAAGTAGGAA	253461	ZBTB38	No	P2	Other	-0.104618	Downregulator	No	-0.367086	0.15785	-0.412866	-0.321307	0.0898164	0.225883	0.0984983	0.412552
CCTTGGTAATGCTGCAGGTG_CTTCAAGATGTGGCATGAAA_GCAGCCCGGGAACCAGCATG_GCTTGAGGAGATTTCTCCCG	10002	NR2E3	No		Single	0.104478	Upregulator	No	-0.00415679	0.213113	0.0731587	-0.0814723	0.125862	0.300365	0.968751	0.267716
ATCTTTCTGGACAACAGTCA_GGACCTGCAGCCTTCTGATT_TCTACAGGGTTTATCTCAGG_TCTGTTCCGTCAAGTGTAGA	84458	LCOR	No	T1	Other	0.104475	Upregulator	No	-0.225248	0.434198	-0.148359	-0.302138	0.476273	0.392122	0.250834	0.0827805
CCATCTGCTAGTGACGTCAC_CCTTCTGTGTTGATGCATGA_GGGTACCCAGGTGCACAAAT_TCGAACTGCTTCGGTTTCAC	63974	NEUROD6	No		Single	0.104173	Upregulator	No	0.307805	-0.0994594	0.386074	0.229537	-0.329568	0.13065	0.178474	0.744492
CCTACACTGGAATTTCAGAT_TCAACATTTAATGATGCTTC_TGACAAGTGTGCTGTAGTGA_TTGAAAGCTCTGTGACCGTA	5462	POU5F1B	No		Single	0.103917	Upregulator	No	-0.204767	0.4126	-0.287894	-0.121639	0.304911	0.520289	0.269812	0.165237
AGCGGAGCAAGTGTACACAC_ATGTAGTCTTGTCCCGTAAG_GAAGTCCCGCCCCTGTGTCG_GTCACTGGGTCACTCAGAGG	162972	ZNF550	No		Single	-0.103871	Downregulator	No	-0.650792	0.44305	-0.600831	-0.700753	0.413778	0.472322	0.0861723	0.144766
CTCCCTTATCGCCATAAAAT_GCATGCGTTGTCCTGTAGAC_GCTTGGCCTTGCCCGGATGA_TAAGTGGTGTAGTAGGGTGT	84528	RHOXF2	No		Single	0.103523	Upregulator	No	0.654657	-0.447612	0.669439	0.639875	-0.398689	-0.496535	0.0416873	0.0878441
ATGTTGATAAATCATACACA_TCTACTTAACCAAAAGCCAT_TGAAAAAATCCTATGGCTTT_TGATAGGGAGTTCTCGTGAT	56979	PRDM9	No	N1	Main	-0.103002	Downregulator	No	-0.163917	-0.0420873	0.024563	-0.352397	0.0574751	-0.14165	0.556836	0.775604
CAGAATGCCCGAGCGGAAAC_CCCTCTTGGTCCCTCTTGGC_TACCGCCCTGCCCAGCCAAG_TCCTGCAGCGGAAGTACACA	353355	ZNF233	No		Single	0.102934	Upregulator	No	0.102934	NA	-0.00614029	0.212009	NA	NA	0.574227	NA
ATGGCCGAGGCGCTTATCGG_CCACACGCGTACCCCCGTAG_CGGCCATCGAAAGGAACCGA_GTGGGATTACAGCGCGTCGG	6886	TAL1	No	T2	Other	0.102708	Upregulator	No	0.298633	-0.0932162	0.334538	0.262727	-0.33466	0.148227	0.136654	0.771061
CCAGGCACCCGGCTCTATAA_CTGGGGCTCCGATTGGCCCG_GCCCGTGCAGTGCCCCGTGA_TCCCGCAGGAGATTGACAGC	389692	MAFA	No		Single	0.102455	Upregulator	No	0.0974562	0.107453	0.111112	0.083801	0.0945944	0.120311	0.327958	0.228095
ACCTGCGCGCGGGGAAACGA_CTGTCCCGCGCGGCTGGCAC_GACGCCCTTCAGGAACGCCC_TTCATTGGCTGCTTGTGCCG	116448	OLIG1	No		Single	0.102379	Upregulator	No	0.0299348	0.174823	-0.0598943	0.119764	0.16074	0.188907	0.807919	0.28573
AGAGGAGAGGGAACGCACGA_CACTCGGCTGGGTCCCTCGC_CGCGGCGCGCTCTTCAGGAG_GCGCGATCAGCACCACGACT	2114	ETS2	No		Single	-0.102258	Downregulator	No	-0.0599648	-0.14455	-0.0502069	-0.0697228	-0.13812	-0.150981	0.342181	0.332679
ACCTACGCGGTGACACCCTG_GAACCGGGCGTGGCCTGAGC_GCCCTCGCCGGGCCTCAGCG_GTCGGCGGATGCTTGCGCGG	10732	TCFL5	No		Single	-0.101996	Downregulator	No	-0.0255284	-0.178463	-0.206705	0.155648	-0.113682	-0.243244	0.912427	0.339347
GTCATTGCACTGGCAGTTAG_GTTGGTTGGAAATAGGTAAG_TAAGGCTCTAAGTCAAATCT_TCTGATTGATAGCTGGATTG	2104	ESRRG	No	T3	Other	-0.101934	Downregulator	No	0.0904128	-0.294281	0.0986683	0.0821573	-0.141208	-0.447354	0.426658	0.322226
AGCTCTCGTAAAAGCTGACT_CGACTGGAGAACAAAAATAT_TCACGTTCTCCAGATACCAG_TGTAGGGAAGGAACTGGCTC	3237	HOXD11	No		Single	-0.10144	Downregulator	No	-0.28474	0.0818603	-0.360748	-0.208731	-0.0238171	0.187538	0.225956	0.585926
ACTCTCAATAGCAGGTTCTT_GCTAGTGCTCCCGCACTACT_GGCCTCCATCCTGTCGTCAG_TCCTACCGGTAATTGGGGTA	5241	PGR	No		Single	0.101132	Upregulator	No	-0.34788	0.550144	-0.463942	-0.231818	0.562056	0.538231	0.21613	0.0271001
ACACGGGGAGGGACTCCAGT_ACAGAGATCCTGAACAAGCT_GCTGGGAAAACCTCCCACCC_GTAGCCTTAAACTCATCAAC	9970	NR1I3	No		Single	-0.100918	Downregulator	No	-0.0336606	-0.168175	-0.044451	-0.0228701	-0.303351	-0.0329992	0.521694	0.497982
CCATACGTACAGACGTGCTC_CCCCGCGGGGCGGACGCGTC_CCGGGCGCAGCTGGCGCGGT_GCCACACTGAGGGGACAGTC	9658	ZNF516	No		Single	0.100647	Upregulator	No	-0.105247	0.306542	0.000304326	-0.210798	0.343451	0.269633	0.537175	0.109123
CCCCTCACCAAGGAAGGAAT_CTGGGACAATGACTAGAAAC_GACTGGAGGTATACCTCAAC_GCCCCCTCCTTCTGTACCAC	57822	GRHL3	No		Single	0.100616	Upregulator	No	-0.072066	0.273299	0.00465926	-0.148791	0.373185	0.173413	0.56956	0.237395
GACCAAGTGGAGGGACCCGG_GAGAGAGCCGGGCTGAAGCA_GGAAGGCGAAGGGACCGCGG_GTCTGTGGGCAACTGCGCGA	90338	ZNF160	No		Single	0.100195	Upregulator	No	0.173717	0.0266739	0.228287	0.119146	0.0208228	0.032525	0.237022	0.424741
ACCGTTGGAAGTAAAGTGTT_TGGGCTGGAAACGTCCAATC_TGGGGTCCGACCCTAGCCCA_TTGGCGGGTCCTTTGTCTCT	81931	ZNF93	No		Single	-0.0999507	Downregulator	No	0.130885	-0.330786	-0.0409214	0.302691	-0.287072	-0.374501	0.591557	0.175936
AGATACCATAGTATTTCTTC_GGTAGTAAATTGAAGTATGC_TGGGCTTCTGTTAGAGGTTA_TTCTTCTGGAGTCAACAATA	55628	ZNF407	No	T1	Other	0.0997341	Upregulator	No	0.0172878	0.18218	0.0517168	-0.0171412	0.229842	0.134518	0.832801	0.245104
CCTCCTCTTCCGAGCGGCCT_CCTCGGCGCGCGCGAATGCG_GTCAACGGTTTGGGATTGTG_TCGTCCAGAAAACTGCGTCC	4208	MEF2C	No		Single	0.099625	Upregulator	No	0.0844258	0.114824	0.0203985	0.148453	0.151298	0.0783499	0.498235	0.336875
CGGGCTGCCCTGTAATCGGC_GCCCAGCTCTCCATCCCCGG_GTGAGCGTGTAGGAGTGCTT_TCTCAAGTCCCGCCGATTAC	56978	PRDM8	No	P2	Other	0.0991638	Upregulator	No	0.0888574	0.10947	0.0866055	0.0911093	0.0120202	0.20692	0.349527	0.485649
AAAGGGCCGCCTGTGGGGGA_GACAGGGACCAAGGAGTCGC_GGCAGCGGGCCACGCCAGGC_GGGAGGTGGTCATGGATTCA	138715	ARID3C	No	P1P2	Main	0.0988228	Upregulator	No	0.128258	0.0693875	0.0987251	0.157791	0.0334784	0.105297	0.28595	0.583388
AGCCAGGTATGGTTGCAACC_CACAAGAGAACGTGGTGTTC_GAGTAACAGCAGGTCTTCTG_GGCAGTGTAGAGACTCTCAG	50945	TBX22	No		Single	0.0987114	Upregulator	No	0.00270675	0.194716	0.122568	-0.117154	0.173589	0.215843	0.986375	0.0948122
AGAGCCCAGACGCCCGGCGT_CAGTCCGGAGGGTGGGTCTT_GAGTGAACGCGCGGGCCAGG_GCCACCCATCAGCTCCGCCA	132625	ZFP42	No	P1	Main	0.0982644	Upregulator	No	0.0550249	0.141504	0.199037	-0.0889877	0.274765	0.00824245	0.789914	0.507102
CATAAACTACAGTGACTTAG_CTGTAATCCAGCTACGTTAG_TAATCAACTAAGCGGTAAGC_TGTTAAGTGGGATTAGCTCC	64764	CREB3L2	No	T1	Other	-0.0980293	Downregulator	No	-0.0980293	NA	-0.114332	-0.0817261	NA	NA	0.333875	NA
CCAGTTCTCATCAGCATCGA_GCTAAAAGCGACCCCGAGTT_GGAGAGAGTCCGGCCCCAGC_GTGCCCGGGACCTCGGTCGT	2078	ERG	No	P2	Other	-0.0979455	Downregulator	No	-0.289717	0.093826	-0.167699	-0.411735	0.0707485	0.116903	0.266514	0.312077
ACGTCCTGGCGGGGACAAGC_GAACACTTAAAATGGATGGG_GTCACTCAGTGATAAAGAGG_TGGCGACGTCCGCACTGCGC	7561	ZNF14	No		Single	0.0978082	Upregulator	No	0.110378	0.0852389	-0.138026	0.358782	0.0183487	0.152129	0.742983	0.603942
CGCCACCTCAGTGACCCTTT_GAGCCCTTAAAGGAGCCCCA_GGTGGCCGCGAGCCGAGCCC_TCCTCCTGCCAGCTCGCGGG	65998	C11orf95	No		Single	0.0977222	Upregulator	No	0.151816	0.0436288	0.223445	0.080186	-0.253283	0.340541	0.306953	0.910503
CACGAGCTGCTTCCTGCACT_CCAATCAGAGGCACTGGCTC_CCCCCACGTCTAAGTGACAG_TCTCACCTGGGGTTAAGCTT	90594	ZNF439	No		Single	-0.0975093	Downregulator	No	-0.0250536	-0.169965	-0.039322	-0.0107853	-0.105722	-0.234209	0.7937	0.352204
CTCACCGAGCCGGGCTGCGA_GACAGGCATCATGACGTCCT_GGTCGCGGGAGCCCAGTTAA_GTTCTCCTCGGGTGGTTACG	2104	ESRRG	No	T4	Other	0.0974739	Upregulator	No	0.196943	-0.00199511	0.217345	0.176541	-0.0530673	0.0490771	0.228949	0.983307
AGTCAAGGAAACGGTTACAG_AGTTCTGTTGGGAGAGTTAC_CGTGCACGCACGTATGTGTT_TCAGGATGTCCAGTTAAGCT	128209	KLF17	No	N1	Main	0.0973403	Upregulator	No	-0.226684	0.421364	-0.463206	0.00983889	0.444325	0.398404	0.521437	0.0669937
ACGGCCGGGGCCCCAAGCGG_CGCCCTGGAATCTGCGGAGG_GGCCGGACGACTCTCCGGAT_GGGGGCCAATCAGAATGTAG	2118	ETV4	No		Single	0.0972908	Upregulator	No	-0.0256812	0.220263	0.233167	-0.284529	0.215307	0.225219	0.938039	0.110013
CAGGACCCAAGCTGCCGCCT_GCTCTCCGTCGCGTTCGGTG_GGCGCCCGAGCTACATCCCC_GGGAGGGGCTGCGACCCTAA	2005	ELK4	No		Single	-0.096825	Downregulator	No	0.00228081	-0.195931	0.0403944	-0.0358328	-0.121674	-0.270187	0.97427	0.264772
ACCACCAAGGAGCGGGATAG_ACCGCGGCCCTGGTGCCCCC_AGCACTTCCGGTGGGAGTCG_GGGGTCCGTGGTGTGTCCAG	56917	MEIS3	No	P1	Main	0.0963093	Upregulator	No	0.353511	-0.160893	0.416309	0.290713	-0.126996	-0.194789	0.167002	0.212837
AATAGACGTGAAGCCGAGGC_CGGGTCTACGGCTCAGGGCA_TCCGCCCCCTCAAATTCTAT_TCTATGCCTCCTCATATCAG	26993	AKAP8L	No		Single	0.0962999	Upregulator	No	0.0583714	0.134228	0.0593982	0.0573446	0.15478	0.113676	0.57152	0.361121
GCCGAAAGAGAGAAGCCGAA_GCGCCCGGGCCGTCGCGAAA_TCTTCCCCGCAGACAACCAC_TTTATTGAGCAAAGGGTCGG	51545	ZNF581	No	P1	Main	0.0962593	Upregulator	No	0.0560526	0.136466	0.0607343	0.0513709	0.0919263	0.181006	0.491128	0.308519
AGTCGCGCGCAGGGGCGCGT_CTCCGCGGTCGCCGCATCCG_CTCCGGAGCTGCTCTGAGTC_TCATTCCCAGAGTGCATATC	79776	ZFHX4	No		Single	0.0961647	Upregulator	No	0.0220636	0.170266	0.0656508	-0.0215236	0.248682	0.09185	0.835364	0.376093
GCAACGAAGAGCCGGGCTGG_GGACCCAACCAGGTCGGGTC_GGAGCAGGCGGCCACTGCGA_TTGAAGGCCCAGACGGACAG	161882	ZFPM1	No		Single	0.0960751	Upregulator	No	0.0708011	0.121349	0.135153	0.00644898	0.0581593	0.184539	0.522252	0.318473
GAAGTAGTGGTGGCCATAAC_GCAAGTAGGCTCCTCGGCAG_TGCCTGGGCGTGCGATTTAA_TGTGTGTTGCACAGGCGGAG	4211	MEIS1	No		Single	-0.0960242	Downregulator	No	-0.0905231	-0.101525	-0.148793	-0.0322527	-0.115834	-0.0872165	0.474919	0.274373
CGCCGTAGAGGGGTTGGCAG_GTGGGGAGGTGAGTAGGCTA_TCCTCCCCTCCCTGCTGATT_TTGGAGCAGGGCTAGACTAG	25806	VAX2	No		Single	-0.0958226	Downregulator	No	-0.146819	-0.0448264	-0.064257	-0.22938	0.000530914	-0.0901837	0.375768	0.587682
AAACCTGTCATTCCGTTGCT_CCTCAATTGACATCAAGCAA_GAGCAGCTTCCTTTGCACGG_TGCTGCACATGTTATTAAGG	135935	NOBOX	No	T2	Main	0.0955607	Upregulator	No	0.214758	-0.0236365	0.167147	0.262369	0.000438594	-0.0477115	0.245875	0.853874
AAGAGAAGCCCTTATAGAGT_AATATTCCCAGGCTTCAGGG_ACATAATACATAACTAAGAT_ATGTGTGAAATCAACTTAGT	653427	FOXD4L5	No		Single	-0.0954568	Downregulator	No	-0.0954568	NA	-0.264205	0.073292	NA	NA	0.694126	NA
ACACTCTTATGTCCCTAGCA_CAGCACATGTCAATCTCAAT_GGAAGCCTAACACTTGAGCA_TGGACTTGTGATGCTCACAT	2104	ESRRG	No	T1	Other	-0.0952292	Downregulator	No	-0.150487	-0.0399715	-0.104028	-0.196946	-0.0652012	-0.0147418	0.327328	0.634348
CAGCCGCCAAATCTGAGATA_CCCGCAGCCTGGGGAAAAAA_GCCTGCTCCCACTGGAGACG_TGAAGAGCGGCCAGAAGCCC	23361	ZNF629	No		Single	0.0949119	Upregulator	No	0.245919	-0.0560951	0.288004	0.203833	-0.162916	0.0507259	0.150292	0.712593
AAGGATGTGGAGCGGATGTA_AGATATTTGACTGTGGGGGT_CTAACGCAAATGGTGGAATT_TACAGACCCTTCTATTACAC	64506	CPEB1	No	T1	Other	0.094785	Upregulator	No	0.0603824	0.129188	-0.010282	0.131047	0.082243	0.176132	0.620919	0.328797
CCACGGCTCCGAGTCCTTTG_CCCGACCGGGATTCGTGACA_TTCCGGGGGACCGGTAGCTG_TTGACAGCTCTATCAGCCTA	342132	ZNF774	No		Single	0.0939475	Upregulator	No	0.408544	-0.220649	0.404062	0.413025	-0.16064	-0.280657	0.0931269	0.207737
CGGCGAACTTCCGCACCTCC_GAGGAAACTGCGAAGAGCCG_GGCGCAGGCCCGCGGCGGTA_TGAGTCCGCGGCTCGCACCC	3660	IRF2	No		Single	-0.0937741	Downregulator	No	0.20213	-0.389679	0.20567	0.198591	-0.386705	-0.392653	0.125768	0.0626281
AAAGCACTTCCTTACTCCCA_GCAAATAGCAGTCTACACTA_GGTCTCTATGCAGTGCATTC_TGAGTGGCAGGAAACTCGAT	221302	ZUP1	No		Single	-0.0937598	Downregulator	No	-0.00387862	-0.183641	-0.0444366	0.0366794	-0.272395	-0.0948866	0.96986	0.37216
ATCGGAAAGGTCTGGCGGGT_CAGGCCAGGCCCGGGTATAA_TCACGCGCCGGGGACTCGCA_TTATCCAGGCAGTTCGAGCT	5459	POU4F3	No		Single	0.0935542	Upregulator	No	-0.0170222	0.204131	0.0393617	-0.0734062	0.14008	0.268181	0.846679	0.202333
CCATACCACAGCACGAGCAA_GAGGAGGGCTCTCATGTATG_TCGGAGCACTTCGCAGACGT_TTGGACCCGGTCTAGCGAGG	3227	HOXC11	No		Single	-0.0931626	Downregulator	No	0.0048287	-0.191154	-0.12901	0.138667	-0.151444	-0.230863	0.979856	0.285616
CGCGGAGATTATTATTGCAT_GCGCGCACACACACAGCAAA_TGAAAGGATAAAGAGGCGCG_TGCATCGGGTTCCAAGCCAA	6659	SOX4	No	P1	Main	-0.0930004	Downregulator	No	0.166279	-0.35228	0.158129	0.174429	-0.460705	-0.243855	0.176845	0.200768
CCAATCAGGAGGGAGGCGAC_CTCTCACACTCTCCTAATCA_CTTTACATATGCAGTCCCAC_TCAAACCCGAGAGTGTGTAT	2104	ESRRG	No	N1	Main	-0.092455	Downregulator	No	-0.092455	NA	0.000420121	-0.18533	NA	NA	0.574304	NA
AGTGGCAGCGGCGAGAGCTT_GACGTGACTTGCATGCGAGC_GGGGCGCGCAGTGGAGACCT_TTCTCATCACTCAGCGGGGC	54790	TET2	No		Single	0.0923009	Upregulator	No	-0.252054	0.436656	-0.29677	-0.207337	0.360682	0.51263	0.151303	0.126624
CCCGGCGTGTAGTACATAAT_GACTGGGCGATAGCTCCGCC_GCAGGCGCGCGCGCATCCGG_GGAGGAGAACAGACGCCTCT	339327	ZNF546	No		Single	0.0917553	Upregulator	No	0.0310093	0.152501	-0.17882	0.240838	0.0452912	0.259711	0.909271	0.414125
CCGCGCTGCCGGCCTCCGCG_GCGGAACGCAAGAGGTTAAT_GCGGGTGTGCCGCGGCACTG_TGCCGCCGAGCCGCCCCTCG	114991	ZNF618	No		Single	-0.0914289	Downregulator	No	0.000966387	-0.183824	-0.117711	0.119644	-0.177825	-0.189824	0.995091	0.0725917
CGGGCGGCCCGGGGCGAACC_CGGGCTGCTTTGCAAAGATG_CGGGGCCTCCGAGTTAATAA_GCGCCGCTTCCGAGCATCCC	6664	SOX11	No		Single	-0.0910725	Downregulator	No	0.355316	-0.537461	0.297399	0.413234	-0.586423	-0.488499	0.163558	0.0625257
GACTCTTTAACGTTGCAGTG_GCAGGCTGGCACTGTTATAC_GGACTGCGCGGCGAGCGCGG_GGAGCGACTCCGGTGCCGAA	22823	MTF2	No		Single	0.0902384	Upregulator	No	0.0902384	NA	0.115638	0.0648389	NA	NA	0.373361	NA
CTGCTGGCCTCCTGGGTTTA_GACGTCTAGAAGACGGTGTG_GCACTCAGGGCTCCGCGAGG_TCTGGTGCTGGGCTGATATG	25946	ZNF385A	No	P2	Other	-0.0899877	Downregulator	No	-0.143497	-0.0364784	-0.0753163	-0.211678	-0.0771272	0.00417052	0.311322	0.789608
CCAAAACCTTTGGACAGTGC_CCAAAAGGACATGAGAAACG_CTATGCCCTGCACTGTCCAA_TAAAAGTATAAATGAGTGTA	255403	ZNF718	Yes	Obsolete_T3	Other	-0.0896141	Downregulator	No	NA	-0.0896141	NA	NA	-0.0751152	-0.104113	NA	0.36675
CAAGGTCTTGGGCAATGTAC_GAAAGAGCTGAATTACTTCT_GACCTATGTTAAACTCTGGT_GCAAGTGTTAGTTTGATTAT	7799	PRDM2	No	T1	Other	-0.0895918	Downregulator	No	-0.235824	0.0566407	-0.0885579	-0.383091	0.0685588	0.0447226	0.377712	0.392594
CGGGACTCGCGCTGACACTC_GAGCGCGTCTCCGCCAGCGC_GGCCCTGACTCACGTGCTTC_GTCAACCGCTGGCGGAGAGG	2019	EN1	No		Single	-0.0894638	Downregulator	No	0.250749	-0.429676	0.295526	0.205972	-0.395737	-0.463616	0.152167	0.0823815
ATAACGGTACAGCTGGGAAG_ATCCAGCGATTGGCCGGCGC_ATGCTGCATTATAACCACCA_GGGGAAACCCCAATCTGAGA	3216	HOXB6	No	P1	Main	0.0893347	Upregulator	No	-0.0143962	0.193066	-0.0789026	0.0501102	0.122739	0.263392	0.88195	0.259003
GCGGAGAATGCGCTTGTAGT_GGGGGGCTGAACCCGGAAGT_TCACAGCTTACACTCATTCG_TTCTGAAGGGGCGTGCCCAA	360023	ZBTB41	No		Single	0.0892518	Upregulator	No	0.0892518	NA	0.113332	0.0651718	NA	NA	0.445501	NA
GGCCAAGGGCGGAGTCGCTG_GGTCTAACAACTGCAATCTT_GGTTGCTAGAAGGACTCAAC_TAGCGGAGGGCACGGGGCTA	56938	ARNTL2	No		Single	-0.0892186	Downregulator	No	-0.0603755	-0.118062	0.136434	-0.257185	-0.135836	-0.100287	0.816382	0.24518
CAGGGCGGCCGGCACAAAGG_CCAAGTGACGTCAACCAACA_GAAGAAGCAACCCCCTCCCT_GGGGAGCAGCGGATATTCCG	29994	BAZ2B	No		Single	0.0891676	Upregulator	No	0.232614	-0.0542783	0.273967	0.19126	-0.000202645	-0.108354	0.220814	0.563218
CCAGGGAACAGCAGCAACAT_CGGCCTCTGGGGTCCGTCCC_CTGGCAGCGGGGCCCTTTCC_GCCTGCGCTGTGCCCCACGG	10725	NFAT5	No		Single	-0.0890953	Downregulator	No	-0.566387	0.388196	-0.32855	-0.804224	0.353079	0.423314	0.255453	0.145239
AACGCTGTAGCCCTGACTAG_GGACCGCCCGGAGGCGACAA_TAGAGAGGGCTGCCCCGAAT_TGCAATGACAGGGTGAATGG	54989	ZNF770	No		Single	-0.0890632	Downregulator	No	-0.310982	0.132856	-0.24897	-0.372994	0.183621	0.0820903	0.161724	0.299134
ACGCGTTCATGATGCCAGCA_AGCACTGCAGTTGTCCTCAC_TCAAAACCGGGAACGCTGTA_TGAGCTGGCATTGCGGCTCT	7755	ZNF205	No		Single	-0.0890578	Downregulator	No	-0.249662	0.0715469	-0.509354	0.0100293	0.138378	0.00471611	0.519131	0.523117
CCGCGAGAAACGCCCTAAAG_CGCCCGCGGCCCAAAGCGAA_GACCGCGGAGGAGCAGTGCG_TGGGCCGGGCGATGTCCGCT	2113	ETS1	No		Single	-0.0887426	Downregulator	No	0.158967	-0.336452	0.0658471	0.252087	-0.255451	-0.417453	0.38749	0.170609
CAGCGCCAGCCACTCCGACC_CCACAGAGCTACCGCCGACG_CGAGGCCGGCGGCCCGAACT_GGGGCGGGGCGCCGAGACGT	197407	ZNF48	No		Single	0.0887293	Upregulator	No	0.163083	0.0143753	0.112381	0.213786	0.00207119	0.0266794	0.243367	0.807597
AGTGACATGGTGTGTCTTTC_GGCAGGGCTTCTTCCTCGAT_TAATTCTCGTCCGTGTGCAG_TTTCCAGCTGCAAGCCTGAT	90827	ZNF479	No	P1P2	Other	0.0885791	Upregulator	No	0.078424	0.0987342	0.156848	0	0.150559	0.0469096	0.561964	0.41997
CCGGCCCTTTAACCGCGTGG_CCTCCCCCCTTACGCCCACG_GCACGCGCAAACTGGCCGCG_TGTGGAACGTATTTCCGCTC	221527	ZBTB12	No		Single	-0.0882447	Downregulator	No	-0.0354508	-0.141039	-0.29711	0.226208	-0.232759	-0.0493183	0.917404	0.373984
AATACGCAACGGCCGATGAT_AGGGATTCGAGGATTCTGAT_GACCACCCTTCAATTGTCAC_GCCGCTTGGACATAGACACC	146542	ZNF688	No		Single	0.0876173	Upregulator	No	0.255771	-0.0805363	0.141679	0.369862	-0.0924219	-0.0686507	0.277557	0.512855
CGCGCCCAGCCGGCGCCTCG_CGGCGGCGGTTGGAGCCTGG_GGGGACAGCTGCGCGCGCAC_GGGGGGAGGGAGTTGTTACC	4150	MAZ	No		Single	0.0875897	Upregulator	No	0.0756676	0.0995119	0.1546	-0.00326468	0.137134	0.0618901	0.572887	0.517717
GAAGAGGCTGGCGTGCCCGG_GCACGCACAGCCGCTGCCGG_GCGCGGCGTGCACTTGCTCC_TCCGGGCAGTGACGCGACGG	5970	RELA	No		Single	-0.0871512	Downregulator	No	-0.274655	0.100352	-0.130934	-0.418376	0.152971	0.0477339	0.324165	0.365816
AGCGCGCCAGAAAAGGGTTC_AGGTGCGCAGCCAAGGTAGA_CTCCTGTCACTCATGACCTG_TGCCTCCCTTGCGACATCTT	91120	ZNF682	No		Single	0.0871158	Upregulator	No	0.253507	-0.0792752	0.277566	0.229448	-0.460827	0.302277	0.116556	0.869762
CTAGGCCCTGGGGACTATGG_GAGTGGGGTACCGTGGGACT_TAAACCGCAGCCATGGGGCG_TAGACTGGGGCACCCTGAGT	26013	L3MBTL1	No	P1	Main	0.0870872	Upregulator	No	0.0348026	0.139372	0.0315361	0.0380691	0.0226996	0.256044	0.710759	0.476832
ACACACTTATGACACTGTGC_CCCGGCCAACTGTTTATCCG_GCGGTCAGTCCTGCTCTGCT_GTAATTAAGACGAGCAAGTT	284391	ZNF844	No		Single	0.0870636	Upregulator	No	0.16629	0.00783682	0.225812	0.106769	-0.218674	0.234347	0.262073	0.9798
AGAGGAAGGCAGCAGCCGTA_CCCTTGCAACGAAGAGAGAA_GCGCCGCTCTATGAGGTCAC_GTGAAGCGAGGCGAGGACCA	80110	ZNF614	No		Single	0.0868671	Upregulator	No	0.104116	0.0696181	-0.115617	0.323849	0.0438053	0.0954309	0.721268	0.570117
CAGGCCGGAAGTGACCTTCC_CCGCACCTCCTGTCCGGGAA_CTGTCCTCGCCGCTCTAGGA_GCGCCATAGAGCATGGACGG	126208	ZNF787	No		Single	-0.0868113	Downregulator	No	-0.244574	0.0709517	-0.117879	-0.37127	0.00872023	0.133183	0.317771	0.523808
AGGGCGAAAGAATTCTGCTT_GCTAGCTTGGCCCTCAATTG_TGCGGGAAGGAGAGTTACTG_TTAAGGCGCCAGCTCTCCGG	10691	GMEB1	No		Single	-0.0862285	Downregulator	No	-0.0455648	-0.126892	0.00510037	-0.09623	-0.0717713	-0.182013	0.69886	0.275829
AGTCCATTGTCTCCGCGCGG_CGGGAGGGAAAATTTAAATG_GAGGAGAAACGCACGCGGGC_GCGCACCGGTGAGCCGGTCC	6899	TBX1	No		Single	-0.0859896	Downregulator	No	-0.0362851	-0.135694	-0.197059	0.124489	-0.0512541	-0.220134	0.865897	0.38138
ACACACTCATGGCCAAACAC_ATGGTCAGCTGGGGCGGGTG_CTATCATGAATGAACACAGA_GATCTCTAATTAGTGGTTTG	121340	SP7	No		Single	-0.0856701	Downregulator	No	-0.254087	0.0827472	-0.44908	-0.059095	0.178433	-0.0129381	0.423559	0.576574
CTGGGCGCCAGATTTCCTAG_GACAAGCAAGTCAGAGCGAT_GCGGGCGCGCAGCGTTCCTC_GGGAACTTCAAAGTTTCCCC	57336	ZNF287	No		Single	-0.0849763	Downregulator	No	-0.0883367	-0.081616	-0.113548	-0.0631254	-0.0737086	-0.0895233	0.314309	0.165241
CGCGACACTCGCAAGTTTCG_CTTTCCGGAGACACGGAATA_GCGCCCAGGGGACGCTTGCT_TTTCGCGCCTTAAGACAGGT	84765	ZNF577	No		Single	0.0848155	Upregulator	No	0.0848467	0.0847842	0.0520055	0.117688	0.0738979	0.0956706	0.34998	0.168141
GCCGCAGCCGGATCCCAGCA_GCGCAAAACCGGAAGTACCC_GCGCAGGCCCGGTTTGGAAG_GCGGGGGAACTGTTCGGGGA	200765	TIGD1	No		Single	0.0839897	Upregulator	No	0.0164277	0.151552	0.008321	0.0245344	0.125936	0.177167	0.856365	0.134923
CGCCGGGAGCAACACCAGCT_GAAATGGTACAGTCCGTGCG_GGCGCCGCTCCAAGAGTCCC_GGGCCAGAACTGCGTCCCCG	2116	ETV2	No		Single	0.0835136	Upregulator	No	0.182348	-0.0153212	0.221202	0.143494	0.0525901	-0.0832325	0.189634	0.864412
GACCCCGCCCCCTCGGTCGA_GGGTCCGCTCACCTGGTCAA_GTTGTGAGCTAAGATTGTTG_TGCCGCTTAGGCATCGCAGA	7741	ZSCAN26	No		Single	-0.0833445	Downregulator	No	-0.213107	0.0464179	-0.227439	-0.198775	0.0928358	0	0.126113	0.581876
ATCCCCCTGCGTGGGTCAAA_ATGGGCAGTGCGGGAATCGT_GGAACTGGAAGAAACTACCG_GTGCCCGCGACTCCACTGAT	10780	ZNF234	No	P2	Main	-0.0832611	Downregulator	No	0.00332604	-0.169848	0.00154563	0.00510645	-0.341316	0.00161957	0.960464	0.510699
CGCAAGCGCAGTTCGGCTCC_GCCGAATTCCCACAAGTCTC_GGGGCAAGGGAGGTTAGTCC_TGCAATGAGCGCGCTGAGGT	285676	ZNF454	No		Single	0.0830562	Upregulator	No	0.194427	-0.0283142	0.220745	0.168108	-0.116008	0.0593795	0.191607	0.816732
CGGACCGGGCGACGAAGTGA_CTCCGGCAGCGCATGCGCCC_GCGCGTCCTCCCGCCTGCCA_GGCAGCGACTACGACGGAGC	23013	SPEN	No		Single	-0.0826818	Downregulator	No	0.818493	-0.983857	0.913518	0.723468	-0.999901	-0.967812	0.0798618	0.0166777
ATCAGGGGCTCGGTGCGTAA_CCCAGTGCCAGCCCAATAGA_TCACGTTAGAAGCGATTGCA_TCTTAAGCTGCCAAAATGAT	8929	PHOX2B	No		Single	0.0826197	Upregulator	No	0.316563	-0.151324	0.330897	0.302229	-0.183059	-0.119588	0.0855093	0.155074
ACCTGCTCCAGTGCCGCGTG_CTGTTGGAAAAGTGTGTCAC_TGGGGTGCGCTGAAGAGTCA_TTGTAGTCCACCGACAAAGT	9572	NR1D1	No		Single	0.0819778	Upregulator	No	-0.192544	0.356499	-0.3003	-0.084788	0.398791	0.314208	0.356396	0.100829
CACTCCGGGAGGCGTCCCTG_GACGCGCCAGACTCCGTCCT_GGAAATGCGCCGGGGAGTGA_TCGGCCCCCATCCTGCGCGT	30818	KCNIP3	No	T1	Other	-0.0818513	Downregulator	No	-0.128075	-0.0356274	-0.0468452	-0.209305	0.0224386	-0.0936934	0.449902	0.665609
AGGGCGGGAAGCAGTTCTGG_CCGAGTCAGGTGATTCCGTC_CTCCCGGGGAGCCAAGGGGT_GACGGGCATCAAAGAGCACT	1386	ATF2	No		Single	-0.081813	Downregulator	No	-0.0445155	-0.119111	-0.008321	-0.08071	-0.115196	-0.123025	0.676034	0.387811
GGGCGGGGGGCCGTCCAATC_TACATATGATCTTACACAAA_TCGGCGGCAGCGAGAAACAA_TCTGATCACATCTGTCACTC	100129543	ZNF730	No		Single	-0.0816066	Downregulator	No	-0.182051	0.0188375	-0.287415	-0.0766864	-0.0329847	0.0706597	0.388141	0.846445
ATCTGAAGGACAGGTATTGG_CCTGCATCCCCAGCCTTAAG_GAGAGCCTGTGGTCATGTGT_TTGGGCCTGGGTACACTTCC	91464	ISX	No		Single	0.0815974	Upregulator	No	-0.0534943	0.216689	-0.192059	0.0850708	0.102048	0.33133	0.789377	0.313825
AAGGGGCCGCGCATTGGACG_CGGGGCGGAAAACTGACACC_GACCCGAAGCGTAGGACTTG_TGGCCCCGACGGTGTTTAAA	399823	FOXI2	No		Single	-0.0814136	Downregulator	No	0.0156301	-0.178457	0.205358	-0.174098	-0.153808	-0.203107	0.949183	0.112457
CCCGGGGACTGGTGAAGACC_GAGTGAGTTTAGCGCGTAGG_GCGCTCTCGGGCCACCGGGC_GGACGTCCACGGGACCTGGA	9314	KLF4	No	P2	Other	-0.0813806	Downregulator	No	-0.117363	-0.0453983	-0.155568	-0.0791575	-0.0282315	-0.0625651	0.281366	0.336298
CCCCACATGCCGCGGGTCTA_CCCTCCCCCGGCGCCGAGCG_CGCAGCGGAATCCGTGAAGT_TCCGCGCTCCGGACCTCCCG	57623	ZFAT	No	P1	Main	-0.0810559	Downregulator	No	-0.0735667	-0.0885452	-0.264803	0.11767	0.0157882	-0.192879	0.774363	0.591706
GAGTGGCCCGAAAGGGTGGT_GCTTGGCTGGACCGAAAACT_GGCGGGGCGCGACTAGGAAA_TTCCGGGTGTGCAGGAAACT	284371	ZNF841	No		Single	0.0807389	Upregulator	No	0.0422688	0.119209	0.0356138	0.0489238	-0.00479724	0.243215	0.534934	0.51671
GATGACGCGGCCCACGCAGC_GGCCCAGAGCGCTCCACACT_GGTGCAACGTTTCTGCAGCC_GGTGGCCTGGAAGCCTGCAT	5450	POU2AF1	No		Single	0.0807377	Upregulator	No	-0.0565718	0.218047	-0.242232	0.129088	0.23475	0.201345	0.817086	0.0761152
AGGGGGGAGTCCACCACACA_CTTCCTCCTAACGTAGTCCA_CTTCTTCCCCTACCTCGGAG_GAGGAAGTGGCACCGCTCCG	286380	FOXD4L3	Yes		Single	-0.0806605	Downregulator	No	NA	-0.0806605	NA	NA	0.139603	-0.300924	NA	0.782969
AGCGGCGAAGGGGAAGTACA_CCGAAATGACGGCACGCAGC_GGGGAATCCCGCTAAGTGTT_TGCTCCGGCTTGCCCGGAGG	3659	IRF1	No		Single	0.080022	Upregulator	No	0.544973	-0.384929	0.424084	0.665861	-0.376995	-0.392862	0.150716	0.0743131
ACTATGGTTGCTAACCAAGA_CAACAGACACAAACATGCAG_CTCTGCATGTTTGTGTCTGT_GAGATATCTGTGTTCCTTCT	100131539	ZNF705E	Yes		Single	0.0799162	Upregulator	No	NA	0.0799162	NA	NA	0.157816	0.00201649	NA	0.638763
ACGTCACCGCCGCGTCGCCA_CCCGGGTTAATATCGCACTC_CGGGTCATGACCCTAGTCAG_TCGTCGGCGCGCAGCCACTG	2077	ERF	No		Single	0.0799133	Upregulator	No	0.259304	-0.0994771	-0.315075	0.833683	-0.0858345	-0.11312	0.730621	0.152876
CCCAGCCCTATGTATATATA_GAGGGATCTGGGAACCCCTC_GTCACGCTGGGACTCCGAAT_GTTCATCTGTGGTCCTGCCC	4807	NHLH1	No		Single	0.0796731	Upregulator	No	-0.31654	0.475886	-0.350579	-0.282501	0.502799	0.448974	0.125796	0.0622312
AAAGAAACGGCGTTCTGGAC_GAACCCGCGCGGGGACTGCT_GCTGCGGAGAAAGCGGTGTA_TCCCCTCGGGTGGGAGAGTT	116412	ZNF837	No		Single	0.0796439	Upregulator	No	-0.0926674	0.251955	-0.215546	0.0302109	0.266012	0.237899	0.604172	0.061942
AATACCCTATGGGATGGGCC_ACAAGATGGCTTCCGGGATT_GGGCCTGGCTCAGCTAAAAG_GTTGTCCAATCAGGCACGCT	171392	ZNF675	No		Single	-0.0795173	Downregulator	No	-0.184672	0.0256375	-0.230113	-0.139231	-0.0743737	0.125649	0.233106	0.860132
CGATCGGGAACCATCTTGTC_CGGCAAGACTGTACTTCTCG_GCCTGAGGCGGGACTCCATG_GGGGGGCGATCCTTTCGGCG	84924	ZNF566	No		Single	-0.0795057	Downregulator	No	0.130085	-0.289096	0.0337143	0.226455	-0.125949	-0.452243	0.445061	0.336923
GGGCCCGCGCTCTATGGTCG_GGGTGCGGCGCAATCCGGAG_GGTGCAGCGCCACGTCCCAG_GTCCCACAGTGCCACGGGGT	10488	CREB3	No		Single	-0.0794151	Downregulator	No	0.0763534	-0.235184	-0.0713183	0.224025	-0.738988	0.26862	0.703013	0.722661
AAATCTCTTGCGCTACATAC_ACTGAGAGGGATGACTTTGG_AGGTGACTGTTGGCTACATA_CGCTGGGAGATAGTCCCCTT	6688	SPI1	Yes		Single	0.0791577	Upregulator	No	NA	0.0791577	NA	NA	0.0989707	0.0593447	NA	0.574448
CAAAACCCGGAGAACGGGTT_CCTCCTTCCAGACTATTCCA_GGGCTCTCGCCGCCAAAACC_TCCTACGTTCCGCCCAGAAA	90333	ZNF468	No		Single	-0.0790783	Downregulator	No	-0.136932	-0.0212242	0.042953	-0.316818	0.0838296	-0.126278	0.599089	0.887846
CTAGGATGGGGGAGCTGAAC_GGGGACGTAACTCACGGAAA_GTTCCGCAAGGCCGGCTCCC_TGCTCCGGGTCTTCCCTGCG	84256	FLYWCH1	No		Single	-0.0786483	Downregulator	No	-0.0881061	-0.0691904	-0.249501	0.0732891	-0.0768475	-0.0615332	0.696035	0.325972
ATTCAGTCCAGCGTTTGGTC_ATTGGACGGTCCCCAGCTCA_TACATGAAACCTCATACACG_TCCGGGGTGGGCTAAGCTCA	440519	ZNF724	No		Single	-0.0785486	Downregulator	No	-0.221613	0.0645157	-0.0911871	-0.352038	-0.0339952	0.163026	0.360647	0.650944
ATATCCCACCGCAACCCCCG_CGACCTGCCCTCCCAATCCT_TAAAACCATTAGCGTCAAAA_TCTAGAGAGTGCAAATGAGC	4617	MYF5	No		Single	-0.0784345	Downregulator	No	-0.0497358	-0.107133	-0.222129	0.122657	-0.130425	-0.0838416	0.82565	0.178311
AAACCCCGCCCGCCCGCTGA_CGGCAGCAGAGCGGCGCAGA_GCGCGCTCGTTCGCTGACAG_GCGGCCGGAAGCCCACGCGG	571	BACH1	No		Single	-0.0782756	Downregulator	No	0.0675676	-0.224119	-0.0168433	0.151979	-0.192466	-0.255772	0.650286	0.240257
GAGTGCAGCCAGCCGGCGCG_GCACTCTGAGAACACGGCGG_GCCGGAGAGGCGGGCCCTCA_TGATTGGTTGCAGCCCAACT	9925	ZBTB5	No		Single	0.0780705	Upregulator	No	0.05904	0.097101	0.148837	-0.0307567	0.159136	0.0350658	0.673759	0.409619
ACGGCTCGAGTGCCGAAACT_CCTTTCTGTCATTCCAAGAG_GTCCTCCTGAACATCCGAAT_GTCCTTCCGGGGCGCCTAGA	10773	ZBTB6	No		Single	0.0778548	Upregulator	No	0.0239714	0.131738	-0.0846933	0.132636	0.10139	0.162086	0.870645	0.246868
ACCCGCCCGGTGGCCCAGCG_CCGGGCTGCAGCATCCCGGC_CGCGGCGCAGTGTCATGCCG_TCGGAGCTTTGTGTCGGTGT	57659	ZBTB4	No	P2	Other	-0.0773671	Downregulator	No	0.250268	-0.405002	0.45611	0.0444252	-0.425563	-0.38444	0.44873	0.0936489
ACGAGCGCGTTCGGGGAGTC_CTTGCGCGCGCACTCGCTGC_GTCTGAGGTTACTAAACAGA_TGCCTGTTGCGCATGGTCAC	158399	ZNF483	No		Single	-0.0763744	Downregulator	No	-0.393904	0.241156	-0.0858973	-0.701911	0.206877	0.275435	0.425103	0.10407
ACGCCGGCTAACAATGAGCT_CTGGGAAAACGATATCTCGG_GACATCCGGGAGAACCCGAA_GGCTGCAGGGGCGAGACTTC	57343	ZNF304	No		Single	-0.0763233	Downregulator	No	-0.0109986	-0.141648	0.0934946	-0.115492	-0.0953675	-0.187929	0.945256	0.37622
GCCGGCCCGGCCAATCCGTG_GTTGGCCCCCTACTCTCAAA_TGGCGCCGCTCCCCACGGAT_TTCCCCCGCGCGAGCTTTGG	7029	TFDP2	No	P2	Other	-0.0759046	Downregulator	No	-0.127746	-0.0240633	-0.206412	-0.0490793	-0.0461056	-0.00202096	0.441211	0.850669
AATTAAGAAGCCTATGACTA_ATGCATTCACTAGTGAGTAG_GTGTTCCAAATGCAATCAGG_TTGTATTTCCCCTTGGAACT	100131980	ZNF705G	No	T1	Other	0.0758364	Upregulator	No	0.0758364	NA	-0.0800512	0.231724	NA	NA	0.734769	NA
AAGAGCAGCTAGAATCGTTC_CGCCGCGTTGTGACCTACGT_TAGGAAGTGTCCGTAGAGCT_TGCGTAAAACTGCGGCTCGG	9726	ZNF646	No		Single	-0.0756782	Downregulator	No	-0.119732	-0.0316247	-0.0221233	-0.21734	-0.0604113	-0.00283801	0.486029	0.657219
CATGACGCCTGCTGCTTCGG_GCCCGGCAGCACAGCACCGC_GGACGTGACGCCACCGTGGA_TGTACCGCCCTGGCCGGCGC	55892	MYNN	No		Single	0.0756249	Upregulator	No	-0.214223	0.365472	-0.196924	-0.231522	0.232041	0.498904	0.131904	0.233856
AGGAGAGGGGATCTGACGTC_CTGGGCGGGGCGAAGCCCCT_GCATGGCCTACCCATAGCGG_GCGCCTACTGTGCTCCTTGC	60436	TGIF2	No		Single	0.0755593	Upregulator	No	0.138635	0.0124836	0.0575397	0.21973	0.0818794	-0.0569121	0.38613	0.904283
AGCGGCGTCAAGTCCCTGCG_TGCCGGCCGCTAGATGACAC_TGTGCCTCGGAGTGGCGTCT_TTGAGGACAGTAGGGATCGG	22887	FOXJ3	No		Single	-0.075428	Downregulator	No	-0.235532	0.0846757	-0.122235	-0.348829	0.157592	0.0117593	0.311198	0.490875
ACACTGGTCGCAGTCATTGT_ACATCCGGGACCCTCATCCG_CCCAGTGGGTGCGTGTCGTG_CCCGCGCGTCCATGATTCGA	79027	ZNF655	No		Single	-0.0753796	Downregulator	No	-0.00723127	-0.143528	-0.107476	0.0930134	-0.157895	-0.129161	0.957455	0.1088
CCCAGCATGCGCAAGTCTGG_CTATGCCCAAACCCCGAGCC_CTTAACCTCTCGCAGTCCCT_TGCGCACCTCGCCGGGCGTG	728927	ZNF736	No	P2	Other	-0.0751242	Downregulator	No	-0.280758	0.13051	-0.0244438	-0.537073	0.0842569	0.176763	0.478013	0.441819
AATTGGTTAAGCCAGAAGAG_ACCGCGCCGGAAGCACCGAA_GCCTCGTCCCGCCCAATCAG_GCTGCTGGAAGACTAGACGG	79894	ZNF672	No		Single	-0.0750383	Downregulator	No	-0.180236	0.0301594	-0.187937	-0.172536	0.0703115	-0.00999262	0.122904	0.798762
CGCGGGGTTCCATTGACGCA_GTCCAGAATAACCAGCGGGA_GTCCGGTGCGGGGAGCCTAG_GTCGAGCTTTGGCCATACAA	3164	NR4A1	No		Single	-0.0749312	Downregulator	No	0.295283	-0.445145	0.276739	0.313827	-0.359049	-0.531241	0.0949414	0.124841
ACTGGCTGCGTTGGGACGCG_CCCGAGCCCTGATTGGCCAT_CCTGTGCTGGCGGGGGCATC_CGACTCGCCCTCGTGGTGCG	80298	MTERF2	No		Single	0.0746585	Upregulator	No	-0.0189735	0.16829	-0.196896	0.158949	0.208659	0.127922	0.933587	0.319379
GGCAACAATTGGGCGGGTGA_GGCGGCCCCGGCCAATCGTG_GTACCTGGAAACCTCGGGCC_TTTAGCGGGGACTACGATCC	144455	E2F7	No		Single	0.0744212	Upregulator	No	-0.188618	0.337461	0.011061	-0.388297	0.307976	0.366945	0.52277	0.162555
GGGCTGCGTACAGTAGCGCG_TGCGGAAAGGGGTCCGCACG_TTCCGGTATCAGCCAGGGCG_TTTACTGTAAGCCCGGCCGG	861	RUNX1	No	N1	Main	-0.0740217	Downregulator	No	-0.236738	0.0886951	-0.0913839	-0.382093	0.14428	0.0331099	0.381707	0.414263
CAAGCATGTGCAGGATAAGC_CCTGTGACAAAGCAAATTGA_GCATTAAGATGGTTTATTAC_GTTACATGATTGTATCTTAC	1390	CREM	No	N1	Main	0.0739496	Upregulator	No	0.180872	-0.032973	0.00867966	0.353065	-0.0479864	-0.0179596	0.492836	0.570162
ATAGCTGTCACTCCCAGCGC_CCCATGCCTAAAGGCACAGT_GAGCCTCAACAGTGCCTGAA_TGTGCCTTTAGGCATGGGAC	59269	HIVEP3	Yes	Obsolete_T3	Other	-0.0737171	Downregulator	No	NA	-0.0737171	NA	NA	-0.108787	-0.0386468	NA	0.466766
GCGCGCCCGTTGGGGAGCTG_GCGCGCGCGCTCCCCATTGG_GGCCTGAGCGCGGACGGCAA_GTGTCCCCCTAGGGGAACTG	94234	FOXQ1	No		Single	0.0735342	Upregulator	No	0.148394	-0.00132577	0.2257	0.0710886	0.0370815	-0.039733	0.359434	0.984407
AGCAGCAAGTCGCTGTCCGC_CGCCCCCCCGCGGTATGTCC_CGGGCGGAGCGGGATCTCGC_CGTCGCTGCCGGGTCGCCGG	1059	CENPB	No		Single	-0.0735095	Downregulator	No	-0.178167	0.0311479	-0.30568	-0.0506542	0.0381724	0.0241234	0.43924	0.570823
AACCAGGCGCAGAGCGGTTG_GACTGTGACCTAAGACCATG_GCCAGCTAATGCTTCCGTCT_TTCGTGGGAACCATAGAGAA	285267	ZNF619	No		Single	0.0734492	Upregulator	No	0.00673421	0.140164	0.110813	-0.0973445	0.160676	0.119652	0.960937	0.213865
CGGCCGAGCCCCCTTCCTCG_GCAAAGGCCTCGCATGTCCG_GCCATGGCAACGCGGCGCCA_GTGAAATGCAGGGTCCGGAA	3344	FOXN2	No		Single	-0.0733047	Downregulator	No	-0.202732	0.0561229	-0.131206	-0.274259	0.211645	-0.0993992	0.253886	0.785453
AACCCTTGAGCGAAGCACCC_AGCTAAGCCTCGCCAGATGA_CAACACAGGTCAGTAGTCCC_GTTCACTGTCACCTTACACG	201181	ZNF385C	No	N1	Main	-0.07324	Downregulator	No	0.0215889	-0.168069	0.0976704	-0.0544926	-0.176252	-0.159886	0.855504	0.145137
AAACTGCCATGTGATCCTAC_AGAACTAGTTGTGACTTATG_TCACGTCTCATTAAAGTAAC_TCTTGTGTGACATTACAGTG	152687	ZNF595	No	P2	Other	-0.0732084	Downregulator	No	0.120434	-0.266851	0.240513	0.000355262	-0.26096	-0.272742	0.528642	0.133252
ACTGTACTTGGCCTGTACTA_TAACGTGAGGTGTTATACTG_TCAGAAAAGTAGTAGTCTCC_TTTAACCCAGGCATTAGTTG	6651	SON	No	P2	Other	-0.0731167	Downregulator	No	-0.38953	0.243297	-0.344236	-0.434825	0.242308	0.244287	0.105365	0.09899
ACCTCTCGGGAATTGTAGTT_CGGAGACCGAGTTACGCGAT_GCGCGAGAGCGCACCCGCGG_GGCCAATCGGCAGCCAGGCA	4775	NFATC3	No		Single	-0.0730836	Downregulator	No	0.0128612	-0.159028	-0.0981161	0.123839	-0.229734	-0.0883227	0.930926	0.275712
AGGGCCGTTGGCTGGGAGCG_CTCACGAACCTGGGGAGGCG_TCCCAAGACCCGCCCACACG_TGGACTGATCGCTCGGGCAA	4821	NKX2-2	No		Single	0.0727954	Upregulator	No	0.0238096	0.121781	0.0304602	0.0171591	0.144817	0.0987455	0.664042	0.156838
CGGAGCGCTCGGGCGCAGAA_GAGGGGATCTAGAGGAGTCA_GCAGAAGGGCTGGGGCCCAT_GGAGGTGGAGACTCCCTGGC	117154	DACH2	No	T1	Main	0.0727819	Upregulator	No	0.0727819	NA	-0.0100253	0.155589	NA	NA	0.625729	NA
CCAGCAGAACGTTAAAATCC_CTCAGAGAGGGGGATGTGGC_TGGACAAAAACAGGTAACGG_TTCAGCAGTGTTTGTGTCCC	388112	NANOGP8	No		Single	0.0724722	Upregulator	No	0.0724722	NA	0.13695	0.00799462	NA	NA	0.58847	NA
ACGCAAACTTTGCATCTCTT_AGTATGACCTCATTCTTGGA_GCGTGCGCAGGCGTACTTCC_TCTTGAGCTGCGTCTTTCAC	169834	ZNF883	No		Single	-0.0720929	Downregulator	No	-0.413832	0.269646	-0.328512	-0.499152	0.153536	0.385756	0.150605	0.275027
ATACTCGGGGCTGTAGGACA_CAGGGCCATGCTGTAGTCGG_CGGCGGCACCCCCCCGTAAT_GGAAGTAGGGGTTCTCCTCA	9464	HAND2	No	P2	Other	0.071896	Upregulator	No	-0.046491	0.190283	-0.11826	0.025278	0.172746	0.20782	0.725563	0.191539
ATGCGCACCCCGGACTCGGG_CCGGGCTCTCCCCATAACTA_GCAGGTGAGATTGGCGCCCA_TGCTCGGTGCGCTTCTGCAC	55422	ZNF331	No	P1	Main	-0.0712615	Downregulator	No	-0.122823	-0.0197	-0.0650212	-0.180625	0.0649798	-0.10438	0.346409	0.866925
CGACCGACTAGGGGCGACCA_GCGCGTGCGCGTGCAGACAC_GTCCCTCGCATCCGCCACTC_TGGGTCACGAGGCTTCACGG	1649	DDIT3	No		Single	0.0712512	Upregulator	No	0.337389	-0.194887	0.424973	0.249805	-0.284202	-0.105572	0.205434	0.279624
ACTCCCCAGGGCAGGATGCG_CTAGCAGCCAGCGGCAGAGT_GGACGCCGCAGCGAACTGGT_TCCCAAGCCTACCCTTGAGA	22890	ZBTB1	No		Single	0.0712501	Upregulator	No	0.0713037	0.0711964	0.177285	-0.0346775	0.0563974	0.0859953	0.653784	0.333303
CGGCAGAAGGATACGAGCAG_CGGCAGTGGAGTGCTGCAGG_TAGTGCAAAGAGGCTGCGAG_TTCTCTCCACCTATTGGGGC	57621	ZBTB2	No		Single	-0.0708475	Downregulator	No	-0.207923	0.0662277	-0.159125	-0.256721	0.034709	0.0977464	0.188111	0.327451
CCCAGCTAGGGGCGCGCCTG_CGATGGCGCTCGCGTCTCGA_GGCGCAGCGGCCGTTTCCGG_TGGGCCGCCGAGACAGCGCG	340385	ZNF517	No		Single	0.0705451	Upregulator	No	-0.0590487	0.200139	0.0236826	-0.14178	0.198359	0.201919	0.636821	0.0642183
CACCACCCGAGCTGCCACCC_CGTAGATTCCCCACTGATCG_GCCAGTAACCAGCGCCTTTA_TCAGCCCCCTCCGGAGACAC	22882	ZHX2	No		Single	-0.0704719	Downregulator	No	-0.272593	0.13165	-0.410365	-0.134822	0.224127	0.039172	0.330934	0.396838
CTGCGCGGATGTGTGCGCAC_CTTTGGAGGCGAGAGCGGTC_GCCCCGCCTCTACCTCGATC_GCCTGATCGAGGTAGAGGCG	55762	ZNF701	No		Single	-0.0697952	Downregulator	No	-0.0628027	-0.0767877	-0.106021	-0.0195846	-0.194797	0.0412222	0.531777	0.647058
GATGAGGAGGGGAGTTTATG_GCGGAGATGGAGATCGGCAG_GCGGGAGAAGGGAGCGCTAG_GGTGCTGTGAAGCACTGCGG	6297	SALL2	No		Single	0.0689923	Upregulator	No	0.37686	-0.238875	0.337541	0.41618	-0.242396	-0.235355	0.108674	0.117444
CACACCTGGTAGCTCCTTCG_CCTACTGCCTGAGACAACAC_CTCGGACCGCGAATCCCGCG_GAAAACGCACTTCCGGCGGA	253639	ZNF620	No		Single	-0.0685178	Downregulator	No	-0.404322	0.267287	-0.418899	-0.389745	0.169271	0.365302	0.0841047	0.238809
AAAGATGCTGAAGCGGTCAC_CTTCGACCTTTGCTCACTGA_GGTTGAGGGCCAGTGACACT_TGAGCAAAGGTCGAAGTCTG	84699	CREB3L3	No		Single	-0.0680058	Downregulator	No	-0.28543	0.149418	-0.245148	-0.325711	0.0949228	0.203914	0.148085	0.307659
ACGCCTCGGTGGCCGTGTGG_CGCGCGGGCGCAGCCCACGA_TCCCGGAAGTGCGCGCCGGC_TGGAAAGCAGGCAGAATCGA	2738	GLI4	No		Single	0.0676974	Upregulator	No	0.04493	0.0904649	0.0780531	0.0118068	0.101224	0.0797057	0.675426	0.4753
CCAGACGGAACTGTGGGCGA_GAGGGACCCGGCCTAGCCGG_GGGATGGGACGCATCCCCGG_GTGTTCTACCCGGTCCTACG	93134	ZNF561	No		Single	-0.067681	Downregulator	No	0.103926	-0.239288	0.101478	0.106374	-0.235693	-0.242883	0.306831	0.101027
AACACCTTCTGCGGTGTGCT_ACCAAACGCTGGGCCGAATG_CCCAGGCCAGCGTCGCTGAA_GAGGACAGAGTGACAGCCGA	57615	ZNF492	No		Single	0.0669714	Upregulator	No	-0.0132831	0.147226	0.00517373	-0.0317399	0.196875	0.0975768	0.855131	0.300371
CAGTGGAGTGTCGGGTATCA_CGGAGCAGGGCCGCGCTGGA_GAAACCCTCTGGAGGAAATC_TTCCCTCCAAAGAAACTTGG	51176	LEF1	No	P1	Main	-0.0669386	Downregulator	No	-0.0631438	-0.0707334	-0.12602	-0.000267198	-0.00834422	-0.133123	0.54018	0.619317
CGTGTGCGCAAGTAAGGTAG_CTCTGCGTCAAATGACAGCA_TAAGGTAGAGGCGGGACTCC_TCATTTGACGCAGAGCTTTC	79818	ZNF552	Yes		Single	0.0665751	Upregulator	No	NA	0.0665751	NA	NA	0.137003	-0.00385274	NA	0.595265
ACAGCTCTTCCGAGGTGGAG_AGACCTAGTAATGACGCTAA_TAACGCTATAGTGTGACACA_TAATGAAACTTGGGCTTCTA	83591	THAP2	No	P1	Other	0.0665155	Upregulator	No	0.145676	-0.0126454	0.146879	0.144474	-0.0414183	0.0161276	0.217212	0.850726
CGAGCGGGGAAGGCGAAGGC_CTCAAACCTTATCCAATCAG_GGAAGAAGCCTTGGCTGTAA_TCTCCCGCTGCATTCCTGAT	441234	ZNF716	No		Single	-0.0664083	Downregulator	No	-0.241969	0.109152	-0.0956472	-0.38829	0.0924505	0.125854	0.376885	0.31457
CAGGGCCGGAAGTAGAGCGG_GAGACAGTCTGCGACCGGAC_GCGTCGACCGACTGAAACGG_GGAGGGTAGCTAGATCAGCG	2551	GABPA	No		Single	-0.0663434	Downregulator	No	-0.0845283	-0.0481586	-0.0239698	-0.145087	0.0239889	-0.120306	0.452391	0.636287
AGGTGGGAGCGGCTTCCGCT_GAAACGGGATGGAAGTCAGA_GACGTCAGCAGTCCGCGCCT_GTGGGGTCGCAGGTTGTTTC	115560	ZNF501	No		Single	0.0659808	Upregulator	No	0.0580804	0.0738812	-0.0185523	0.134713	0.0741978	0.0735646	0.647433	0.303296
TAACTTCATAGTGTTACAGG_TCCCATTAGATGTGCATATA_TCTACTGCTGCCTGCGAAAA_TGATTAATAGTTGCCTGCTA	4222	MEOX1	No		Single	-0.0657218	Downregulator	No	-0.125143	-0.0063002	-0.0113997	-0.238887	-0.0942503	0.0816499	0.501361	0.958219
AGTTAACGTAACAAAGAATC_ATACATTGTCAGGGTACTAG_GTACTAGGGGGTAGGCTGGT_TTTATGCCCAACTTCTAGGA	6736	SRY	No		Single	0.0655937	Upregulator	No	0.0395773	0.09161	-0.0797834	0.158938	0.167353	0.0158669	0.813402	0.509622
GCGACGGGGGCAAGGGCCAA_GGACCCCGGCGCAGCCAATG_GGGGCGTGGCAACAAAGCGC_TGGCCCTAAATACTGCCGCT	57592	ZNF687	No		Single	0.0653081	Upregulator	No	0.153179	-0.0225628	0.088932	0.217426	0.053197	-0.0983225	0.30455	0.834656
CGCCGGGCCAATCAGAGCGG_TCAATCGCAGCTGCTATCTC_TCGGCGGCGCCGCGCGCACC_TGGAGGGAGGACCGCACCCG	7799	PRDM2	No	N1	Main	-0.0649153	Downregulator	No	-0.110593	-0.0192375	-0.0853398	-0.135846	-0.0306835	-0.00779147	0.234375	0.856335
ACGCGAGTCATGTGACCCTC_CATTAAATGGTGCTGACGAA_GGGAACTTAAGGCAATGTAC_GTACTGGAGTAGTTCCCTGT	112770	GLMP	No	P1	Main	0.0647907	Upregulator	No	0.023485	0.106096	-0.0116103	0.0585802	0.150298	0.0618946	0.778216	0.378096
GAAAAGCGACCGGCGGCCAC_GCGCGGTGTAAACAGAGCGG_TACTCACCTGCCCGCGGGGG_TTATGGCTCGGGATGGCTCT	6095	RORA	No	N1	Main	-0.0646367	Downregulator	No	-0.196886	0.0676127	-0.0829111	-0.310861	0.0735192	0.0617062	0.350563	0.191938
GCGCACGGTTACCCGGACGC_GCTCGGTCCATCCGGCCCGT_GGGGCGGGCGAGAACGCGAT_GTCGGGGCCTAGAGGCTGAA	7182	NR2C2	No		Single	0.064276	Upregulator	No	-0.0655011	0.194053	-0.203657	0.0726544	0.219615	0.168491	0.728088	0.105854
ATGACCGCCCGGTGTAGGTC_GACGGCGGTGGCAAGAGTAG_GCGTCCCCAGAGGTCCCTAC_TTGCTAGTTTGATTAACTCA	6258	RXRG	No		Single	0.0639348	Upregulator	No	0.233998	-0.106128	0.248139	0.219856	-0.0138286	-0.198428	0.100308	0.480912
AGCGCAGCCAGTCAAGCGAA_GCGCATCCTAGAGGCCGGAC_TCTACCGGAAACTGCGCTCT_TTACCTGCGCAGAGCAAAAT	84436	ZNF528	No		Single	-0.0638869	Downregulator	No	-0.253851	0.126077	-0.188534	-0.319168	0.127181	0.124973	0.231389	0.370704
AATAAAGGCAAGGGCGGTGG_ACCCTCCAACCAGAAGTATT_AGTGAAGCGTAACGCGCGAG_GGCTCCCGGCCAAATACTTC	201501	ZBTB7C	No	P2	Other	-0.0630929	Downregulator	No	-0.0833357	-0.0428502	-0.115109	-0.051562	-0.105514	0.0198135	0.411732	0.700594
GAACGCGAGCGATCCGAGCA_GAAGGTTAGCAGCCCGGGTA_GTGAGCCAGGAGCAGCGTCC_TTCTGTGTGACAGAAGTAGT	5915	RARB	No		Single	-0.0626435	Downregulator	No	0.0721155	-0.197403	0.0928805	0.0513505	-0.283578	-0.111228	0.427702	0.372296
ACACGTCTCCAAACAAACAC_CTCTCCCGCCGTGCGCCTGT_GTAAAGGCCAAACCCCTGTA_TGTTTCCGTAAGCGCACGCG	10172	ZNF256	No		Single	0.0625352	Upregulator	No	0.00915842	0.115912	-0.144552	0.162869	0.020628	0.211196	0.963025	0.527465
ACGGACCCAGAGCCGCGCCA_CGCCCTCCGCGACTCTGGGC_CGGCCTGCCCAGAGTCGCGG_TTACAGAAGGGCAACCACGG	84524	ZC3H8	No		Single	-0.0624677	Downregulator	No	-0.0624677	NA	0.0216099	-0.146545	NA	NA	0.671607	NA
AGATGTAGCTGATTTGTGTG_CAGCCCAGAACCCAAGAGTT_CGTGACGTCACAAAAGACAG_TACATGCCAGCCATTTGAGC	139324	HDX	No		Single	-0.0622046	Downregulator	No	-0.0124602	-0.111949	-0.0227918	-0.00212871	-0.106083	-0.117815	0.890695	0.406945
AAATTGAGACCTATTTACAC_CAGTTTGTTCAGAAGTCTGC_GCCTTGGATCTTGTCTTGAC_GTCCGATGCCCATGGACAAG	342933	ZSCAN5B	No	T1	Other	-0.0620644	Downregulator	No	-0.156102	0.0319737	-0.182408	-0.129797	0.064776	-0.000828697	0.234851	0.709846
GAGGCGCTCATTGGCCAATA_GCAACCGGACAGCGCCGACC_GCAGAACCGGGAACGTCCGG_GGGCTTGTGAGTGGCATTGA	6492	SIM1	No		Single	-0.0620534	Downregulator	No	0.0527872	-0.176894	0.0573119	0.0482625	-0.190214	-0.163573	0.510153	0.142895
CACCTCTCAGCTGGGTTAGG_GGGAGCAAACAGGACTGAGT_TAACCTCAACAGTGGTCCTA_TCAGCATGGGCCTCCTCCCA	150921	TCF23	No		Single	0.0619609	Upregulator	No	0.315464	-0.191543	0.235348	0.395581	-0.267576	-0.11551	0.171654	0.266317
CTGAATGGCAGCCAGTGTCG_CTTCCGCTGCCAACTACAAG_GCTTGTCCCGCCCTGCGGAG_TAGGCACTTTCTACGAGGGG	6773	STAT2	No		Single	0.0618422	Upregulator	No	-0.0057808	0.129465	0	-0.0115616	0.0706273	0.188303	0.939159	0.316422
AGCCGAGTAGACTTTGCAAG_TACCAAGGACTTAACTCTCC_TGAGTTGCCAGCCCGTTGTA_TGGCAAGAACCAATTGAGAT	861	RUNX1	No	T1	Other	-0.0613622	Downregulator	No	-0.120319	-0.00240532	-0.239724	-0.000913749	0.023003	-0.0278136	0.51578	0.970107
CCATTCATGAAGCGGCGACG_CTCCGGCTGCAGGACGCCGG_GCCTGGCGGGGTCTCACGGG_GGCGTCCGCGAGCTTGGACA	4097	MAFG	No		Single	0.0606142	Upregulator	No	-0.00819295	0.129421	-0.00993693	-0.00644898	0.0936321	0.165211	0.872446	0.195695
CAGTCCGCCCAGGTCGCCTC_CCAGCCGAGCGGCCCGGAGT_CTCCCCGCCCCACCGTGTGG_GCCGAGTCGAGCAAGGCCGA	23051	ZHX3	No		Single	0.06054	Upregulator	No	0.110515	0.0105653	0.229861	-0.0088319	0.058985	-0.0378544	0.551629	0.898523
AACAAGCCCTGAGCCGCCCA_CCGGGGCTGCCCCACTGAGC_CTCGCGGGACCCAGGGCCGG_TCAAGCCGGTGCCTGCAAAG	85446	ZFHX2	No	P1	Main	0.0603008	Upregulator	No	0.00282833	0.117773	-0.0835427	0.0891994	0.107593	0.127954	0.980637	0.393097
CTCCTGCCGGGTTTCTACAA_CTCTCCCAGGGATCAGGTAC_GCAGTGATTGACTCTCCTGC_TCCCATTGTAGAAACCCGGC	23119	HIC2	No	P2	Other	-0.0601652	Downregulator	No	-0.0601652	NA	-0.0219261	-0.0984043	NA	NA	0.592541	NA
CTCCACTGGACGCGCGCGTG_GACGCGGGGTTAAATTGAGA_GACTGCCTGGAACCGTGATC_GTGCCGGCGCGAGATCGGCG	140883	ZNF280B	No		Single	0.0600684	Upregulator	No	-0.047905	0.168042	0.303055	-0.398865	0.0204222	0.315661	0.914194	0.461794
CAGGCCCATGCCAGTATGCC_GCAAGTCATGTGTCAGATAA_TTATTTATGATACCATTTGC_TTGGCCTGGCATACTGGCAT	84215	ZNF541	No	P1P2	Other	-0.0599729	Downregulator	No	0.000483632	-0.120429	-0.0430664	0.0440337	0.213338	-0.454197	0.99631	0.782395
AGAGGTCAGGCTTCGCTAAT_CGGGAAATGAGGCCGAGCCA_GAGGAGCCGGGACCCACCGG_GGGGCCTCGCGCCAGCCGAT	5080	PAX6	No		Single	0.0597379	Upregulator	No	-0.404078	0.523553	-0.413496	-0.39466	0.564303	0.482804	0.0747278	0.0551537
AACCTGAGTGCGCTGGGCTT_GCTGCTGATCATGCTCTGCT_TGGACCTAAGTCTCCTGACG_TTAGGGAACCTGATGGGCGT	346157	ZNF391	No		Single	0.0596111	Upregulator	No	0.155007	-0.0357844	0.124573	0.18544	-0.0859391	0.0143703	0.300989	0.627765
CACCTGGTTTACGACACTCC_GCGGATGCCGGGAAACCGTA_GGTCCCTAGCAACAAGGTTC_TGAATTTGAATTGAGGGGCG	6935	ZEB1	No	P1	Main	-0.0594904	Downregulator	No	-0.164639	0.0456587	-0.0157733	-0.313506	0.0204295	0.0708878	0.500654	0.730751
ACAGCTGGCCCAAAAGGGGT_GCGCCCCCTCCTGGCTGGGT_TGGGTGCCTCACATTGGACA_TTACGAGTGGGTGCGCACGG	64344	HIF3A	No	P1	Main	-0.0593362	Downregulator	No	-0.121378	0.00270518	-0.0771473	-0.165608	-0.0203734	0.0257838	0.384696	0.971749
ACCGACCTGAAGAGGTTGGT_GCAGCCCCTCCGTCCACTCT_GGCGGCGAGCGTCCCAAGCC_GGTTCCTGGTCACCCGCGGA	165	AEBP1	No		Single	-0.0593212	Downregulator	No	-0.1102	-0.00844198	-0.109836	-0.110564	0.00894049	-0.0258244	0.373308	0.80459
CAAAACCCGGGCCGGATCGC_GCGGCGAGTCGCACGGCCTG_GCTCTCGCCCGCTGTGATTA_GTGGGTGGGAAGGATCCGGG	54897	CASZ1	No	T1	Other	-0.0591271	Downregulator	No	0.207901	-0.326156	0.176238	0.239565	-0.426589	-0.225722	0.153879	0.193741
GAACGCAGCTGGTGCGGATA_TAAATTGATACACAAGGTAA_TCAGAGGATTGCCTGTTCAA_TGTTCAAAGGACCAGAATAC	7639	ZNF85	No		Single	-0.0587769	Downregulator	No	-0.234192	0.116638	-0.269298	-0.199087	0.0908048	0.142472	0.208015	0.3111
ATTGGCTGCCTAGCGCAGAG_CAATAGCGGTGCGGGAGGTC_CCGCGGGGTTTATGTTGATG_GTAACCCGTGCTAGCGTCTT	5456	POU3F4	No		Single	0.0584953	Upregulator	No	0.0944125	0.022578	0.144916	0.0439089	0.122168	-0.0770123	0.423895	0.867174
ATCAGTATATCTCACTATTT_GCCCACTGACATCCAAAAGA_TCTCACTGTCTGTCCCCGAA_TGGCTCCAAAAATAGATGTC	360030	NANOGNB	No		Single	-0.0582077	Downregulator	No	-0.21927	0.102855	-0.31049	-0.128051	0.0500553	0.155654	0.27174	0.525782
GACGTCACGCCAAAAAAACA_GCTGCCAGAGCGTGGAACCA_GGAAGAAGGAAGTTCTAATT_GTAAAACCCACGTGTCCAGC	93166	PRDM6	No		Single	-0.0581735	Downregulator	No	0.210502	-0.326849	0.162955	0.258048	-0.466901	-0.186796	0.195219	0.26606
GACAACCATCCATGTGACGG_TCATGCAAAACCCGGCAGCG_TGGGACGCGGGAAGCAGCTA_TGTGACCTGTTGCTGCGAGA	6657	SOX2	No		Single	-0.0578873	Downregulator	No	-0.145805	0.0300309	-0.508569	0.216958	0.0566125	0.00344933	0.759135	0.6348
CCAGCCCCGCCCCCGGGCAT_GCCGCAACGTCACTTCCGTT_GGACCAGGAAGGCGAAACGT_TACCTCCGCACCCACGCGGA	147741	ZNF560	No		Single	-0.0575728	Downregulator	No	-0.267441	0.152296	-0.437396	-0.0974866	0.163736	0.140856	0.377536	0.186297
CCCAGGAAGCATCGCGGCAA_GACGCCACGCGGTGACAAAC_GGGCCCGCGCGCAGACCACT_TTGCGCCGTCAAGGCCAAAT	55311	ZNF444	No		Single	0.0573429	Upregulator	No	-0.101713	0.216399	-0.0366684	-0.166758	0.126967	0.305831	0.410606	0.255117
CTGAGGCTGGGGTTAAAGGG_TCCTCCGCCAAGCGCCGCCG_TCTCTGTAGAATCTCAGAGC_TGGGTCAACATCTGGCCGCG	23090	ZNF423	No	N1	Other	-0.0572653	Downregulator	No	-0.0742648	-0.0402657	-0.0378664	-0.110663	0.0966976	-0.177229	0.459563	0.831014
AGAGCCCCGCGGCGACTTCT_GACCGGAAGTGGCGCCAATC_GCGTGTGTGTATCATAAACC_GTGCGCAGAGAGCTGCGGAG	7633	ZNF79	No		Single	0.0568661	Upregulator	No	0.388516	-0.274784	0.474661	0.302371	-0.2498	-0.299768	0.162503	0.104653
CCAACACTGACCAGGAAACG_CTTGGACTGCCCACGTTTCC_GTCAAACTTCTATTACATTG_TGGACAAAAACAGGTAACGG	388112	NANOGP8	Yes		Single	-0.0568534	Downregulator	No	NA	-0.0568534	NA	NA	-0.129685	0.0159782	NA	0.647931
AAGTGCACCCAGAATGCGCT_CTTTACCCTTCTAAGTGCAG_GAATCCTTCCTCAGTGACAG_GACTCCGAGAGTGATCTTAC	283571	PROX2	No	T1	Other	0.0566755	Upregulator	No	0.114473	-0.00112196	0.198906	0.03004	-0.132944	0.1307	0.488569	0.994797
CAGCGGTGGGAGCGAGAGTC_GGGGGCCAGTGAAATCGCTG_TGCGGCTGTTGCTGCGGCTC_TGTTGCAGCTGCTCGTGTTG	54753	ZNF853	No	P1	Other	0.0559519	Upregulator	No	0.0330874	0.0788164	-0.0092779	0.0754527	0.0371428	0.12049	0.75807	0.462818
ACACCCCCGGCGCACCACGT_GAGCGCCCCCTTACAAAGGC_TGAGTCCTAAGGCTTCTAAT_TTGTAAGGGGGCGCTCTGAT	4901	NRL	No	P2	Other	0.0555914	Upregulator	No	0.0555914	NA	0.117922	-0.00673965	NA	NA	0.661815	NA
ATTACCCAGAAAACTCCGCA_CAGTCAGGGCGCATATCTTA_CTTAAGATATGCGCCCTGAC_GTAAAGGGCACAATTCCCAG	100293516	ZNF587B	No	T1	Main	-0.0554484	Downregulator	No	-0.12564	0.0147427	-0.274414	0.0231348	-0.00634262	0.035828	0.573059	0.847085
CCCCGCGCCCGGCTACCCAT_CGAGACCTCAGGCGCGAGAC_CGCGGAGCTTTCTTTATGGG_GACCCGAGGTCGCCGCGCGG	30812	SOX8	No		Single	-0.0553906	Downregulator	No	0.0445902	-0.155371	-0.143846	0.233026	-0.150019	-0.160724	0.854395	0.312927
AAGTAGGCAAGCCTTTGCAC_CAAAGGCTTGCCTACTTGTC_GTGGCACCGCTCCGAGGTAG_TCCGGTGCAGCCAGACAAGT	200350	FOXD4L1	No		Single	-0.0552153	Downregulator	No	-0.0552153	NA	-0.0504272	-0.0600034	NA	NA	0.580687	NA
CAGAGGCGGCGGCACGGTGA_GCTGGCGCTGGGAACGGCGT_TGAGCGTTCACGGCCCCGCG_TGTCCCGTTTCGCAGAGCTC	130916	MTERF4	No		Single	-0.0551363	Downregulator	No	-0.0386077	-0.0716649	0.0093611	-0.0865765	-0.165446	0.0221166	0.652136	0.615246
AGTCAAAAGAACTGTGAAAC_CGGCAAGAGTTATAAACTCA_GAACCCTCTTCAGACTGTAG_TATTGAAACAGTGTGAAGAC	53336	CPXCR1	No		Single	0.0548974	Upregulator	No	-0.168054	0.277848	-0.19183	-0.144277	0.294778	0.260919	0.213282	0.0948727
CCCAAGGAACCCCGACAGGA_GAAAAGTGACATCACACGGA_GCGGCGGCTTTAAAGGACGC_GCGTCGGCGCAGACTGAAAA	22806	IKZF3	No		Single	-0.0545933	Downregulator	No	0.811721	-0.920908	0.822637	0.800805	-0.809263	-1.03255	0.0375777	0.0811137
CCCCCGGTCTGGAGCAACCT_GAGAATCCGGGAAGCCCCGG_GAGGGTCTTTCACGGCCGGG_TCCCGCCCCTCCCGTCGCGA	4791	NFKB2	No		Single	-0.0545303	Downregulator	No	-0.197674	0.0886135	-0.225508	-0.16984	0.094621	0.0826059	0.154633	0.148507
AGATGGCAAAGGCGGCGCGG_GCCTCTCGCACACTCGGCCG_GGGGATCCGCGTGGCAACTA_TAATGACCCCCTGACGTCGG	59335	PRDM12	Yes		Single	0.054376	Upregulator	No	NA	0.054376	NA	NA	-0.0237978	0.13255	NA	0.644299
CGGGGGCGAGGGGAAATATC_GAAGAGGCGGAGTCGAGGTG_GCCCCAGGAGATTAAAACGA_TCGAATAAATGGGGTTCCAG	10210	TOPORS	No		Single	0.0542444	Upregulator	No	-0.0860203	0.194509	-0.0530274	-0.119013	0.305865	0.0831536	0.394366	0.35166
ATGGGAACAAGGCTGGGCTA_GCGGAGCGGTTCACCGTCTT_GTTGGATTTGCCCGCAGACA_TGTAAAACAGACCCCTGAGG	2119	ETV5	No		Single	0.0539894	Upregulator	No	-0.167442	0.27542	-0.245513	-0.0893699	0.331962	0.218879	0.299975	0.222613
CCAATCAGAGACGCTAGGCA_CCCCCTCAGGCCATGATTGA_GGCACGCAGGTGAAGCGGAC_GGTTAAATGCAAATAACCTC	80264	ZNF430	No		Single	0.053842	Upregulator	No	0.050301	0.0573831	0.0217004	0.0789017	0.0549629	0.0598032	0.630519	0.663573
AATGCCTTCTGGGGTGGACC_CTAGCAGTCAAACTTCAAGA_CTCTCAATCGGCCTGCTCAA_GCAGCAAACGTTATCCAATC	51427	ZNF107	No		Single	-0.0538108	Downregulator	No	0.116186	-0.223807	-0.0024084	0.23478	-0.252333	-0.195281	0.524954	0.147503
AAACTACACTGCGGCGACGG_CCCGCGTCGGCGAGAAGACA_CGGGGCGCGTGGGTCTTCGA_CTACCCATGAGGCAGCGCGC	54816	ZNF280D	No		Single	-0.0536621	Downregulator	No	-0.0345622	-0.0727621	-0.0300791	-0.0390452	-0.103636	-0.0418885	0.712481	0.562162
ACACGCAATCCCCTCTGGGA_CACGGGCACAACCCGGTTTG_GCAGTCAGGAGGCGCTAAAT_GCGCGCAGGCGCAGTTTCGA	56979	PRDM9	No	P1P2	Other	0.0536182	Upregulator	No	0.0415094	0.065727	0.136583	-0.0535638	0.0967131	0.0347409	0.769309	0.40969
CCCAGACGAGCGATTGGCGG_CGGCAGAGCAGGCCCATCTT_CTGGGGAAGGTTTGCTCGAA_GTCAGACACTCGGCGAGCGA	3212	HOXB2	No		Single	0.0535599	Upregulator	No	0.58676	-0.47964	0.717623	0.455897	-0.333222	-0.626059	0.159282	0.190298
CAGCCCGGAGACCCTCCTAT_CCTGAGGAGCAAGAGGTACG_GCAGAAAGGCGCGGGCTAGT_GCTACCCACCTGCCGACTCG	8320	EOMES	No		Single	-0.0534357	Downregulator	No	0.236169	-0.34304	0.170998	0.30134	-0.40939	-0.276691	0.199734	0.12699
AATGACGCAGGCGCCGGAGT_CCCCAGTGCGCGATGGCGGC_GAAGGCCCACAGACGCTCGG_GGCACAGCCTCGCGGCATTG	65982	ZSCAN18	No	P1	Main	0.0532864	Upregulator	No	0.250992	-0.144419	0.269863	0.232121	-0.0955901	-0.193248	0.143359	0.303486
GAAGGCGCTCAGGCCGGATC_GCCGCCCAGCCCCAATGGCA_GTCTGAAGATTAATGTGCCG_TAGGAGTGACGGGATGGCGT	85474	LBX2	No		Single	-0.0532585	Downregulator	No	-0.0618449	-0.044672	0.0497656	-0.173455	0.0618765	-0.15122	0.689959	0.796655
CTGTCTCGGCTGCCGCGCGC_GACTGGGAGCCTTAGCCGCG_GCGGCGCAGGAAAGGGCCCT_TCGGCGGCGCGTCACCGCGG	26508	HEYL	No		Single	-0.0532027	Downregulator	No	0.095615	-0.20202	0.118534	0.0726964	-0.341057	-0.0629834	0.376675	0.445802
AGTTATTGTGAATGGGGAGC_CCGGGCGTACCGCGCCCCAG_CTCCGCGAATGGCGCTCCGG_GCCGCGCGGCCGCACAAAGC	60468	BACH2	No		Single	0.0528392	Upregulator	No	0.122108	-0.0164298	0.0682405	0.175976	-0.0521423	0.0192826	0.407361	0.757466
CCCCCTCGGCCGCAATATTT_CGGATTAGAATGCGCACCGC_GCCGGGAAGCGTAGTTCTCG_TGCGCAAAAGAGCTAGTAGC	51385	ZNF589	No		Single	-0.052539	Downregulator	No	-0.105621	0.000543125	-0.271214	0.0599721	-0.0312789	0.0323652	0.652697	0.993038
CCGGGCGGGCGGCGATCGCG_CGCCGAGTCAGCGCCCGTCG_GAGCCGCGAGGAGGCGGCGT_GCGAGTGTGTGGCGGGCCCG	6256	RXRA	No		Single	-0.0519728	Downregulator	No	-0.160166	0.0562201	-0.400897	0.0805653	0.125741	-0.0133012	0.639126	0.695116
AAGCCCAAGACTCCCGGCCT_ACGGCTGCGTCTCTATAACA_GTGGACCATTAGCAGACGCC_GTTGAGTTTCTAATGGTATA	116039	OSR2	No		Single	0.051806	Upregulator	No	0.485397	-0.381785	0.524074	0.446721	-0.5116	-0.251971	0.0842004	0.219642
AGAGTGCGAGACTCGGCCAA_GAGACCCTACGGCGTTCCAT_GCGAGCGTGGGCGGGCCGTT_GTAACAACGCCCCGCCCCGT	5990	RFX2	No		Single	0.0514013	Upregulator	No	0.059211	0.0435917	0.0779184	0.0405036	0.0314276	0.0557558	0.371863	0.694933
CACTCAGGACCGATGGGACG_CAGGGACAGCCCATTGAGTG_GCGGCCTCCCCTTCCCCGGA_TACCCAAAGAGCAAGACGCA	7568	ZNF20	No	P1	Other	0.0513244	Upregulator	No	0.624495	-0.521847	0.714162	0.534829	-0.498482	-0.545211	0.105444	0.0544173
CGGGTTTGCATTTCAAAGCG_GGAGGGCGCGTCTTGGGCGA_GGGCGGCCCGGAGCTATAAA_TCGGGGGCGGGGGGTTCAAA	1044	CDX1	No		Single	0.0511258	Upregulator	No	0.177812	-0.0755605	0.193096	0.162529	0.0686938	-0.219815	0.192932	0.701576
CCTCTAAGTGTAACTGTCCT_CGAGGCGCAGCCCTCCCGAG_GTTCAGTGGCGGTTCAGTCA_TCCGCCCGGAAGCGCGACGC	116092	DNTTIP1	No		Single	0.0505097	Upregulator	No	-0.0544429	0.155462	0.127087	-0.235973	0.0715181	0.239406	0.82664	0.413473
ACCCGCGCAACCAGGCGGGG_GCGATCCGCCCCCCTCGCTC_GCGGCCGCGCACCATTCACC_TGCATACGCCGTGGGCGGAG	3209	HOXA13	No		Single	-0.0499544	Downregulator	No	0.129766	-0.229674	0.160214	0.0993168	-0.116059	-0.343289	0.236325	0.36872
CAGTATAAAGGTGGGACTTC_CCTGACAGCATAGTTTGACA_GCAATCAAGCGCCTCTGAGA_TCATTCGACGCAGAGATTTC	284309	ZNF776	No		Single	0.0494768	Upregulator	No	0.0897117	0.00924177	-0.0282029	0.207626	0.0222261	-0.00374253	0.614229	0.940807
CTCCACCCATCCAGGGGGCG_GGCCAGAGGTCAAGGCTAGT_TCTGGCCCCGCCCCCTGGAT_TCTGTGGGGGACCTGCACTG	5460	POU5F1	No	P1	Main	0.048036	Upregulator	No	0.0659013	0.0301706	0.0403822	0.0914204	-0.0898382	0.150179	0.470218	0.857566
CGCCGCGGGCAAACAGATCT_GAGGGTGGCCCTTGGTTCCG_GCGGCCGTGGCAAACTCTTC_TTCCAGGCGCAACGAACCGC	339318	ZNF181	No		Single	0.047816	Upregulator	No	-0.088902	0.184534	-0.0174527	-0.160351	0.408841	-0.0397728	0.47687	0.566229
AGGAGCGGGCACGGCCACCC_GGACACTGACCCTACCCTTC_GGAGGGAGGCGCGCCCGACA_GGCTGCACGCCAGAAGGGTA	8022	LHX3	No	P2	Other	-0.0475346	Downregulator	No	0.068334	-0.163403	-0.0577964	0.194464	-0.125302	-0.201504	0.719344	0.364656
AAGAAGTAAGTCACAGAGGC_AGGAGGGGAAGGCAAAATTT_CACGTTGATGAGTTGAGCTG_GCGATCTCTCTATGTTGCCC	283571	PROX2	No	N1	Main	0.047392	Upregulator	No	-0.0326843	0.127468	0.0613043	-0.126673	0.177909	0.0770276	0.82784	0.454527
AGGCGGGGTTTCCAGAGCAA_GAGATCCCGCGAGACGAAGA_TGTTGACATGTAGAGACCTT_TTCGTCTCGCGGGATCTCTC	114803	MYSM1	No		Single	0.0466938	Upregulator	No	0.0721666	0.021221	-0.000808226	0.145141	0.0270962	0.0153458	0.573052	0.864817
AGGGGGGAGTCCACCACACA_CATCATCCCTGGACTACGTT_GCAGACGAAAACATCCCAAA_GGATGTGGCGGCCGATCACC	349334	FOXD4L4	No		Single	0.0465525	Upregulator	No	0.0465525	NA	0.368266	-0.275161	NA	NA	0.910647	NA
CGTTTGGACTCCTGGTGTTG_GCGGCGGGCTCCGAGCGGGT_GGAGCCGGCGAGGAGCCCTA_GGGAGGCACCTAAACTCCTC	23269	MGA	No		Single	0.0464517	Upregulator	No	-0.281365	0.374268	-0.362643	-0.200087	0.37088	0.377657	0.212872	0.0648813
ACTCAGACCACGTGATTTCT_GGGCCCCCCTGCTGCGACAG_GTGGGGGAATGCAGATGCAC_TTAGGGTGGGGACTGTAGAA	10379	IRF9	No		Single	-0.0462511	Downregulator	No	0.652064	-0.744566	0.676388	0.62774	-0.628615	-0.860517	0.0571863	0.103442
ACCTCAGAAGTCTTGGTCTA_AGCAACGCTCCTCTCAGATG_CCCACAAATCCATTAGGCTC_TGGAACCGCTAATTCCGGTG	163131	ZNF780B	No		Single	-0.0451823	Downregulator	No	0.183276	-0.27364	0.18758	0.178971	-0.239099	-0.308181	0.11896	0.202098
CGCCCTGCCAGCTTGAGCGG_GCGCTAATCCTCGACTGCGG_GGCCGGGCGTCCAGTCCACG_GGGTCGGGGCGCCCTCCGAG	2928	GSC2	No		Single	0.0449348	Upregulator	No	0.287456	-0.197586	0.267442	0.307469	-0.125693	-0.269479	0.164335	0.230026
AATTAGCTTGGGGTGGCCCG_CGGACGGGTTCACGCTTTAT_CGGTTCGACAGGTAACAAAT_CTGGCTAGGAGGTCCCGCGG	5017	OVOL1	No		Single	-0.0449086	Downregulator	No	-0.192921	0.103104	-0.313544	-0.0722988	0.130713	0.0754947	0.371042	0.203885
CCGAGGCTGAGGAGAAGCGG_CGTCCTCATCGCCTCAGCCG_GCGGCGCGGCGGCCGCGTGA_GGGCGTCCCGGCAACTCGGC	5090	PBX3	No		Single	0.04467	Upregulator	No	0.254394	-0.165054	0.422364	0.0864241	-0.203371	-0.126736	0.37754	0.217442
CCCCTGCGGTACAAATGTCC_CGAGTTGTATCGTTCACCAG_GCTGGCCGGCTCTAGGTCGA_TTCGCCGTGGGCGGTGCACT	55900	ZNF302	No		Single	-0.0444106	Downregulator	No	-0.137131	0.04831	-0.300035	0.0257723	0.150566	-0.053946	0.570997	0.734692
GAGGGAGCAGTGCCCGAGCG_GCCCGCCTAAGTTCCTGCCT_GTCAGAAAGCCTCCCTACGC_TTCCCAGCTAGTCGAATCAC	79797	ZNF408	No		Single	-0.0443612	Downregulator	No	-0.267661	0.178939	-0.340492	-0.19483	0.118604	0.239273	0.215812	0.252464
AATCGTCATTACAGTACCGC_GTGTGGGCCTCGCTCGATTG_TCTGCCACAGCGAAGATGAA_TGTGCCGCACCGCCTCTGGG	2128	EVX1	No		Single	-0.0441295	Downregulator	No	-0.34111	0.252851	-0.204335	-0.477886	0.250308	0.255394	0.259296	0.0954832
CTGCGCCCGAGCGCTCCGAA_GAGGGGATCTAGAGGAGTCA_GGAGGTGGAGACTCCCTGGC_GGCAGCCATTCGGAGCGCTC	117154	DACH2	Yes	Obsolete_T1	Main	0.0440332	Upregulator	No	NA	0.0440332	NA	NA	0.000132028	0.0879344	NA	0.648412
AACCCCGCGCACCTCGTCTG_AGTTTGACAAATCGCTCCAG_CGCGAACCCCGAACGTGCGG_GACCCCCGGCCTAGGGGCGG	57616	TSHZ3	No		Single	0.0440077	Upregulator	No	-0.135936	0.223952	-0.140114	-0.131759	0.343716	0.104187	0.232111	0.330005
CGAGCGACTCAGTAACGCTC_CTCTCCCTGTGGGTCGGCAG_GCGCGCGGGACGGGCTGGAA_TGCTCCCAACCCCCGTCGGG	2672	GFI1	No	P1	Main	0.0439831	Upregulator	No	-0.049235	0.137201	-0.123628	0.0251583	0.0243995	0.250003	0.666491	0.460728
AGGCCTGGGCCAGTGAAAAT_CAAGGGGTGGTCGTAACGTA_CGCCATCTGGAGAGCGAGGG_GGCCGGGCGGGGTACGGAGA	255877	BCL6B	No		Single	0.0438012	Upregulator	No	0.128669	-0.0410664	0.102096	0.155242	-0.128802	0.0466689	0.207347	0.791351
AGGGGACAGAGACTTCACTC_CCGGACCACCTGAATTCCCT_CTGGAAAAGTAACCGTTGCA_GGAGCAATGCGCTGTCTGTC	79175	ZNF343	No		Single	0.0435812	Upregulator	No	0.0682152	0.0189472	-0.0229975	0.159428	0.0669734	-0.029079	0.636397	0.809215
CTTGCGTGGAGGTAAGGACA_GGGAACTAAGGCCACTTCCT_GTCCTATTTCTTATGATCCA_TGCTTAAGCAAGCTTTACAT	387032	ZKSCAN4	No		Single	-0.0434065	Downregulator	No	-0.012172	-0.0746409	-0.00674306	-0.017601	-0.101312	-0.0479698	0.838755	0.354869
AGCTCGAAAACAAGAGGCGC_GAGACCTTCCCCTTTAGAAT_GCCTTCTGCCAATTCTAAAG_GGGCGCGGGGCGAAAGCCTG	91664	ZNF845	No		Single	0.0433127	Upregulator	No	0.0327311	0.0538943	-0.10085	0.166312	0.0132644	0.0945243	0.857904	0.580058
CCTTGCTCGGGTAACTCCCA_GACTGTGACGGTGACGAAGA_GCGAGACTTGAGCAAGGCAG_TGTCTCTCTTGGGGTTCCGT	64376	IKZF5	No		Single	-0.0429411	Downregulator	No	0.0834357	-0.169318	0.14177	0.0251014	-0.173533	-0.165103	0.478394	0.164091
ATCTAGCCCGAGTCCTGGGG_GGACCTGGCGAGTTTCCCGA_GGCGCTATCCGGCCTACTCG_TCCAACGAGAGCCGGGCCTG	79190	IRX6	No		Single	-0.0428945	Downregulator	No	-0.150532	0.0647432	-0.174412	-0.126652	-0.119473	0.24896	0.196304	0.789032
ACCCCCTGTCAGTCACCGGG_CGGCGGGCGCTGTCGAGCAC_GAAAAGACATGCGAGTGTCT_GGCGAGCTGGCTCCGCTATT	4990	SIX6	No		Single	-0.0428064	Downregulator	No	-0.255929	0.170316	-0.482894	-0.0289642	0.126487	0.214145	0.477541	0.320682
CCGCGCTCCCGGGCCCACGT_CCGGGTCTGGCGCCCAGCAA_GAGCCGGAGAAGGGTAGCCG_TGAGGCATCTCTACCACTCG	51001	MTERF3	No		Single	0.0427366	Upregulator	No	0.0486545	0.0368188	0.0997896	-0.00248065	0.135576	-0.0619381	0.574507	0.823017
GAATCCACATGGTACAGGGC_GCGAACGAGCGGCGCTCGGC_GTGCGCGGTTGGCGTCAGCG_TTGGCCCTGTCTGAAATCGG	2355	FOSL2	No		Single	0.0426301	Upregulator	No	0.448268	-0.363008	0.325296	0.57124	-0.346891	-0.379124	0.176661	0.145697
CCCAAAACGAGGTCGAGCCG_CCGGCCTAGGGTGACTTGAA_GGATCCGGCCCATTCATCAA_TCCTCCGCTCCCTTGCGCCC	5081	PAX7	No		Single	-0.0424864	Downregulator	No	-0.0506443	-0.0343285	-0.0377622	-0.0635265	-0.0267691	-0.0418878	0.619258	0.751289
ACGCGTGGAGGCGTCACCTA_AGGGTCGGAGGGTGACGCTC_CTGTACGCGTGTCGAAGAGG_TTGCGCACGGCATTAAGTGT	162993	ZNF846	No		Single	-0.0423248	Downregulator	No	-0.0997973	0.0151477	-0.00465926	-0.194935	-0.0842452	0.114541	0.519141	0.905615
ACCCAAAAACACTCTAGTCC_CAGCCGACTGCCTGCTCGTG_GGACCCTGGGGAACAACACC_GTGGTAAACACTGCTGTGTC	64506	CPEB1	No	N1	Main	0.0421661	Upregulator	No	-0.36755	0.451882	-0.494646	-0.240454	0.63087	0.272895	0.240221	0.245021
ACTAAGCAGGGTCTTCAAGC_AGGAGTGAGAACACCACAGG_GACCTTCTGTATGGCTTCCT_GCCCCAGGAAGCCATACAGA	139735	ZFP92	No	T1	Main	0.0419933	Upregulator	No	0.00253867	0.081448	0.0632143	-0.058137	-0.0161126	0.179009	0.982725	0.661497
ATGCAAATGTCCTCTAAGGT_CTGAGCCAGGCCAACCTTAG_TGTAATTCATGGCCAGGCGT_TTTATGACCTTCCTTGCTGC	168417	ZNF679	No	P1P2	Other	-0.0416981	Downregulator	No	-0.00231387	-0.0810824	-0.0173179	0.0126902	-0.085553	-0.0766118	0.979757	0.561096
CCGGCACCGCCCAGGGGCGG_CCGGGCGGCGAGTAGAGGGC_CCTTCCCTTATCAGCACCCG_GCCCTCGCCGGGTCGCTCGT	10664	CTCF	No		Single	-0.0411656	Downregulator	No	0.00761688	-0.089948	0.20663	-0.191396	-0.156613	-0.0232832	0.977142	0.553409
CCGCGCGGCCAATGGGCATG_GAGCAGCAGAGCCGAGTACT_GCCGCCTCCCCGTGGAAAAC_GGCAGATCCCGTAAGTCGGG	2308	FOXO1	No		Single	-0.0408389	Downregulator	No	0.195107	-0.276785	0.215777	0.174437	-0.374771	-0.178799	0.129103	0.295849
CTGAAACCTTATCCCATCAG_GCCTAAGCTGCACCCTTTAC_GGAATATTTGATCAGACGCT_TTCTAATATATGGCCCCTGA	730291	ZNF735	No		Single	0.0407514	Upregulator	No	0.0225274	0.0589754	0.102174	-0.0571189	0.098069	0.0198818	0.853854	0.476411
GCGGGAAATATTTGCACAGT_GTAAAGAACATGTTAAGAGC_TACGTAATCGGCGTTGATTA_TCAACGCCGATTACGTAAAA	79149	ZSCAN5A	No	T1	Other	0.0405117	Upregulator	No	-0.000242141	0.0812656	-0.0544001	0.0539158	0.0561898	0.106341	0.99799	0.41343
CGCTGCTGGACTGACGGGTG_CTGCGTTCTCGTGGCACGCC_GCCGATGGGAAACCCCCAAT_GTCGGCAGGCGCGCCTGAAG	11166	SOX21	No		Single	0.0400751	Upregulator	No	0.0625244	0.0176258	0.0713999	0.0536489	0.0299901	0.00526148	0.490463	0.767623
AGTAAGGGCCTGCTGAGTAC_CCAATCAGAGCTATGGGGCG_CGCCGCGGGCTCTTTGAACC_GAGCGGGATGAACGAGTTCC	147837	ZNF563	No		Single	-0.0398976	Downregulator	No	-0.0905958	0.0108005	-0.172045	-0.00914705	0.135385	-0.113784	0.511374	0.947346
CCCCAGGCGCCCGACGTAGA_CGAGGCGGGGAAGGAACTAG_TGCGAACGAACCTACTGGGC_TGGCTCCACGCGGTGACGTC	65056	GPBP1	No		Single	0.0398611	Upregulator	No	-0.0109428	0.090665	-0.0275547	0.00566909	0.0500126	0.131317	0.907851	0.295464
AAAACTACCTGGGTAGACCG_CTCTGCCTAGTCCCCATCTT_GAAGGCGCACGGGACGGAAG_GGGTGCAGCCGCAAAACTTC	1874	E2F4	No		Single	-0.0396954	Downregulator	No	0.158369	-0.23776	0.195707	0.121031	-0.226715	-0.248805	0.197453	0.121117
GAGCGGCCTAGGGGTAGGGA_TACTGAGTGACGCTAATATG_TAGGGTCACGGCAATTTCTC_TTCAACGCGTGGGGTAAGGG	5083	PAX9	No	P2	Other	0.0394279	Upregulator	No	0.0788262	2.95192e-05	0.107463	0.0501896	-0.0521695	0.0522285	0.491403	0.999755
CACCACCTGGAATCCTAGAG_GGAACCTACGGGCACAGCTG_GGCAAGTACTCTGGAAACGA_TCACCGTGATAAACCATCGC	114821	ZBED9	No		Single	-0.0381516	Downregulator	No	0.0358671	-0.11217	-0.0740483	0.145783	0.00812686	-0.232468	0.82243	0.542494
AAATATACCAAAGCGAGCGC_CGCGCGTCAGCGCGCGTCAG_GAACCGCTCTGCGTTCACCT_TCGGCCGCTCACATGTGGGG	4929	NR4A2	No	P1	Main	-0.0381272	Downregulator	No	-0.32786	0.251605	-0.179452	-0.476267	0.385794	0.117416	0.285941	0.333877
AAAACCAAGACTCGTCCTAC_CTCCTTGGCTGCCCGCTGGA_GGAGGAGAAGCGACGCAAGT_GGGCAAAGCGTGCCTTTCGG	51176	LEF1	No	P2	Other	-0.0381272	Downregulator	No	0.187822	-0.264076	0.24338	0.132263	-0.150291	-0.377861	0.261466	0.275822
CCCCGCAGGCGGAACCGCCC_CGGAGCCCGACGCCTCGCGA_CGTCCTGCCGGGCGCCGTGG_GGCCTCTCCCTGTCGCCGGA	5978	REST	No	P2	Other	-0.0380266	Downregulator	No	0.439238	-0.515291	0.568033	0.310442	-0.4781	-0.552482	0.187586	0.111232
GATTGGCGCGGAGGTGACAA_GCAGCCGGCGCACCTGCTCG_GCGGGACGTCGAGCGAAGCG_GCGGGGACTCCTCCGAGGCG	6615	SNAI1	No		Single	-0.0379721	Downregulator	No	-0.170358	0.0944134	0.11004	-0.450755	0.603889	-0.415062	0.658728	0.88367
GAACCGTCTGGAGGGTGACC_GAAGGCGCGGGTCGCCGAGT_GCGGGCGGCCGCCGCCCACT_GTGCGCGCCGCGTCCCTACA	9096	TBX18	No	P2	Other	0.0374311	Upregulator	No	-0.00287973	0.077742	-0.0653352	0.0595758	0.0932042	0.0622797	0.977859	0.309871
AGCCTGAGTGTAAACTCCCC_AGTTAGGTCTACAACTTCTT_GAGTCACTCCCATGCAAAAC_TCCTCAAAGCTTGCAGGGAA	10150	MBNL2	No	N1	Main	-0.0374116	Downregulator	No	0.00915006	-0.0839733	-0.0101027	0.0284028	-0.109075	-0.0588715	0.899745	0.316981
ACCATACACAGCACTGAATG_GAGAGGAGGGTGCGGCATCC_TGGGGTGTTATCTCTGTGCT_TGTCAATCCAGCGCTCTAAT	255403	ZNF718	No	T1	Main	-0.0370641	Downregulator	No	-0.105857	0.0317288	-0.121051	-0.0906626	0.046939	0.0165187	0.383461	0.683136
CGGCCGTGGGTGCAAACGGA_GCGAGAAGAGCTCACGGCAG_GTCAACGGAAAAGGGAGCCG_TTGGGCCCGCGGGACTGAGT	84911	ZNF382	No		Single	-0.036952	Downregulator	No	0.211971	-0.285875	0.234413	0.189528	-0.286731	-0.285018	0.165477	0.0981868
CAAGAGTAAGTGCTTCGGAT_GGACCACGGTACCACCCAAT_TGGGCGGGGCTCAACCCCCA_TTGTCCCCGAAATGGATTGT	26959	HBP1	No		Single	-0.0364498	Downregulator	No	-0.196667	0.123767	-0.303206	-0.0901283	0.075306	0.172229	0.347796	0.294251
ATGGACTGGTGAGTGTAATC_GCTTAGTAATGGTCTAATCA_GGTCAAACATGCAAATCTGC_GTGCCTCCCTTAGAAACACT	1997	ELF1	No		Single	0.0364018	Upregulator	No	-0.0226379	0.0954416	-0.00867966	-0.0365962	0.0983679	0.0925153	0.689368	0.133994
CCCGGGCACGGAGAGACGAT_GCTCGTTAGGCAAGATCACC_TCCTAGAGCGGACAGGGCGA_TCTATGGCGCTTCACCGCGC	100101467	ZSCAN30	No		Single	-0.0362777	Downregulator	No	-0.143989	0.0714339	-0.236586	-0.0513925	0.102995	0.0398732	0.382772	0.568752
CCCGCCCAGTCACCCGGGGA_CCGCGCCTCGTGGGACAGGT_GACTCGGCCGACCCCTCCGG_TCTACTTACCCCGCCAGCCC	51274	KLF3	No		Single	0.0357492	Upregulator	No	-0.0915983	0.163097	-0.0440466	-0.13915	0.284465	0.041728	0.362718	0.467071
CGGCCTCCAAGCAACCGCTC_GAGCGCCTCTCAGGCGTCAG_GCGCAGCCTTTCCACCCCGT_GGCGTCGCCGGGGCAACACC	55663	ZNF446	No		Single	-0.0353701	Downregulator	No	0.377649	-0.448389	0.385384	0.369914	-0.565508	-0.33127	0.0689128	0.164942
CGAGACGCGCAAAAGGTGGG_GAGAAACGACCGAGACACTG_GGACTCCCTCATCCTGGTCA_TACGGAGCGCCCTATGACTG	283933	ZNF843	No		Single	-0.0345477	Downregulator	No	0.114074	-0.183169	0.0823164	0.145831	-0.168284	-0.198054	0.292693	0.0866125
CGCGCCGCGCGCAGACCGGA_GAGCCTCCGCCTCCTCGGAA_GCGCGCGCCGAGCTTCCGCG_GCGGGCTCGGCTGACGACCG	50805	IRX4	No		Single	-0.0343404	Downregulator	No	0.204371	-0.273052	0.13835	0.270393	-0.252989	-0.293115	0.232168	0.112486
CTCCCGCCCGGGTCACCCTG_GAAAGTGGCGGCCCCGGAAG_GGTCCCGGCGCTCCTGTTTG_TCCACTGCCCGGCTACCCGG	10616	RBCK1	No		Single	0.034224	Upregulator	No	0.307225	-0.238777	0.378968	0.235481	-0.20225	-0.275303	0.180407	0.138543
CGGGGACTGTCCCTTGAGTG_CTCTGATTGGATGAAATACT_GCCCACAGTTCATCCGGAAA_GTGGCTAGAATCCGTCAGTC	90592	ZNF700	No		Single	-0.0340916	Downregulator	No	-0.285782	0.217598	-0.356751	-0.214812	0.152079	0.283118	0.20019	0.222137
CCGAACACGTGTGCTACCCA_CTCGACCTGTCGATGCCCCG_GGGCGGGGAGAAGACGACGC_GTGCTCGCCACTAGGGTCCC	63978	PRDM14	No		Single	-0.0339944	Downregulator	No	0.0972712	-0.16526	-0.0222526	0.216795	-0.165796	-0.164724	0.582805	0.167233
AATGCGCAGGCGCGCCCCAC_ACCTCTGCCGAGTGAGCCTC_ATGAGAGAGGAAACGGTCGA_GATATCTGGCTGGAGTCTAG	79800	CARF	No		Single	0.033871	Upregulator	No	-0.14027	0.208012	-0.102981	-0.177558	0.245818	0.170205	0.23753	0.298272
ACATTACAAGTTGCAAATCA_CAGCCACCTTCTCCCAACTG_CTCTCTTAAGACGTCACAAC_GGGGTCTAAGCGCTTTGCTG	6943	TCF21	No		Single	0.0336755	Upregulator	No	-0.443636	0.510987	-0.489443	-0.397829	0.532605	0.489369	0.100187	0.0544711
AGGAAGATGCTCTACTCATC_CTTCTGGGCAAACACCCGTC_GAGGAAGTGGCACCGCTCCG_TACTCCTTTGCAACAACGTC	286380	FOXD4L3	No		Single	0.0334116	Upregulator	No	0.0334116	NA	0.161623	-0.0947994	NA	NA	0.857387	NA
CCCGGAGCAGCGCCCCTCGA_GCGCTGCCCAAATCCCGTGC_GGAATCACGCGGGACTCGGT_GGCGGGGCGCGCATTGTCCG	84733	CBX2	No		Single	-0.0333808	Downregulator	No	-0.0799016	0.01314	-0.0198492	-0.139954	0.096902	-0.070622	0.519334	0.909802
CGTGCGCGGCGTGTCTGCGT_GACACGCCGCGCACGCGCAA_GCAAAGGCTAGGACCACCTA_GCAGCCACGCGAGAGTAGAA	7730	ZNF177	No	P1	Other	0.0331749	Upregulator	No	0.131513	-0.065163	0.169421	0.093604	0.189343	-0.319669	0.297006	0.844055
AGGATCTGATTGACAGCATC_CGGCTTCCCAAGAGCTCTGT_CGGTGACCTGTCAGCGGACG_CTTGAGGTCCCCGCGCCCTA	7580	ZNF32	No		Single	0.0329098	Upregulator	No	0.296751	-0.230932	0.34899	0.244512	-0.250789	-0.211074	0.183993	0.11768
CAGCGCGCGCCCACCTAGGT_CAGGTGACCGAGGGCCTAGT_GACACAGCCGACTAGGCCCT_GGCCGCGGAAAGCAGATCTG	11063	SOX30	No	P2	Other	0.0327184	Upregulator	No	0.0196464	0.0457903	-0.0551203	0.0944132	0.189843	-0.0982622	0.86664	0.816786
AAAGAACTCCAGGAAGTGTA_AAATAGAGTTCGTCAGTTAG_CTGCGTGAAATCAAGTGCAT_TCAAATAGGAAGAAAGTGGT	90316	TGIF2LX	Yes		Single	0.0323816	Upregulator	No	NA	0.0323816	NA	NA	-0.0418759	0.106639	NA	0.787191
ACAATGATCCTTTCGGGCGC_CCGGAGGAACGGAGTAGTCT_GAGCCCGGGATTCTGGGCGA_TTATTTATGCACACGTCACT	6934	TCF7L2	No		Single	-0.0320923	Downregulator	No	0.17128	-0.235465	0.154414	0.188146	-0.170929	-0.3	0.263149	0.267364
AATAGAAGCCCTTGGTAACG_CAGAGGCATTAGTCTGTCAT_CCCGGCGCTTCGTCCAATCA_CCGAAACTATCTGCCCCCGT	163059	ZNF433	No		Single	-0.0317927	Downregulator	No	0.0165649	-0.0801503	0.104759	-0.0716293	-0.168349	0.00804809	0.908629	0.627836
AACCCAAAAACAGAGGCGGT_CCGCCCTCTGCCGGTACTAA_CGGGTTTGCGCGCGTCTGAG_GAATCATGGATCGGCCTTCC	170958	ZNF525	No		Single	0.0314197	Upregulator	No	-0.287096	0.349936	-0.167738	-0.406455	0.427134	0.272738	0.272766	0.169766
CGGAGGGGCTGCGCCAAAAC_GAGGGGGCCTGGGCTAGCTC_GGAGCCCACTCATGAGGTTC_GGCTCTTGTTTGACAGGTAC	8456	FOXN1	No		Single	-0.0310967	Downregulator	No	0.315712	-0.377906	0.458379	0.173045	-0.619041	-0.13677	0.280064	0.384085
ATGCGCAGATGGAGTCTGGA_GATCGTAATACAATGTTAGA_TGCGCGCACACGTACGCCCG_TGGTCGTAAGGCTCCGCGTG	64754	SMYD3	No		Single	0.0303037	Upregulator	No	0.233291	-0.172683	0.399369	0.0672129	-0.126871	-0.218496	0.408794	0.211579
AGACGCGTAAACCGGCGGAA_CAATAACAAACGCGCTTAGC_CTAATCTCACCCAGGATATA_TGCGTCTGGACGCCGCGTGC	121549	ASCL4	Yes		Single	-0.0300769	Downregulator	No	NA	-0.0300769	NA	NA	-0.0498572	-0.0102967	NA	0.611094
AGGTAGGTTACGGGTTGTCA_CCAACAAAATTCTAGCCCAA_CTAGTTATAATGAGTGTGTC_GTTGGGCAATAGAAATATTT	86614	HSFY1	No	T1	Main	0.0300451	Upregulator	No	-0.00616801	0.0662583	0.0366847	-0.0490207	0.0701119	0.0624047	0.94339	0.449555
CGGGGTGCGTGAAGCGGAGA_GACAGCGGAAAAAACGAGAA_GAGAGGCCAACACGTCGCGG_GCCCCGGCGAACGGCAAAGA	27086	FOXP1	No	T4	Other	-0.0298843	Downregulator	No	-0.0298843	NA	-0.0985259	0.0387573	NA	NA	0.813163	NA
AAGAGGACGGCTTCCGGGTT_CCAGGCCCACCCTAGAGCAA_CTGTCACTCAGGGACTGAGT_TGGAAACCGTCCAATCAGGC	90649	ZNF486	No		Single	-0.0294152	Downregulator	No	0.392458	-0.451289	0.415957	0.36896	-0.331689	-0.570889	0.0952734	0.210345
AGCCGAAGAAGGCGTCCGAA_CCGGGACGAATGGGAGAGTT_GCTGCGAGGCGCGAGTTAGC_TCCCCGCGAAGGCTCCAGTC	2016	EMX1	No	P1	Main	-0.0293104	Downregulator	No	0.153671	-0.212292	0.200587	0.106756	-0.353532	-0.0710521	0.278162	0.395734
AAGCGGCGCTAAAAATAGCT_ATGGGACCCACCCCGGCGAT_CGGCCGCGGGGTCTGCCCCC_GATGGAGATAGAGCAGCCAC	84627	ZNF469	No	N1	Main	0.0289852	Upregulator	No	0.0289852	NA	0.1917	-0.13373	NA	NA	0.89701	NA
CTACTACTCTTATCCCCGGG_GTGCGTTTCTCTGGAGACAC_TGTCTGCGGTCACATCGCGG_TGTGCCCAGAATCGAGTCGG	100506164	HSFX1	No		Single	-0.028938	Downregulator	No	0.0495494	-0.107425	0.0150644	0.0840345	-0.101249	-0.113602	0.650238	0.419672
ACGGGGGTTCGCAATGCGTG_AGGACGTGGAGGGGCTTCAT_GTGTCCGCCGCTGTGTCTTT_TCGCGTTCAGGATGAAAGCC	7565	ZNF17	No		Single	0.0281989	Upregulator	No	0.117092	-0.0606945	0.155086	0.0790992	-0.0291996	-0.0921894	0.281287	0.436306
CAAGGCGTCTCCGTAGCCAC_CTGCGGACGGGGCTAACCTA_GAGGGTGCTAGGAACGTGGG_TCAAACCTGGAGGAGCGCTC	10781	ZNF266	No		Single	-0.0281692	Downregulator	No	-0.0976313	0.0412929	-0.233974	0.0387111	-0.0325612	0.115147	0.616919	0.685112
AGAGGCCGAGCGCCCGAGTT_GAGGGCGTCTCTGTCAGAAG_GGCAATGCGCACTGGCCCGA_GTTTGTTGTGCGCGTGCGCA	57209	ZNF248	No		Single	-0.0274908	Downregulator	No	-0.409997	0.355015	-0.373024	-0.44697	0.715368	-0.00533706	0.0858671	0.506541
GAACCCGGACCGGACAGGGA_GAGCAAGCGAGTCTTGCCAT_GCTCCCTGAGACGTAGGGAT_GCTGCCCCGCCCAATGAGGG	6667	SP1	No		Single	-0.0271048	Downregulator	No	0.0954967	-0.149706	0.510984	-0.31999	-0.172383	-0.12703	0.856825	0.127356
AAAAGCGCACCCTTCTGGCC_GATACCCAGAGTCCATCTGC_GCTCTGCGTTAAACGACAGC_TAACGTAAGGCTGAGACTTC	147687	ZNF417	No		Single	0.0270321	Upregulator	No	-0.0561494	0.110214	-0.0795185	-0.0327803	0.174482	0.0459453	0.543575	0.392601
TCGCACCAAGGAGATCCACA_TTCTGCGCACCGCACGATAC_TTGGGAAGGGGCGACGACAG_TTTGACCCCGCCCCCTTTCG	4802	NFYC	No		Single	-0.0270192	Downregulator	No	-0.32446	0.270421	-0.414466	-0.234454	0.28035	0.260493	0.198688	0.0921007
CCGTCCCCCCCTTGATGAAT_GCGGGCCAATGAGCTGCGCG_GGCAGCCCTGGTTTGTCAAA_GGGGAATGCGGGCGCACCAA	7545	ZIC1	No		Single	-0.0268298	Downregulator	No	-0.221261	0.167601	-0.0297438	-0.412778	0.0982472	0.236955	0.474629	0.364867
AGGGGGTCCGGGTCCTTCAA_CGCTCACGCGCGGAGGCCCA_GCGGCCGGAGCCGTCACCCC_GCTAGCGAGCGCGCGCCGGG	6777	STAT5B	No		Single	-0.0262592	Downregulator	No	0.336889	-0.389407	0.428156	0.245622	-0.293605	-0.485209	0.184201	0.16491
AGGAACTGGGAGGTCGCTTC_CAGGCGCTGGCGCACATGGG_GGGCACAGGCGAGTATTTAG_GGTTAACTCAGTTGTGCCAC	642658	SCX	No	T1	Other	-0.0255677	Downregulator	No	-0.0255677	NA	-0.0525075	0.00137221	NA	NA	0.793677	NA
ACAGCGGGCCGCGCTCAAGC_CCGAGAATGAGACTTCTGAT_CCGGCTACATTCCAAGGCGT_GTCCGGAAGTGATGGACTGG	64764	CREB3L2	No	P1P2	Main	0.0255421	Upregulator	No	0.230598	-0.179514	0.188633	0.272563	-0.048425	-0.310602	0.219047	0.405096
CAAGGATAGTGGCGCACAGA_CGACACTGATACAGCCAGTC_CGCCGCGCGTGACCTCTAAG_GCTCCCTGGCTCGGTCACGT	2100	ESR2	No		Single	0.0254882	Upregulator	No	-0.24027	0.291246	-0.109017	-0.371522	0.342257	0.240235	0.355846	0.205518
CCGTCCGGCCCGGGCTGGTA_GGAAGCGGCGTGACAGGCCC_GGAGCGTTAAGGTCACGTGA_GGGGTCCCCGCCGCGTGGGT	2305	FOXM1	No		Single	-0.0253439	Downregulator	No	-0.462748	0.412061	-0.510277	-0.41522	0.421313	0.402808	0.0976352	0.149652
GAGGGTCCCATTTCCGAGGA_GCCCCCGGCCAGGGCCGGTC_GCCGCCGCCCGCGCACAGTA_GGAGGGATCCGAAGTTTAGG	5468	PPARG	No	P2	Other	0.0252129	Upregulator	No	-0.197603	0.248028	-0.0371469	-0.358058	0.14765	0.348407	0.44691	0.260095
CCTCTAGGACCGGAAAATTC_GCATGCGTATTGGGGATCTG_GTCCCGATGAAAAACAGACC_TCACCGGGCGTCATTGGCTC	349075	ZNF713	No		Single	-0.0251779	Downregulator	No	0.591723	-0.642079	0.655541	0.527905	-0.636256	-0.647902	0.0889821	0.0381944
AAAAAACTGGCCGCACGCAG_CCTCTACCAAAATAAAAAAC_GTTCTTGAGCTCCTGATCTT_TAGGTGCGAGCCACTGCGTG	503834	DPRX	No	N1	Other	0.024463	Upregulator	No	-0.122274	0.1712	-0.0185903	-0.225957	0.161093	0.181307	0.508962	0.1449
AACCCTGCCCCCTACTCATT_ACCCCTGAAGATCGAGAAAC_CAGGCGCTCATTAAAACAGC_CCCAACGCCCGAAAGCTTGA	58160	NFE4	Yes		Single	0.0237923	Upregulator	No	NA	0.0237923	NA	NA	0.0397224	0.00786219	NA	0.754415
AAGGTGGAGACTAGCGAGCG_CAGGTGCACCCAGAGACATC_CGCTGTGAGTCTGTGTGTAT_GATGGCGACAGGCTCGCACT	4601	MXI1	No	P1	Main	-0.0235419	Downregulator	No	-0.0855337	0.03845	-0.168306	-0.00276176	0.0678618	0.00903816	0.580652	0.476122
CGCTCCGCCCTACTCCGCCC_GCCGGTGCGCGACCTGGTGT_GCGGGGCGGGGCTCGGACAG_GGTTCGAGTCCCACCCCTCT	3299	HSF4	No		Single	0.0234755	Upregulator	No	-0.013455	0.060406	0.0261371	-0.0530472	0.0356965	0.0851155	0.897966	0.612288
ACGCTAAACACGCGGCGGCG_CCCCGCCCCCGCACGCCTAT_GAACCTCTGCGGTGCTATCA_TTTCGGGGACCTTGCAGCAC	3131	HLF	No	P1	Main	-0.0233358	Downregulator	No	-0.024561	-0.0221106	0.0176097	-0.0667317	-0.0433282	-0.000892986	0.816287	0.776048
AGGGCAAGTAATCCGCCTGC_CTTCATATTTGACACAATGC_TAGTATCTACGGCACCAGGT_TTGTGCCAGGAGCCTCGCAG	7157	TP53	No		Single	0.0228711	Upregulator	No	-0.126229	0.171971	-0.193382	-0.0590746	0.0777821	0.266159	0.355941	0.346653
CCCCTCGCCGCGGACTTCCT_CGGAACCAGAGGGAAAGACT_TACACTGCCGAGGAAGTCCG_TCCTCCCCACGCCGCGCGGT	64344	HIF3A	No	P2	Other	-0.0221016	Downregulator	No	-0.0164287	-0.0277745	-0.151118	0.11826	-0.142286	0.0867371	0.928288	0.856003
CGCCTCTGGAAAGAGATTCT_GGTCCCTAGCAGATGAGAGC_TCGCGCGGGACTGAAGAGGA_TCTTTCATTGCGCAGGCGCA	130497	OSR1	No		Single	-0.0220952	Downregulator	No	0.0798922	-0.124083	0.0833338	0.0764505	-0.179997	-0.0681678	0.472581	0.28442
AATCCCCCGCCTTCCGGCTC_AGAACGTTGTGCCGGCGAGG_GGCACACGCTCGCCTTGTCC_GTGCGTCTCTAGGCGCTGCG	166815	TIGD2	No	N1	Main	-0.0220855	Downregulator	No	0.119186	-0.163356	0.265083	-0.026712	-0.240578	-0.0861353	0.596824	0.386242
AGCACCCGGAGTCCGAGTGA_AGTGCGTCACAGTGCGCGGG_CTTGGTTGCCTACGCGCTGG_GACCTCAAAGGGGTCTAGGT	6018	RLF	No		Single	0.0219858	Upregulator	No	-0.0751234	0.119095	-0.279718	0.129471	0.12664	0.11155	0.788099	0.440062
ACGGACCCAGAGCCGCGCCA_CGGCCTGCCCAGAGTCGCGG_GGACGAAAAAGCTTACAGAA_TTACAGAAGGGCAACCACGG	84524	ZC3H8	Yes		Single	0.0219738	Upregulator	No	NA	0.0219738	NA	NA	-0.175309	0.219256	NA	0.93208
AATGGAGCACAGTGCCCTGT_AATGTGCCTAAGGAGTTTGG_CTAAAGCTTGGTATCGCCCC_GGGAGTCCTGCTGGTTCAGC	25946	ZNF385A	No	P1	Main	-0.0218377	Downregulator	No	-0.0277269	-0.0159484	-0.0957714	0.0403175	0.0445026	-0.0763994	0.802592	0.912543
CCATGGGAAAGCCCCGACCT_GGGGCGCGAGGGTGCACGCG_TGTGGAACACTGAGCGAGGC_TTCGCTGCCAGGGAGCAAGC	91133	L3MBTL4	No		Single	-0.0216671	Downregulator	No	-0.195337	0.152003	-0.154602	-0.236072	0.156472	0.147533	0.195594	0.158333
ACGAGCCAGGGTGACAGGTT_CAGTTCTTACAATGAGTTAA_GCCTGGTTCCACAGATACAT_TGGCTGATAAACAATCTAAG	8820	HESX1	No	P2	Other	0.0214614	Upregulator	No	-0.215529	0.258452	-0.299727	-0.131331	0.234338	0.282566	0.254206	0.205477
ACTCCCGGGCCGCTCGTGGT_CCGCCCCCGGAGCACCTGAT_CGGCGCGTAGCCAACGCTAG_TCGAAGGCCCCAGGGGTGAA	126295	ZNF57	No		Single	-0.0212548	Downregulator	No	-0.0901332	0.0476237	0.991257	-1.17152	-0.0310096	0.126257	0.947097	0.662252
ATTCGCCCGCCGCTTCCCCG_CTGCACTTCCGCTGCCTAGA_GTGGCCATCCAGCTCCCCGG_TGGGCGACCGCGGGTGGCGA	55734	ZFP64	No		Single	0.0209758	Upregulator	No	0.377272	-0.335321	0.416513	0.338032	-0.273366	-0.397276	0.110769	0.212292
AAAATGGCGAAGTCGGTGCT_GTCAGCACTAGCCGGCCGCG_GTCTGCGAGACCGACTTGGA_TGACCTTCATCAACCTCCAT	10113	PREB	No		Single	0.0209195	Upregulator	No	-0.120669	0.162508	-0.193538	-0.0478009	-0.00207119	0.327088	0.40577	0.515224
AGCGACACAATTCGTTTCTT_CGGGGAGGGCGGCCGTTGAT_GAAGCCTCCGCGGTCCTAGA_GCACCGAGAGAGTCACGTGA	285989	ZNF789	No		Single	-0.0208226	Downregulator	No	-0.326744	0.285099	-0.268948	-0.38454	0.27509	0.295107	0.135215	0.0501938
CCTCAAAAATCCCCTCAGGG_GAAACGGAGGATCTGGACCC_GGCTGGGCCAAGATATAAAT_TTGGGGATCCCCGTGGGGCT	6689	SPIB	No		Single	-0.0204451	Downregulator	No	-0.194604	0.153714	-0.235797	-0.15341	0.0845023	0.222925	0.208497	0.312778
ACGCCGCCGCGCCTCTTGCC_CAACCCCTAGGCTGAGCCGG_CCCCCAGAGACGAGAGTCGG_GTCGGCCGGCCTCTTTCACG	56033	BARX1	No		Single	0.0204275	Upregulator	No	0.239388	-0.198533	0.200122	0.278654	-0.210838	-0.186227	0.168619	0.127403
ACAATGGCTGGGTAAAGAAG_CAAAGTGAATGGAGACGCAA_CCGCGCGGGGCGCACTTCCG_TGGCCGCTTCCGGCCTTTGT	9753	ZSCAN12	No		Single	0.0203505	Upregulator	No	0.201103	-0.160402	0.186443	0.215764	-0.0622308	-0.258574	0.116991	0.376595
CGGGTGCCCTAGGTTGCCAA_GGCCTGGCACCTGCTCATAA_GGGTGCTGATGGCTCACGAG_TGGGGAGTCAGAAGTGAAAT	283847	TERB1	No		Single	-0.0198053	Downregulator	No	0.0752327	-0.114843	0.123474	0.0269916	-0.12478	-0.104906	0.443124	0.211443
ATTAACTCCTGATCATCCTC_CTATTAAATGAACCATAGTG_GCGGGACATGCTATGGAGTT_GCTGGAATGTAGCAGGATAT	127665	ZNF648	Yes	Obsolete_N1	Other	-0.0196619	Downregulator	No	NA	-0.0196619	NA	NA	-0.028297	-0.0110269	NA	0.78866
AGCCGGCGGTCACCGCGGCC_ATGCGAGTGCAAATAACAAA_GCCGCCTCATGACCAGCAAA_TCGTCCTTGAGAGCAACACG	6660	SOX5	No	N1	Main	-0.01949	Downregulator	No	-0.175019	0.136039	-0.240406	-0.109633	0.0262316	0.245847	0.287823	0.4691
AGCCTGCAGCCTCTGGTATC_GATGAGTACCTTCGGGAAGA_GGAACACCGTTTGTTTGGAC_TGGGTCCACTGTATAAAGTT	167465	ZNF366	No		Single	-0.0193696	Downregulator	No	-0.126191	0.0874522	-0.115003	-0.13738	0.131694	0.0432099	0.260035	0.374848
CCGACCGGCTGCACCGAGGC_GGAGGCGATCACGTACCGGG_TTGAACAAGCGCGCTCCGGC_TTGAGCGCCGGGCTGACGTG	6474	SHOX2	No		Single	0.0188649	Upregulator	No	0.169897	-0.132167	0.146735	0.193059	-0.156317	-0.108016	0.152365	0.368767
AAGGGGAGGGGACTCGTAGT_CTCTCTATGCAGATCTGGAC_GGCCGCGTCTGTCACTTTGT_GTTTCTCTGGCCGACAGCGT	440097	DBX2	No		Single	-0.0188254	Downregulator	No	0.00682316	-0.044474	0.0136463	0	0.0243134	-0.113261	0.928402	0.68327
CCTGAGTGCAGGGGCAATTC_CTGCCTTGGCCCTGCCCACA_TATTGCTGAGCCCAGTACCT_TCACAATGCCCCTTGTGGGC	90827	ZNF479	No	N1	Main	0.0187351	Upregulator	No	0.0187351	NA	-0.120854	0.158325	NA	NA	0.924241	NA
CACCTGCGGGGTCCCAAGTC_GAGGCGCACACCCACATATC_GGAGGCTTCCCCGGATATGT_GGGGCCCGTGCTCCGCCCGG	132660	LIN54	No	P2	Other	0.0180321	Upregulator	No	-0.0889124	0.124977	-0.0950466	-0.0827783	0.0558457	0.194108	0.430926	0.394648
AGACAGCGACGTCTGCGCTG_CGGCGGGTGACGCAATGCGG_GCCCCAGCAGCCTGCGGTCA_GGCCTGCAGCGACCAATCGG	64412	GZF1	No		Single	-0.017861	Downregulator	No	0.217735	-0.253457	0.212317	0.223152	-0.287477	-0.219437	0.100917	0.21657
GACGACTCCCGAGGACTCTG_GCTACCCAGCATCCTCGGCG_GGGGCGAGCCTATGGTCGTT_TTGGTCATAGCGGTCCACCC	26152	ZNF337	No		Single	0.0176967	Upregulator	No	-0.137827	0.17322	-0.244851	-0.0308028	0.0958999	0.25054	0.442176	0.302676
AATGCCGTCAGAGCCAATGA_CTCTTTACAGCCTTGAAACC_GTAAAGAGGGCGCTACCCAG_TCTGAGTAATGTAGTTGACC	100293516	ZNF587B	No	N1	Other	0.0175853	Upregulator	No	0.198054	-0.162884	0.042849	0.353259	-0.140511	-0.185256	0.452953	0.226939
AATCAGGACTCGGGCCACCT_CGCCGATAGGTCGACGGTAG_GAAGTCAGGTATTGGCTGCG_GGGCACGGGCGAAGCGCACT	57594	HOMEZ	No		Single	0.0174456	Upregulator	No	0.0506087	-0.0157175	0.26949	-0.168273	-0.0895123	0.0580773	0.857803	0.885104
AGCACCACACACCCCCGCGG_CAGTCGCCCGGACCCCCTCT_GCCCGCTGGCGGTGGGGTCA_GGACACCGTGTCTGAGTCAC	7716	VEZF1	No		Single	-0.0167205	Downregulator	No	-0.225165	0.191724	-0.400417	-0.0499134	0.130526	0.252923	0.434848	0.229
CTAGCGCTGCGAGATATTCA_GGGAGCGCCGGAAACGAAAA_GGGGCGCTAATGGAGAAAGA_GTGGAGGAACTGGGGTTCGC	171017	ZNF384	No		Single	-0.0164803	Downregulator	No	0.0276601	-0.0606207	-0.0854365	0.140757	-0.112203	-0.00903816	0.855851	0.471311
CTGAGGGGAGGGACTGCCGA_GCTGCTAAGAGCGCTGGGTA_GGAGAGACATGGAACTTGGC_TCCACGAGGTGCCTATGGAG	10062	NR1H3	No	P1	Main	-0.0163263	Downregulator	No	0.0296105	-0.0622631	0.119857	-0.0606364	-0.0751645	-0.0493616	0.825533	0.476541
CCTGCCCCGAGGCGCGTCAG_GCCGCGCAGCCCGCCTCGGG_GCCTACGCAGCTGTCTCGCC_GCGGAAGGCGACTCGGACCT	9640	ZNF592	No		Single	-0.0161727	Downregulator	No	-0.464865	0.432519	-0.341615	-0.588114	0.518196	0.346842	0.17369	0.139769
ACAGAGGGCAAAGTAGAGGG_CCTGTGATTGTGTCGGCCAA_TACCCCCTGTCCCCAATATG_TTCCACATATTGGGGACAGG	55769	ZNF83	No	T1	Other	0.0151776	Upregulator	No	0.108635	-0.0782796	0.0690151	0.148255	-0.154543	-0.00201649	0.409622	0.64239
ATACACTGACCATGTGGCCA_ATCAGCTGTGTATAATTCTC_ATGATCTTACTGAATAATTC_TAAAACTAAGGCATCAACAC	10308	ZNF267	No	P2	Other	-0.0150089	Downregulator	No	-0.177585	0.147567	-0.19093	-0.16424	0.12522	0.169915	0.191525	0.185241
AGTCCACGAGGCCCACTCAG_CAACCCCGGGGAATCCGAGC_CCGGAGGACCCGTGATTGAC_GGGGCGTGGGGTGAACGAAA	6658	SOX3	No		Single	0.0146928	Upregulator	No	0.770497	-0.741112	0.762063	0.778932	-0.68212	-0.800104	0.0446425	0.0601569
AAGGCGCTGTCTGGGACGCT_ACCTCCCAGGAAGGCGACTG_CGGGGCCTGCAGCGACAAGA_GGGGCTACGGTCTCGTCACC	137814	NKX2-6	No		Single	0.0144575	Upregulator	No	-0.223458	0.252373	0.0340639	-0.480979	0.232957	0.271789	0.547794	0.207385
CGAAGCGCGTGCTGGACGTG_CGGAGGTCCCGGCGTCTCGG_GGGACACAAGGACCCGAATC_TCGAGGTCGGCCCGCCCGTC	7621	ZNF70	No		Single	0.0144387	Upregulator	No	0.0539797	-0.0251023	0.194609	-0.0866497	-0.029976	-0.0202287	0.774962	0.439894
GAGAGACTTTGCCCTTTGGA_GGAGTCGAGACCGGCCAGTA_TAAAACAGGCGCTGGAGCGA_TGAAATCGTACCTTCCGCCC	126017	ZNF813	No		Single	0.0143308	Upregulator	No	-0.18606	0.214721	-0.105867	-0.266252	0.21492	0.214523	0.332833	0.163465
CCCGGCGCCCTACGCGCACG_CGAAAAGGCGGTGCTTAAAC_GAATGCTAGCGCAGGCGCAG_GGGAAGGAGGAGCGCTAGGT	168451	THAP5	No		Single	-0.0143021	Downregulator	No	0.734568	-0.763172	0.825854	0.643282	-0.555501	-0.970844	0.091055	0.171832
ACCACTGCCTCCATGAGATG_CAGGTCCGGGTCGGAAAGAT_CGCGTGGGGAGACTCTCTCC_GCAGGTGCCACTTCTCTAAC	11176	BAZ2A	No	P1	Main	-0.014132	Downregulator	No	-0.0635245	0.0352605	-0.14944	0.0223915	0.0766863	-0.00616531	0.670495	0.702799
CCGCGCCAGCCGTGTCACTC_CTCCTCGCAGTCCCGGACGG_GCCGTCAGCACCCACCCGCG_TCACGAAGGAGCTTCTGGCG	3159	HMGA1	No		Single	-0.0139927	Downregulator	No	-0.337992	0.310006	-0.269385	-0.406599	0.331445	0.288568	0.147193	0.199701
AGGAGCGGCCGAGCAGAAGT_CAATTCGATGGCACTCGGAG_CAGGCGACGCGGGTCCTCGG_GGCTTTCTGGGCACTCCGGA	54753	ZNF853	No	P2	Main	-0.013534	Downregulator	No	0.299863	-0.326931	0.24277	0.356956	-0.179704	-0.474158	0.188057	0.286048
AGGGTTGCCGTTAGTTACCG_CCGCGTTCCTCGGTAACTAA_CCGTCTGTCGACCGAACTCT_GAAGCTATGGCTACCGATAG	7110	TMF1	No		Single	0.0133372	Upregulator	No	0.0698715	-0.0431971	0.120538	0.0192049	-0.157686	0.0712915	0.51944	0.792217
CAAGGGCCGGGGTCGAATTG_CATCAGGCAGGATTTACGAC_TCGTGCACTAATAGGGGAGT_TGAACGGCGGCAACTGGCGG	3202	HOXA5	No		Single	0.0131867	Upregulator	No	-0.628176	0.654549	-0.476749	-0.779602	0.639651	0.669447	0.161522	0.0959228
CACCGAAACGAGCGAGCGAA_CGAGGTGAGTCACGGGCGCG_CGCCGCCAATGGCAAGTTGG_GGCCAAGACACGGGGCGGCA	2000	ELF4	No		Single	-0.0130285	Downregulator	No	0.243119	-0.269176	0.264137	0.222101	-0.278856	-0.259496	0.117669	0.0528107
CGACAACGGTGTTATCCAAT_CGCGTCGATTGGCTCCCTGG_TGGGCGCGCTCCTCCGCGAT_TTAGCAACTGTCCCCGACAC	10906	TRAFD1	No		Single	0.0129941	Upregulator	No	-0.311108	0.337097	-0.151874	-0.470343	0.232456	0.441738	0.309253	0.19493
ATTGGTCCAGAGCGCGGCGT_GAACACGCCGGGGCACTCTC_GCCTCCAGTAGCGTTTCTAC_TGGGCGCGGCAAATGTGGTT	11179	ZNF277	No		Single	-0.012465	Downregulator	No	0.174969	-0.199899	0.296058	0.0538811	-0.141942	-0.257856	0.412304	0.212653
AAACGGCCCGGGATGAAGGG_GAATCGGGTCCCAGGGGGTT_GCCCGCCTAAGCAAGGACAA_GCTGCCTGCGACTACCATTG	10793	ZNF273	No	P2	Main	0.0122796	Upregulator	No	-0.21121	0.235769	-0.178296	-0.244123	0.224454	0.247083	0.19954	0.122286
AAGCGGCAGCTTTACTACCT_GCGGGATTCTCAGCGTTCTC_GGAGCTATGGGTCCGAACCG_TTTAATGAACCCCCTGAGGT	147686	ZNF418	No		Single	-0.0121339	Downregulator	No	0.205657	-0.229925	0.148484	0.26283	-0.38504	-0.0748105	0.199701	0.415797
CTGCGCACGTGGCGCGGCGG_GCGCCCTCGGAACTCCCCCG_GCGGTTGCGGCAACCCGAGG_GGTTCGGGGCGGCTGCTGAA	343472	BARHL2	No		Single	-0.0118759	Downregulator	No	0.254514	-0.278266	0.336884	0.172145	-0.331296	-0.225236	0.260134	0.216592
ATATGATTAGTAGACACCAG_GAGAGTATAGAGTCCAGAAT_TGGGTTAGAAGTTTCCGGTG_TTAAGGAAGTTCTTCAAAAG	121599	SPIC	No		Single	0.0115168	Upregulator	No	-0.21216	0.235194	-0.209633	-0.214687	0.253238	0.21715	0.119745	0.0729517
CCTGCGCTCATGGTCCTGAG_GCATCCCGCCAGATGGAACA_GGGTGGCCCTCGCCTAGACA_TAAGCGCGGAGCTTCTGTGA	84627	ZNF469	No	T1	Other	0.0114978	Upregulator	No	0.208807	-0.185811	0.28365	0.133963	-0.153934	-0.217688	0.265415	0.284149
CTCCCGTTGTTGAACACATG_TCCGACGGCTCACGCCGGTG_TTACGGTGGGCACAACTCGA_TTATGCGTACGGCGGGAGCT	9422	ZNF264	No		Single	0.0112973	Upregulator	No	-0.197954	0.220548	-0.246675	-0.149233	0.270569	0.170528	0.199215	0.177204
AAGGCTCCTACTCGGCGAGA_CCTAGCGGGTCGGAACACGT_TTCGCTGCAGAGTGGAGTTA_TTCTTCGCACTGGGTCCTTG	7753	ZNF202	No		Single	-0.0109361	Downregulator	No	0.033136	-0.0550082	0.0024084	0.0638635	0.0183995	-0.128416	0.63714	0.637089
CCGCCAACGAGAGCTCTCAA_CCGCGCACTTGTTAAGCAAG_GAGTACGCACGCCGCACACG_TGTGCTGTAGCTCCCACCGC	30832	ZNF354C	No		Single	0.0108907	Upregulator	No	-0.187877	0.209658	-0.201132	-0.174621	0.19374	0.225577	0.240042	0.0776559
GCGGCCCCGGCGCGCTATCT_GCTTCGCGTTTGGAGGCCCG_TCGGCACCGGAACTGGGGCG_TGGGCGGGGCATAAGTGAAG	6618	SNAPC2	No		Single	0.0108664	Upregulator	No	-0.101326	0.123059	-0.527973	0.32532	0.130695	0.115423	0.853505	0.42988
ACCTCCTGCATCAGTTGCCA_ATAATTAAATGTGTGGATAC_CAGGTACTATTAATGGCACA_GGATGAGGCATCATCATAAA	117154	DACH2	No	N1	Other	0.0106663	Upregulator	No	0.122719	-0.101386	0.200104	0.0453342	-0.0924336	-0.110339	0.450993	0.326459
CCCGGCTCCTCGATGTCTGG_CCTTTGTGCCTCTGAATCGA_GAGGTCGCCCGGCACCTCCC_GCGGCGTTTATAAGCCCAGG	27287	VENTX	No		Single	-0.0105295	Downregulator	No	0.203789	-0.224847	0.25987	0.147707	-0.160448	-0.289246	0.210112	0.213186
CCGGCGGGTATGGAGCTGAG_GACAGGCGACCGCACACATC_GCACCGCCACCAACCGCTCG_TGACAGTAACTGTGGCGAGT	201501	ZBTB7C	No	P1	Main	0.0102446	Upregulator	No	0.195512	-0.175023	0.294764	0.0962603	-0.194506	-0.155539	0.333974	0.209109
GCCCGGCTGACTCCTCACTG_GCCTCGATTTGTAGTTCCCG_GCTCAAGGAGCCCGCTGTCC_TCGGGCCAGGCTAGGACTCC	90874	ZNF697	No		Single	0.00970757	Upregulator	No	0.993522	-0.974107	1.13536	0.851681	-0.88207	-1.06614	0.101414	0.0613881
CAGCCCGCGTGTGCAGGAAT_CGGAGGAAGGATGCACCGGG_TGCAAACAGCAAAACGTGTC_TTCCAGGATGTTGCTCTCAC	64067	NPAS3	No		Single	0.00959001	Upregulator	No	0.118354	-0.0991737	0.11592	0.120788	-0.0164832	-0.181864	0.299022	0.482526
CTGGGCCCATCGATCAGGAA_GAGTGGTTCTTGAGGACGGC_GCTGTCCAAGGCTGTGCGGG_TGCGGGCTGAATGGCGGAGG	347853	TBX10	No		Single	-0.00928631	Downregulator	No	-0.000780798	-0.0177918	-0.250832	0.24927	0.0617646	-0.0973482	0.998037	0.864101
CCAAACAGGAGTTGCACTAG_GATCTGTAGTTCGGCCCGGG_GTAAACTCCCCGCGCTGGGG_TTGCTTCAAGGGTACAGACT	4286	MITF	No	P1	Main	0.0091882	Upregulator	No	-0.242991	0.261367	-0.195958	-0.290023	0.219184	0.30355	0.160947	0.136711
CCTCACAGCGCGGCGGACTG_CCTGGGCAATGATTGGTCTA_CTGGGTCCGGGCCAGGTAAC_GGAAAGACGCCGGAAGATTC	256051	ZNF549	No		Single	0.00918379	Upregulator	No	0.275281	-0.256913	0.229512	0.32105	-0.183267	-0.33056	0.140663	0.20567
AAAAAGCTTCCCCAGAACAT_AGAAGGATGAGACTCCAGCT_GAGCATGCATCAGGACGGTG_GGCTGGCTCTGCAATAATGG	5078	PAX4	No	T1	Other	0.0089008	Upregulator	No	0.255455	-0.237654	0.264335	0.246576	-0.167394	-0.307914	0.174277	0.206818
AGCGGATTGACGGACAGGCG_CCGAGTGCAGCCTCGAACAT_CGCAACGCGCCGCAGGAAGA_GGCGCGCTGAGAGCGAAGAT	1877	E4F1	No		Single	0.00883986	Upregulator	No	0.121799	-0.104119	0.0774798	0.166117	-0.0968789	-0.111359	0.274752	0.429664
AATCGAACTTTCACATGGAC_CGGCGCGGTCCCGGAAGACG_GGTTTCCGAATCGCTGGACC_GTCCGCCCCTAGTTAATGCA	7586	ZKSCAN1	No		Single	-0.00867965	Downregulator	No	0.079059	-0.0964183	0.200759	-0.0426412	-0.583713	0.390876	0.674582	0.876015
AGCAACCCAGTCCCCGGATA_AGGGTCGCTAGCTAGTAGGA_GGGCAGCGCCCCTCTTTCGC_GTCCCCCAATGCCCGGGCTT	3221	HOXC4	No	T1	Main	-0.00866827	Downregulator	No	-0.172795	0.155458	-0.124735	-0.220854	0.102313	0.208603	0.293659	0.359731
CCTATGCCAAGGTTTCAAGA_CGAAACTGACAGTGCTTCCG_CGGGACTTACCGTCTGAGCT_TTTCCGGGGGCTGAAGGCAC	23099	ZBTB43	No		Single	-0.00864216	Downregulator	No	-0.120157	0.102872	-0.0946542	-0.145659	0.0176773	0.188067	0.29485	0.469086
AAGGGATGGGGATTAAAACC_AATAACAGGGCGCTGTGCGA_GCCGAGGAGGAAGGCGGCGT_TACAAATTCTTGCGCGCCCG	6304	SATB1	No	P1	Main	0.00810599	Upregulator	No	0.00207094	0.014141	0.0460739	-0.041932	0.00574661	0.0225354	0.976402	0.893115
CCCGTCAGCCCCAAACTGGA_GACGTGGCGCTGCACGTAGG_GGCAACTTCTGCAAGTTCCA_TTGGCTACAGCGTTGCTGTC	64211	LHX5	No		Single	0.00770948	Upregulator	No	0.105171	-0.0897524	0.207581	0.00276176	-0.115112	-0.0643926	0.556923	0.489344
AGAGGCTCAAGCTTTCTAAG_GCATTTGCTATAAATAAGAG_GGACACAAAGCCTTCACGTT_TATAGCAAATGCTCTGGTTA	2104	ESRRG	No	T2	Other	0.00759515	Upregulator	No	-0.301481	0.316671	-0.466444	-0.136517	0.163513	0.469829	0.342139	0.302951
AGGCTCCACCGGAGCTCAGT_CAGTAGGAGTGAGGGACTCG_CGGCTGTTCCCCAATAACTG_GGCCTGGACCCCAGTTATTG	9496	TBX4	No	P2	Other	0.0075179	Upregulator	No	0.236335	-0.2213	0.278517	0.194154	-0.277597	-0.165002	0.180261	0.301101
ATGGGCGGCAACCTCACGAG_CTATAGCGGGGAGAGATAGA_GGGAGCCCGTCAGACCGGAC_TCACTCCAGTCCGGTCTGAC	26137	ZBTB20	No	P2	Other	-0.00746544	Downregulator	No	-0.0338723	0.0189414	0.0527585	-0.120503	-0.0378183	0.0757011	0.796349	0.851996
ACGATCCGGGGAAGCTGGCC_AGGGGCAGGCGCAGATCCTC_CCGCCCCTGTGTCCCCTGAT_GTCCGCAGGCGGGGTAGCGA	7008	TEF	No	P1	Main	-0.00719365	Downregulator	No	0.0753031	-0.0896904	0.267335	-0.116729	-0.0563168	-0.123064	0.770296	0.546243
ACAGTTCCCAGGATTCCGCA_CGGAAGTGCCTGCGAGTATC_TTGGACACTTCCACATCAGA_TTGTAGGCACTTCCGGCTCG	7769	ZNF226	No	P1	Main	0.0071802	Upregulator	No	-0.0130137	0.0273741	-0.119631	0.0936033	0.0181467	0.0366015	0.935594	0.827743
AGCTTAGGAAAATTGAGGTC_GAAGGCACCACCCCTTGCGT_TAAATGGAGTCGGCTGCGCT_TAGGGCCGCCGCTTTACTAT	125919	ZNF543	No		Single	-0.00700465	Downregulator	No	0.000814113	-0.0148234	-0.127934	0.129563	0.0411041	-0.0707509	0.996291	0.862747
[truncated: 43 more rows]

## Sheet: Intersection of TFs with sCJD
	Intersection of PrPC regulating TFs with risk genes of sporadic Creutzfeldt–Jakob disease
[truncated: 11 more rows]
