# Supplementary material for: Arrayed CRISPR libraries for the genome-wide activation, deletion and silencing of human protein-coding genes
Source: Nat Biomed Eng. 2024 Dec 4;9(1):127–48. doi: 10.1038/s41551-024-01278-4 (PMC11754104; doi:10.1038/s41551-024-01278-4)
Supplement: Supplementary file 6 — Total read counts of the autophagy screen using the T.spiezzo, Brunello or Cellecta library, the number of core autophagy genes identified by the different libraries at different cut-offs, and the potential novel autophagy hits uniquely identified by the T.spiezzo library. [file 41551_2024_1278_MOESM6_ESM.xlsx]

## Sheet: T.spiezzo pool_Read_Count
Total read counts (sgRNA level), calculated fold changes (FC) and genes enriched in the overrepresentation analysis (ORA) from the pooled CRISPR screen using the T.spiezzo library.
gene_symbol	gene_id	high	low	unsorted	screen
DHRS13	147015	2649	5537	3858	T.spiezzo pool
ZP1	22917	2335	3992	3989	T.spiezzo pool
SCT	6343	942	1551	1593	T.spiezzo pool
CHADL	150356	2436	3688	3149	T.spiezzo pool
EGFR	1956	642	2254	2826	T.spiezzo pool
ESM1	11082	506	1198	2112	T.spiezzo pool
RNASE4	6038	1322	1574	1832	T.spiezzo pool
IAPP	3375	2039	4341	3263	T.spiezzo pool
DEFA4	1669	2114	2074	1813	T.spiezzo pool
DEFB107B	503614	938	2921	2181	T.spiezzo pool
WFDC6	140870	996	2964	2370	T.spiezzo pool
TSLP	85480	1269	3926	5105	T.spiezzo pool
IFNA17	3451	520	1682	1503	T.spiezzo pool
TINAGL1	64129	2485	4043	3610	T.spiezzo pool
WNT11	7481	1619	4819	2364	T.spiezzo pool
C1orf54	79630	812	912	528	T.spiezzo pool
C4BPB	725	463	926	1288	T.spiezzo pool
C1QTNF5	114902	4425	7089	4890	T.spiezzo pool
CXCL9	4283	815	2309	1344	T.spiezzo pool
GLTPD2	388323	2348	2529	3007	T.spiezzo pool
SCGB1C1	147199	1260	1994	1137	T.spiezzo pool
COL22A1	169044	540	2045	994	T.spiezzo pool
IL17A	3605	828	2061	1872	T.spiezzo pool
THEM6	51337	1992	2364	2509	T.spiezzo pool
DEFB107A	245910	1101	2407	2299	T.spiezzo pool
FOLR1	2348	4654	5477	4313	T.spiezzo pool
THPO	7066	1842	4329	5243	T.spiezzo pool
NRG1	3084	722	1456	1202	T.spiezzo pool
SLPI	6590	136	81	535	T.spiezzo pool
VWC2	375567	1144	3664	2526	T.spiezzo pool
GLDN	342035	720	2206	1400	T.spiezzo pool
EPPIN	57119	756	1179	940	T.spiezzo pool
CA10	56934	401	308	791	T.spiezzo pool
EDIL3	10085	22	131	155	T.spiezzo pool
IGFBPL1	347252	501	641	366	T.spiezzo pool
SERPINC1	462	1664	2379	3386	T.spiezzo pool
C11orf45	219833	1038	647	864	T.spiezzo pool
FGB	2244	1982	4009	3418	T.spiezzo pool
IL36A	27179	233	807	589	T.spiezzo pool
C5orf38	153571	14750	1797	4178	T.spiezzo pool
PRTN3	5657	859	2498	2125	T.spiezzo pool
CMA1	1215	340	728	729	T.spiezzo pool
CD55	1604	921	498	1306	T.spiezzo pool
GDF1	2657	2710	3853	3188	T.spiezzo pool
ERFE	151176	1151	3170	2621	T.spiezzo pool
LYZ	4069	1255	1548	1467	T.spiezzo pool
BGN	633	871	3313	2485	T.spiezzo pool
APELA	100506013	547	759	1257	T.spiezzo pool
IL33	90865	1870	3650	2510	T.spiezzo pool
PSG8	440533	4024	2452	4606	T.spiezzo pool
IL9	3578	2632	4395	5102	T.spiezzo pool
FGF21	26291	1229	3518	2654	T.spiezzo pool
LIPF	8513	631	2280	2620	T.spiezzo pool
PRADC1	84279	1076	1974	2470	T.spiezzo pool
PF4V1	5197	2553	7197	6617	T.spiezzo pool
MUC13	56667	1009	1532	922	T.spiezzo pool
RLN1	6013	161	1029	616	T.spiezzo pool
RELN	5649	881	1435	2424	T.spiezzo pool
FCGR3B	2215	636	1279	1494	T.spiezzo pool
PROZ	8858	1894	2557	3591	T.spiezzo pool
CCDC126	90693	40	680	664	T.spiezzo pool
BCAN	63827	1177	1875	3398	T.spiezzo pool
GDF3	9573	954	2923	1942	T.spiezzo pool
JAM3	83700	2993	4349	3607	T.spiezzo pool
OIT3	170392	2862	2764	4664	T.spiezzo pool
FSTL3	10272	1017	2738	3373	T.spiezzo pool
PENK	5179	865	1750	2767	T.spiezzo pool
KRTDAP	388533	287	1372	1678	T.spiezzo pool
CBLN3	643866	942	2082	765	T.spiezzo pool
SLIT1	6585	438	1854	702	T.spiezzo pool
SFTPD	6441	835	1087	1482	T.spiezzo pool
ANGPTL5	253935	720	1754	1129	T.spiezzo pool
R3HDML	140902	2107	3075	3683	T.spiezzo pool
NBL1	4681	909	1833	3423	T.spiezzo pool
NRN1L	123904	2068	4399	6929	T.spiezzo pool
WNT2	7472	1394	1156	1037	T.spiezzo pool
MZB1	51237	1976	2198	2773	T.spiezzo pool
GLIPR1L1	256710	365	1171	782	T.spiezzo pool
WFIKKN2	124857	331	619	38	T.spiezzo pool
MATN1	4146	922	2759	2206	T.spiezzo pool
SEMA3A	10371	566	1204	1593	T.spiezzo pool
TNFSF12	8742	906	3833	2821	T.spiezzo pool
MTRNR2L2	100462981	137	275	982	T.spiezzo pool
PRH2	5555	1803	2440	1365	T.spiezzo pool
FGF3	2248	441	138	413	T.spiezzo pool
C10orf95	79946	1704	2519	2782	T.spiezzo pool
CST4	1472	386	2620	722	T.spiezzo pool
OLFM3	118427	2523	3603	4035	T.spiezzo pool
AMY1C	278	111	262	361	T.spiezzo pool
IGSF10	285313	1508	2433	1712	T.spiezzo pool
EDN2	1907	608	3306	2576	T.spiezzo pool
S100A9	6280	855	1027	1675	T.spiezzo pool
CREG1	8804	1146	4219	3134	T.spiezzo pool
LRRC17	10234	728	776	1830	T.spiezzo pool
LYG1	129530	2072	5436	5527	T.spiezzo pool
ADCYAP1	116	442	2446	1408	T.spiezzo pool
IL23A	51561	3873	5743	4708	T.spiezzo pool
C1QB	713	277	803	218	T.spiezzo pool
TFF3	7033	2447	2930	2413	T.spiezzo pool
KIAA0100	9703	538	653	746	T.spiezzo pool
SCUBE2	57758	127	305	487	T.spiezzo pool
STC2	8614	3112	4680	2622	T.spiezzo pool
ADAMDEC1	27299	4193	2819	3855	T.spiezzo pool
OLFML1	283298	2839	4000	5389	T.spiezzo pool
PZP	5858	1098	1142	1509	T.spiezzo pool
ACE2	59272	2296	3107	4950	T.spiezzo pool
AOAH	313	603	941	3347	T.spiezzo pool
WNT7A	7476	3572	4571	7796	T.spiezzo pool
SFTPC	6440	3186	5287	7342	T.spiezzo pool
CST9L	128821	4035	4523	4159	T.spiezzo pool
CBLN2	147381	1124	4476	2424	T.spiezzo pool
PRSS48	345062	685	1963	1539	T.spiezzo pool
INHBA	3624	1224	3112	2719	T.spiezzo pool
PSAPL1	768239	1703	2592	3030	T.spiezzo pool
PATE4	399968	2180	6237	6633	T.spiezzo pool
BPI	671	1884	2616	2737	T.spiezzo pool
CLEC3B	7123	1051	1681	1678	T.spiezzo pool
VWA1	64856	1545	3825	3819	T.spiezzo pool
TEK	7010	2699	2602	3786	T.spiezzo pool
FCER2	2208	1996	3830	3463	T.spiezzo pool
NUCB1	4924	711	2208	1560	T.spiezzo pool
TAFA4	151647	607	1438	1038	T.spiezzo pool
OPRPN	58503	1151	1319	1475	T.spiezzo pool
GPX7	2882	3101	4666	3195	T.spiezzo pool
EBI3	10148	1279	1186	1499	T.spiezzo pool
ANGPTL4	51129	702	725	1381	T.spiezzo pool
C2	717	2616	2556	1611	T.spiezzo pool
MYDGF	56005	1521	2396	3602	T.spiezzo pool
RNASE2	6036	1149	2556	1984	T.spiezzo pool
TNFSF10	8743	686	1211	1620	T.spiezzo pool
SEMA3D	223117	486	1444	1070	T.spiezzo pool
SPON2	10417	1009	642	229	T.spiezzo pool
DEFB114	245928	3261	3990	5124	T.spiezzo pool
OXT	5020	1746	5630	5595	T.spiezzo pool
LTA	4049	2371	3725	3715	T.spiezzo pool
NRG3	10718	1756	4203	2303	T.spiezzo pool
DEFB115	245929	260	1984	1717	T.spiezzo pool
TNFRSF1A	7132	2393	3124	2143	T.spiezzo pool
AMY1A	276	106	265	343	T.spiezzo pool
KCP	375616	475	1516	1227	T.spiezzo pool
COL26A1	136227	1781	4672	5299	T.spiezzo pool
PRSS8	5652	1049	924	1461	T.spiezzo pool
CCL5	6352	1032	2956	3036	T.spiezzo pool
TTC9B	148014	1696	3266	3629	T.spiezzo pool
CLEC3A	10143	1495	2660	2673	T.spiezzo pool
IGFBP3	3486	1247	869	1036	T.spiezzo pool
FRZB	2487	6800	7921	9147	T.spiezzo pool
KLK4	9622	2058	3821	3523	T.spiezzo pool
NPTX2	4885	2308	2081	2415	T.spiezzo pool
VGF	7425	888	1884	2600	T.spiezzo pool
CFB	629	3963	3258	3515	T.spiezzo pool
VEGFB	7423	7219	4083	4477	T.spiezzo pool
HPSE	10855	2478	4506	4087	T.spiezzo pool
LTBP2	4053	2619	3582	3514	T.spiezzo pool
BRINP3	339479	2267	2245	2443	T.spiezzo pool
RNASE7	84659	3178	4864	4170	T.spiezzo pool
ADM	133	1981	1741	2978	T.spiezzo pool
IL26	55801	595	707	1014	T.spiezzo pool
ADAMTS8	11095	619	2541	3002	T.spiezzo pool
MMP2	4313	850	1558	1757	T.spiezzo pool
LAD1	3898	855	838	1655	T.spiezzo pool
F8	2157	461	1186	1294	T.spiezzo pool
SERPINA9	327657	897	1919	3526	T.spiezzo pool
NPTX1	4884	3313	8526	7651	T.spiezzo pool
JCHAIN	3512	1947	2425	3067	T.spiezzo pool
NPPA	4878	2239	5419	6367	T.spiezzo pool
IL12B	3593	3040	2717	2443	T.spiezzo pool
VWA3A	146177	878	1548	1698	T.spiezzo pool
SLAMF1	6504	510	1808	734	T.spiezzo pool
IL16	3603	495	1132	724	T.spiezzo pool
KAZALD1	81621	1469	3982	3288	T.spiezzo pool
CAMP	820	2420	5394	4255	T.spiezzo pool
ZP4	57829	2406	3269	3708	T.spiezzo pool
LY6G5B	58496	1019	1642	3600	T.spiezzo pool
COL6A6	131873	1135	2286	3185	T.spiezzo pool
WNT8A	7478	394	367	2162	T.spiezzo pool
AGT	183	1935	2869	3344	T.spiezzo pool
PRG3	10394	2178	3872	4956	T.spiezzo pool
SMPDL3B	27293	164	316	1225	T.spiezzo pool
WFDC13	164237	3511	3110	3212	T.spiezzo pool
FGL2	10875	1192	2400	1554	T.spiezzo pool
CPA5	93979	550	827	912	T.spiezzo pool
DEFB127	140850	198	150	148	T.spiezzo pool
RNASE11	122651	1624	4234	3101	T.spiezzo pool
CSH1	1442	1433	3702	1424	T.spiezzo pool
CLPSL1	340204	133	469	549	T.spiezzo pool
FAM180A	389558	1203	3844	2851	T.spiezzo pool
WNT2B	7482	2332	724	2199	T.spiezzo pool
SFTA3	253970	1069	1758	2054	T.spiezzo pool
CCN6	8838	1450	4686	4204	T.spiezzo pool
IGIP	492311	2832	2184	1736	T.spiezzo pool
CRLF1	9244	1006	1331	2627	T.spiezzo pool
MUC4	4585	129	1202	1104	T.spiezzo pool
ANGPTL8	55908	1712	4280	3741	T.spiezzo pool
MMP9	4318	756	1602	527	T.spiezzo pool
CCL20	6364	230	432	469	T.spiezzo pool
CLEC18C	283971	60	268	225	T.spiezzo pool
STATH	6779	505	1105	2837	T.spiezzo pool
TGFA	7039	660	539	1938	T.spiezzo pool
AMBN	258	783	852	1752	T.spiezzo pool
FGF10	2255	4678	12591	6078	T.spiezzo pool
STC1	6781	782	2366	1414	T.spiezzo pool
FREM1	158326	5086	5428	7938	T.spiezzo pool
ZP2	7783	1060	1686	3877	T.spiezzo pool
CELA2B	51032	912	2177	2296	T.spiezzo pool
IGLL5	100423062	3818	3758	4756	T.spiezzo pool
GPLD1	2822	1959	4929	5044	T.spiezzo pool
PDGFB	5155	4182	4988	6208	T.spiezzo pool
MAMDC2	256691	345	1432	1812	T.spiezzo pool
GDF5	8200	356	592	244	T.spiezzo pool
RBP3	5949	1878	2043	3205	T.spiezzo pool
SERPINE1	5054	5404	7219	6531	T.spiezzo pool
CYB5D2	124936	433	1464	1060	T.spiezzo pool
PCDHA10	56139	6317	8950	8895	T.spiezzo pool
VASN	114990	3551	3364	2512	T.spiezzo pool
KLK8	11202	628	2074	2947	T.spiezzo pool
CFH	3075	176	604	178	T.spiezzo pool
AGER	177	1432	1450	2845	T.spiezzo pool
COL6A3	1293	902	963	1474	T.spiezzo pool
EPPIN-WFDC6	100526773	1409	1643	1102	T.spiezzo pool
CTRB1	1504	945	1415	969	T.spiezzo pool
CGB2	114336	705	1715	1102	T.spiezzo pool
F2	2147	2022	3613	2015	T.spiezzo pool
CXCL6	6372	4685	6329	10254	T.spiezzo pool
LYG2	254773	1622	5312	4494	T.spiezzo pool
C6orf58	352999	962	1439	860	T.spiezzo pool
SERPINA3	12	1614	3770	2955	T.spiezzo pool
PLA2G10	8399	6068	8985	8503	T.spiezzo pool
DEFB116	245930	1165	3506	2517	T.spiezzo pool
DEFB121	245934	1043	1321	1634	T.spiezzo pool
GAST	2520	2815	3923	1277	T.spiezzo pool
C4orf48	401115	640	1921	2296	T.spiezzo pool
APOC4	346	7566	10293	10690	T.spiezzo pool
PI3	5266	2415	3386	3645	T.spiezzo pool
TNXB	7148	17	1306	452	T.spiezzo pool
NTN3	4917	2845	4730	5322	T.spiezzo pool
RPTN	126638	588	496	976	T.spiezzo pool
GHR	2690	934	3129	3031	T.spiezzo pool
ITIH4	3700	3356	3883	4503	T.spiezzo pool
APOD	347	957	1360	1917	T.spiezzo pool
CPB2	1361	811	444	516	T.spiezzo pool
VCAN	1462	6	131	170	T.spiezzo pool
OAF	220323	2850	5226	4791	T.spiezzo pool
ODAPH	152816	12	16	973	T.spiezzo pool
LGALS1	3956	1467	2316	2287	T.spiezzo pool
MTRNR2L7	100288485	327	536	655	T.spiezzo pool
DEFB136	613210	767	1810	3160	T.spiezzo pool
GZMA	3001	324	466	245	T.spiezzo pool
DEFB131A	644414	2067	2816	1607	T.spiezzo pool
LPO	4025	539	876	1065	T.spiezzo pool
IL1RL1	9173	413	841	927	T.spiezzo pool
KLK2	3817	1089	4126	2373	T.spiezzo pool
KIR3DX1	90011	4257	10092	6691	T.spiezzo pool
IFNA4	3441	8795	7043	7430	T.spiezzo pool
F9	2158	4988	4380	3499	T.spiezzo pool
TREML4	285852	557	2261	1950	T.spiezzo pool
CNBD1	168975	738	2023	1354	T.spiezzo pool
AMY2B	280	93	434	700	T.spiezzo pool
CTSW	1521	4176	4656	4941	T.spiezzo pool
SPINK2	6691	1806	3462	3094	T.spiezzo pool
EGFLAM	133584	1357	2603	2995	T.spiezzo pool
CELA3B	23436	1094	2777	3347	T.spiezzo pool
SPINK7	84651	334	1483	1294	T.spiezzo pool
WNT10B	7480	604	1890	1217	T.spiezzo pool
MTRNR2L6	100463482	2231	3365	2713	T.spiezzo pool
IFNG	3458	1466	2293	2456	T.spiezzo pool
PNLIPRP3	119548	1466	1255	2898	T.spiezzo pool
COL5A3	50509	636	1499	805	T.spiezzo pool
MSMB	4477	1529	2843	3817	T.spiezzo pool
CST6	1474	2025	6098	4867	T.spiezzo pool
SNED1	25992	719	887	1098	T.spiezzo pool
COL12A1	1303	1123	5249	2930	T.spiezzo pool
F5	2153	1712	1236	1896	T.spiezzo pool
CCBE1	147372	3045	5662	2820	T.spiezzo pool
C4A	720	410	1632	1687	T.spiezzo pool
C1QTNF2	114898	6179	5806	4862	T.spiezzo pool
MMP8	4317	3681	8026	6620	T.spiezzo pool
LECT2	3950	922	3127	3446	T.spiezzo pool
C9	735	700	1419	1313	T.spiezzo pool
MMP24	10893	188	179	442	T.spiezzo pool
PLA2G7	7941	2268	2136	3176	T.spiezzo pool
S100A13	6284	1419	2057	1376	T.spiezzo pool
INHA	3623	1260	536	1840	T.spiezzo pool
LAMB3	3914	4840	6107	5478	T.spiezzo pool
ACP7	390928	797	5930	4312	T.spiezzo pool
NAPSA	9476	777	2955	2697	T.spiezzo pool
F13A1	2162	663	1594	1016	T.spiezzo pool
RTBDN	83546	1044	2174	2766	T.spiezzo pool
PPY	5539	2319	2881	3824	T.spiezzo pool
MMP17	4326	1065	810	418	T.spiezzo pool
ADAMTS7	11173	874	682	1306	T.spiezzo pool
PRB3	5544	1	132	343	T.spiezzo pool
VTN	7448	1519	3880	2379	T.spiezzo pool
CBLN4	140689	1204	1467	1350	T.spiezzo pool
CXCL8	3576	1263	1247	1439	T.spiezzo pool
LRCH3	84859	197	180	531	T.spiezzo pool
NCAN	1463	1821	2628	1302	T.spiezzo pool
EMC10	284361	415	2731	2867	T.spiezzo pool
SLITRK1	114798	891	503	1949	T.spiezzo pool
HTRA4	203100	2337	7817	3031	T.spiezzo pool
A2ML1	144568	229	398	560	T.spiezzo pool
FGF2	2247	353	1408	2308	T.spiezzo pool
FMOD	2331	307	670	1120	T.spiezzo pool
BPIFA1	51297	2080	2984	3946	T.spiezzo pool
MEI1	150365	207	283	642	T.spiezzo pool
LOXL1	4016	722	1252	2694	T.spiezzo pool
OLFML2A	169611	637	1704	2861	T.spiezzo pool
SIRPD	128646	644	1187	1357	T.spiezzo pool
BPIFC	254240	1613	2142	1007	T.spiezzo pool
SFN	2810	939	1107	1994	T.spiezzo pool
MMP20	9313	1103	2001	1432	T.spiezzo pool
F3	2152	426	1098	627	T.spiezzo pool
RSPO4	343637	1379	2199	1999	T.spiezzo pool
POSTN	10631	2037	4467	3832	T.spiezzo pool
PIP	5304	772	3123	2149	T.spiezzo pool
EMID1	129080	1549	2016	3032	T.spiezzo pool
WFDC12	128488	3583	6587	7029	T.spiezzo pool
ECRG4	84417	475	498	752	T.spiezzo pool
SPACA3	124912	973	3531	852	T.spiezzo pool
PMCH	5367	881	1356	1602	T.spiezzo pool
CTRL	1506	1222	1911	3533	T.spiezzo pool
WFIKKN1	117166	1362	2472	2258	T.spiezzo pool
IFNL2	282616	534	2716	841	T.spiezzo pool
PGLYRP4	57115	517	585	793	T.spiezzo pool
VSTM2L	128434	1499	3548	3114	T.spiezzo pool
ANGPTL1	9068	2216	1936	1665	T.spiezzo pool
IL17D	53342	2376	5236	3434	T.spiezzo pool
LALBA	3906	1259	2444	3840	T.spiezzo pool
LY86	9450	3933	6459	4401	T.spiezzo pool
FCN2	2220	2011	4166	4298	T.spiezzo pool
DEFB129	140881	192	1011	630	T.spiezzo pool
NTN5	126147	830	2386	1277	T.spiezzo pool
ART4	420	1132	3168	2028	T.spiezzo pool
LEAP2	116842	1931	1883	4011	T.spiezzo pool
EGFL6	25975	3534	7774	6209	T.spiezzo pool
VSTM4	196740	1691	2776	1890	T.spiezzo pool
CCER2	643669	3062	5941	2171	T.spiezzo pool
INSL5	10022	889	1761	1052	T.spiezzo pool
BMP1	649	631	1953	1931	T.spiezzo pool
SPARCL1	8404	2174	1726	2490	T.spiezzo pool
CFHR1	3078	57	236	764	T.spiezzo pool
ENAM	10117	2618	4299	3970	T.spiezzo pool
CEL	1056	469	1293	1517	T.spiezzo pool
A2M	2	3431	2490	2752	T.spiezzo pool
FLT1	2321	2020	5132	5483	T.spiezzo pool
CORT	1325	1067	3206	3830	T.spiezzo pool
TGFBR3	7049	6013	3486	4429	T.spiezzo pool
PLA2R1	22925	1085	2411	2125	T.spiezzo pool
SEMA3F	6405	977	2001	2321	T.spiezzo pool
CCL25	6370	2395	2888	1916	T.spiezzo pool
AHSG	197	240	501	764	T.spiezzo pool
FAM177A1	283635	2858	3003	2595	T.spiezzo pool
SRPX	8406	729	3401	2392	T.spiezzo pool
AMTN	401138	899	2654	2077	T.spiezzo pool
CD40LG	959	1055	2898	2862	T.spiezzo pool
SFTPA2	729238	1765	2618	3194	T.spiezzo pool
SPINK1	6690	1564	1683	688	T.spiezzo pool
NTS	4922	1848	2478	3770	T.spiezzo pool
WNT1	7471	1	34	405	T.spiezzo pool
ADAMTS18	170692	1279	1735	3016	T.spiezzo pool
ADAMTS2	9509	1396	1767	1515	T.spiezzo pool
TSPEAR	54084	372	158	82	T.spiezzo pool
HAPLN4	404037	1004	4401	2058	T.spiezzo pool
CPAMD8	27151	865	252	802	T.spiezzo pool
MTRNR2L4	100463285	578	567	921	T.spiezzo pool
CCL27	10850	1877	2622	3630	T.spiezzo pool
PDCD1LG2	80380	3484	5523	9109	T.spiezzo pool
SERPINA12	145264	387	1436	1914	T.spiezzo pool
CD6	923	1884	4725	888	T.spiezzo pool
WFDC2	10406	691	1955	1493	T.spiezzo pool
TNFRSF25	8718	1191	2897	3400	T.spiezzo pool
BTD	686	694	931	1290	T.spiezzo pool
ADCK1	57143	849	1055	2114	T.spiezzo pool
ERAP1	51752	485	729	1466	T.spiezzo pool
UTS2B	257313	2095	2443	1987	T.spiezzo pool
CD163	9332	1616	3736	3381	T.spiezzo pool
GPHA2	170589	3597	1751	3195	T.spiezzo pool
PLAC9	219348	2331	1417	1606	T.spiezzo pool
KLK15	55554	671	2177	630	T.spiezzo pool
COL5A2	1290	3570	3658	3572	T.spiezzo pool
GLT1D1	144423	402	631	677	T.spiezzo pool
LCAT	3931	2420	3671	4905	T.spiezzo pool
TGFB3	7043	4115	4806	5070	T.spiezzo pool
CPXM1	56265	2419	3085	4866	T.spiezzo pool
LCN6	158062	309	1369	896	T.spiezzo pool
DHRS4L2	317749	887	2175	2215	T.spiezzo pool
CRISPLD2	83716	1115	3128	2934	T.spiezzo pool
C1QTNF12	388581	1400	3672	3286	T.spiezzo pool
SCGB1D1	10648	1185	2532	1911	T.spiezzo pool
LCN10	414332	835	3294	4937	T.spiezzo pool
GZMK	3003	2999	2554	4327	T.spiezzo pool
METRNL	284207	419	1657	1665	T.spiezzo pool
LCN2	3934	873	2631	2748	T.spiezzo pool
LCN15	389812	2267	5992	5591	T.spiezzo pool
FGF19	9965	3499	7203	6410	T.spiezzo pool
OLFM1	10439	489	467	1090	T.spiezzo pool
SEMA3C	10512	1586	2215	3579	T.spiezzo pool
PRELP	5549	550	1342	1297	T.spiezzo pool
DIPK2B	79742	2072	4776	3482	T.spiezzo pool
CCDC134	79879	5278	1396	3242	T.spiezzo pool
PCSK9	255738	874	1488	1366	T.spiezzo pool
WFDC10B	280664	680	2318	973	T.spiezzo pool
CPQ	10404	916	724	1090	T.spiezzo pool
VIP	7432	473	979	1710	T.spiezzo pool
WFDC1	58189	2897	5135	3760	T.spiezzo pool
PDGFC	56034	235	301	395	T.spiezzo pool
GASK1A	729085	1740	3003	2977	T.spiezzo pool
PCSK5	5125	232	559	553	T.spiezzo pool
SCPEP1	59342	2543	3496	3993	T.spiezzo pool
ABI3BP	25890	1331	3312	4568	T.spiezzo pool
TRH	7200	8351	2650	5450	T.spiezzo pool
C17orf67	339210	308	1092	392	T.spiezzo pool
C2orf69	205327	1219	648	1867	T.spiezzo pool
HYAL1	3373	1818	4336	4675	T.spiezzo pool
MMP3	4314	1478	6135	5043	T.spiezzo pool
C6orf120	387263	4915	7516	5150	T.spiezzo pool
C17orf99	100141515	3091	4013	5682	T.spiezzo pool
ENPP1	5167	7835	7921	9400	T.spiezzo pool
IGLON5	402665	3957	6377	4223	T.spiezzo pool
MUC5B	727897	999	1993	1918	T.spiezzo pool
LTBP4	8425	1266	2345	1106	T.spiezzo pool
ACE	1636	812	3036	2687	T.spiezzo pool
ADAMTS5	11096	2718	4715	6612	T.spiezzo pool
CNDP1	84735	855	1329	1718	T.spiezzo pool
VWA5B1	127731	1254	2797	2188	T.spiezzo pool
PLAU	5328	661	1748	2555	T.spiezzo pool
PRSS38	339501	621	1072	1976	T.spiezzo pool
ATRN	8455	2898	3633	4204	T.spiezzo pool
ADAMTS9	56999	1066	3148	2240	T.spiezzo pool
CXCL3	2921	517	878	1196	T.spiezzo pool
LEFTY1	10637	2581	2976	1821	T.spiezzo pool
OVCH2	341277	703	3865	5549	T.spiezzo pool
CFHR4	10877	3886	5145	4468	T.spiezzo pool
LGI3	203190	1467	4652	4198	T.spiezzo pool
GKN2	200504	2047	4595	5078	T.spiezzo pool
RNASE10	338879	161	145	495	T.spiezzo pool
PI15	51050	438	1649	1606	T.spiezzo pool
PRSS36	146547	7840	10663	10938	T.spiezzo pool
OTOL1	131149	1864	1575	2220	T.spiezzo pool
ADAMTSL5	339366	3849	6691	6823	T.spiezzo pool
PTGDS	5730	2265	1861	2211	T.spiezzo pool
CCN5	8839	1041	1796	1398	T.spiezzo pool
CSTL1	128817	1968	3894	4657	T.spiezzo pool
PRB1	5542	3266	3761	5064	T.spiezzo pool
EDDM3B	64184	1713	1977	2566	T.spiezzo pool
PTN	5764	1222	3506	4550	T.spiezzo pool
QSOX1	5768	382	2003	1917	T.spiezzo pool
SFRP1	6422	879	2603	2654	T.spiezzo pool
CHRDL2	25884	1140	2310	2857	T.spiezzo pool
ARSK	153642	193	972	1879	T.spiezzo pool
CCL22	6367	419	703	1133	T.spiezzo pool
SPTY2D1OS	100506540	1312	2132	1822	T.spiezzo pool
C11orf94	143678	2364	5103	4263	T.spiezzo pool
PPBP	5473	529	1602	1897	T.spiezzo pool
MMRN2	79812	2739	5841	4978	T.spiezzo pool
IL1RAP	3556	2412	6106	5995	T.spiezzo pool
IL1R2	7850	1217	1855	971	T.spiezzo pool
HHIPL1	84439	7952	12358	9762	T.spiezzo pool
NMU	10874	1429	5137	4817	T.spiezzo pool
C2orf66	401027	2455	3498	2273	T.spiezzo pool
GIP	2695	1514	2342	2361	T.spiezzo pool
CUTA	51596	1103	2792	3451	T.spiezzo pool
RNASE8	122665	2834	3879	3093	T.spiezzo pool
RAET1G	353091	1031	2903	3006	T.spiezzo pool
CFP	5199	1328	3460	2759	T.spiezzo pool
ECM1	1893	2343	4676	5355	T.spiezzo pool
TG	7038	1674	3342	3943	T.spiezzo pool
C1QL2	165257	702	1761	2170	T.spiezzo pool
FSTL5	56884	394	824	1305	T.spiezzo pool
PDYN	5173	4618	6069	7359	T.spiezzo pool
CTRC	11330	339	453	350	T.spiezzo pool
GDF10	2662	3260	3426	3392	T.spiezzo pool
FGL1	2267	3091	3987	6182	T.spiezzo pool
PSORS1C2	170680	3589	5079	4532	T.spiezzo pool
AFM	173	1842	2415	1223	T.spiezzo pool
MUC6	4588	455	791	863	T.spiezzo pool
KNG1	3827	2173	3139	2868	T.spiezzo pool
SERPING1	710	1955	3855	3586	T.spiezzo pool
LIPN	643418	109	1449	391	T.spiezzo pool
PRSS12	8492	5209	5527	6666	T.spiezzo pool
DPT	1805	3032	4004	4444	T.spiezzo pool
VWC2L	402117	2523	1374	851	T.spiezzo pool
F12	2161	5539	6706	3817	T.spiezzo pool
RNASE1	6035	1267	1976	2177	T.spiezzo pool
ENTPD6	955	1502	1853	3392	T.spiezzo pool
INSL4	3641	601	3611	3633	T.spiezzo pool
FBLN7	129804	3497	5118	5771	T.spiezzo pool
PSG2	5670	278	2582	2852	T.spiezzo pool
COL4A3	1285	95	501	69	T.spiezzo pool
KLK1	3816	3078	9775	4754	T.spiezzo pool
FAM131A	131408	1261	1505	3338	T.spiezzo pool
IL7	3574	3951	5261	8097	T.spiezzo pool
PCSK2	5126	1350	2842	3082	T.spiezzo pool
C10orf99	387695	2224	3058	3073	T.spiezzo pool
FGG	2266	6001	5746	5352	T.spiezzo pool
THBS1	7057	3032	2821	3667	T.spiezzo pool
NMS	129521	1313	2327	1556	T.spiezzo pool
LAMB4	22798	656	1253	955	T.spiezzo pool
NXPH4	11247	2099	2177	2422	T.spiezzo pool
IGLL1	3543	1321	2239	2154	T.spiezzo pool
COL20A1	57642	331	1810	879	T.spiezzo pool
TPSAB1	7177	1546	3335	3950	T.spiezzo pool
ASTL	431705	5853	3806	5823	T.spiezzo pool
SORL1	6653	1795	2663	2927	T.spiezzo pool
MIA	8190	758	1168	1191	T.spiezzo pool
BMP8A	353500	620	3750	1730	T.spiezzo pool
FBN1	2200	1212	1349	2136	T.spiezzo pool
CELA2A	63036	574	386	315	T.spiezzo pool
CGB7	94027	1890	1905	2319	T.spiezzo pool
C22orf46	79640	588	1287	1004	T.spiezzo pool
DNASE1	1773	1740	4360	4344	T.spiezzo pool
PSG3	5671	1081	6127	3297	T.spiezzo pool
C1S	716	308	1436	460	T.spiezzo pool
FGF22	27006	1399	2049	3280	T.spiezzo pool
LTBP3	4054	1490	2578	2364	T.spiezzo pool
MUC7	4589	1535	2286	2573	T.spiezzo pool
PROK2	60675	1059	2114	3057	T.spiezzo pool
LIPH	200879	402	260	607	T.spiezzo pool
FGF23	8074	1160	3416	1843	T.spiezzo pool
MDK	4192	2040	3986	2246	T.spiezzo pool
RNASE13	440163	1905	3572	3734	T.spiezzo pool
DEFB118	117285	899	919	1042	T.spiezzo pool
LGI2	55203	4948	2437	3307	T.spiezzo pool
BMP10	27302	211	1390	892	T.spiezzo pool
FOLR3	2352	1890	3675	4675	T.spiezzo pool
DEFB106B	503841	850	1431	1456	T.spiezzo pool
PSG9	5678	424	675	619	T.spiezzo pool
PRSS35	167681	2871	7622	6501	T.spiezzo pool
CST2	1470	724	1495	1819	T.spiezzo pool
NTN1	9423	1045	1592	1868	T.spiezzo pool
HMCN1	83872	274	1256	913	T.spiezzo pool
PRSS42P	339906	901	1490	2150	T.spiezzo pool
EREG	2069	1040	2757	3320	T.spiezzo pool
FGFBP2	83888	8825	13261	10049	T.spiezzo pool
C12orf49	79794	935	2070	1429	T.spiezzo pool
PRB2	653247	432	932	1055	T.spiezzo pool
PAMR1	25891	1101	1675	1458	T.spiezzo pool
MASP1	5648	2271	1881	3114	T.spiezzo pool
APOM	55937	5266	2923	3509	T.spiezzo pool
ITIH2	3698	3027	4731	3551	T.spiezzo pool
CKLF	51192	1476	1120	1838	T.spiezzo pool
DKK2	27123	1228	2880	3447	T.spiezzo pool
HPX	3263	1056	1304	3183	T.spiezzo pool
OBP2A	29991	742	2610	3360	T.spiezzo pool
LYZL4	131375	1951	2458	1571	T.spiezzo pool
CCDC3	83643	4785	5364	3402	T.spiezzo pool
HABP2	3026	988	3081	2169	T.spiezzo pool
HAPLN1	1404	818	1736	1484	T.spiezzo pool
DEFB123	245936	3435	2723	3542	T.spiezzo pool
PATE3	100169851	831	4413	2179	T.spiezzo pool
AMY2A	279	432	766	731	T.spiezzo pool
SPINK8	646424	7799	5179	6854	T.spiezzo pool
COL21A1	81578	319	702	599	T.spiezzo pool
CPA1	1357	1397	1376	2159	T.spiezzo pool
BDNF	627	674	767	953	T.spiezzo pool
PCDHA1	56147	1622	2858	2014	T.spiezzo pool
CETP	1071	2249	2671	3645	T.spiezzo pool
F13B	2165	1501	3259	3113	T.spiezzo pool
SERPINA7	6906	3593	7898	6064	T.spiezzo pool
BMP5	653	1016	1915	3103	T.spiezzo pool
AADACL2	344752	582	1185	669	T.spiezzo pool
DEFB103A	414325	585	881	935	T.spiezzo pool
CXCL17	284340	1026	2713	1412	T.spiezzo pool
IFNA13	3447	1465	2522	3698	T.spiezzo pool
CPN2	1370	2295	3921	2841	T.spiezzo pool
PRSS1	5644	176	1091	1820	T.spiezzo pool
LAMA1	284217	461	1644	1217	T.spiezzo pool
SPP1	6696	8955	10935	8618	T.spiezzo pool
PAPPA	5069	1114	3565	2631	T.spiezzo pool
NRP1	8829	995	2960	2587	T.spiezzo pool
TIMP1	7076	1702	3034	1887	T.spiezzo pool
IGF1	3479	1325	3620	4594	T.spiezzo pool
IFNA7	3444	6524	8990	9752	T.spiezzo pool
CCDC80	151887	1375	3334	2344	T.spiezzo pool
CCL24	6369	336	251	646	T.spiezzo pool
MGP	4256	980	1743	2014	T.spiezzo pool
RNASE3	6037	2916	2928	3433	T.spiezzo pool
OTOG	340990	952	1149	1752	T.spiezzo pool
SCUBE3	222663	2384	2731	1091	T.spiezzo pool
CST8	10047	2722	3852	3112	T.spiezzo pool
DEFB113	245927	377	390	939	T.spiezzo pool
LUZP2	338645	1665	3939	3092	T.spiezzo pool
FASLG	356	626	647	788	T.spiezzo pool
S100A7	6278	3418	4800	7101	T.spiezzo pool
CILP2	148113	702	955	1369	T.spiezzo pool
GSN	2934	1936	4313	4052	T.spiezzo pool
FGF6	2251	3464	5426	6556	T.spiezzo pool
WNT5A	7474	1413	3277	1970	T.spiezzo pool
FETUB	26998	817	967	2251	T.spiezzo pool
DIPK2A	205428	4923	5452	4810	T.spiezzo pool
CDNF	441549	369	781	1339	T.spiezzo pool
GZMM	3004	4820	3970	4999	T.spiezzo pool
MUC16	94025	690	943	1107	T.spiezzo pool
KERA	11081	83	369	356	T.spiezzo pool
TNFSF14	8740	411	1395	1395	T.spiezzo pool
BPIFA2	140683	2144	1013	1631	T.spiezzo pool
EDN1	1906	1525	2332	1519	T.spiezzo pool
PON3	5446	3011	4242	4599	T.spiezzo pool
COL4A6	1288	4483	6928	6789	T.spiezzo pool
MMP26	56547	827	2091	2471	T.spiezzo pool
INHBB	3625	1252	4362	1858	T.spiezzo pool
TULP2	7288	6770	10108	3392	T.spiezzo pool
CRISP3	10321	1624	3875	3910	T.spiezzo pool
SPINK9	643394	182	800	1009	T.spiezzo pool
LYZL2	119180	1121	1724	1859	T.spiezzo pool
SSC5D	284297	1479	3303	1603	T.spiezzo pool
ELSPBP1	64100	2207	4941	2314	T.spiezzo pool
MUC5AC	4586	2966	4232	2875	T.spiezzo pool
SCGB2A2	4250	3595	4847	4503	T.spiezzo pool
MSMP	692094	3779	4381	5105	T.spiezzo pool
PLA2G2E	30814	2549	2235	3017	T.spiezzo pool
ANGPT2	285	2196	2763	4962	T.spiezzo pool
IL1A	3552	286	84	57	T.spiezzo pool
CPA2	1358	1682	3939	4564	T.spiezzo pool
LAMC1	3915	2935	5401	3862	T.spiezzo pool
PODNL1	79883	158	1002	3195	T.spiezzo pool
NPPC	4880	2372	7257	3713	T.spiezzo pool
IL11	3589	784	2525	1425	T.spiezzo pool
OSM	5008	2597	1470	3262	T.spiezzo pool
BRINP2	57795	1513	2314	3124	T.spiezzo pool
MASP2	10747	2912	4929	3231	T.spiezzo pool
CELA3A	10136	681	1908	1122	T.spiezzo pool
CXCL13	10563	1350	2515	4202	T.spiezzo pool
PGLYRP2	114770	1073	1549	1531	T.spiezzo pool
FGF20	26281	1402	2404	2797	T.spiezzo pool
F10	2159	2486	4386	4722	T.spiezzo pool
IL15	3600	860	2519	1807	T.spiezzo pool
CATSPERG	57828	494	3936	1093	T.spiezzo pool
CRTAC1	55118	472	835	683	T.spiezzo pool
GDF15	9518	1036	1195	335	T.spiezzo pool
COLEC11	78989	970	3501	2764	T.spiezzo pool
EPYC	1833	191	676	876	T.spiezzo pool
CRISP2	7180	1264	1481	1595	T.spiezzo pool
IL17F	112744	4616	6599	8349	T.spiezzo pool
REG4	83998	324	1329	918	T.spiezzo pool
CHSY1	22856	182	562	1193	T.spiezzo pool
MXRA7	439921	426	1665	886	T.spiezzo pool
CRTAP	10491	2162	3978	3684	T.spiezzo pool
IFNA6	3443	5729	6680	7670	T.spiezzo pool
TEX101	83639	1578	2618	2662	T.spiezzo pool
FSHB	2488	14	79	1	T.spiezzo pool
ECM2	1842	2085	2321	4762	T.spiezzo pool
CELA1	1990	3489	4839	3636	T.spiezzo pool
GPHB5	122876	2453	3917	2877	T.spiezzo pool
DEFB112	245915	829	2365	2509	T.spiezzo pool
NECTIN1	5818	3842	7181	8549	T.spiezzo pool
AOC3	8639	671	355	388	T.spiezzo pool
FGF8	2253	2387	4155	3592	T.spiezzo pool
FGF16	8823	1660	2955	1716	T.spiezzo pool
PRSS57	400668	746	1254	743	T.spiezzo pool
KLK13	26085	3226	8694	7126	T.spiezzo pool
REG3G	130120	752	2251	1536	T.spiezzo pool
LY6G5C	80741	2519	2940	3291	T.spiezzo pool
CSN2	1447	2672	5143	3661	T.spiezzo pool
PTHLH	5744	2195	4420	4667	T.spiezzo pool
CLPS	1208	1577	2391	2113	T.spiezzo pool
CCN4	8840	3789	6205	6729	T.spiezzo pool
NTN4	59277	1053	1391	2573	T.spiezzo pool
MMP7	4316	6932	8610	9873	T.spiezzo pool
CALCB	797	475	1292	1280	T.spiezzo pool
LIPM	340654	5820	7682	8085	T.spiezzo pool
NDP	4693	6528	10113	7384	T.spiezzo pool
FNDC7	163479	1362	4631	3005	T.spiezzo pool
SERPINA5	5104	2555	2848	1449	T.spiezzo pool
PDGFA	5154	1099	1640	822	T.spiezzo pool
LPA	4018	2516	2799	3309	T.spiezzo pool
AIMP1	9255	905	3280	4749	T.spiezzo pool
COL8A2	1296	1440	2200	2407	T.spiezzo pool
COL2A1	1280	1761	2931	3641	T.spiezzo pool
SPINK4	27290	4231	5620	5074	T.spiezzo pool
CHIT1	1118	2000	2401	3387	T.spiezzo pool
TNF	7124	4819	4567	3312	T.spiezzo pool
CSF1	1435	561	1886	2323	T.spiezzo pool
RSPO2	340419	2440	1885	1922	T.spiezzo pool
NUCB2	4925	443	519	794	T.spiezzo pool
MEPE	56955	1480	2884	1992	T.spiezzo pool
NPY	4852	2096	4396	4450	T.spiezzo pool
LYPD8	646627	3977	5644	5932	T.spiezzo pool
IL1F10	84639	1907	3042	3433	T.spiezzo pool
APOC2	344	2770	7175	4438	T.spiezzo pool
MEP1B	4225	532	815	1385	T.spiezzo pool
SHE	126669	3619	3632	4479	T.spiezzo pool
CRISP1	167	459	582	281	T.spiezzo pool
GKN1	56287	539	913	887	T.spiezzo pool
COL3A1	1281	303	549	1402	T.spiezzo pool
TPSB2	64499	1457	5235	1939	T.spiezzo pool
TGFBI	7045	2387	3008	2842	T.spiezzo pool
C3	718	3003	4609	3688	T.spiezzo pool
LGI4	163175	906	3982	3136	T.spiezzo pool
HRG	3273	335	1587	2112	T.spiezzo pool
ADAMTS17	170691	247	2128	1663	T.spiezzo pool
FCGR3A	2214	1081	1368	1230	T.spiezzo pool
PTPRZ1	5803	3037	5555	5372	T.spiezzo pool
GDF11	10220	685	928	1613	T.spiezzo pool
PNLIPRP1	5407	2609	1496	2611	T.spiezzo pool
SBSPON	157869	6517	7742	8022	T.spiezzo pool
SFRP4	6424	1795	1395	3960	T.spiezzo pool
PLTP	5360	3706	5550	3650	T.spiezzo pool
ZPBP2	124626	1022	1526	1600	T.spiezzo pool
INHBE	83729	2110	2651	3136	T.spiezzo pool
SMOC1	64093	6380	11431	7366	T.spiezzo pool
TLL2	7093	2430	4202	3301	T.spiezzo pool
PATE2	399967	844	2742	2500	T.spiezzo pool
SPAG11A	653423	750	4001	3878	T.spiezzo pool
COL17A1	1308	154	395	774	T.spiezzo pool
ANGPT1	284	3542	2994	2362	T.spiezzo pool
PRL	5617	2118	4369	4249	T.spiezzo pool
PODN	127435	2039	1949	1553	T.spiezzo pool
ST6GAL1	6480	4041	5445	5699	T.spiezzo pool
COLQ	8292	4702	2606	3690	T.spiezzo pool
TDGF1	6997	434	358	1404	T.spiezzo pool
CSN3	1448	2359	4776	3681	T.spiezzo pool
COL4A4	1286	1133	1593	1535	T.spiezzo pool
HLA-G	3135	614	1227	1960	T.spiezzo pool
SERPINA4	5267	6404	8985	6874	T.spiezzo pool
DMP1	1758	1595	6318	5889	T.spiezzo pool
MMP12	4321	2772	4913	2884	T.spiezzo pool
DEFB103B	55894	570	783	1013	T.spiezzo pool
PEBP4	157310	678	2363	1909	T.spiezzo pool
ADAMTS13	11093	3950	9880	8174	T.spiezzo pool
C7	730	1655	3018	1787	T.spiezzo pool
COL11A1	1301	3400	4258	5390	T.spiezzo pool
ADAMTSL2	9719	1147	1657	902	T.spiezzo pool
HTRA1	5654	1417	2285	2171	T.spiezzo pool
IL24	11009	1151	1261	2946	T.spiezzo pool
COL9A1	1297	1745	3524	1789	T.spiezzo pool
HAPLN3	145864	2248	2666	3478	T.spiezzo pool
CXCL12	6387	1773	3363	2972	T.spiezzo pool
PM20D1	148811	622	1567	1135	T.spiezzo pool
IL22RA2	116379	6009	6196	6907	T.spiezzo pool
SVBP	374969	3839	4754	5986	T.spiezzo pool
SERPINA1	5265	4686	9532	7613	T.spiezzo pool
OPTC	26254	1803	2777	1477	T.spiezzo pool
RNASET2	8635	1727	2847	2106	T.spiezzo pool
CD44	960	761	1162	1862	T.spiezzo pool
SEMG1	6406	341	433	732	T.spiezzo pool
ZG16	653808	2161	5432	4591	T.spiezzo pool
OBP2B	29989	786	1404	2452	T.spiezzo pool
LOC102723407	102723407	1001	4063	4521	T.spiezzo pool
GRP	2922	3126	5077	6368	T.spiezzo pool
APOC3	345	1197	1212	1252	T.spiezzo pool
RSPO3	84870	4898	3633	4485	T.spiezzo pool
COL24A1	255631	958	2816	2328	T.spiezzo pool
AKR1B10	57016	1650	3728	4492	T.spiezzo pool
LRP8	7804	584	1925	2854	T.spiezzo pool
CLCF1	23529	6649	9951	11806	T.spiezzo pool
CTHRC1	115908	2925	3430	3357	T.spiezzo pool
IGF2	3481	1788	3405	2883	T.spiezzo pool
IGFL3	388555	3180	3750	4954	T.spiezzo pool
COCH	1690	5383	7305	8383	T.spiezzo pool
SEMG2	6407	1042	808	1493	T.spiezzo pool
CCN2	1490	3873	4034	5161	T.spiezzo pool
LIPC	3990	4128	4407	4324	T.spiezzo pool
DRAXIN	374946	855	2271	3529	T.spiezzo pool
MMP19	4327	1841	4139	2786	T.spiezzo pool
PGLYRP3	114771	1460	2589	3305	T.spiezzo pool
PLOD3	8985	2129	4778	5400	T.spiezzo pool
C1QTNF9	338872	438	1183	2161	T.spiezzo pool
LAMA3	3909	1755	1091	3152	T.spiezzo pool
IL31	386653	1316	1632	4082	T.spiezzo pool
PLA1A	51365	1184	3686	2630	T.spiezzo pool
DEFB131B	100129216	1160	2817	2132	T.spiezzo pool
WNT6	7475	2848	4732	5148	T.spiezzo pool
OOSP2	219990	2739	6624	7150	T.spiezzo pool
CCDC112	153733	522	694	1352	T.spiezzo pool
PSG5	5673	3087	5759	3522	T.spiezzo pool
TFPI	7035	1197	2552	3466	T.spiezzo pool
EMILIN3	90187	1455	1873	4140	T.spiezzo pool
SFTPB	6439	997	2640	2374	T.spiezzo pool
GPX6	257202	880	2190	2395	T.spiezzo pool
RNPEP	6051	624	1111	1407	T.spiezzo pool
C5orf46	389336	1788	2456	3213	T.spiezzo pool
SPON1	10418	286	1907	958	T.spiezzo pool
LUM	4060	1606	2774	3432	T.spiezzo pool
LAMC3	10319	2968	3572	3092	T.spiezzo pool
LAMA5	3911	3697	3447	7759	T.spiezzo pool
SECTM1	6398	2571	2983	2145	T.spiezzo pool
TFF2	7032	1354	3234	2478	T.spiezzo pool
C1orf56	54964	2153	2804	2861	T.spiezzo pool
IL36G	56300	3622	3105	3579	T.spiezzo pool
ADA2	51816	1699	4348	2490	T.spiezzo pool
OMD	4958	1618	2704	2884	T.spiezzo pool
SCG3	29106	511	1779	3427	T.spiezzo pool
FBLN1	2192	1116	1204	1904	T.spiezzo pool
IGFBP6	3489	1383	1500	1169	T.spiezzo pool
VMO1	284013	1661	2465	3099	T.spiezzo pool
NT5DC3	51559	1084	3298	2473	T.spiezzo pool
BMP15	9210	884	3403	2123	T.spiezzo pool
TNFAIP6	7130	3512	4112	3436	T.spiezzo pool
HPR	3250	2255	1169	1134	T.spiezzo pool
COL11A2	1302	1218	2904	4713	T.spiezzo pool
TULP3	7289	263	2021	2042	T.spiezzo pool
ERBB3	2065	1594	2694	3145	T.spiezzo pool
DEFB135	613209	912	1276	1281	T.spiezzo pool
SPINT3	10816	548	1585	1859	T.spiezzo pool
LCN9	392399	3510	3430	3254	T.spiezzo pool
ALKAL1	389658	1567	2409	2329	T.spiezzo pool
ITLN2	142683	534	1056	875	T.spiezzo pool
PTEN	5728	1751	917	617	T.spiezzo pool
FAM20A	54757	1306	2441	2336	T.spiezzo pool
IGFL4	444882	3438	4170	4695	T.spiezzo pool
XYLT1	64131	634	3032	1789	T.spiezzo pool
FNDC1	84624	1488	4334	1730	T.spiezzo pool
SERPINA10	51156	410	1517	2281	T.spiezzo pool
CCL23	6368	939	2879	3592	T.spiezzo pool
IFNB1	3456	1333	3431	3817	T.spiezzo pool
FAM20C	56975	4442	5151	5777	T.spiezzo pool
PCSK1N	27344	5399	9143	8310	T.spiezzo pool
PCSK1	5122	4613	3086	4405	T.spiezzo pool
NTF3	4908	1024	2683	2797	T.spiezzo pool
FGF7	2252	184	441	1045	T.spiezzo pool
HAMP	57817	3248	7785	4874	T.spiezzo pool
WNT9B	7484	4034	2828	3523	T.spiezzo pool
TWSG1	57045	2473	3291	2651	T.spiezzo pool
ART5	116969	1620	932	1039	T.spiezzo pool
C12orf73	728568	849	2278	3424	T.spiezzo pool
BGLAP	632	1726	1755	1705	T.spiezzo pool
AFP	174	3976	5754	5006	T.spiezzo pool
HTN1	3346	2022	4987	3083	T.spiezzo pool
CTRB2	440387	3051	5167	6092	T.spiezzo pool
ZP3	7784	826	2511	1523	T.spiezzo pool
IL5	3567	1298	2777	2426	T.spiezzo pool
CCL17	6361	8132	6495	9543	T.spiezzo pool
PAPLN	89932	446	445	475	T.spiezzo pool
MTRNR2L3	100462983	1230	2135	2859	T.spiezzo pool
CGB5	93659	7034	4764	2306	T.spiezzo pool
OTOS	150677	1274	3696	3841	T.spiezzo pool
CCL13	6357	812	2298	3277	T.spiezzo pool
PSG7	5676	1918	3388	3293	T.spiezzo pool
MFAP2	4237	1368	2137	3208	T.spiezzo pool
HYAL3	8372	341	1104	2618	T.spiezzo pool
C1QTNF8	390664	1331	3392	3176	T.spiezzo pool
PPIB	5479	1480	3578	2066	T.spiezzo pool
WFDC3	140686	1812	3160	3623	T.spiezzo pool
CCL2	6347	235	1378	1900	T.spiezzo pool
SPAG11B	10407	1600	807	1977	T.spiezzo pool
MMP10	4319	2265	1888	1769	T.spiezzo pool
IL4R	3566	169	2017	1153	T.spiezzo pool
METTL9	51108	1334	661	2595	T.spiezzo pool
IZUMO4	113177	1451	2196	4786	T.spiezzo pool
ADAMTS14	140766	863	2259	2055	T.spiezzo pool
MANF	7873	3099	2935	5506	T.spiezzo pool
CPXM2	119587	774	3006	1744	T.spiezzo pool
DHH	50846	1386	2271	3006	T.spiezzo pool
MIF	4282	2930	2836	2167	T.spiezzo pool
WNT3A	89780	4053	7918	6451	T.spiezzo pool
EGFL8	80864	1130	1963	1822	T.spiezzo pool
CER1	9350	519	2178	2229	T.spiezzo pool
PLA2G2C	391013	2121	3596	2873	T.spiezzo pool
APOA2	336	873	3837	3860	T.spiezzo pool
PLAC1	10761	1516	2800	3048	T.spiezzo pool
COL6A1	1291	2362	4102	3983	T.spiezzo pool
LEPR	3953	690	774	1357	T.spiezzo pool
CGB3	1082	2283	2444	2213	T.spiezzo pool
HP	3240	568	2676	2862	T.spiezzo pool
MMRN1	22915	392	903	905	T.spiezzo pool
TNFSF15	9966	5496	5470	5215	T.spiezzo pool
LBP	3929	1534	1939	787	T.spiezzo pool
DEFB130B	100133267	317	1096	1177	T.spiezzo pool
PLA2G5	5322	466	1362	1217	T.spiezzo pool
PDZK1IP1	10158	1351	2360	2316	T.spiezzo pool
HMCN2	256158	1087	1709	761	T.spiezzo pool
FLRT3	23767	1173	2954	2517	T.spiezzo pool
PKD1L3	342372	1034	2899	1614	T.spiezzo pool
CHST15	51363	258	562	939	T.spiezzo pool
SHISA2	387914	5198	7397	7968	T.spiezzo pool
CLEC4E	26253	812	2262	1432	T.spiezzo pool
ATP13A5	344905	1531	2221	3104	T.spiezzo pool
SHISA9	729993	1080	2965	1536	T.spiezzo pool
ITGA11	22801	1671	4016	1845	T.spiezzo pool
CEACAM20	125931	1364	3550	2841	T.spiezzo pool
IL20RA	53832	1931	3976	4564	T.spiezzo pool
SOSTDC1	25928	3533	5532	5409	T.spiezzo pool
APOL4	80832	1507	2157	4066	T.spiezzo pool
TSPO2	222642	3543	8060	6587	T.spiezzo pool
CRTAM	56253	2573	4032	5057	T.spiezzo pool
MGAT3	4248	3354	1302	2741	T.spiezzo pool
GJA8	2703	539	1516	1872	T.spiezzo pool
FOCAD	54914	543	2623	2036	T.spiezzo pool
CPLANE1	65250	734	1188	1213	T.spiezzo pool
SLC44A2	57153	2875	3557	5038	T.spiezzo pool
CEND1	51286	1612	4757	3351	T.spiezzo pool
EFCAB14	9813	1414	2555	3237	T.spiezzo pool
TMEFF1	8577	6969	6364	3548	T.spiezzo pool
ABO	28	1289	2735	3404	T.spiezzo pool
TMC7	79905	599	1024	1410	T.spiezzo pool
ATP9A	10079	4037	8220	6045	T.spiezzo pool
VNN2	8875	3402	4152	5692	T.spiezzo pool
LST1	7940	76	154	1075	T.spiezzo pool
SHISAL1	85352	1572	2271	3267	T.spiezzo pool
TMEM216	51259	1486	1775	3213	T.spiezzo pool
PLD5	200150	1191	1758	1833	T.spiezzo pool
DPY19L1	23333	805	2478	1539	T.spiezzo pool
IL5RA	3568	130	613	1183	T.spiezzo pool
MBOAT1	154141	1934	2814	2105	T.spiezzo pool
REG1A	5967	1698	2439	3717	T.spiezzo pool
TMEM215	401498	2191	3350	2153	T.spiezzo pool
FAM200A	221786	384	1535	3021	T.spiezzo pool
MDM1	56890	381	561	342	T.spiezzo pool
PLXDC1	57125	1929	3030	2502	T.spiezzo pool
ITGA9	3680	1495	2149	2092	T.spiezzo pool
MCAM	4162	2426	3637	4756	T.spiezzo pool
GOLM1	51280	2076	1819	1332	T.spiezzo pool
LRRC8E	80131	949	1659	944	T.spiezzo pool
NIPAL2	79815	672	1615	1454	T.spiezzo pool
RHEX	440712	3615	3657	2230	T.spiezzo pool
ORM1	5004	4624	4328	6086	T.spiezzo pool
FAM174B	400451	2816	5142	6855	T.spiezzo pool
CD99L2	83692	6077	11328	12168	T.spiezzo pool
TRPV5	56302	3044	4609	2784	T.spiezzo pool
PCDHB16	57717	3308	4621	4993	T.spiezzo pool
TMEM196	256130	644	1057	1040	T.spiezzo pool
LRRC3C	100505591	1118	2921	2591	T.spiezzo pool
GJD3	125111	526	3903	2388	T.spiezzo pool
SPNS2	124976	1041	2738	4455	T.spiezzo pool
SLC37A1	54020	4115	3632	3055	T.spiezzo pool
TMEM218	219854	569	1869	1823	T.spiezzo pool
PRSS54	221191	623	1863	1999	T.spiezzo pool
TMEM108	66000	1038	3013	1461	T.spiezzo pool
KCNF1	3754	807	2154	1387	T.spiezzo pool
C9orf57	138240	1021	719	1473	T.spiezzo pool
TMEM130	222865	3411	4385	6948	T.spiezzo pool
TRAM1L1	133022	593	1718	3051	T.spiezzo pool
ILDR1	286676	754	2377	3128	T.spiezzo pool
ABHD12	26090	6018	7811	10792	T.spiezzo pool
KCNJ13	3769	1367	5113	2303	T.spiezzo pool
SIRPG	55423	3038	5941	4601	T.spiezzo pool
SLC22A25	387601	1907	1669	2185	T.spiezzo pool
DEFB128	245939	2761	6026	5038	T.spiezzo pool
SLITRK5	26050	1864	888	1123	T.spiezzo pool
CDH8	1006	1872	694	848	T.spiezzo pool
IZUMO1	284359	994	5298	3483	T.spiezzo pool
SLC10A7	84068	3781	6753	6203	T.spiezzo pool
ABCG5	64240	2177	1976	2952	T.spiezzo pool
CACNA1E	777	1826	3579	3392	T.spiezzo pool
ATP1A4	480	533	3878	2677	T.spiezzo pool
CEACAM19	56971	7950	14692	17054	T.spiezzo pool
NSUN3	63899	1342	3980	4797	T.spiezzo pool
ITGAD	3681	3904	7372	6983	T.spiezzo pool
SSC4D	136853	1816	3757	3930	T.spiezzo pool
TMEM179	388021	1961	3284	1624	T.spiezzo pool
RHBDF2	79651	1356	3257	2381	T.spiezzo pool
PCDHB2	56133	1426	2044	2748	T.spiezzo pool
FAM163A	148753	524	2207	1114	T.spiezzo pool
MUC21	394263	3213	4023	3657	T.spiezzo pool
DLK1	8788	801	2811	2766	T.spiezzo pool
TSPAN2	10100	919	909	2539	T.spiezzo pool
LRRC19	64922	2739	4525	6716	T.spiezzo pool
TMEM267	64417	1054	3309	1872	T.spiezzo pool
XKRX	402415	1031	3462	3113	T.spiezzo pool
WNT5B	81029	1007	1833	1917	T.spiezzo pool
TMEM60	85025	1422	1821	1195	T.spiezzo pool
IL18R1	8809	3723	4379	3557	T.spiezzo pool
PCDHB1	29930	1401	2133	3256	T.spiezzo pool
TMEM95	339168	4229	4614	4551	T.spiezzo pool
TMEM132B	114795	280	580	432	T.spiezzo pool
SIGLEC9	27180	1526	3196	3727	T.spiezzo pool
CCDC159	126075	1035	1466	2157	T.spiezzo pool
C17orf78	284099	2982	5121	5187	T.spiezzo pool
CD151	977	527	1486	1034	T.spiezzo pool
IL17RC	84818	7006	13085	14314	T.spiezzo pool
LILRA5	353514	849	3256	3425	T.spiezzo pool
CD244	51744	368	1188	692	T.spiezzo pool
CCDC25	55246	649	854	1318	T.spiezzo pool
IL17RE	132014	1124	1181	1325	T.spiezzo pool
CLDN25	644672	1148	2589	2047	T.spiezzo pool
TMIE	259236	2277	2037	3274	T.spiezzo pool
LRRC55	219527	3498	3137	2482	T.spiezzo pool
DSEL	92126	34	628	878	T.spiezzo pool
ASIC2	40	152	1072	659	T.spiezzo pool
LY6G6C	80740	2271	4464	4726	T.spiezzo pool
CMTM3	123920	1820	3836	3124	T.spiezzo pool
IL10	3586	270	621	656	T.spiezzo pool
TMEM200B	399474	3052	4095	3012	T.spiezzo pool
SLFN12L	100506736	2557	2754	1329	T.spiezzo pool
TMEM92	162461	1786	2447	2185	T.spiezzo pool
SLC15A4	121260	2969	5182	5735	T.spiezzo pool
SLC15A5	729025	413	2458	2892	T.spiezzo pool
CDH26	60437	4944	4845	3019	T.spiezzo pool
TMEM19	55266	1260	2560	3754	T.spiezzo pool
TENM2	57451	4533	6542	4643	T.spiezzo pool
TMEM154	201799	477	1126	1566	T.spiezzo pool
KLRC3	3823	1204	2405	1985	T.spiezzo pool
MLN	4295	2515	4956	6065	T.spiezzo pool
GNLY	10578	1256	915	2003	T.spiezzo pool
C16orf54	283897	1448	5036	3867	T.spiezzo pool
TMEM242	729515	1900	3739	4013	T.spiezzo pool
FAM209A	200232	1005	1875	1693	T.spiezzo pool
ERVW-1	30816	1653	2679	1223	T.spiezzo pool
SLC26A6	65010	356	2101	2022	T.spiezzo pool
CD72	971	3097	3421	4513	T.spiezzo pool
NKG7	4818	3931	8657	5338	T.spiezzo pool
PCNX2	80003	2122	2870	3990	T.spiezzo pool
KLB	152831	2223	3382	2637	T.spiezzo pool
PRRT2	112476	635	2185	2997	T.spiezzo pool
GDNF	2668	1944	1966	2447	T.spiezzo pool
CNGB3	54714	938	2384	1489	T.spiezzo pool
RGS5	8490	964	2381	2587	T.spiezzo pool
SLC28A1	9154	2378	2394	2830	T.spiezzo pool
ANTXR1	84168	2997	7117	5110	T.spiezzo pool
TMEM26	219623	965	2017	3001	T.spiezzo pool
SLC5A7	60482	2701	3970	3037	T.spiezzo pool
BEST2	54831	382	718	826	T.spiezzo pool
RHCE	6006	2144	4897	4940	T.spiezzo pool
SLC6A15	55117	3562	3278	2062	T.spiezzo pool
CLDN22	53842	393	1541	1961	T.spiezzo pool
ENDOD1	23052	3262	7511	8152	T.spiezzo pool
AMIGO1	57463	985	2884	2994	T.spiezzo pool
IFITM1	8519	2026	4626	4683	T.spiezzo pool
SLC34A1	6569	1716	1755	1688	T.spiezzo pool
TRABD2A	129293	2567	5131	5267	T.spiezzo pool
SMCO3	440087	1487	1530	2442	T.spiezzo pool
CLDND1	56650	1180	1529	1094	T.spiezzo pool
CD300LD	100131439	1367	3661	2420	T.spiezzo pool
CD69	969	563	2546	2018	T.spiezzo pool
ATP11B	23200	903	2162	2668	T.spiezzo pool
FNDC3B	64778	158	6356	2244	T.spiezzo pool
RNASE6	6039	789	1535	1338	T.spiezzo pool
VSIG10	54621	500	3596	3008	T.spiezzo pool
TNFRSF13B	23495	1368	1963	2264	T.spiezzo pool
RNFT2	84900	888	1708	1437	T.spiezzo pool
TMIGD2	126259	2228	2935	3309	T.spiezzo pool
MS4A15	219995	2593	2784	3126	T.spiezzo pool
EPHX3	79852	1585	2360	1440	T.spiezzo pool
VEZT	55591	555	1048	810	T.spiezzo pool
UNC5C	8633	1000	1836	2642	T.spiezzo pool
ZDHHC14	79683	3172	1784	1525	T.spiezzo pool
TMEM38A	79041	3391	2949	3746	T.spiezzo pool
DEFB104B	503618	1437	4678	4450	T.spiezzo pool
CHRFAM7A	89832	327	1317	1075	T.spiezzo pool
C11orf24	53838	437	1449	1662	T.spiezzo pool
RETREG1	54463	814	1752	2456	T.spiezzo pool
LSAMP	4045	1357	3553	3407	T.spiezzo pool
NAT8B	51471	3645	3866	1449	T.spiezzo pool
ST3GAL3	6487	535	1691	793	T.spiezzo pool
TMEM243	79161	676	1162	667	T.spiezzo pool
TLCD4	148534	106	892	538	T.spiezzo pool
PCDHB14	56122	3817	5528	5369	T.spiezzo pool
LAIR1	3903	817	2805	2934	T.spiezzo pool
TAC4	255061	3480	4133	3355	T.spiezzo pool
SLC31A2	1318	4386	3254	4188	T.spiezzo pool
TMEM86A	144110	2601	6003	4174	T.spiezzo pool
KIR2DL4	3805	1568	6069	4585	T.spiezzo pool
DUOX1	53905	3491	5555	5290	T.spiezzo pool
AQP12B	653437	2140	1816	2440	T.spiezzo pool
CYB561D2	11068	2224	4267	4428	T.spiezzo pool
ITGA1	3672	1420	3371	2833	T.spiezzo pool
GDPD1	284161	734	975	2707	T.spiezzo pool
OCLN	100506658	751	1083	2156	T.spiezzo pool
NKAIN3	286183	853	2246	1922	T.spiezzo pool
LAIR2	3904	1120	3294	2046	T.spiezzo pool
DENND4C	55667	2124	1258	1877	T.spiezzo pool
SLC44A5	204962	551	1724	1412	T.spiezzo pool
SLC24A5	283652	1562	1431	2033	T.spiezzo pool
TREML2	79865	1553	3593	4009	T.spiezzo pool
OR8G2P	26492	6096	7176	5229	T.spiezzo pool
KIAA1324	57535	1726	2775	4274	T.spiezzo pool
NT5DC1	221294	1209	1824	1719	T.spiezzo pool
TMEM200C	645369	2883	5882	4023	T.spiezzo pool
FRYL	285527	1876	2333	3016	T.spiezzo pool
LRRC15	131578	3672	3278	3246	T.spiezzo pool
COL9A2	1298	731	1273	1432	T.spiezzo pool
IL27RA	9466	1942	2432	1971	T.spiezzo pool
GALNT9	50614	1420	1481	3047	T.spiezzo pool
CLDND2	125875	1756	4762	2062	T.spiezzo pool
RUFY2	55680	733	1128	1054	T.spiezzo pool
LRRN4CL	221091	1021	3352	1685	T.spiezzo pool
LRRTM4	80059	351	1501	1661	T.spiezzo pool
CLDN9	9080	698	1254	1532	T.spiezzo pool
ATP8B3	148229	3443	4315	4336	T.spiezzo pool
IGFLR1	79713	1309	2648	2500	T.spiezzo pool
CHST3	9469	1705	3023	1550	T.spiezzo pool
PDGFD	80310	1144	1829	3038	T.spiezzo pool
SLC35E4	339665	2795	2762	4068	T.spiezzo pool
CLCN1	1180	1116	2584	3646	T.spiezzo pool
ENTPD1	953	2687	3616	4653	T.spiezzo pool
NCR1	9437	1439	5482	2902	T.spiezzo pool
TMEM170A	124491	2168	4201	4178	T.spiezzo pool
CGB8	94115	1338	2343	1490	T.spiezzo pool
ALB	213	1164	3438	3059	T.spiezzo pool
VWCE	220001	3424	4989	4636	T.spiezzo pool
ITIH1	3697	1171	1842	1306	T.spiezzo pool
IL1R1	3554	281	1061	1286	T.spiezzo pool
LCN12	286256	1306	1553	1363	T.spiezzo pool
SOST	50964	1263	1975	3031	T.spiezzo pool
C4BPA	722	794	1516	1625	T.spiezzo pool
CCN1	3491	591	2457	2222	T.spiezzo pool
NPW	283869	1711	3422	3495	T.spiezzo pool
LOXL3	84695	2239	2608	3610	T.spiezzo pool
ITIH6	347365	635	2195	2554	T.spiezzo pool
TNR	7143	3167	5516	4571	T.spiezzo pool
ITGBL1	9358	1710	4674	6242	T.spiezzo pool
PRSS27	83886	2142	2794	1928	T.spiezzo pool
TFRC	7037	808	2089	1118	T.spiezzo pool
LDLRAD2	401944	2381	2729	2957	T.spiezzo pool
OGN	4969	726	1224	1476	T.spiezzo pool
CFC1B	653275	844	923	1093	T.spiezzo pool
FAM3A	60343	2253	6249	5874	T.spiezzo pool
IL19	29949	1269	1097	969	T.spiezzo pool
ITLN1	55600	7444	9457	7122	T.spiezzo pool
WNT9A	7483	2353	3179	3895	T.spiezzo pool
CLEC18B	497190	196	442	558	T.spiezzo pool
FGF9	2254	2311	2327	3811	T.spiezzo pool
FGFBP1	9982	3161	4980	3944	T.spiezzo pool
FGA	2243	2848	5616	3270	T.spiezzo pool
OSTN	344901	1526	3906	2581	T.spiezzo pool
ANKDD1A	348094	6185	3667	3221	T.spiezzo pool
ADM2	79924	673	1280	728	T.spiezzo pool
VEGFC	7424	1763	3580	3062	T.spiezzo pool
CLPSL2	389383	1257	1693	2199	T.spiezzo pool
VEGFD	2277	3042	5889	6974	T.spiezzo pool
DEFB134	613211	191	1306	1667	T.spiezzo pool
PON2	5445	1229	2487	1883	T.spiezzo pool
SSPO	23145	3678	7582	4104	T.spiezzo pool
LAG3	3902	3082	5013	2979	T.spiezzo pool
LOX	4015	1023	1326	1154	T.spiezzo pool
IL17B	27190	1804	1693	2759	T.spiezzo pool
LEFTY2	7044	4392	6942	5934	T.spiezzo pool
BMP4	652	188	1100	2092	T.spiezzo pool
PLA2G2D	26279	888	1814	2293	T.spiezzo pool
PCDH12	51294	1269	1381	1244	T.spiezzo pool
TNFRSF18	8784	1875	2416	2309	T.spiezzo pool
SERPINI2	5276	414	1542	1001	T.spiezzo pool
KLK9	284366	1430	6997	4823	T.spiezzo pool
WFDC11	259239	2216	3909	3194	T.spiezzo pool
PRSS58	136541	1640	1093	850	T.spiezzo pool
CRISPLD1	83690	2474	1798	1290	T.spiezzo pool
ADAMTSL3	57188	1507	2335	2716	T.spiezzo pool
DEFB1	1672	2223	5508	4393	T.spiezzo pool
CCDC70	83446	1946	3489	2616	T.spiezzo pool
PLA2G1B	5319	1187	2379	2296	T.spiezzo pool
ADAM28	10863	1391	1998	2236	T.spiezzo pool
IL1RN	3557	196	1505	1672	T.spiezzo pool
CPB1	1360	339	300	1157	T.spiezzo pool
FCRL5	83416	1090	2384	1335	T.spiezzo pool
MMP13	4322	1308	2100	2647	T.spiezzo pool
CCL18	6362	1870	2931	1578	T.spiezzo pool
FGF4	2249	2036	2192	2013	T.spiezzo pool
LY6K	54742	1831	3474	5609	T.spiezzo pool
LAMC2	3918	4717	4592	3468	T.spiezzo pool
C1QTNF6	114904	3735	3664	4567	T.spiezzo pool
CBLN1	869	2009	2976	2755	T.spiezzo pool
FCN3	8547	3575	3603	4880	T.spiezzo pool
COL6A5	256076	1345	3959	2295	T.spiezzo pool
WNT16	51384	6155	7005	6739	T.spiezzo pool
IL6	3569	2198	3859	3316	T.spiezzo pool
SFRP2	6423	2378	3756	6943	T.spiezzo pool
TMEM209	84928	1157	2501	4412	T.spiezzo pool
SLC7A7	9056	574	453	1019	T.spiezzo pool
OTOP2	92736	2519	4574	2727	T.spiezzo pool
LILRB4	11006	251	1748	559	T.spiezzo pool
PRRT3	285368	956	2100	1281	T.spiezzo pool
TMEM132E	124842	775	726	715	T.spiezzo pool
AQP12A	375318	1079	2827	3701	T.spiezzo pool
SMIM3	85027	1275	1402	2184	T.spiezzo pool
NKPD1	284353	7223	7632	6518	T.spiezzo pool
MILR1	284021	580	1431	515	T.spiezzo pool
TXNDC15	79770	951	2953	1336	T.spiezzo pool
SLC26A7	115111	1805	3293	2137	T.spiezzo pool
ELFN2	114794	1445	1731	902	T.spiezzo pool
TMEM132D	121256	248	491	813	T.spiezzo pool
TYW1B	441250	454	559	450	T.spiezzo pool
JAM2	58494	1070	1203	763	T.spiezzo pool
FAM171A1	221061	443	810	1324	T.spiezzo pool
PLSCR4	57088	1899	1786	1058	T.spiezzo pool
ASIC4	55515	531	1159	816	T.spiezzo pool
RHBDF1	64285	848	1828	1715	T.spiezzo pool
PILRB	29990	280	1604	592	T.spiezzo pool
PODXL	5420	2906	1878	2736	T.spiezzo pool
TMEM213	155006	3348	4322	3711	T.spiezzo pool
JAKMIP2	9832	528	2606	1998	T.spiezzo pool
CDH15	1013	772	356	475	T.spiezzo pool
STEAP4	79689	94	541	684	T.spiezzo pool
TEX2	55852	211	624	559	T.spiezzo pool
TIMD4	91937	262	2134	1811	T.spiezzo pool
JAKMIP3	282973	829	1415	1976	T.spiezzo pool
ITGA7	3679	583	836	1058	T.spiezzo pool
SLC34A3	142680	2614	4621	4770	T.spiezzo pool
PVRIG	79037	569	976	1224	T.spiezzo pool
SLC41A1	254428	1522	3036	2889	T.spiezzo pool
ABCC11	85320	122	159	330	T.spiezzo pool
PNLDC1	154197	2273	2757	2927	T.spiezzo pool
SMIM7	79086	907	356	462	T.spiezzo pool
SLC24A3	57419	698	1433	1417	T.spiezzo pool
PCDHB11	56125	181	406	376	T.spiezzo pool
SLC35F2	54733	1743	2224	3354	T.spiezzo pool
SLC35F1	222553	495	1315	1191	T.spiezzo pool
AIG1	51390	993	557	678	T.spiezzo pool
SLCO5A1	81796	668	821	969	T.spiezzo pool
CLEC2D	29121	3051	3355	3073	T.spiezzo pool
SPTSSB	165679	1368	1911	2146	T.spiezzo pool
TBC1D5	9779	449	1134	1300	T.spiezzo pool
DUOXA1	90527	245	688	958	T.spiezzo pool
CYYR1	116159	1234	1992	2286	T.spiezzo pool
SPRY3	10251	735	1318	1346	T.spiezzo pool
SIGLEC11	114132	1129	3176	2942	T.spiezzo pool
MEGF11	84465	551	1819	2391	T.spiezzo pool
TRPM5	29850	1071	4267	3924	T.spiezzo pool
CCNJL	79616	902	1762	1226	T.spiezzo pool
SLC9A8	23315	1031	1666	1194	T.spiezzo pool
LRRC37B	114659	186	219	94	T.spiezzo pool
PROM2	150696	1305	4386	3239	T.spiezzo pool
SLC30A10	55532	4225	4733	5609	T.spiezzo pool
SLC46A2	57864	647	941	1406	T.spiezzo pool
CD200	4345	349	1635	803	T.spiezzo pool
ITPRIPL2	162073	449	618	1339	T.spiezzo pool
CDON	50937	1727	2143	3020	T.spiezzo pool
C17orf80	55028	1169	1767	2325	T.spiezzo pool
PIRT	644139	6982	8183	8144	T.spiezzo pool
TMEM192	201931	521	1517	2337	T.spiezzo pool
SLCO4C1	353189	864	469	2120	T.spiezzo pool
CIP2A	57650	490	384	421	T.spiezzo pool
RETREG3	162427	2410	3833	2566	T.spiezzo pool
SLC22A16	85413	2157	2548	1857	T.spiezzo pool
TMEM138	51524	307	1183	1361	T.spiezzo pool
PAQR4	124222	4267	5637	5953	T.spiezzo pool
CAMSAP2	23271	1758	3027	1294	T.spiezzo pool
ANO4	121601	1281	840	2057	T.spiezzo pool
KREMEN1	83999	329	1943	1304	T.spiezzo pool
GPR180	160897	696	818	1126	T.spiezzo pool
PCDHB4	56131	313	294	1456	T.spiezzo pool
ANO1	55107	5497	8701	8301	T.spiezzo pool
SLC22A9	114571	340	575	1581	T.spiezzo pool
TMEM175	84286	2411	4279	2558	T.spiezzo pool
KIRREL2	84063	462	2096	1159	T.spiezzo pool
LYPD5	284348	708	747	1381	T.spiezzo pool
GRAMD2A	196996	976	2533	3809	T.spiezzo pool
SLC2A7	155184	1104	2269	684	T.spiezzo pool
LRIT2	340745	1135	633	1023	T.spiezzo pool
FCRLA	84824	1143	1138	2567	T.spiezzo pool
GRINA	2907	532	1086	2298	T.spiezzo pool
TLR5	7100	1264	617	1038	T.spiezzo pool
MYCT1	80177	348	577	1266	T.spiezzo pool
CLCNKB	1188	1046	1252	1558	T.spiezzo pool
DCST2	127579	1658	2364	2267	T.spiezzo pool
SIGLECL1	284369	235	2210	1124	T.spiezzo pool
GJE1	100126572	1562	1272	1196	T.spiezzo pool
CEACAM6	4680	202	471	1476	T.spiezzo pool
KCNA7	3743	262	2295	671	T.spiezzo pool
TMEM74B	55321	1424	1013	1405	T.spiezzo pool
TSPAN5	10098	2400	4104	2327	T.spiezzo pool
CNTNAP1	8506	326	422	1489	T.spiezzo pool
SPRED1	161742	135	799	599	T.spiezzo pool
RELT	84957	1081	1070	1115	T.spiezzo pool
PCDH9	5101	168	1459	1002	T.spiezzo pool
LRRN4	164312	2787	5390	3695	T.spiezzo pool
GAPT	202309	1135	1261	2224	T.spiezzo pool
OTOP1	133060	1007	1515	2765	T.spiezzo pool
LYSMD4	145748	1902	3546	2763	T.spiezzo pool
TMCO5A	145942	362	899	1063	T.spiezzo pool
CLDN12	9069	443	793	447	T.spiezzo pool
HYAL4	23553	1817	2702	1327	T.spiezzo pool
MANBAL	63905	593	1440	2115	T.spiezzo pool
CYP26C1	340665	537	216	233	T.spiezzo pool
SLC5A1	6523	2445	2646	3090	T.spiezzo pool
AREG	374	363	370	68	T.spiezzo pool
CATSPER3	347732	316	218	558	T.spiezzo pool
B3GALNT1	8706	1637	3049	2949	T.spiezzo pool
FREM2	341640	1300	4048	3271	T.spiezzo pool
IL13RA1	3597	355	674	154	T.spiezzo pool
SIRPB2	284759	1364	2049	2549	T.spiezzo pool
OCA2	4948	958	2250	2248	T.spiezzo pool
FLVCR1	28982	2480	3386	3082	T.spiezzo pool
MUCL3	135656	327	847	519	T.spiezzo pool
SLC6A6	6533	338	925	580	T.spiezzo pool
C6orf47	57827	1163	2322	2800	T.spiezzo pool
PCDHB15	56121	924	2640	2061	T.spiezzo pool
FAM162B	221303	255	421	1172	T.spiezzo pool
FAM189B	10712	1328	4150	4345	T.spiezzo pool
TMEM151A	256472	3961	7816	6797	T.spiezzo pool
GALNT13	114805	220	546	662	T.spiezzo pool
DHX36	170506	292	1479	1256	T.spiezzo pool
GPC4	2239	2061	1933	2099	T.spiezzo pool
C1orf162	128346	1823	3505	2602	T.spiezzo pool
CYBC1	79415	535	476	966	T.spiezzo pool
TMEM54	113452	433	2747	2450	T.spiezzo pool
IL18RAP	8807	182	416	474	T.spiezzo pool
IL12RB2	3595	152	556	608	T.spiezzo pool
PTTG1IP	754	809	2633	1944	T.spiezzo pool
SMIM15	643155	739	2939	3351	T.spiezzo pool
MCUB	55013	252	962	688	T.spiezzo pool
GALNT14	79623	122	406	670	T.spiezzo pool
XKR4	114786	1351	1959	3785	T.spiezzo pool
GJB7	375519	205	395	768	T.spiezzo pool
IGSF9	57549	1126	1496	2362	T.spiezzo pool
ABCC6	368	2737	2719	2615	T.spiezzo pool
LRRC52	440699	367	380	1027	T.spiezzo pool
HHLA2	11148	598	1222	926	T.spiezzo pool
FAXDC2	10826	901	1445	873	T.spiezzo pool
DLG2	1740	2042	5070	3622	T.spiezzo pool
NBEA	26960	1783	1490	1391	T.spiezzo pool
RADX	55086	164	288	580	T.spiezzo pool
MGAT5	4249	114	34	374	T.spiezzo pool
CMTM5	116173	410	751	1065	T.spiezzo pool
TRPM4	54795	443	774	329	T.spiezzo pool
KCNB2	9312	3660	3372	3570	T.spiezzo pool
GDPD4	220032	1912	4121	3463	T.spiezzo pool
ARSH	347527	287	1886	1186	T.spiezzo pool
DCBLD2	131566	705	731	1413	T.spiezzo pool
SLC18B1	116843	625	1322	1447	T.spiezzo pool
SLC41A2	84102	212	208	194	T.spiezzo pool
DAPL1	92196	499	1362	830	T.spiezzo pool
TVP23A	780776	3126	3465	2939	T.spiezzo pool
PLEKHB2	55041	27	299	104	T.spiezzo pool
TMEM184C	55751	158	679	2743	T.spiezzo pool
BSND	7809	600	462	1240	T.spiezzo pool
TMEM171	134285	3026	4988	4466	T.spiezzo pool
TMEM51	55092	5369	5920	7066	T.spiezzo pool
SLC17A4	10050	865	1063	1188	T.spiezzo pool
IGSF9B	22997	2016	3167	2338	T.spiezzo pool
TMEM260	54916	1275	704	1593	T.spiezzo pool
TEX28	1527	2678	3643	3587	T.spiezzo pool
LRRC8D	55144	1775	2906	1600	T.spiezzo pool
GBP3	2635	34	87	154	T.spiezzo pool
SEZ6L	23544	824	2432	3477	T.spiezzo pool
TMEM237	65062	224	679	1073	T.spiezzo pool
SMPD2	6610	3696	4049	2878	T.spiezzo pool
MYEOV	26579	421	1956	647	T.spiezzo pool
SLC6A19	340024	635	2014	2061	T.spiezzo pool
TNFRSF13C	115650	836	1538	1717	T.spiezzo pool
ORAI3	93129	644	1741	982	T.spiezzo pool
ITGB8	3696	2490	5049	2160	T.spiezzo pool
RALGAPA2	57186	277	1223	2275	T.spiezzo pool
HEPHL1	341208	894	4110	3952	T.spiezzo pool
FCAMR	83953	503	1821	892	T.spiezzo pool
MFSD2B	388931	1415	943	1437	T.spiezzo pool
VTCN1	79679	2930	4329	3785	T.spiezzo pool
UPK1B	7348	2604	3455	1871	T.spiezzo pool
CNTNAP5	129684	101	652	776	T.spiezzo pool
C20orf173	140873	146	295	1075	T.spiezzo pool
TMEM190	147744	111	752	896	T.spiezzo pool
TMEM248	55069	2078	2317	4252	T.spiezzo pool
SLC38A1	81539	31	881	56	T.spiezzo pool
PLPPR1	54886	409	1476	751	T.spiezzo pool
CLEC4G	339390	910	1760	2120	T.spiezzo pool
PCDH10	57575	1031	1006	485	T.spiezzo pool
LRCH1	23143	493	1629	169	T.spiezzo pool
SLC16A12	387700	347	1070	1301	T.spiezzo pool
ORAI2	80228	441	944	345	T.spiezzo pool
TMEM39B	55116	798	1865	1718	T.spiezzo pool
MARCO	8685	381	1024	1106	T.spiezzo pool
SLC39A3	29985	351	1063	595	T.spiezzo pool
HCN3	57657	181	1104	1051	T.spiezzo pool
SLC16A9	220963	420	1128	766	T.spiezzo pool
PRRT1	80863	2037	2513	2317	T.spiezzo pool
TM4SF4	7104	376	640	443	T.spiezzo pool
MFSD6	54842	985	1125	1226	T.spiezzo pool
TM4SF20	79853	593	494	865	T.spiezzo pool
SLC43A1	8501	307	534	610	T.spiezzo pool
PCNX3	399909	439	1168	961	T.spiezzo pool
TMEM63B	55362	497	2040	1921	T.spiezzo pool
MFSD3	113655	776	2072	1673	T.spiezzo pool
FLVCR2	55640	315	390	953	T.spiezzo pool
SLC2A5	6518	1268	1353	2635	T.spiezzo pool
SLCO1C1	53919	5698	4390	4232	T.spiezzo pool
KCNK18	338567	505	388	1668	T.spiezzo pool
RHBDL1	9028	2942	5179	6551	T.spiezzo pool
TSPAN14	81619	2104	2465	3131	T.spiezzo pool
ASIC3	9311	2083	2631	2127	T.spiezzo pool
RABGAP1L	9910	270	1242	564	T.spiezzo pool
SLAMF7	57823	3857	3582	3474	T.spiezzo pool
LNPK	80856	702	2015	2121	T.spiezzo pool
TMEM170B	100113407	1617	4068	2164	T.spiezzo pool
TMEM131	23505	193	173	229	T.spiezzo pool
KCNJ4	3761	298	669	1277	T.spiezzo pool
BTNL2	56244	2024	2365	2528	T.spiezzo pool
ANO2	57101	1466	3991	2414	T.spiezzo pool
PGAP6	58986	346	732	807	T.spiezzo pool
PLPP6	403313	3614	5186	4074	T.spiezzo pool
CMTM6	54918	297	791	477	T.spiezzo pool
R3HDM2	22864	952	1176	1929	T.spiezzo pool
NAALADL2	254827	670	1944	849	T.spiezzo pool
GLIPR1L2	144321	873	5119	3348	T.spiezzo pool
SLC22A23	63027	399	1956	1236	T.spiezzo pool
TMEM14A	28978	121	1170	758	T.spiezzo pool
FAXC	84553	357	564	679	T.spiezzo pool
NPTN	27020	391	1097	530	T.spiezzo pool
CD163L1	283316	5413	3428	6334	T.spiezzo pool
ZDHHC24	254359	509	1793	1645	T.spiezzo pool
WBP1	23559	412	1407	1185	T.spiezzo pool
CRB3	92359	1063	1715	1081	T.spiezzo pool
SLC22A15	55356	365	1161	1212	T.spiezzo pool
LHFPL4	375323	607	2238	2205	T.spiezzo pool
CLPTM1L	81037	1361	1123	490	T.spiezzo pool
ITFG1	81533	1937	1099	2133	T.spiezzo pool
TM7SF3	51768	2052	1968	2750	T.spiezzo pool
MOSPD3	64598	340	658	170	T.spiezzo pool
CTXN1	404217	1403	1683	1917	T.spiezzo pool
TMEM270	135886	661	1480	1776	T.spiezzo pool
ASIC1	41	569	250	1027	T.spiezzo pool
CLRN2	645104	586	1158	2109	T.spiezzo pool
SLC48A1	55652	643	1565	1697	T.spiezzo pool
CLEC4A	50856	494	739	576	T.spiezzo pool
GRIP2	80852	1003	2064	1295	T.spiezzo pool
ARL6IP6	151188	56	274	238	T.spiezzo pool
SYNE3	161176	697	1420	1031	T.spiezzo pool
BST2	684	370	1740	1591	T.spiezzo pool
EVI2A	2123	469	1273	1476	T.spiezzo pool
TEDDM1	127670	127	300	823	T.spiezzo pool
KCNK7	10089	430	1449	1059	T.spiezzo pool
OTOF	9381	15	899	517	T.spiezzo pool
SEZ6	124925	740	710	1034	T.spiezzo pool
RTP1	132112	2559	2538	4186	T.spiezzo pool
ITGAE	3682	2584	1904	1835	T.spiezzo pool
PGAP4	84302	1619	1240	2309	T.spiezzo pool
N4BP2L2	10443	972	851	870	T.spiezzo pool
DISP2	85455	406	1204	2490	T.spiezzo pool
SLC5A9	200010	2271	3376	2946	T.spiezzo pool
TRIL	9865	65	1830	929	T.spiezzo pool
TMEM64	169200	568	540	399	T.spiezzo pool
GINM1	116254	885	2225	2229	T.spiezzo pool
ZDHHC12	84885	1142	703	1060	T.spiezzo pool
MFSD4B	91749	1850	2173	3604	T.spiezzo pool
CNNM3	26505	1114	2013	3451	T.spiezzo pool
LMBR1	64327	803	465	312	T.spiezzo pool
TMEM44	93109	3027	4256	2399	T.spiezzo pool
KCNK5	8645	849	1398	2034	T.spiezzo pool
HAS1	3036	696	3327	1457	T.spiezzo pool
NETO2	81831	216	245	197	T.spiezzo pool
MCOLN2	255231	1451	1170	1293	T.spiezzo pool
CLDN18	51208	612	2391	690	T.spiezzo pool
CHST9	83539	910	1426	1213	T.spiezzo pool
TMC3	342125	1706	2837	1961	T.spiezzo pool
FAM163B	642968	1698	4608	2669	T.spiezzo pool
SLC44A3	126969	69	129	217	T.spiezzo pool
TMEM181	57583	1692	2291	3614	T.spiezzo pool
SMIM10	644538	529	471	881	T.spiezzo pool
TMEM158	25907	2343	1753	2955	T.spiezzo pool
FCAR	2204	342	692	718	T.spiezzo pool
NEMP2	100131211	22	163	586	T.spiezzo pool
SLC26A4	5172	1302	1445	3134	T.spiezzo pool
ZDHHC1	29800	567	684	1393	T.spiezzo pool
KCNV2	169522	1873	1178	1253	T.spiezzo pool
TMEM43	79188	686	1691	2310	T.spiezzo pool
SLC35A2	7355	261	2091	1358	T.spiezzo pool
BEST4	266675	153	364	334	T.spiezzo pool
REEP4	80346	2609	3471	4314	T.spiezzo pool
NLGN3	54413	1994	4007	2028	T.spiezzo pool
TBC1D32	221322	408	644	2039	T.spiezzo pool
RETREG2	79137	522	2112	3457	T.spiezzo pool
CDH22	64405	1652	1561	2572	T.spiezzo pool
BTNL8	79908	171	389	725	T.spiezzo pool
MFSD14B	84641	575	1793	1759	T.spiezzo pool
PCDH20	64881	886	2546	1346	T.spiezzo pool
ROBO3	64221	1402	1443	2309	T.spiezzo pool
TMEM80	283232	263	1192	376	T.spiezzo pool
BEST3	144453	555	1412	830	T.spiezzo pool
MIGA1	374986	239	139	391	T.spiezzo pool
NNAT	4826	1390	2107	2039	T.spiezzo pool
C1orf50	79078	334	1237	789	T.spiezzo pool
TMEM63A	9725	539	911	559	T.spiezzo pool
FAM189A1	23359	217	2350	2101	T.spiezzo pool
C16orf92	146378	245	497	1113	T.spiezzo pool
CATSPERE	257044	605	622	335	T.spiezzo pool
SLITRK4	139065	173	264	571	T.spiezzo pool
NLRP6	171389	2224	989	1191	T.spiezzo pool
LRFN3	79414	802	2441	1370	T.spiezzo pool
CD200R1	131450	474	614	677	T.spiezzo pool
TMEM211	255349	757	1860	2536	T.spiezzo pool
TMEM163	81615	895	734	1676	T.spiezzo pool
NRXN2	9379	1085	1497	865	T.spiezzo pool
GALNT16	57452	60	837	535	T.spiezzo pool
ATP13A4	84239	378	1088	753	T.spiezzo pool
SMIM12	113444	960	1391	1245	T.spiezzo pool
KCNC2	3747	494	332	428	T.spiezzo pool
OFCC1	266553	160	462	4	T.spiezzo pool
TSPAN19	144448	259	606	838	T.spiezzo pool
HCN1	348980	199	1014	1101	T.spiezzo pool
TMEM219	124446	164	197	537	T.spiezzo pool
INAFM1	255783	723	3994	1829	T.spiezzo pool
LYVE1	10894	906	2874	3033	T.spiezzo pool
CD1E	913	722	1092	964	T.spiezzo pool
LRIG2	9860	369	1143	1217	T.spiezzo pool
SEZ6L2	26470	664	1357	2030	T.spiezzo pool
MS4A6A	64231	482	335	795	T.spiezzo pool
SLC22A24	283238	122	1096	1109	T.spiezzo pool
TAFA2	338811	1661	1221	1098	T.spiezzo pool
NSG1	27065	1503	2454	2682	T.spiezzo pool
TMEM151B	441151	288	1250	1185	T.spiezzo pool
ATP13A2	23400	1016	1531	1635	T.spiezzo pool
MFAP3	4238	842	1348	915	T.spiezzo pool
KCNK17	89822	1328	3447	1534	T.spiezzo pool
DCBLD1	285761	1442	1641	1393	T.spiezzo pool
TMEM119	338773	1234	1753	2315	T.spiezzo pool
LRRC66	339977	533	805	1087	T.spiezzo pool
SLC46A3	283537	413	689	1382	T.spiezzo pool
FCRL1	115350	496	825	476	T.spiezzo pool
UNC5CL	222643	1546	3014	4316	T.spiezzo pool
SUSD3	203328	1021	1158	1148	T.spiezzo pool
ART3	419	1171	2401	2110	T.spiezzo pool
LRRC4B	94030	880	2673	2396	T.spiezzo pool
CACNG2	10369	312	1972	1878	T.spiezzo pool
ZAN	7455	766	1075	1765	T.spiezzo pool
EPSTI1	94240	588	1945	1567	T.spiezzo pool
LRRTM1	347730	60	655	779	T.spiezzo pool
TMEM79	84283	184	183	474	T.spiezzo pool
BTN3A2	11118	2725	2353	2196	T.spiezzo pool
PCDHB9	56127	495	860	496	T.spiezzo pool
CCDC38	120935	286	659	580	T.spiezzo pool
TMEM88B	643965	176	123	307	T.spiezzo pool
SPPL2C	162540	481	1301	627	T.spiezzo pool
C14orf132	56967	398	1085	266	T.spiezzo pool
ERMAP	114625	263	34	484	T.spiezzo pool
SUCO	51430	88	288	63	T.spiezzo pool
NKAIN1	79570	935	1356	1537	T.spiezzo pool
TMEM150C	441027	440	1238	671	T.spiezzo pool
SMIM11A	54065	402	617	1117	T.spiezzo pool
FAM241A	132720	956	1024	43	T.spiezzo pool
KCNT1	57582	1205	2400	2965	T.spiezzo pool
GJC1	10052	406	537	508	T.spiezzo pool
UPK3BL1	100134938	399	1826	2879	T.spiezzo pool
EFNA3	1944	678	1870	1433	T.spiezzo pool
CLDN11	5010	1136	2458	1834	T.spiezzo pool
UMODL1	89766	642	3674	808	T.spiezzo pool
GPM6B	2824	2035	2293	1334	T.spiezzo pool
KLRB1	3820	1179	1248	1419	T.spiezzo pool
ITPRIPL1	150771	661	553	1144	T.spiezzo pool
HRCT1	646962	1717	1827	1798	T.spiezzo pool
TMEM72	643236	1188	1573	1048	T.spiezzo pool
TMEM244	253582	909	2003	2481	T.spiezzo pool
PIEZO2	63895	2775	5239	4118	T.spiezzo pool
KCNE3	10008	418	1116	756	T.spiezzo pool
TM2D1	83941	126	177	87	T.spiezzo pool
TMEM217	221468	1064	1093	1108	T.spiezzo pool
SLC12A8	84561	981	726	732	T.spiezzo pool
ZDHHC11B	653082	2065	552	1313	T.spiezzo pool
CRB1	23418	198	1015	730	T.spiezzo pool
CNST	163882	691	1662	721	T.spiezzo pool
C1orf185	284546	79	280	91	T.spiezzo pool
SLC23A3	151295	392	1226	1015	T.spiezzo pool
TMEM178B	100507421	160	1113	1036	T.spiezzo pool
TMEM191B	728229	593	592	1388	T.spiezzo pool
PARP11	57097	646	1832	2403	T.spiezzo pool
SMIM14	201895	434	382	142	T.spiezzo pool
SDR42E2	100288072	1230	965	436	T.spiezzo pool
VSIG2	23584	3582	3097	3137	T.spiezzo pool
TMEM25	84866	2417	2515	2626	T.spiezzo pool
LRTM2	654429	2890	4084	4245	T.spiezzo pool
TMEM45B	120224	119	105	562	T.spiezzo pool
C19orf18	147685	486	2017	1294	T.spiezzo pool
PODXL2	50512	1507	3112	3258	T.spiezzo pool
SLC22A12	116085	148	1246	606	T.spiezzo pool
FNDC5	252995	101	333	286	T.spiezzo pool
TMEM203	94107	2353	1726	1301	T.spiezzo pool
TMEM53	79639	550	1349	812	T.spiezzo pool
ZDHHC21	340481	1286	1171	979	T.spiezzo pool
SMLR1	100507203	777	1400	1102	T.spiezzo pool
CLIP4	79745	362	1638	1586	T.spiezzo pool
LAPTM4B	55353	263	1040	234	T.spiezzo pool
AGPAT4	56895	415	1023	2177	T.spiezzo pool
APCDD1	147495	731	1024	497	T.spiezzo pool
SLC16A13	201232	1064	1151	1310	T.spiezzo pool
CD47	961	1854	2607	2289	T.spiezzo pool
MYADM	91663	32	32	598	T.spiezzo pool
DSC1	1823	70	247	204	T.spiezzo pool
PCDHB6	56130	1369	1629	1214	T.spiezzo pool
CTAGE1	64693	751	1466	631	T.spiezzo pool
IL17RB	55540	118	632	177	T.spiezzo pool
ABCC10	89845	69	295	500	T.spiezzo pool
SLC6A20	54716	959	523	740	T.spiezzo pool
SLC46A1	113235	1788	3008	2039	T.spiezzo pool
HTR3E	285242	914	1878	1503	T.spiezzo pool
BRS3	680	903	2515	2329	T.spiezzo pool
EXD2	55218	817	1139	2325	T.spiezzo pool
HLA-DOA	3111	951	1415	2525	T.spiezzo pool
CLECL1	160365	160	546	277	T.spiezzo pool
AADACL4	343066	261	484	433	T.spiezzo pool
SLC51B	123264	98	1673	1875	T.spiezzo pool
DIPK1A	388650	159	442	125	T.spiezzo pool
CNGA2	1260	856	769	493	T.spiezzo pool
SDC3	9672	947	2437	2363	T.spiezzo pool
FNDC9	408263	365	678	808	T.spiezzo pool
PCDHB12	56124	866	1309	1936	T.spiezzo pool
SLC2A10	81031	624	1117	894	T.spiezzo pool
GALNT7	51809	845	1607	1848	T.spiezzo pool
CD248	57124	978	1376	419	T.spiezzo pool
IGSF6	10261	3154	2018	4622	T.spiezzo pool
TSPAN9	10867	1641	2534	1944	T.spiezzo pool
UQCC3	790955	391	821	1442	T.spiezzo pool
LILRB5	10990	68	680	337	T.spiezzo pool
CALHM6	441168	360	275	359	T.spiezzo pool
LMBRD2	92255	76	1468	611	T.spiezzo pool
SLC24A2	25769	1974	1299	2046	T.spiezzo pool
SERINC5	256987	2894	1878	3926	T.spiezzo pool
LRFN4	78999	467	533	776	T.spiezzo pool
MPEG1	219972	105	1141	1211	T.spiezzo pool
KCNV1	27012	309	875	1648	T.spiezzo pool
TMEM116	89894	1625	2411	1732	T.spiezzo pool
KCNJ15	3772	3680	1842	3076	T.spiezzo pool
CLDN23	137075	1481	865	1030	T.spiezzo pool
OPALIN	93377	1883	2110	1684	T.spiezzo pool
LILRB3	11025	284	803	583	T.spiezzo pool
TMEM185B	79134	1163	2502	910	T.spiezzo pool
TMEM106A	113277	223	1733	358	T.spiezzo pool
PAQR6	79957	303	1075	1471	T.spiezzo pool
TLR10	81793	568	1473	1763	T.spiezzo pool
LILRB2	10288	11	329	107	T.spiezzo pool
SIGLEC8	27181	1521	2712	2731	T.spiezzo pool
CHST2	9435	1464	2895	2304	T.spiezzo pool
TMEM126B	55863	296	1552	2519	T.spiezzo pool
KCNG1	3755	681	900	275	T.spiezzo pool
SLC22A13	9390	3369	5461	6035	T.spiezzo pool
KCNJ2	3759	16	192	376	T.spiezzo pool
CALHM5	254228	1550	2841	3799	T.spiezzo pool
TM2D3	80213	1144	2381	930	T.spiezzo pool
SLC45A2	51151	120	723	758	T.spiezzo pool
NRM	11270	839	1826	459	T.spiezzo pool
NIPAL3	57185	284	1037	679	T.spiezzo pool
SLCO4A1	28231	525	1419	1058	T.spiezzo pool
GBP1	2633	475	1349	1514	T.spiezzo pool
IFITM5	387733	749	1323	1358	T.spiezzo pool
CD300C	10871	1129	218	1474	T.spiezzo pool
TTYH2	94015	472	1013	1182	T.spiezzo pool
ATP8B4	79895	288	1899	1206	T.spiezzo pool
XKR5	389610	1083	2979	1358	T.spiezzo pool
CD82	3732	866	2421	1543	T.spiezzo pool
CLEC5A	23601	728	1451	706	T.spiezzo pool
NCMAP	400746	1024	2018	2250	T.spiezzo pool
CNEP1R1	255919	886	1030	381	T.spiezzo pool
TMEM241	85019	518	803	426	T.spiezzo pool
CASC4	113201	454	2354	1038	T.spiezzo pool
SLC10A4	201780	829	1897	2521	T.spiezzo pool
FXYD6	53826	790	927	772	T.spiezzo pool
TMCO2	127391	241	544	640	T.spiezzo pool
NDST2	8509	581	2210	1456	T.spiezzo pool
SMIM19	114926	670	1034	1966	T.spiezzo pool
TTYH3	80727	427	736	921	T.spiezzo pool
CLDN15	24146	45	547	852	T.spiezzo pool
TMEM71	137835	1170	1632	1704	T.spiezzo pool
IFT140	9742	651	750	465	T.spiezzo pool
SDK1	221935	205	383	249	T.spiezzo pool
KCNJ10	3766	910	1105	1278	T.spiezzo pool
SLC16A10	117247	1980	958	1566	T.spiezzo pool
TMEM238	388564	1399	2399	2390	T.spiezzo pool
IGSF11	152404	769	252	623	T.spiezzo pool
LINGO1	84894	401	2700	2303	T.spiezzo pool
C11orf87	399947	476	1151	1309	T.spiezzo pool
C7orf66	154907	1063	1464	2144	T.spiezzo pool
SLC38A9	153129	32	251	958	T.spiezzo pool
GYPA	2993	422	734	1094	T.spiezzo pool
ILVBL	10994	1219	622	816	T.spiezzo pool
SLC5A12	159963	624	910	884	T.spiezzo pool
STRA6	64220	4796	7358	6363	T.spiezzo pool
LRRC25	126364	1149	1853	3048	T.spiezzo pool
FAM234B	57613	2145	1551	3258	T.spiezzo pool
KCNJ9	3765	322	1536	2289	T.spiezzo pool
SUPT20H	55578	491	3775	2756	T.spiezzo pool
SORCS1	114815	379	1043	700	T.spiezzo pool
LINGO3	645191	1177	1354	976	T.spiezzo pool
SLITRK6	84189	789	1138	716	T.spiezzo pool
ELFN1	392617	515	1113	1796	T.spiezzo pool
OCSTAMP	128506	802	1002	1024	T.spiezzo pool
TMEM249	340393	1219	1779	2078	T.spiezzo pool
UNC5D	137970	1526	628	1205	T.spiezzo pool
KCNT2	343450	814	1455	1665	T.spiezzo pool
TMEM88	92162	998	2207	4160	T.spiezzo pool
CTXN3	613212	2474	2089	2480	T.spiezzo pool
KCNJ14	3770	923	2180	893	T.spiezzo pool
IRGQ	126298	371	1541	844	T.spiezzo pool
SORCS2	57537	2438	4225	1088	T.spiezzo pool
SLC9A9	285195	9	875	376	T.spiezzo pool
KCNK16	83795	1414	1011	761	T.spiezzo pool
CYHR1	50626	845	2968	1860	T.spiezzo pool
ROBO4	54538	256	717	1224	T.spiezzo pool
EMB	133418	497	895	789	T.spiezzo pool
SLC26A11	284129	434	2043	1764	T.spiezzo pool
TMEM212	389177	851	1083	1075	T.spiezzo pool
FUT4	2526	298	1164	1465	T.spiezzo pool
MFSD14C	84278	42	498	392	T.spiezzo pool
SPATA9	83890	1174	1556	3105	T.spiezzo pool
KCNA10	3744	334	714	495	T.spiezzo pool
KIR2DL1	3802	1034	1482	524	T.spiezzo pool
ST7	7982	336	658	1305	T.spiezzo pool
SLC22A18	5002	1015	2264	1787	T.spiezzo pool
FXYD5	53827	905	1959	1749	T.spiezzo pool
ARMCX6	54470	1389	4787	4170	T.spiezzo pool
SLC35G2	80723	55	459	547	T.spiezzo pool
DMAC1	90871	107	734	889	T.spiezzo pool
SLC17A9	63910	455	1081	581	T.spiezzo pool
TRPC7	57113	1652	1009	917	T.spiezzo pool
ENTPD8	377841	30	349	1107	T.spiezzo pool
TMEM52	339456	963	437	276	T.spiezzo pool
CDHR3	222256	1279	357	1053	T.spiezzo pool
NCR2	9436	1495	2153	1019	T.spiezzo pool
MINAR1	23251	605	536	701	T.spiezzo pool
SLC35E2A	9906	888	1139	427	T.spiezzo pool
CLEC1B	51266	290	1094	1168	T.spiezzo pool
MUC15	143662	621	1838	1758	T.spiezzo pool
TM4SF18	116441	272	128	639	T.spiezzo pool
SLCO6A1	133482	250	579	171	T.spiezzo pool
TLCD5	219902	331	1836	943	T.spiezzo pool
CD53	963	2224	1787	1976	T.spiezzo pool
FAM98B	283742	130	603	1077	T.spiezzo pool
ZCCHC2	54877	319	1803	1307	T.spiezzo pool
PRIMA1	145270	968	2117	2067	T.spiezzo pool
TMEM100	55273	778	1363	890	T.spiezzo pool
TMCC3	57458	1720	2113	849	T.spiezzo pool
HIGD1B	51751	11	855	786	T.spiezzo pool
ARMH4	145407	258	157	337	T.spiezzo pool
GGT7	2686	1152	1635	1558	T.spiezzo pool
BLCAP	10904	574	1133	1427	T.spiezzo pool
SLC39A2	29986	955	1687	2256	T.spiezzo pool
KHDC1	80759	451	929	1808	T.spiezzo pool
BTNL9	153579	596	643	547	T.spiezzo pool
SEMA5A	9037	318	550	992	T.spiezzo pool
KLRC4	8302	415	604	539	T.spiezzo pool
LRRC53	105378803	155	369	370	T.spiezzo pool
PCDH19	57526	165	2300	1297	T.spiezzo pool
TMEM183A	92703	133	670	596	T.spiezzo pool
BRICD5	283870	349	211	1114	T.spiezzo pool
CD300LF	146722	1006	2031	610	T.spiezzo pool
PLPPR3	79948	260	323	592	T.spiezzo pool
ANTKMT	65990	1569	1972	4216	T.spiezzo pool
CLEC1A	51267	3146	3300	3708	T.spiezzo pool
CLEC6A	93978	606	885	920	T.spiezzo pool
LRRC3	81543	424	781	961	T.spiezzo pool
PWWP2A	114825	774	2123	2015	T.spiezzo pool
RMDN2	151393	238	359	613	T.spiezzo pool
CLRN1	7401	649	2159	1648	T.spiezzo pool
SIGLEC15	284266	944	1826	1700	T.spiezzo pool
TMEM182	130827	365	930	454	T.spiezzo pool
GJC2	57165	968	1530	2194	T.spiezzo pool
FCRL3	115352	523	1061	1597	T.spiezzo pool
HLA-DPB1	3115	5	243	400	T.spiezzo pool
PANX3	116337	1365	2277	3086	T.spiezzo pool
PCDHB8	56128	159	701	638	T.spiezzo pool
TMEM150A	129303	1256	1486	1033	T.spiezzo pool
ATP2B4	493	1337	2752	1845	T.spiezzo pool
CEACAM7	1087	269	347	825	T.spiezzo pool
LRIT3	345193	418	1758	2010	T.spiezzo pool
ITM2C	81618	102	942	160	T.spiezzo pool
IL1RL2	8808	880	1604	825	T.spiezzo pool
NKAIN4	128414	311	566	908	T.spiezzo pool
ARMH3	79591	756	800	915	T.spiezzo pool
LDLRAD3	143458	239	1721	1333	T.spiezzo pool
WDR90	197335	96	814	571	T.spiezzo pool
SLC3A2	6520	86	1016	564	T.spiezzo pool
SLC39A11	201266	246	340	582	T.spiezzo pool
MEGF8	1954	218	1074	829	T.spiezzo pool
HTR3B	9177	847	1939	1906	T.spiezzo pool
C4orf3	401152	178	1324	1166	T.spiezzo pool
SLC35F4	341880	592	1058	458	T.spiezzo pool
SLC36A3	285641	324	1269	882	T.spiezzo pool
CLEC4C	170482	1138	997	1849	T.spiezzo pool
CDH10	1008	748	1016	321	T.spiezzo pool
IFFO1	25900	575	1227	1771	T.spiezzo pool
SLC5A8	160728	123	296	576	T.spiezzo pool
TMEM202	338949	1666	957	1637	T.spiezzo pool
SLC22A1	6580	292	326	75	T.spiezzo pool
SLC9A5	6553	724	1071	1393	T.spiezzo pool
CD8A	925	482	1990	1056	T.spiezzo pool
TMC2	117532	1134	740	1545	T.spiezzo pool
CD84	8832	313	710	1565	T.spiezzo pool
CYB561A3	220002	433	981	1371	T.spiezzo pool
UBALD1	124402	842	2129	2007	T.spiezzo pool
GRPR	2925	483	1670	1077	T.spiezzo pool
GP5	2814	688	1108	1156	T.spiezzo pool
KCNA5	3741	6315	6174	6046	T.spiezzo pool
MBOAT4	619373	551	2458	1438	T.spiezzo pool
KLRG1	10219	20	177	12	T.spiezzo pool
LANCL1	10314	782	240	867	T.spiezzo pool
LRRC32	2615	678	713	1138	T.spiezzo pool
RPRML	388394	661	2089	1591	T.spiezzo pool
CYB561D1	284613	839	1586	1431	T.spiezzo pool
FUT5	2527	966	1718	2454	T.spiezzo pool
BTN3A3	10384	121	231	477	T.spiezzo pool
YJEFN3	374887	434	229	382	T.spiezzo pool
SLITRK3	22865	451	139	228	T.spiezzo pool
ANO9	338440	234	760	410	T.spiezzo pool
CADM2	253559	1124	1508	1641	T.spiezzo pool
GRAMD2B	65983	172	176	289	T.spiezzo pool
SARAF	51669	491	1902	1482	T.spiezzo pool
CNNM2	54805	1344	478	1523	T.spiezzo pool
TMEM52B	120939	930	1790	2101	T.spiezzo pool
CDH17	1015	396	1209	1522	T.spiezzo pool
B4GALT7	11285	451	1740	2954	T.spiezzo pool
VSIG1	340547	713	1249	621	T.spiezzo pool
ATP1B2	482	239	354	479	T.spiezzo pool
NXPE1	120400	266	1772	833	T.spiezzo pool
SERINC4	619189	310	742	1010	T.spiezzo pool
XKR7	343702	1205	676	2029	T.spiezzo pool
CEMIP2	23670	117	459	629	T.spiezzo pool
FUT7	2529	1189	1598	500	T.spiezzo pool
SLC6A12	6539	617	1326	565	T.spiezzo pool
TPBGL	100507050	2072	2134	2518	T.spiezzo pool
NINJ1	4814	226	1053	247	T.spiezzo pool
CLMP	79827	248	843	1467	T.spiezzo pool
SLC37A3	84255	291	421	1267	T.spiezzo pool
GTDC1	79712	116	892	1056	T.spiezzo pool
SLC13A4	26266	1843	2015	2169	T.spiezzo pool
MXRA8	54587	935	2318	2248	T.spiezzo pool
HEPACAM2	253012	818	215	244	T.spiezzo pool
TMEM134	80194	1780	1636	1381	T.spiezzo pool
TMEM14B	81853	420	494	288	T.spiezzo pool
SMAGP	57228	1018	230	1058	T.spiezzo pool
RHBDD3	25807	1053	1082	1455	T.spiezzo pool
SHISAL2B	100132916	1343	1374	2121	T.spiezzo pool
COL23A1	91522	228	108	391	T.spiezzo pool
SMIM24	284422	877	748	1348	T.spiezzo pool
SLC52A3	113278	952	660	1734	T.spiezzo pool
IMPAD1	54928	1979	1158	1998	T.spiezzo pool
CABP7	164633	1249	1229	1097	T.spiezzo pool
RHBDD2	57414	475	234	1160	T.spiezzo pool
CD101	9398	488	782	1273	T.spiezzo pool
SPATA31E1	286234	310	443	1034	T.spiezzo pool
FAM155B	27112	419	1869	1648	T.spiezzo pool
SMIM9	100132963	997	1618	2220	T.spiezzo pool
TMEM121	80757	557	984	1454	T.spiezzo pool
SNX29	92017	1738	3354	3012	T.spiezzo pool
ITGA10	8515	562	307	322	T.spiezzo pool
TMEM120B	144404	465	2289	919	T.spiezzo pool
HTR3C	170572	586	962	1410	T.spiezzo pool
LMBRD1	55788	299	482	741	T.spiezzo pool
CLCA4	22802	64	152	450	T.spiezzo pool
PCDHB5	26167	892	641	1171	T.spiezzo pool
IGDCC3	9543	609	1231	349	T.spiezzo pool
SEMA4C	54910	1076	1381	334	T.spiezzo pool
NFASC	23114	217	889	906	T.spiezzo pool
LRRC37A3	374819	243	339	227	T.spiezzo pool
LRRC3B	116135	25	217	738	T.spiezzo pool
FAM151A	338094	397	2631	1876	T.spiezzo pool
CBARP	255057	258	1321	1184	T.spiezzo pool
MZT2B	80097	1662	2816	2120	T.spiezzo pool
HCN4	10021	128	128	292	T.spiezzo pool
GDPD5	81544	5521	914	809	T.spiezzo pool
ATP1B4	23439	167	730	685	T.spiezzo pool
KCNJ16	3773	219	192	937	T.spiezzo pool
SLC4A8	9498	466	917	1628	T.spiezzo pool
TACSTD2	4070	2875	2147	986	T.spiezzo pool
TSPAN7	7102	587	4100	1646	T.spiezzo pool
TCTA	6988	209	547	194	T.spiezzo pool
DCHS1	8642	597	1428	682	T.spiezzo pool
ST3GAL2	6483	602	1808	1286	T.spiezzo pool
TMEM47	83604	421	816	204	T.spiezzo pool
QSOX2	169714	3108	2245	2650	T.spiezzo pool
ATPSCKMT	134145	1802	2059	978	T.spiezzo pool
LRRC4	64101	1977	2868	3044	T.spiezzo pool
SLC2A1	6513	1701	4537	3658	T.spiezzo pool
SLC9A2	6549	107	1	202	T.spiezzo pool
WBP1L	54838	1049	1728	2279	T.spiezzo pool
MOSPD1	56180	491	1967	3373	T.spiezzo pool
KIR2DL3	3804	3082	6611	3078	T.spiezzo pool
TMEM139	135932	2065	2157	1975	T.spiezzo pool
KCND1	3750	400	1495	68	T.spiezzo pool
VANGL2	57216	108	1773	1050	T.spiezzo pool
C9orf92	100129385	649	1167	1115	T.spiezzo pool
EMCN	51705	753	400	316	T.spiezzo pool
TMEM35A	59353	1782	2590	2751	T.spiezzo pool
TMEM229B	161145	63	130	1042	T.spiezzo pool
PLXDC2	84898	206	268	1335	T.spiezzo pool
FLRT1	23769	371	413	1247	T.spiezzo pool
SHISA3	152573	1439	1535	1852	T.spiezzo pool
SLC6A11	6538	1206	1559	1480	T.spiezzo pool
VSIG4	11326	66	137	130	T.spiezzo pool
ZPLD1	131368	34	437	250	T.spiezzo pool
CFAP47	286464	3096	1020	2270	T.spiezzo pool
KLRK1	22914	1053	2156	3212	T.spiezzo pool
TPCN1	53373	2507	4255	2338	T.spiezzo pool
CLDN19	149461	419	344	443	T.spiezzo pool
ANO8	57719	137	1083	882	T.spiezzo pool
DGCR2	9993	563	1747	1006	T.spiezzo pool
NIPA1	123606	862	1130	1079	T.spiezzo pool
GIMAP2	26157	1078	2042	1214	T.spiezzo pool
CDH19	28513	2314	2940	2263	T.spiezzo pool
SPRY4	81848	4583	6275	5364	T.spiezzo pool
CD164L2	388611	871	1432	697	T.spiezzo pool
TM6SF1	53346	681	632	1063	T.spiezzo pool
KCNE5	23630	3910	7865	7051	T.spiezzo pool
ENG	2022	328	1627	734	T.spiezzo pool
LAMP5	24141	593	883	1461	T.spiezzo pool
VMA21	203547	1523	2312	3059	T.spiezzo pool
LHFPL2	10184	397	589	1502	T.spiezzo pool
CCDC141	285025	30	29	125	T.spiezzo pool
ATP4B	496	5	318	441	T.spiezzo pool
LEMD1	93273	59	132	186	T.spiezzo pool
CD79B	974	274	1171	1879	T.spiezzo pool
RAET1E	135250	595	968	2178	T.spiezzo pool
SLAMF8	56833	2185	1572	1484	T.spiezzo pool
DSC2	1824	514	1513	1671	T.spiezzo pool
KCNA6	3742	270	491	423	T.spiezzo pool
DLGAP1	9229	680	1927	1053	T.spiezzo pool
NCEH1	57552	893	1773	1478	T.spiezzo pool
EMD	2010	1300	2173	1194	T.spiezzo pool
BAMBI	25805	101	526	813	T.spiezzo pool
CCDC50	152137	219	1010	979	T.spiezzo pool
SCN8A	6334	1870	2023	2295	T.spiezzo pool
PLVAP	83483	1835	3385	1436	T.spiezzo pool
MFSD9	84804	147	1640	1623	T.spiezzo pool
TMEM67	91147	951	2063	3621	T.spiezzo pool
ARMCX4	100131755	1672	2000	1579	T.spiezzo pool
TMEM82	388595	615	588	317	T.spiezzo pool
TLCD1	116238	144	495	187	T.spiezzo pool
CEACAM18	729767	1096	818	1391	T.spiezzo pool
P2RX3	5024	531	284	82	T.spiezzo pool
AQP8	343	1549	3175	2965	T.spiezzo pool
XKR3	150165	19	323	231	T.spiezzo pool
ENTPD2	954	175	282	278	T.spiezzo pool
SLN	6588	879	2099	3012	T.spiezzo pool
CD1C	911	603	1246	1125	T.spiezzo pool
RTP2	344892	4767	4832	3480	T.spiezzo pool
SLC5A11	115584	1220	2213	2221	T.spiezzo pool
MS4A3	932	1799	4420	2981	T.spiezzo pool
ICOS	29851	310	324	578	T.spiezzo pool
CLEC12A	160364	643	728	937	T.spiezzo pool
ZACN	353174	240	701	581	T.spiezzo pool
SLC15A1	6564	980	655	1190	T.spiezzo pool
ITGAX	3687	1071	2781	2914	T.spiezzo pool
MGAT5B	146664	1434	605	1236	T.spiezzo pool
CLDN7	1366	1222	2078	3166	T.spiezzo pool
ITGB7	3695	1348	2345	607	T.spiezzo pool
CLSTN1	22883	499	1259	440	T.spiezzo pool
SLC2A14	144195	1082	484	737	T.spiezzo pool
SLC4A4	8671	1078	536	807	T.spiezzo pool
GASK1B	51313	8282	9229	6813	T.spiezzo pool
EVA1C	59271	214	1415	2283	T.spiezzo pool
TMEM199	147007	386	16	674	T.spiezzo pool
ATP2C2	9914	1378	1625	1129	T.spiezzo pool
ARMCX3	51566	824	2918	3804	T.spiezzo pool
NLGN2	57555	577	852	1851	T.spiezzo pool
KCNS1	3787	1723	2095	3399	T.spiezzo pool
PANX2	56666	1226	2825	3006	T.spiezzo pool
TMEM140	55281	1081	2028	2181	T.spiezzo pool
TMEM225	338661	2902	2683	3045	T.spiezzo pool
GJB6	10804	5726	4496	7105	T.spiezzo pool
POTEH	23784	208	19	75	T.spiezzo pool
FAM155A	728215	681	1174	1841	T.spiezzo pool
SERF1A	8293	602	968	856	T.spiezzo pool
TPCN2	219931	1873	3558	2885	T.spiezzo pool
PHETA1	144717	3478	4841	5645	T.spiezzo pool
SUSD1	64420	218	871	586	T.spiezzo pool
TRDN	10345	1155	3449	1439	T.spiezzo pool
ALKBH5	54890	3866	4371	839	T.spiezzo pool
MCTP2	55784	981	2396	1868	T.spiezzo pool
PKD1L1	168507	702	2712	2847	T.spiezzo pool
ESYT2	57488	850	2440	2021	T.spiezzo pool
DPY19L3	147991	321	2995	1692	T.spiezzo pool
SEL1L3	23231	139	621	19	T.spiezzo pool
CASD1	64921	1697	1131	1991	T.spiezzo pool
EVC2	132884	716	1895	966	T.spiezzo pool
ZDHHC5	25921	183	273	706	T.spiezzo pool
GRAMD1A	57655	756	4210	1566	T.spiezzo pool
KCNG4	93107	622	1701	2031	T.spiezzo pool
MS4A10	341116	1560	1665	2710	T.spiezzo pool
TMC4	147798	1567	4602	2770	T.spiezzo pool
TM4SF19	116211	2167	3974	2474	T.spiezzo pool
SLC52A2	79581	450	1279	1204	T.spiezzo pool
LARGE1	9215	74	676	578	T.spiezzo pool
GPR137C	283554	969	2489	2621	T.spiezzo pool
SLC6A18	348932	2778	3757	4638	T.spiezzo pool
IFNLR1	163702	328	1698	620	T.spiezzo pool
TPBG	7162	1127	2219	1246	T.spiezzo pool
TRIQK	286144	1298	4954	1882	T.spiezzo pool
LRRN2	10446	2801	2981	3252	T.spiezzo pool
POM121C	100101267	133	262	552	T.spiezzo pool
NETO1	81832	2357	4532	3890	T.spiezzo pool
CMTM1	113540	1883	2803	1273	T.spiezzo pool
CLEC14A	161198	991	2867	915	T.spiezzo pool
GYPE	2996	1805	2461	1925	T.spiezzo pool
SPEM2	201243	248	982	710	T.spiezzo pool
CLCN4	1183	2738	5430	3074	T.spiezzo pool
UNC5A	90249	976	644	1746	T.spiezzo pool
TRPM1	4308	547	2005	2944	T.spiezzo pool
CLCN6	1185	301	1154	648	T.spiezzo pool
JAML	120425	2692	3280	4494	T.spiezzo pool
TMEM177	80775	556	1663	1083	T.spiezzo pool
FAM209B	388799	361	747	308	T.spiezzo pool
CFAP65	255101	533	1228	1424	T.spiezzo pool
IL23R	149233	1143	1670	1895	T.spiezzo pool
FNDC4	64838	2652	3679	2254	T.spiezzo pool
PLAAT2	54979	503	522	1569	T.spiezzo pool
OTULINL	54491	1560	3065	2519	T.spiezzo pool
TSPAN16	26526	675	661	1559	T.spiezzo pool
TMEM273	170371	1023	1389	983	T.spiezzo pool
SLC9B1	150159	224	706	704	T.spiezzo pool
ZDHHC13	54503	255	161	28	T.spiezzo pool
LEMD3	23592	368	1490	748	T.spiezzo pool
GJB5	2709	82	623	299	T.spiezzo pool
NCR3	259197	524	1200	652	T.spiezzo pool
CRELD1	78987	1862	4049	3028	T.spiezzo pool
TMEM86B	255043	328	557	760	T.spiezzo pool
WDR83OS	51398	783	1244	514	T.spiezzo pool
TMEM221	100130519	409	540	516	T.spiezzo pool
SLC22A10	387775	323	334	1255	T.spiezzo pool
ZFYVE27	118813	1150	1908	2082	T.spiezzo pool
PRRT4	401399	529	483	1617	T.spiezzo pool
SLC66A3	130814	2833	1485	994	T.spiezzo pool
TREM2	54209	949	2321	1486	T.spiezzo pool
TCTN3	26123	2436	3868	3369	T.spiezzo pool
C1orf61	10485	179	1087	927	T.spiezzo pool
CMTM8	152189	2834	4368	1742	T.spiezzo pool
BTN2A2	10385	2453	3305	3121	T.spiezzo pool
CATSPERB	79820	571	1330	2523	T.spiezzo pool
CLMN	79789	1827	2067	1168	T.spiezzo pool
TMEM210	100505993	1941	2126	1581	T.spiezzo pool
TMEM161B	153396	536	1046	1482	T.spiezzo pool
SLC38A8	146167	1090	1541	830	T.spiezzo pool
LY6G6D	58530	1518	73	533	T.spiezzo pool
SETD5	55209	71	528	460	T.spiezzo pool
[truncated: 16,468 more rows]

## Sheet: T.spiezzo pool_Log2_FC
Table showing total read counts (sgRNA level), calculated fold changes (FC) and genes enriched in the overrepresentation analysis (ORA) from the pooled CRISPR screen using the T.spiezzo library.
gene_symbol	gene_id	logFC	screen	comparison
36951	64757	-0.871766	T.spiezzo pool	high GFP vs low GFP
37316	54996	1.39155	T.spiezzo pool	high GFP vs low GFP
A1BG	1	-0.0415393	T.spiezzo pool	high GFP vs low GFP
A1CF	29974	1.32257	T.spiezzo pool	high GFP vs low GFP
A2M	2	1.28305	T.spiezzo pool	high GFP vs low GFP
A2ML1	144568	0.0231851	T.spiezzo pool	high GFP vs low GFP
A3GALT2	127550	1.1235	T.spiezzo pool	high GFP vs low GFP
A4GALT	53947	0.675844	T.spiezzo pool	high GFP vs low GFP
A4GNT	51146	-0.435084	T.spiezzo pool	high GFP vs low GFP
AAAS	8086	1.55923	T.spiezzo pool	high GFP vs low GFP
AACS	65985	-0.105135	T.spiezzo pool	high GFP vs low GFP
AADAC	13	0.597409	T.spiezzo pool	high GFP vs low GFP
AADACL2	344752	-0.205154	T.spiezzo pool	high GFP vs low GFP
AADACL3	126767	-0.513866	T.spiezzo pool	high GFP vs low GFP
AADACL4	343066	-0.0703211	T.spiezzo pool	high GFP vs low GFP
AADAT	51166	-1.2845	T.spiezzo pool	high GFP vs low GFP
AAGAB	79719	1.85043	T.spiezzo pool	high GFP vs low GFP
AAK1	22848	0.287341	T.spiezzo pool	high GFP vs low GFP
AAMDC	28971	0.110843	T.spiezzo pool	high GFP vs low GFP
AANAT	15	-0.671992	T.spiezzo pool	high GFP vs low GFP
AAR2	25980	0.930906	T.spiezzo pool	high GFP vs low GFP
AARD	441376	1.15299	T.spiezzo pool	high GFP vs low GFP
AARS2	57505	-1.09026	T.spiezzo pool	high GFP vs low GFP
AARSD1	80755	-0.257361	T.spiezzo pool	high GFP vs low GFP
AASDH	132949	0.464896	T.spiezzo pool	high GFP vs low GFP
AASDHPPT	60496	1.87308	T.spiezzo pool	high GFP vs low GFP
AASS	10157	-2.28688	T.spiezzo pool	high GFP vs low GFP
AATK	9625	0.231004	T.spiezzo pool	high GFP vs low GFP
ABAT	18	-0.648668	T.spiezzo pool	high GFP vs low GFP
ABCA1	19	-0.147615	T.spiezzo pool	high GFP vs low GFP
ABCA10	10349	-2.38349	T.spiezzo pool	high GFP vs low GFP
ABCA12	26154	0.111226	T.spiezzo pool	high GFP vs low GFP
ABCA13	154664	-2.90038	T.spiezzo pool	high GFP vs low GFP
ABCA2	20	1.27564	T.spiezzo pool	high GFP vs low GFP
ABCA3	21	0.822442	T.spiezzo pool	high GFP vs low GFP
ABCA4	24	-0.224742	T.spiezzo pool	high GFP vs low GFP
ABCA5	23461	-0.714175	T.spiezzo pool	high GFP vs low GFP
ABCA6	23460	0.326627	T.spiezzo pool	high GFP vs low GFP
ABCA7	10347	-0.111079	T.spiezzo pool	high GFP vs low GFP
ABCA8	10351	-1.29143	T.spiezzo pool	high GFP vs low GFP
ABCA9	10350	0.495807	T.spiezzo pool	high GFP vs low GFP
ABCB1	5243	-2.07401	T.spiezzo pool	high GFP vs low GFP
ABCB10	23456	-0.416241	T.spiezzo pool	high GFP vs low GFP
ABCB11	8647	-0.234692	T.spiezzo pool	high GFP vs low GFP
ABCB4	5244	-0.196405	T.spiezzo pool	high GFP vs low GFP
ABCB5	340273	-0.430397	T.spiezzo pool	high GFP vs low GFP
ABCB6	10058	-0.547653	T.spiezzo pool	high GFP vs low GFP
ABCB7	22	5.12793	T.spiezzo pool	high GFP vs low GFP
ABCB8	11194	0.0879129	T.spiezzo pool	high GFP vs low GFP
ABCB9	23457	-0.458124	T.spiezzo pool	high GFP vs low GFP
ABCC1	4363	1.01979	T.spiezzo pool	high GFP vs low GFP
ABCC10	89845	-1.27442	T.spiezzo pool	high GFP vs low GFP
ABCC11	85320	0.438122	T.spiezzo pool	high GFP vs low GFP
ABCC12	94160	-0.427539	T.spiezzo pool	high GFP vs low GFP
ABCC2	1244	0.439552	T.spiezzo pool	high GFP vs low GFP
ABCC3	8714	2.03502	T.spiezzo pool	high GFP vs low GFP
ABCC4	10257	0.292635	T.spiezzo pool	high GFP vs low GFP
ABCC5	10057	-1.00412	T.spiezzo pool	high GFP vs low GFP
ABCC6	368	0.8301	T.spiezzo pool	high GFP vs low GFP
ABCC8	6833	0.36858	T.spiezzo pool	high GFP vs low GFP
ABCC9	10060	-0.0853574	T.spiezzo pool	high GFP vs low GFP
ABCD1	215	-0.188641	T.spiezzo pool	high GFP vs low GFP
ABCD2	225	0.802667	T.spiezzo pool	high GFP vs low GFP
ABCD3	5825	0.400653	T.spiezzo pool	high GFP vs low GFP
ABCD4	5826	-1.40855	T.spiezzo pool	high GFP vs low GFP
ABCF1	23	-0.215988	T.spiezzo pool	high GFP vs low GFP
ABCF2	10061	0.0242585	T.spiezzo pool	high GFP vs low GFP
ABCF3	55324	-0.781769	T.spiezzo pool	high GFP vs low GFP
ABCG1	9619	-0.905998	T.spiezzo pool	high GFP vs low GFP
ABCG2	9429	-0.311641	T.spiezzo pool	high GFP vs low GFP
ABCG4	64137	-0.00488726	T.spiezzo pool	high GFP vs low GFP
ABCG5	64240	0.960321	T.spiezzo pool	high GFP vs low GFP
ABCG8	64241	-0.102717	T.spiezzo pool	high GFP vs low GFP
ABHD1	84696	0.376881	T.spiezzo pool	high GFP vs low GFP
ABHD10	55347	1.17664	T.spiezzo pool	high GFP vs low GFP
ABHD11	83451	0.986867	T.spiezzo pool	high GFP vs low GFP
ABHD12	26090	0.444384	T.spiezzo pool	high GFP vs low GFP
ABHD12B	145447	-0.607115	T.spiezzo pool	high GFP vs low GFP
ABHD13	84945	-0.792933	T.spiezzo pool	high GFP vs low GFP
ABHD14A	25864	0.00650908	T.spiezzo pool	high GFP vs low GFP
ABHD14A-ACY1	100526760	-0.242092	T.spiezzo pool	high GFP vs low GFP
ABHD14B	84836	-0.397842	T.spiezzo pool	high GFP vs low GFP
ABHD15	116236	-0.400147	T.spiezzo pool	high GFP vs low GFP
ABHD16A	7920	-1.68355	T.spiezzo pool	high GFP vs low GFP
ABHD16B	140701	1.30147	T.spiezzo pool	high GFP vs low GFP
ABHD17A	81926	0.0721197	T.spiezzo pool	high GFP vs low GFP
ABHD17B	51104	2.11885	T.spiezzo pool	high GFP vs low GFP
ABHD17C	58489	0.644523	T.spiezzo pool	high GFP vs low GFP
ABHD18	80167	0.266949	T.spiezzo pool	high GFP vs low GFP
ABHD2	11057	0.0921959	T.spiezzo pool	high GFP vs low GFP
ABHD3	171586	0.0441959	T.spiezzo pool	high GFP vs low GFP
ABHD4	63874	0.383573	T.spiezzo pool	high GFP vs low GFP
ABHD5	51099	-0.653708	T.spiezzo pool	high GFP vs low GFP
ABHD6	57406	0.562513	T.spiezzo pool	high GFP vs low GFP
ABHD8	79575	-0.247122	T.spiezzo pool	high GFP vs low GFP
ABI1	10006	0.589962	T.spiezzo pool	high GFP vs low GFP
ABI2	10152	-0.539811	T.spiezzo pool	high GFP vs low GFP
ABI3	51225	-1.01448	T.spiezzo pool	high GFP vs low GFP
ABI3BP	25890	-0.494552	T.spiezzo pool	high GFP vs low GFP
ABITRAM	54942	0.0450824	T.spiezzo pool	high GFP vs low GFP
ABL1	25	0.801133	T.spiezzo pool	high GFP vs low GFP
ABL2	27	1.23619	T.spiezzo pool	high GFP vs low GFP
ABLIM1	3983	3.14943	T.spiezzo pool	high GFP vs low GFP
ABLIM2	84448	-1.61115	T.spiezzo pool	high GFP vs low GFP
ABLIM3	22885	0.0261318	T.spiezzo pool	high GFP vs low GFP
ABO	28	-0.264659	T.spiezzo pool	high GFP vs low GFP
ABR	29	-0.31683	T.spiezzo pool	high GFP vs low GFP
ABRA	137735	-0.0864182	T.spiezzo pool	high GFP vs low GFP
ABRACL	58527	0.408204	T.spiezzo pool	high GFP vs low GFP
ABRAXAS1	84142	-1.08407	T.spiezzo pool	high GFP vs low GFP
ABRAXAS2	23172	0.141266	T.spiezzo pool	high GFP vs low GFP
ABTB1	80325	0.186645	T.spiezzo pool	high GFP vs low GFP
ABTB2	25841	-0.487562	T.spiezzo pool	high GFP vs low GFP
ACAA1	30	-0.541296	T.spiezzo pool	high GFP vs low GFP
ACAA2	10449	1.64429	T.spiezzo pool	high GFP vs low GFP
ACACA	31	0.762114	T.spiezzo pool	high GFP vs low GFP
ACACB	32	0.147083	T.spiezzo pool	high GFP vs low GFP
ACAD10	80724	0.830425	T.spiezzo pool	high GFP vs low GFP
ACAD11	84129	0.236809	T.spiezzo pool	high GFP vs low GFP
ACAD8	27034	-0.496651	T.spiezzo pool	high GFP vs low GFP
ACAD9	28976	0.118072	T.spiezzo pool	high GFP vs low GFP
ACADL	33	-0.343452	T.spiezzo pool	high GFP vs low GFP
ACADM	34	-0.640779	T.spiezzo pool	high GFP vs low GFP
ACADS	35	1.63979	T.spiezzo pool	high GFP vs low GFP
ACADSB	36	0.760072	T.spiezzo pool	high GFP vs low GFP
ACADVL	37	1.85415	T.spiezzo pool	high GFP vs low GFP
ACAN	176	-0.187491	T.spiezzo pool	high GFP vs low GFP
ACAP1	9744	0.605128	T.spiezzo pool	high GFP vs low GFP
ACAP2	23527	-0.196919	T.spiezzo pool	high GFP vs low GFP
ACAP3	116983	0.596198	T.spiezzo pool	high GFP vs low GFP
ACAT1	38	0.34036	T.spiezzo pool	high GFP vs low GFP
ACAT2	39	0.333557	T.spiezzo pool	high GFP vs low GFP
ACBD3	64746	-0.0146745	T.spiezzo pool	high GFP vs low GFP
ACBD4	79777	1.28623	T.spiezzo pool	high GFP vs low GFP
ACBD5	91452	0.198262	T.spiezzo pool	high GFP vs low GFP
ACBD6	84320	0.770206	T.spiezzo pool	high GFP vs low GFP
ACBD7	414149	0.493877	T.spiezzo pool	high GFP vs low GFP
ACCS	84680	-1.22133	T.spiezzo pool	high GFP vs low GFP
ACCSL	390110	-0.162389	T.spiezzo pool	high GFP vs low GFP
ACD	65057	-0.989783	T.spiezzo pool	high GFP vs low GFP
ACE	1636	-1.08193	T.spiezzo pool	high GFP vs low GFP
ACE2	59272	0.384199	T.spiezzo pool	high GFP vs low GFP
ACER1	125981	0.797371	T.spiezzo pool	high GFP vs low GFP
ACER2	340485	1.25297	T.spiezzo pool	high GFP vs low GFP
ACER3	55331	-2.14099	T.spiezzo pool	high GFP vs low GFP
ACHE	43	-1.4893	T.spiezzo pool	high GFP vs low GFP
ACIN1	22985	0.234306	T.spiezzo pool	high GFP vs low GFP
ACKR1	2532	1.65658	T.spiezzo pool	high GFP vs low GFP
ACKR2	1238	0.462367	T.spiezzo pool	high GFP vs low GFP
ACKR3	57007	1.44033	T.spiezzo pool	high GFP vs low GFP
ACKR4	51554	-0.356028	T.spiezzo pool	high GFP vs low GFP
ACLY	47	0.342219	T.spiezzo pool	high GFP vs low GFP
ACMSD	130013	-1.25591	T.spiezzo pool	high GFP vs low GFP
ACO1	48	0.399766	T.spiezzo pool	high GFP vs low GFP
ACO2	50	2.26022	T.spiezzo pool	high GFP vs low GFP
ACOD1	730249	-0.883267	T.spiezzo pool	high GFP vs low GFP
ACOT1	641371	-0.621412	T.spiezzo pool	high GFP vs low GFP
ACOT11	26027	0.36606	T.spiezzo pool	high GFP vs low GFP
ACOT12	134526	1.04027	T.spiezzo pool	high GFP vs low GFP
ACOT13	55856	-1.79808	T.spiezzo pool	high GFP vs low GFP
ACOT2	10965	-0.526614	T.spiezzo pool	high GFP vs low GFP
ACOT4	122970	-0.691451	T.spiezzo pool	high GFP vs low GFP
ACOT6	641372	0.96551	T.spiezzo pool	high GFP vs low GFP
ACOT7	11332	-0.829645	T.spiezzo pool	high GFP vs low GFP
ACOT8	10005	-0.269437	T.spiezzo pool	high GFP vs low GFP
ACOT9	23597	1.20678	T.spiezzo pool	high GFP vs low GFP
ACOX1	51	0.177436	T.spiezzo pool	high GFP vs low GFP
ACOX2	8309	-0.201676	T.spiezzo pool	high GFP vs low GFP
ACOX3	8310	-0.407223	T.spiezzo pool	high GFP vs low GFP
ACOXL	55289	0.365217	T.spiezzo pool	high GFP vs low GFP
ACP1	52	-0.192412	T.spiezzo pool	high GFP vs low GFP
ACP2	53	0.585953	T.spiezzo pool	high GFP vs low GFP
ACP4	93650	-0.268716	T.spiezzo pool	high GFP vs low GFP
ACP5	54	0.554906	T.spiezzo pool	high GFP vs low GFP
ACP6	51205	0.918815	T.spiezzo pool	high GFP vs low GFP
ACP7	390928	-2.07465	T.spiezzo pool	high GFP vs low GFP
ACPP	55	-0.87951	T.spiezzo pool	high GFP vs low GFP
ACR	49	0.804467	T.spiezzo pool	high GFP vs low GFP
ACRBP	84519	-0.112458	T.spiezzo pool	high GFP vs low GFP
ACRV1	56	0.553254	T.spiezzo pool	high GFP vs low GFP
ACSBG1	23205	0.471296	T.spiezzo pool	high GFP vs low GFP
ACSBG2	81616	0.394415	T.spiezzo pool	high GFP vs low GFP
ACSF2	80221	-0.86101	T.spiezzo pool	high GFP vs low GFP
ACSF3	197322	0.537739	T.spiezzo pool	high GFP vs low GFP
ACSL1	2180	-0.0655846	T.spiezzo pool	high GFP vs low GFP
ACSL3	2181	-0.916238	T.spiezzo pool	high GFP vs low GFP
ACSL4	2182	0.354565	T.spiezzo pool	high GFP vs low GFP
ACSL5	51703	0.0386307	T.spiezzo pool	high GFP vs low GFP
ACSL6	23305	0.345318	T.spiezzo pool	high GFP vs low GFP
ACSM1	116285	-0.424062	T.spiezzo pool	high GFP vs low GFP
ACSM2A	123876	-0.0492481	T.spiezzo pool	high GFP vs low GFP
ACSM2B	348158	-0.155599	T.spiezzo pool	high GFP vs low GFP
ACSM3	6296	0.0244055	T.spiezzo pool	high GFP vs low GFP
ACSM4	341392	0.749741	T.spiezzo pool	high GFP vs low GFP
ACSM5	54988	0.130126	T.spiezzo pool	high GFP vs low GFP
ACSM6	142827	0.819177	T.spiezzo pool	high GFP vs low GFP
ACSS1	84532	0.922705	T.spiezzo pool	high GFP vs low GFP
ACSS2	55902	-0.678065	T.spiezzo pool	high GFP vs low GFP
ACSS3	79611	-1.67074	T.spiezzo pool	high GFP vs low GFP
ACTA1	58	-1.54263	T.spiezzo pool	high GFP vs low GFP
ACTA2	59	0.170758	T.spiezzo pool	high GFP vs low GFP
ACTB	60	0.0250679	T.spiezzo pool	high GFP vs low GFP
ACTBL2	345651	-0.391825	T.spiezzo pool	high GFP vs low GFP
ACTC1	70	0.356942	T.spiezzo pool	high GFP vs low GFP
ACTG1	71	0.209967	T.spiezzo pool	high GFP vs low GFP
ACTG2	72	0.186728	T.spiezzo pool	high GFP vs low GFP
ACTL10	170487	0.510612	T.spiezzo pool	high GFP vs low GFP
ACTL6B	51412	0.771667	T.spiezzo pool	high GFP vs low GFP
ACTL7A	10881	-0.0457186	T.spiezzo pool	high GFP vs low GFP
ACTL7B	10880	1.1397	T.spiezzo pool	high GFP vs low GFP
ACTL8	81569	-0.114736	T.spiezzo pool	high GFP vs low GFP
ACTL9	284382	-0.57023	T.spiezzo pool	high GFP vs low GFP
ACTN1	87	-0.968286	T.spiezzo pool	high GFP vs low GFP
ACTN2	88	0.335156	T.spiezzo pool	high GFP vs low GFP
ACTN3	89	0.0578621	T.spiezzo pool	high GFP vs low GFP
ACTN4	81	-0.176716	T.spiezzo pool	high GFP vs low GFP
ACTR1B	10120	1.26325	T.spiezzo pool	high GFP vs low GFP
ACTR3B	57180	-4.01381	T.spiezzo pool	high GFP vs low GFP
ACTR3C	653857	-0.145038	T.spiezzo pool	high GFP vs low GFP
ACTR5	79913	0.603725	T.spiezzo pool	high GFP vs low GFP
ACTR6	64431	-1.8434	T.spiezzo pool	high GFP vs low GFP
ACTR8	93973	-4.03664	T.spiezzo pool	high GFP vs low GFP
ACTRT1	139741	1.07114	T.spiezzo pool	high GFP vs low GFP
ACTRT2	140625	1.09705	T.spiezzo pool	high GFP vs low GFP
ACTRT3	84517	-1.16983	T.spiezzo pool	high GFP vs low GFP
ACVR1	90	-0.0779694	T.spiezzo pool	high GFP vs low GFP
ACVR1B	91	0.691748	T.spiezzo pool	high GFP vs low GFP
ACVR1C	130399	-0.514423	T.spiezzo pool	high GFP vs low GFP
ACVR2A	92	0.428854	T.spiezzo pool	high GFP vs low GFP
ACVR2B	93	0.115395	T.spiezzo pool	high GFP vs low GFP
ACVRL1	94	0.145275	T.spiezzo pool	high GFP vs low GFP
ACY1	95	-0.344354	T.spiezzo pool	high GFP vs low GFP
ACY3	91703	-0.885537	T.spiezzo pool	high GFP vs low GFP
ACYP1	97	1.13536	T.spiezzo pool	high GFP vs low GFP
ACYP2	98	0.543732	T.spiezzo pool	high GFP vs low GFP
ADA	100	-0.562777	T.spiezzo pool	high GFP vs low GFP
ADA2	51816	-0.53503	T.spiezzo pool	high GFP vs low GFP
ADAD1	132612	-1.44603	T.spiezzo pool	high GFP vs low GFP
ADAD2	161931	-1.14381	T.spiezzo pool	high GFP vs low GFP
ADAL	161823	-1.4715	T.spiezzo pool	high GFP vs low GFP
ADAM10	102	-0.792196	T.spiezzo pool	high GFP vs low GFP
ADAM11	4185	-0.770572	T.spiezzo pool	high GFP vs low GFP
ADAM12	8038	-0.361587	T.spiezzo pool	high GFP vs low GFP
ADAM15	8751	0.0520466	T.spiezzo pool	high GFP vs low GFP
ADAM17	6868	-0.917017	T.spiezzo pool	high GFP vs low GFP
ADAM18	8749	0.113483	T.spiezzo pool	high GFP vs low GFP
ADAM19	8728	-0.83419	T.spiezzo pool	high GFP vs low GFP
ADAM2	2515	-0.626327	T.spiezzo pool	high GFP vs low GFP
ADAM20	8748	0.232008	T.spiezzo pool	high GFP vs low GFP
ADAM21	8747	-0.0791367	T.spiezzo pool	high GFP vs low GFP
ADAM22	53616	1.07666	T.spiezzo pool	high GFP vs low GFP
ADAM23	8745	-0.736532	T.spiezzo pool	high GFP vs low GFP
ADAM28	10863	0.298161	T.spiezzo pool	high GFP vs low GFP
ADAM29	11086	0.000412511	T.spiezzo pool	high GFP vs low GFP
ADAM30	11085	-0.353577	T.spiezzo pool	high GFP vs low GFP
ADAM32	203102	-0.978423	T.spiezzo pool	high GFP vs low GFP
ADAM33	80332	-0.3168	T.spiezzo pool	high GFP vs low GFP
ADAM7	8756	-1.31828	T.spiezzo pool	high GFP vs low GFP
ADAM8	101	1.02485	T.spiezzo pool	high GFP vs low GFP
ADAM9	8754	0.340708	T.spiezzo pool	high GFP vs low GFP
ADAMDEC1	27299	1.39337	T.spiezzo pool	high GFP vs low GFP
ADAMTS1	9510	-0.354135	T.spiezzo pool	high GFP vs low GFP
ADAMTS10	81794	0.558024	T.spiezzo pool	high GFP vs low GFP
ADAMTS12	81792	0.0106021	T.spiezzo pool	high GFP vs low GFP
ADAMTS13	11093	-0.502035	T.spiezzo pool	high GFP vs low GFP
ADAMTS14	140766	-0.567593	T.spiezzo pool	high GFP vs low GFP
ADAMTS15	170689	0.721301	T.spiezzo pool	high GFP vs low GFP
ADAMTS16	170690	0.358623	T.spiezzo pool	high GFP vs low GFP
ADAMTS17	170691	-2.28592	T.spiezzo pool	high GFP vs low GFP
ADAMTS18	170692	0.380667	T.spiezzo pool	high GFP vs low GFP
ADAMTS19	171019	-0.584165	T.spiezzo pool	high GFP vs low GFP
ADAMTS2	9509	0.480578	T.spiezzo pool	high GFP vs low GFP
ADAMTS20	80070	0.359719	T.spiezzo pool	high GFP vs low GFP
ADAMTS3	9508	0.455388	T.spiezzo pool	high GFP vs low GFP
ADAMTS4	9507	0.450796	T.spiezzo pool	high GFP vs low GFP
ADAMTS5	11096	0.0259013	T.spiezzo pool	high GFP vs low GFP
ADAMTS6	11174	0.431411	T.spiezzo pool	high GFP vs low GFP
ADAMTS7	11173	1.1783	T.spiezzo pool	high GFP vs low GFP
ADAMTS8	11095	-1.21666	T.spiezzo pool	high GFP vs low GFP
ADAMTS9	56999	-0.741569	T.spiezzo pool	high GFP vs low GFP
ADAMTSL1	92949	0.725288	T.spiezzo pool	high GFP vs low GFP
ADAMTSL2	9719	0.289883	T.spiezzo pool	high GFP vs low GFP
ADAMTSL3	57188	0.18886	T.spiezzo pool	high GFP vs low GFP
ADAMTSL4	54507	0.58549	T.spiezzo pool	high GFP vs low GFP
ADAMTSL5	339366	0.0228757	T.spiezzo pool	high GFP vs low GFP
ADAP1	11033	-0.455017	T.spiezzo pool	high GFP vs low GFP
ADAP2	55803	0.254195	T.spiezzo pool	high GFP vs low GFP
ADAR	103	0.495406	T.spiezzo pool	high GFP vs low GFP
ADARB1	104	-1.67892	T.spiezzo pool	high GFP vs low GFP
ADARB2	105	-0.187414	T.spiezzo pool	high GFP vs low GFP
ADAT1	23536	0.568435	T.spiezzo pool	high GFP vs low GFP
ADAT2	134637	1.1641	T.spiezzo pool	high GFP vs low GFP
ADAT3	113179	-0.204772	T.spiezzo pool	high GFP vs low GFP
ADCK1	57143	0.507149	T.spiezzo pool	high GFP vs low GFP
ADCK2	90956	1.39155	T.spiezzo pool	high GFP vs low GFP
ADCK5	203054	-0.581094	T.spiezzo pool	high GFP vs low GFP
ADCY1	107	-0.784661	T.spiezzo pool	high GFP vs low GFP
ADCY10	55811	-3.44279	T.spiezzo pool	high GFP vs low GFP
ADCY2	108	-0.377781	T.spiezzo pool	high GFP vs low GFP
ADCY3	109	0.228072	T.spiezzo pool	high GFP vs low GFP
ADCY4	196883	-1.56197	T.spiezzo pool	high GFP vs low GFP
ADCY5	111	-0.125748	T.spiezzo pool	high GFP vs low GFP
ADCY6	112	0.180097	T.spiezzo pool	high GFP vs low GFP
ADCY7	113	0.571449	T.spiezzo pool	high GFP vs low GFP
ADCY8	114	0.154424	T.spiezzo pool	high GFP vs low GFP
ADCY9	115	0.563287	T.spiezzo pool	high GFP vs low GFP
ADCYAP1	116	-1.64751	T.spiezzo pool	high GFP vs low GFP
ADCYAP1R1	117	-0.967963	T.spiezzo pool	high GFP vs low GFP
ADD1	118	0.0666742	T.spiezzo pool	high GFP vs low GFP
ADD2	119	-0.00728373	T.spiezzo pool	high GFP vs low GFP
ADD3	120	0.216681	T.spiezzo pool	high GFP vs low GFP
ADGB	79747	-0.568105	T.spiezzo pool	high GFP vs low GFP
ADGRA1	84435	0.436955	T.spiezzo pool	high GFP vs low GFP
ADGRA2	25960	0.221399	T.spiezzo pool	high GFP vs low GFP
ADGRA3	166647	0.177837	T.spiezzo pool	high GFP vs low GFP
ADGRB1	575	-0.437924	T.spiezzo pool	high GFP vs low GFP
ADGRB2	576	1.67971	T.spiezzo pool	high GFP vs low GFP
ADGRB3	577	-0.0897283	T.spiezzo pool	high GFP vs low GFP
ADGRD1	283383	0.62707	T.spiezzo pool	high GFP vs low GFP
ADGRD2	347088	1.01927	T.spiezzo pool	high GFP vs low GFP
ADGRE1	2015	0.461283	T.spiezzo pool	high GFP vs low GFP
ADGRE2	30817	1.06138	T.spiezzo pool	high GFP vs low GFP
ADGRE3	84658	-0.260548	T.spiezzo pool	high GFP vs low GFP
ADGRE5	976	1.16806	T.spiezzo pool	high GFP vs low GFP
ADGRF1	266977	0.0557836	T.spiezzo pool	high GFP vs low GFP
ADGRF2	222611	-1.32268	T.spiezzo pool	high GFP vs low GFP
ADGRF3	165082	-1.16746	T.spiezzo pool	high GFP vs low GFP
ADGRF4	221393	0.851565	T.spiezzo pool	high GFP vs low GFP
ADGRF5	221395	-0.736042	T.spiezzo pool	high GFP vs low GFP
ADGRG1	9289	1.1965	T.spiezzo pool	high GFP vs low GFP
ADGRG2	10149	-0.341174	T.spiezzo pool	high GFP vs low GFP
ADGRG3	222487	0.815121	T.spiezzo pool	high GFP vs low GFP
ADGRG4	139378	-0.647874	T.spiezzo pool	high GFP vs low GFP
ADGRG5	221188	0.656084	T.spiezzo pool	high GFP vs low GFP
ADGRG6	57211	0.739178	T.spiezzo pool	high GFP vs low GFP
ADGRG7	84873	-0.237831	T.spiezzo pool	high GFP vs low GFP
ADGRL1	22859	1.54408	T.spiezzo pool	high GFP vs low GFP
ADGRL2	23266	0.436395	T.spiezzo pool	high GFP vs low GFP
ADGRL3	23284	-0.429519	T.spiezzo pool	high GFP vs low GFP
ADGRL4	64123	1.23107	T.spiezzo pool	high GFP vs low GFP
ADGRV1	84059	0.451678	T.spiezzo pool	high GFP vs low GFP
ADH1A	124	-0.988805	T.spiezzo pool	high GFP vs low GFP
ADH1B	125	0.224375	T.spiezzo pool	high GFP vs low GFP
ADH1C	126	0.402566	T.spiezzo pool	high GFP vs low GFP
ADH4	127	0.501078	T.spiezzo pool	high GFP vs low GFP
ADH5	128	0.437212	T.spiezzo pool	high GFP vs low GFP
ADH6	130	1.20655	T.spiezzo pool	high GFP vs low GFP
ADH7	131	1.17477	T.spiezzo pool	high GFP vs low GFP
ADHFE1	137872	0.289961	T.spiezzo pool	high GFP vs low GFP
ADI1	55256	-1.0559	T.spiezzo pool	high GFP vs low GFP
ADIG	149685	2.48233	T.spiezzo pool	high GFP vs low GFP
ADIPOQ	9370	-0.332693	T.spiezzo pool	high GFP vs low GFP
ADIPOR1	51094	-0.747382	T.spiezzo pool	high GFP vs low GFP
ADIPOR2	79602	0.126136	T.spiezzo pool	high GFP vs low GFP
ADIRF	10974	1.19016	T.spiezzo pool	high GFP vs low GFP
ADK	132	0.754529	T.spiezzo pool	high GFP vs low GFP
ADM	133	1.00687	T.spiezzo pool	high GFP vs low GFP
ADM2	79924	-0.106838	T.spiezzo pool	high GFP vs low GFP
ADM5	199800	-1.1468	T.spiezzo pool	high GFP vs low GFP
ADNP	23394	0.568266	T.spiezzo pool	high GFP vs low GFP
ADNP2	22850	1.09392	T.spiezzo pool	high GFP vs low GFP
ADO	84890	0.702518	T.spiezzo pool	high GFP vs low GFP
ADORA1	134	-0.643155	T.spiezzo pool	high GFP vs low GFP
ADORA2A	135	-0.16334	T.spiezzo pool	high GFP vs low GFP
ADORA2B	136	-1.32252	T.spiezzo pool	high GFP vs low GFP
ADORA3	140	1.10727	T.spiezzo pool	high GFP vs low GFP
ADPGK	83440	-1.57329	T.spiezzo pool	high GFP vs low GFP
ADPRHL1	113622	0.255063	T.spiezzo pool	high GFP vs low GFP
ADPRHL2	54936	0.735136	T.spiezzo pool	high GFP vs low GFP
ADPRM	56985	0.475411	T.spiezzo pool	high GFP vs low GFP
ADRA1A	148	-0.158649	T.spiezzo pool	high GFP vs low GFP
ADRA1B	147	0.43128	T.spiezzo pool	high GFP vs low GFP
ADRA1D	146	1.14693	T.spiezzo pool	high GFP vs low GFP
ADRA2A	150	0.758746	T.spiezzo pool	high GFP vs low GFP
ADRA2B	151	0.531948	T.spiezzo pool	high GFP vs low GFP
ADRA2C	152	0.133461	T.spiezzo pool	high GFP vs low GFP
ADRB1	153	-0.37446	T.spiezzo pool	high GFP vs low GFP
ADRB2	154	0.305242	T.spiezzo pool	high GFP vs low GFP
ADRB3	155	0.49715	T.spiezzo pool	high GFP vs low GFP
ADRM1	11047	-1.05287	T.spiezzo pool	high GFP vs low GFP
ADSL	158	-2.5039	T.spiezzo pool	high GFP vs low GFP
ADSS1	122622	-0.630465	T.spiezzo pool	high GFP vs low GFP
ADSS2	159	-0.197702	T.spiezzo pool	high GFP vs low GFP
ADTRP	84830	-0.673827	T.spiezzo pool	high GFP vs low GFP
AEBP1	165	-0.560647	T.spiezzo pool	high GFP vs low GFP
AEBP2	121536	0.581782	T.spiezzo pool	high GFP vs low GFP
AEN	64782	-0.145774	T.spiezzo pool	high GFP vs low GFP
AFAP1	60312	0.339871	T.spiezzo pool	high GFP vs low GFP
AFAP1L1	134265	-0.547432	T.spiezzo pool	high GFP vs low GFP
AFAP1L2	84632	-0.691445	T.spiezzo pool	high GFP vs low GFP
AFDN	4301	-1.76112	T.spiezzo pool	high GFP vs low GFP
AFF1	4299	-3.04834	T.spiezzo pool	high GFP vs low GFP
AFF2	2334	-0.449055	T.spiezzo pool	high GFP vs low GFP
AFF3	3899	-5.02436	T.spiezzo pool	high GFP vs low GFP
AFF4	27125	-2.78623	T.spiezzo pool	high GFP vs low GFP
AFG1L	246269	0.739497	T.spiezzo pool	high GFP vs low GFP
AFG3L2	10939	-1.38534	T.spiezzo pool	high GFP vs low GFP
AFM	173	0.429842	T.spiezzo pool	high GFP vs low GFP
AFMID	125061	-0.70556	T.spiezzo pool	high GFP vs low GFP
AFP	174	0.28736	T.spiezzo pool	high GFP vs low GFP
AFTPH	54812	-0.325119	T.spiezzo pool	high GFP vs low GFP
AGA	175	0.122398	T.spiezzo pool	high GFP vs low GFP
AGAP1	116987	-0.863221	T.spiezzo pool	high GFP vs low GFP
AGAP11	119385	0.0628206	T.spiezzo pool	high GFP vs low GFP
AGAP2	116986	-6.19259e-05	T.spiezzo pool	high GFP vs low GFP
AGAP3	116988	0.655857	T.spiezzo pool	high GFP vs low GFP
AGAP4	119016	-0.304363	T.spiezzo pool	high GFP vs low GFP
AGAP5	729092	-0.456042	T.spiezzo pool	high GFP vs low GFP
AGAP6	414189	-1.81615	T.spiezzo pool	high GFP vs low GFP
AGAP9	642517	0.317833	T.spiezzo pool	high GFP vs low GFP
AGBL1	123624	-1.04246	T.spiezzo pool	high GFP vs low GFP
AGBL2	79841	-0.0349802	T.spiezzo pool	high GFP vs low GFP
AGBL3	340351	-0.381577	T.spiezzo pool	high GFP vs low GFP
AGBL4	84871	-0.507922	T.spiezzo pool	high GFP vs low GFP
AGBL5	60509	-0.346853	T.spiezzo pool	high GFP vs low GFP
AGER	177	0.802531	T.spiezzo pool	high GFP vs low GFP
AGFG1	3267	-0.590833	T.spiezzo pool	high GFP vs low GFP
AGFG2	3268	0.693873	T.spiezzo pool	high GFP vs low GFP
AGK	55750	0.0176167	T.spiezzo pool	high GFP vs low GFP
AGL	178	0.0202125	T.spiezzo pool	high GFP vs low GFP
AGMAT	79814	-0.101291	T.spiezzo pool	high GFP vs low GFP
AGMO	392636	0.396624	T.spiezzo pool	high GFP vs low GFP
AGO1	26523	1.48217	T.spiezzo pool	high GFP vs low GFP
AGO2	27161	-2.65046	T.spiezzo pool	high GFP vs low GFP
AGO3	192669	0.711662	T.spiezzo pool	high GFP vs low GFP
AGO4	192670	0.279509	T.spiezzo pool	high GFP vs low GFP
AGPAT1	10554	-0.0613554	T.spiezzo pool	high GFP vs low GFP
AGPAT2	10555	-1.16951	T.spiezzo pool	high GFP vs low GFP
AGPAT3	56894	-0.231124	T.spiezzo pool	high GFP vs low GFP
AGPAT4	56895	-0.480927	T.spiezzo pool	high GFP vs low GFP
AGPAT5	55326	0.309275	T.spiezzo pool	high GFP vs low GFP
AGPS	8540	0.033649	T.spiezzo pool	high GFP vs low GFP
AGR2	10551	-0.00209145	T.spiezzo pool	high GFP vs low GFP
AGR3	155465	-1.4957	T.spiezzo pool	high GFP vs low GFP
AGRN	375790	0.55753	T.spiezzo pool	high GFP vs low GFP
AGRP	181	0.455601	T.spiezzo pool	high GFP vs low GFP
AGT	183	0.252388	T.spiezzo pool	high GFP vs low GFP
AGTR1	185	-0.727686	T.spiezzo pool	high GFP vs low GFP
AGTR2	186	-0.0571435	T.spiezzo pool	high GFP vs low GFP
AGTRAP	57085	0.110262	T.spiezzo pool	high GFP vs low GFP
AGXT	189	-0.132866	T.spiezzo pool	high GFP vs low GFP
AGXT2	64902	-0.521173	T.spiezzo pool	high GFP vs low GFP
AHCTF1	25909	-3.89802	T.spiezzo pool	high GFP vs low GFP
AHCY	191	1.38701	T.spiezzo pool	high GFP vs low GFP
AHCYL1	10768	0.298324	T.spiezzo pool	high GFP vs low GFP
AHCYL2	23382	1.17717	T.spiezzo pool	high GFP vs low GFP
AHDC1	27245	0.487454	T.spiezzo pool	high GFP vs low GFP
AHI1	54806	-0.0871519	T.spiezzo pool	high GFP vs low GFP
AHNAK	79026	-0.204051	T.spiezzo pool	high GFP vs low GFP
AHNAK2	113146	0.78104	T.spiezzo pool	high GFP vs low GFP
AHR	196	-1.20444	T.spiezzo pool	high GFP vs low GFP
AHRR	57491	-0.455858	T.spiezzo pool	high GFP vs low GFP
AHSA1	10598	-0.09343	T.spiezzo pool	high GFP vs low GFP
AHSG	197	-0.241085	T.spiezzo pool	high GFP vs low GFP
AHSP	51327	-1.70701	T.spiezzo pool	high GFP vs low GFP
AICDA	57379	1.58958	T.spiezzo pool	high GFP vs low GFP
AIDA	64853	-0.823253	T.spiezzo pool	high GFP vs low GFP
AIF1	199	0.618796	T.spiezzo pool	high GFP vs low GFP
AIF1L	83543	-0.364842	T.spiezzo pool	high GFP vs low GFP
AIFM1	9131	-1.59908	T.spiezzo pool	high GFP vs low GFP
AIFM2	84883	1.02366	T.spiezzo pool	high GFP vs low GFP
AIFM3	150209	1.78342	T.spiezzo pool	high GFP vs low GFP
AIG1	51390	1.65447	T.spiezzo pool	high GFP vs low GFP
AIM2	9447	-0.122073	T.spiezzo pool	high GFP vs low GFP
AIMP1	9255	-1.03702	T.spiezzo pool	high GFP vs low GFP
AIMP2	7965	0.311248	T.spiezzo pool	high GFP vs low GFP
AIP	9049	1.18073	T.spiezzo pool	high GFP vs low GFP
AIPL1	23746	0.379119	T.spiezzo pool	high GFP vs low GFP
AIRE	326	-0.201537	T.spiezzo pool	high GFP vs low GFP
AJAP1	55966	0.466705	T.spiezzo pool	high GFP vs low GFP
AJM1	389813	-0.0265886	T.spiezzo pool	high GFP vs low GFP
AJUBA	84962	1.27785	T.spiezzo pool	high GFP vs low GFP
AK1	203	0.201507	T.spiezzo pool	high GFP vs low GFP
AK2	204	-1.85872	T.spiezzo pool	high GFP vs low GFP
AK3	50808	0.11946	T.spiezzo pool	high GFP vs low GFP
AK4	205	1.50445	T.spiezzo pool	high GFP vs low GFP
AK5	26289	0.230562	T.spiezzo pool	high GFP vs low GFP
AK6	102157402	-2.94672	T.spiezzo pool	high GFP vs low GFP
AK7	122481	-0.543903	T.spiezzo pool	high GFP vs low GFP
AK8	158067	0.955055	T.spiezzo pool	high GFP vs low GFP
AK9	221264	-0.314586	T.spiezzo pool	high GFP vs low GFP
AKAIN1	642597	-0.0136039	T.spiezzo pool	high GFP vs low GFP
AKAP1	8165	0.302632	T.spiezzo pool	high GFP vs low GFP
AKAP10	11216	0.786288	T.spiezzo pool	high GFP vs low GFP
AKAP11	11215	-0.707612	T.spiezzo pool	high GFP vs low GFP
AKAP12	9590	0.861403	T.spiezzo pool	high GFP vs low GFP
AKAP13	11214	1.69574	T.spiezzo pool	high GFP vs low GFP
AKAP14	158798	0.280634	T.spiezzo pool	high GFP vs low GFP
AKAP17A	8227	-1.90673	T.spiezzo pool	high GFP vs low GFP
AKAP3	10566	1.00788	T.spiezzo pool	high GFP vs low GFP
AKAP4	8852	-0.409718	T.spiezzo pool	high GFP vs low GFP
AKAP5	9495	0.349346	T.spiezzo pool	high GFP vs low GFP
AKAP6	9472	-0.438783	T.spiezzo pool	high GFP vs low GFP
AKAP7	9465	0.278055	T.spiezzo pool	high GFP vs low GFP
AKAP8	10270	-1.01588	T.spiezzo pool	high GFP vs low GFP
AKAP8L	26993	0.566554	T.spiezzo pool	high GFP vs low GFP
AKAP9	10142	-0.189169	T.spiezzo pool	high GFP vs low GFP
AKIP1	56672	0.68351	T.spiezzo pool	high GFP vs low GFP
AKIRIN1	79647	-0.895661	T.spiezzo pool	high GFP vs low GFP
AKNA	80709	1.4954	T.spiezzo pool	high GFP vs low GFP
AKNAD1	254268	1.14528	T.spiezzo pool	high GFP vs low GFP
AKR1A1	10327	-1.45644	T.spiezzo pool	high GFP vs low GFP
AKR1B1	231	0.857943	T.spiezzo pool	high GFP vs low GFP
AKR1B10	57016	-0.355306	T.spiezzo pool	high GFP vs low GFP
AKR1B15	441282	0.801552	T.spiezzo pool	high GFP vs low GFP
AKR1C1	1645	1.55911	T.spiezzo pool	high GFP vs low GFP
AKR1C2	1646	-0.418762	T.spiezzo pool	high GFP vs low GFP
AKR1C3	8644	0.769339	T.spiezzo pool	high GFP vs low GFP
AKR1C4	1109	-0.493917	T.spiezzo pool	high GFP vs low GFP
AKR1D1	6718	1.26239	T.spiezzo pool	high GFP vs low GFP
AKR7A2	8574	0.778094	T.spiezzo pool	high GFP vs low GFP
AKR7A3	22977	-0.332295	T.spiezzo pool	high GFP vs low GFP
AKR7L	246181	-0.897746	T.spiezzo pool	high GFP vs low GFP
AKT1	207	-2.29339	T.spiezzo pool	high GFP vs low GFP
AKT1S1	84335	1.52252	T.spiezzo pool	high GFP vs low GFP
AKT2	208	-1.28494	T.spiezzo pool	high GFP vs low GFP
AKT3	10000	0.200536	T.spiezzo pool	high GFP vs low GFP
AKTIP	64400	0.240463	T.spiezzo pool	high GFP vs low GFP
ALAS1	211	0.0756815	T.spiezzo pool	high GFP vs low GFP
ALAS2	212	-0.299953	T.spiezzo pool	high GFP vs low GFP
ALB	213	-0.741823	T.spiezzo pool	high GFP vs low GFP
ALCAM	214	-1.54303	T.spiezzo pool	high GFP vs low GFP
ALDH16A1	126133	-0.118116	T.spiezzo pool	high GFP vs low GFP
ALDH18A1	5832	1.50683	T.spiezzo pool	high GFP vs low GFP
ALDH1A1	216	-0.070886	T.spiezzo pool	high GFP vs low GFP
ALDH1A2	8854	0.235381	T.spiezzo pool	high GFP vs low GFP
ALDH1A3	220	0.0879442	T.spiezzo pool	high GFP vs low GFP
ALDH1B1	219	-2.45876	T.spiezzo pool	high GFP vs low GFP
ALDH1L1	10840	-0.372117	T.spiezzo pool	high GFP vs low GFP
ALDH1L2	160428	0.192964	T.spiezzo pool	high GFP vs low GFP
ALDH2	217	0.922261	T.spiezzo pool	high GFP vs low GFP
ALDH3A1	218	-0.277038	T.spiezzo pool	high GFP vs low GFP
ALDH3A2	224	0.687421	T.spiezzo pool	high GFP vs low GFP
ALDH3B1	221	-0.625364	T.spiezzo pool	high GFP vs low GFP
ALDH3B2	222	-0.0185557	T.spiezzo pool	high GFP vs low GFP
ALDH4A1	8659	0.451513	T.spiezzo pool	high GFP vs low GFP
ALDH5A1	7915	0.511994	T.spiezzo pool	high GFP vs low GFP
ALDH6A1	4329	0.940658	T.spiezzo pool	high GFP vs low GFP
ALDH7A1	501	0.230798	T.spiezzo pool	high GFP vs low GFP
ALDH8A1	64577	0.772342	T.spiezzo pool	high GFP vs low GFP
ALDH9A1	223	-0.573894	T.spiezzo pool	high GFP vs low GFP
ALDOB	229	0.192509	T.spiezzo pool	high GFP vs low GFP
ALDOC	230	1.97765	T.spiezzo pool	high GFP vs low GFP
ALG1	56052	-0.88951	T.spiezzo pool	high GFP vs low GFP
ALG12	79087	3.35244	T.spiezzo pool	high GFP vs low GFP
ALG13	79868	1.47869	T.spiezzo pool	high GFP vs low GFP
ALG14	199857	-3.00666	T.spiezzo pool	high GFP vs low GFP
ALG1L	200810	-0.291448	T.spiezzo pool	high GFP vs low GFP
ALG1L2	644974	1.79595	T.spiezzo pool	high GFP vs low GFP
ALG3	10195	3.46757	T.spiezzo pool	high GFP vs low GFP
ALG5	29880	0.841423	T.spiezzo pool	high GFP vs low GFP
ALG6	29929	1.12309	T.spiezzo pool	high GFP vs low GFP
ALG8	79053	0.704619	T.spiezzo pool	high GFP vs low GFP
ALG9	79796	2.36643	T.spiezzo pool	high GFP vs low GFP
ALK	238	3.7715	T.spiezzo pool	high GFP vs low GFP
ALKAL1	389658	0.200174	T.spiezzo pool	high GFP vs low GFP
ALKAL2	285016	-0.547054	T.spiezzo pool	high GFP vs low GFP
ALKBH1	8846	-0.955587	T.spiezzo pool	high GFP vs low GFP
ALKBH2	121642	0.0731984	T.spiezzo pool	high GFP vs low GFP
ALKBH3	221120	0.815419	T.spiezzo pool	high GFP vs low GFP
ALKBH4	54784	-1.11121	T.spiezzo pool	high GFP vs low GFP
ALKBH5	54890	0.643475	T.spiezzo pool	high GFP vs low GFP
ALKBH6	84964	-1.58825	T.spiezzo pool	high GFP vs low GFP
ALKBH7	84266	-1.1773	T.spiezzo pool	high GFP vs low GFP
ALKBH8	91801	-1.37585	T.spiezzo pool	high GFP vs low GFP
ALLC	55821	0.464942	T.spiezzo pool	high GFP vs low GFP
ALMS1	7840	0.921944	T.spiezzo pool	high GFP vs low GFP
ALOX12	239	1.33812	T.spiezzo pool	high GFP vs low GFP
ALOX12B	242	-2.35858	T.spiezzo pool	high GFP vs low GFP
ALOX15	246	1.88354	T.spiezzo pool	high GFP vs low GFP
ALOX15B	247	0.0411513	T.spiezzo pool	high GFP vs low GFP
ALOX5	240	1.71144	T.spiezzo pool	high GFP vs low GFP
ALOX5AP	241	-0.135805	T.spiezzo pool	high GFP vs low GFP
ALOXE3	59344	-0.226789	T.spiezzo pool	high GFP vs low GFP
ALPG	251	0.248217	T.spiezzo pool	high GFP vs low GFP
ALPI	248	-0.245733	T.spiezzo pool	high GFP vs low GFP
ALPK1	80216	-1.27268	T.spiezzo pool	high GFP vs low GFP
ALPK2	115701	0.785869	T.spiezzo pool	high GFP vs low GFP
ALPL	249	-0.684332	T.spiezzo pool	high GFP vs low GFP
ALPP	250	1.66661	T.spiezzo pool	high GFP vs low GFP
ALS2	57679	-0.85865	T.spiezzo pool	high GFP vs low GFP
ALS2CL	259173	1.01192	T.spiezzo pool	high GFP vs low GFP
ALX1	8092	-3.4918	T.spiezzo pool	high GFP vs low GFP
ALX3	257	0.484574	T.spiezzo pool	high GFP vs low GFP
ALX4	60529	0.531304	T.spiezzo pool	high GFP vs low GFP
ALYREF	10189	-1.05089	T.spiezzo pool	high GFP vs low GFP
AMACR	23600	0.563629	T.spiezzo pool	high GFP vs low GFP
AMBN	258	0.698678	T.spiezzo pool	high GFP vs low GFP
AMBP	259	-0.735503	T.spiezzo pool	high GFP vs low GFP
AMBRA1	55626	-0.913461	T.spiezzo pool	high GFP vs low GFP
AMD1	262	0.690884	T.spiezzo pool	high GFP vs low GFP
AMDHD1	144193	1.77636	T.spiezzo pool	high GFP vs low GFP
AMDHD2	51005	-0.453801	T.spiezzo pool	high GFP vs low GFP
AMELX	265	-0.11155	T.spiezzo pool	high GFP vs low GFP
AMELY	266	0.277917	T.spiezzo pool	high GFP vs low GFP
AMER1	139285	-1.11887	T.spiezzo pool	high GFP vs low GFP
AMER2	219287	-0.749201	T.spiezzo pool	high GFP vs low GFP
AMER3	205147	-1.15722	T.spiezzo pool	high GFP vs low GFP
AMFR	267	1.13999	T.spiezzo pool	high GFP vs low GFP
AMH	268	0.122776	T.spiezzo pool	high GFP vs low GFP
AMHR2	269	0.556109	T.spiezzo pool	high GFP vs low GFP
AMIGO1	57463	-0.729213	T.spiezzo pool	high GFP vs low GFP
AMIGO2	347902	-0.0964842	T.spiezzo pool	high GFP vs low GFP
AMIGO3	386724	0.601319	T.spiezzo pool	high GFP vs low GFP
AMMECR1	9949	-0.823245	T.spiezzo pool	high GFP vs low GFP
AMMECR1L	83607	0.389831	T.spiezzo pool	high GFP vs low GFP
AMN	81693	-0.309953	T.spiezzo pool	high GFP vs low GFP
AMN1	196394	-0.784306	T.spiezzo pool	high GFP vs low GFP
AMOT	154796	1.06614	T.spiezzo pool	high GFP vs low GFP
AMOTL1	154810	-0.197629	T.spiezzo pool	high GFP vs low GFP
AMOTL2	51421	0.151818	T.spiezzo pool	high GFP vs low GFP
AMPD1	270	-0.143296	T.spiezzo pool	high GFP vs low GFP
AMPD2	271	-1.05081	T.spiezzo pool	high GFP vs low GFP
AMPD3	272	-0.736562	T.spiezzo pool	high GFP vs low GFP
AMPH	273	-0.650165	T.spiezzo pool	high GFP vs low GFP
AMT	275	-0.050814	T.spiezzo pool	high GFP vs low GFP
AMTN	401138	-0.741108	T.spiezzo pool	high GFP vs low GFP
AMY1A	276	-0.500984	T.spiezzo pool	high GFP vs low GFP
AMY1B	277	-0.632644	T.spiezzo pool	high GFP vs low GFP
AMY1C	278	-0.418123	T.spiezzo pool	high GFP vs low GFP
AMY2A	279	-0.00569762	T.spiezzo pool	high GFP vs low GFP
AMY2B	280	-1.40098	T.spiezzo pool	high GFP vs low GFP
AMZ1	155185	0.328184	T.spiezzo pool	high GFP vs low GFP
AMZ2	51321	-0.482398	T.spiezzo pool	high GFP vs low GFP
ANAPC13	25847	-0.229761	T.spiezzo pool	high GFP vs low GFP
ANAPC16	119504	-1.97647	T.spiezzo pool	high GFP vs low GFP
ANAPC7	51434	-0.103007	T.spiezzo pool	high GFP vs low GFP
ANG	283	-0.36844	T.spiezzo pool	high GFP vs low GFP
ANGEL1	23357	-0.248581	T.spiezzo pool	high GFP vs low GFP
ANGEL2	90806	1.11839	T.spiezzo pool	high GFP vs low GFP
ANGPT1	284	1.06307	T.spiezzo pool	high GFP vs low GFP
ANGPT2	285	0.489235	T.spiezzo pool	high GFP vs low GFP
ANGPT4	51378	0.723094	T.spiezzo pool	high GFP vs low GFP
ANGPTL1	9068	1.01544	T.spiezzo pool	high GFP vs low GFP
ANGPTL2	23452	0.537224	T.spiezzo pool	high GFP vs low GFP
ANGPTL3	27329	-0.116073	T.spiezzo pool	high GFP vs low GFP
ANGPTL4	51129	0.773984	T.spiezzo pool	high GFP vs low GFP
ANGPTL5	253935	-0.46392	T.spiezzo pool	high GFP vs low GFP
ANGPTL6	83854	-0.681851	T.spiezzo pool	high GFP vs low GFP
ANGPTL7	10218	-0.191007	T.spiezzo pool	high GFP vs low GFP
ANGPTL8	55908	-0.501293	T.spiezzo pool	high GFP vs low GFP
ANHX	647589	-1.0148	T.spiezzo pool	high GFP vs low GFP
ANK1	286	1.86226	T.spiezzo pool	high GFP vs low GFP
ANK2	287	-0.180409	T.spiezzo pool	high GFP vs low GFP
ANK3	288	-0.788622	T.spiezzo pool	high GFP vs low GFP
ANKAR	150709	-2.07001	T.spiezzo pool	high GFP vs low GFP
ANKDD1A	348094	1.57475	T.spiezzo pool	high GFP vs low GFP
ANKDD1B	728780	-0.966912	T.spiezzo pool	high GFP vs low GFP
ANKEF1	63926	0.101745	T.spiezzo pool	high GFP vs low GFP
ANKFN1	162282	0.988181	T.spiezzo pool	high GFP vs low GFP
ANKFY1	51479	-0.71788	T.spiezzo pool	high GFP vs low GFP
ANKH	56172	-0.44028	T.spiezzo pool	high GFP vs low GFP
ANKHD1	54882	0.742453	T.spiezzo pool	high GFP vs low GFP
ANKHD1-EIF4EBP3	404734	0.0720811	T.spiezzo pool	high GFP vs low GFP
ANKIB1	54467	0.0146719	T.spiezzo pool	high GFP vs low GFP
ANKK1	255239	-0.480808	T.spiezzo pool	high GFP vs low GFP
ANKLE1	126549	0.588571	T.spiezzo pool	high GFP vs low GFP
ANKMY1	51281	-0.385153	T.spiezzo pool	high GFP vs low GFP
ANKMY2	57037	-1.62419	T.spiezzo pool	high GFP vs low GFP
ANKRA2	57763	-0.512313	T.spiezzo pool	high GFP vs low GFP
ANKRD1	27063	0.357901	T.spiezzo pool	high GFP vs low GFP
ANKRD10	55608	0.211919	T.spiezzo pool	high GFP vs low GFP
ANKRD11	29123	3.76061	T.spiezzo pool	high GFP vs low GFP
ANKRD12	23253	0.24444	T.spiezzo pool	high GFP vs low GFP
ANKRD13A	88455	-0.0822849	T.spiezzo pool	high GFP vs low GFP
ANKRD13B	124930	-0.88596	T.spiezzo pool	high GFP vs low GFP
ANKRD13C	81573	-1.61894	T.spiezzo pool	high GFP vs low GFP
ANKRD13D	338692	-1.05556	T.spiezzo pool	high GFP vs low GFP
ANKRD16	54522	0.433679	T.spiezzo pool	high GFP vs low GFP
ANKRD17	26057	0.25724	T.spiezzo pool	high GFP vs low GFP
ANKRD18A	253650	0.280916	T.spiezzo pool	high GFP vs low GFP
ANKRD18B	441459	-0.0366075	T.spiezzo pool	high GFP vs low GFP
ANKRD2	26287	-1.38086	T.spiezzo pool	high GFP vs low GFP
ANKRD20A3	441425	-0.16724	T.spiezzo pool	high GFP vs low GFP
ANKRD22	118932	-0.552009	T.spiezzo pool	high GFP vs low GFP
ANKRD23	200539	-0.37691	T.spiezzo pool	high GFP vs low GFP
ANKRD24	170961	0.235312	T.spiezzo pool	high GFP vs low GFP
ANKRD26	22852	0.843331	T.spiezzo pool	high GFP vs low GFP
ANKRD27	84079	-1.35861	T.spiezzo pool	high GFP vs low GFP
ANKRD28	23243	0.543854	T.spiezzo pool	high GFP vs low GFP
ANKRD29	147463	-0.457681	T.spiezzo pool	high GFP vs low GFP
ANKRD30A	91074	1.45609	T.spiezzo pool	high GFP vs low GFP
ANKRD30B	374860	-0.705411	T.spiezzo pool	high GFP vs low GFP
ANKRD30BL	554226	-0.212327	T.spiezzo pool	high GFP vs low GFP
ANKRD31	256006	0.651273	T.spiezzo pool	high GFP vs low GFP
ANKRD33	341405	0.368039	T.spiezzo pool	high GFP vs low GFP
ANKRD33B	651746	-0.362739	T.spiezzo pool	high GFP vs low GFP
ANKRD34A	284615	-0.444949	T.spiezzo pool	high GFP vs low GFP
ANKRD34B	340120	1.61545	T.spiezzo pool	high GFP vs low GFP
ANKRD34C	390616	0.0527344	T.spiezzo pool	high GFP vs low GFP
ANKRD35	148741	1.43816	T.spiezzo pool	high GFP vs low GFP
ANKRD36	375248	0.0201319	T.spiezzo pool	high GFP vs low GFP
ANKRD36B	57730	0.377525	T.spiezzo pool	high GFP vs low GFP
ANKRD36C	400986	-1.19606	T.spiezzo pool	high GFP vs low GFP
ANKRD37	353322	-0.239605	T.spiezzo pool	high GFP vs low GFP
ANKRD39	51239	-1.26338	T.spiezzo pool	high GFP vs low GFP
ANKRD40	91369	0.570279	T.spiezzo pool	high GFP vs low GFP
ANKRD40CL	55018	0.628455	T.spiezzo pool	high GFP vs low GFP
ANKRD42	338699	1.06003	T.spiezzo pool	high GFP vs low GFP
ANKRD44	91526	-0.76722	T.spiezzo pool	high GFP vs low GFP
ANKRD45	339416	-0.0348481	T.spiezzo pool	high GFP vs low GFP
ANKRD46	157567	-0.312337	T.spiezzo pool	high GFP vs low GFP
ANKRD50	57182	-2.75731	T.spiezzo pool	high GFP vs low GFP
ANKRD52	283373	-1.8947	T.spiezzo pool	high GFP vs low GFP
ANKRD53	79998	0.102732	T.spiezzo pool	high GFP vs low GFP
ANKRD54	129138	1.15661	T.spiezzo pool	high GFP vs low GFP
ANKRD55	79722	0.000945994	T.spiezzo pool	high GFP vs low GFP
ANKRD6	22881	-0.0363915	T.spiezzo pool	high GFP vs low GFP
ANKRD60	140731	-0.000415464	T.spiezzo pool	high GFP vs low GFP
ANKRD61	100310846	0.884494	T.spiezzo pool	high GFP vs low GFP
ANKRD62	342850	0.398871	T.spiezzo pool	high GFP vs low GFP
ANKRD63	100131244	-0.568729	T.spiezzo pool	high GFP vs low GFP
ANKRD65	441869	0.0796604	T.spiezzo pool	high GFP vs low GFP
ANKRD66	100287718	-0.850233	T.spiezzo pool	high GFP vs low GFP
ANKRD7	56311	-1.13686	T.spiezzo pool	high GFP vs low GFP
ANKRD9	122416	1.08347	T.spiezzo pool	high GFP vs low GFP
ANKS1A	23294	-0.138691	T.spiezzo pool	high GFP vs low GFP
ANKS1B	56899	-0.175294	T.spiezzo pool	high GFP vs low GFP
ANKS3	124401	-0.0881637	T.spiezzo pool	high GFP vs low GFP
ANKS4B	257629	-0.460813	T.spiezzo pool	high GFP vs low GFP
ANKS6	203286	0.853588	T.spiezzo pool	high GFP vs low GFP
ANKUB1	389161	-0.148686	T.spiezzo pool	high GFP vs low GFP
ANKZF1	55139	0.97247	T.spiezzo pool	high GFP vs low GFP
ANLN	54443	-1.49706	T.spiezzo pool	high GFP vs low GFP
ANO1	55107	0.158075	T.spiezzo pool	high GFP vs low GFP
ANO10	55129	0.702442	T.spiezzo pool	high GFP vs low GFP
ANO2	57101	-0.624222	T.spiezzo pool	high GFP vs low GFP
ANO3	63982	-0.745964	T.spiezzo pool	high GFP vs low GFP
ANO4	121601	1.42927	T.spiezzo pool	high GFP vs low GFP
ANO5	203859	2.10223	T.spiezzo pool	high GFP vs low GFP
ANO6	196527	-0.652472	T.spiezzo pool	high GFP vs low GFP
ANO7	50636	2.66368	T.spiezzo pool	high GFP vs low GFP
ANO8	57719	-2.1615	T.spiezzo pool	high GFP vs low GFP
ANO9	338440	-0.878644	T.spiezzo pool	high GFP vs low GFP
ANOS1	3730	-0.730566	T.spiezzo pool	high GFP vs low GFP
ANP32A	8125	2.01291	T.spiezzo pool	high GFP vs low GFP
ANP32B	10541	0.0484366	T.spiezzo pool	high GFP vs low GFP
ANP32C	23520	0.837604	T.spiezzo pool	high GFP vs low GFP
ANP32D	23519	-0.57185	T.spiezzo pool	high GFP vs low GFP
ANP32E	81611	2.80176	T.spiezzo pool	high GFP vs low GFP
ANPEP	290	-0.102181	T.spiezzo pool	high GFP vs low GFP
ANTKMT	65990	0.490769	T.spiezzo pool	high GFP vs low GFP
ANTXR1	84168	-0.427126	T.spiezzo pool	high GFP vs low GFP
ANTXR2	118429	-1.14411	T.spiezzo pool	high GFP vs low GFP
ANTXRL	195977	-3.89482	T.spiezzo pool	high GFP vs low GFP
ANXA1	301	0.711042	T.spiezzo pool	high GFP vs low GFP
ANXA10	11199	-0.487731	T.spiezzo pool	high GFP vs low GFP
ANXA11	311	-0.0114316	T.spiezzo pool	high GFP vs low GFP
ANXA13	312	-0.080792	T.spiezzo pool	high GFP vs low GFP
ANXA2	302	1.11964	T.spiezzo pool	high GFP vs low GFP
ANXA2R	389289	-0.17223	T.spiezzo pool	high GFP vs low GFP
ANXA3	306	-0.685149	T.spiezzo pool	high GFP vs low GFP
ANXA4	307	0.485392	T.spiezzo pool	high GFP vs low GFP
ANXA5	308	-0.55775	T.spiezzo pool	high GFP vs low GFP
ANXA6	309	0.879727	T.spiezzo pool	high GFP vs low GFP
ANXA7	310	-0.00561746	T.spiezzo pool	high GFP vs low GFP
ANXA8	653145	0.238119	T.spiezzo pool	high GFP vs low GFP
ANXA8L1	728113	-1.03561	T.spiezzo pool	high GFP vs low GFP
ANXA9	8416	-0.368795	T.spiezzo pool	high GFP vs low GFP
AOAH	313	0.178552	T.spiezzo pool	high GFP vs low GFP
AOC1	26	0.103796	T.spiezzo pool	high GFP vs low GFP
AOC2	314	-0.345556	T.spiezzo pool	high GFP vs low GFP
AOC3	8639	1.73869	T.spiezzo pool	high GFP vs low GFP
AOPEP	84909	-1.56569	T.spiezzo pool	high GFP vs low GFP
AOX1	316	1.21005	T.spiezzo pool	high GFP vs low GFP
AP1AR	55435	0.120856	T.spiezzo pool	high GFP vs low GFP
AP1B1	162	-1.00823	T.spiezzo pool	high GFP vs low GFP
AP1G1	164	-0.539306	T.spiezzo pool	high GFP vs low GFP
AP1G2	8906	0.354913	T.spiezzo pool	high GFP vs low GFP
AP1M1	8907	-2.91875	T.spiezzo pool	high GFP vs low GFP
AP1M2	10053	0.885955	T.spiezzo pool	high GFP vs low GFP
AP1S1	1174	0.678144	T.spiezzo pool	high GFP vs low GFP
AP1S2	8905	0.048245	T.spiezzo pool	high GFP vs low GFP
AP1S3	130340	-0.995304	T.spiezzo pool	high GFP vs low GFP
AP2A1	160	-0.202933	T.spiezzo pool	high GFP vs low GFP
AP2A2	161	-1.17841	T.spiezzo pool	high GFP vs low GFP
AP2B1	163	-0.853204	T.spiezzo pool	high GFP vs low GFP
AP2M1	1173	1.60462	T.spiezzo pool	high GFP vs low GFP
AP2S1	1175	-0.0570476	T.spiezzo pool	high GFP vs low GFP
AP3B1	8546	0.113191	T.spiezzo pool	high GFP vs low GFP
AP3B2	8120	-0.443578	T.spiezzo pool	high GFP vs low GFP
AP3D1	8943	1.08549	T.spiezzo pool	high GFP vs low GFP
AP3M1	26985	0.647498	T.spiezzo pool	high GFP vs low GFP
AP3M2	10947	0.419138	T.spiezzo pool	high GFP vs low GFP
AP3S1	1176	-0.77225	T.spiezzo pool	high GFP vs low GFP
AP3S2	10239	-0.390357	T.spiezzo pool	high GFP vs low GFP
AP4B1	10717	-0.092579	T.spiezzo pool	high GFP vs low GFP
AP4E1	23431	-0.264252	T.spiezzo pool	high GFP vs low GFP
AP4M1	9179	0.679861	T.spiezzo pool	high GFP vs low GFP
AP4S1	11154	1.1306	T.spiezzo pool	high GFP vs low GFP
AP5B1	91056	-1.03318	T.spiezzo pool	high GFP vs low GFP
AP5M1	55745	-0.200779	T.spiezzo pool	high GFP vs low GFP
AP5S1	55317	2.02509	T.spiezzo pool	high GFP vs low GFP
AP5Z1	9907	0.292811	T.spiezzo pool	high GFP vs low GFP
APAF1	317	-0.427532	T.spiezzo pool	high GFP vs low GFP
APBA1	320	0.251276	T.spiezzo pool	high GFP vs low GFP
APBA2	321	1.23114	T.spiezzo pool	high GFP vs low GFP
APBA3	9546	-1.17291	T.spiezzo pool	high GFP vs low GFP
APBB1	322	-1.25152	T.spiezzo pool	high GFP vs low GFP
APBB1IP	54518	0.559736	T.spiezzo pool	high GFP vs low GFP
APBB2	323	0.678772	T.spiezzo pool	high GFP vs low GFP
APBB3	10307	-0.210816	T.spiezzo pool	high GFP vs low GFP
APC	324	-7.49592	T.spiezzo pool	high GFP vs low GFP
APC2	10297	0.589441	T.spiezzo pool	high GFP vs low GFP
APCDD1	147495	0.334299	T.spiezzo pool	high GFP vs low GFP
APCDD1L	164284	-0.831613	T.spiezzo pool	high GFP vs low GFP
APCS	325	-0.880743	T.spiezzo pool	high GFP vs low GFP
APEH	327	-0.0647256	T.spiezzo pool	high GFP vs low GFP
APELA	100506013	0.347996	T.spiezzo pool	high GFP vs low GFP
APEX1	328	1.38498	T.spiezzo pool	high GFP vs low GFP
APH1A	51107	0.618213	T.spiezzo pool	high GFP vs low GFP
APH1B	83464	0.0619838	T.spiezzo pool	high GFP vs low GFP
API5	8539	-1.72452	T.spiezzo pool	high GFP vs low GFP
APIP	51074	0.479743	T.spiezzo pool	high GFP vs low GFP
APLF	200558	-0.145144	T.spiezzo pool	high GFP vs low GFP
APLN	8862	0.483475	T.spiezzo pool	high GFP vs low GFP
APLNR	187	0.0737154	T.spiezzo pool	high GFP vs low GFP
APLP1	333	-6.22393	T.spiezzo pool	high GFP vs low GFP
APLP2	334	0.58382	T.spiezzo pool	high GFP vs low GFP
APMAP	57136	-0.289459	T.spiezzo pool	high GFP vs low GFP
APOA1	335	-1.02763	T.spiezzo pool	high GFP vs low GFP
APOA2	336	-1.31523	T.spiezzo pool	high GFP vs low GFP
APOA4	337	-0.252975	T.spiezzo pool	high GFP vs low GFP
APOA5	116519	0.0983332	T.spiezzo pool	high GFP vs low GFP
APOB	338	-0.0750762	T.spiezzo pool	high GFP vs low GFP
APOBEC1	339	0.541429	T.spiezzo pool	high GFP vs low GFP
APOBEC2	10930	-0.391898	T.spiezzo pool	high GFP vs low GFP
APOBEC3A	200315	-0.361666	T.spiezzo pool	high GFP vs low GFP
APOBEC3B	9582	1.25818	T.spiezzo pool	high GFP vs low GFP
APOBEC3C	27350	0.0170279	T.spiezzo pool	high GFP vs low GFP
APOBEC3D	140564	0.244152	T.spiezzo pool	high GFP vs low GFP
APOBEC3F	200316	0.832211	T.spiezzo pool	high GFP vs low GFP
APOBEC3G	60489	0.937585	T.spiezzo pool	high GFP vs low GFP
APOBEC3H	164668	0.250427	T.spiezzo pool	high GFP vs low GFP
APOBEC4	403314	-0.255269	T.spiezzo pool	high GFP vs low GFP
APOBR	55911	0.324226	T.spiezzo pool	high GFP vs low GFP
APOC1	341	-1.29427	T.spiezzo pool	high GFP vs low GFP
APOC2	344	-0.552465	T.spiezzo pool	high GFP vs low GFP
APOC3	345	0.802574	T.spiezzo pool	high GFP vs low GFP
APOC4	346	0.376549	T.spiezzo pool	high GFP vs low GFP
APOD	347	0.313568	T.spiezzo pool	high GFP vs low GFP
APOE	348	0.461814	T.spiezzo pool	high GFP vs low GFP
APOF	319	0.0593635	T.spiezzo pool	high GFP vs low GFP
APOH	350	-0.145342	T.spiezzo pool	high GFP vs low GFP
APOL1	8542	-1.02981	T.spiezzo pool	high GFP vs low GFP
APOL2	23780	0.685016	T.spiezzo pool	high GFP vs low GFP
APOL3	80833	-0.162083	T.spiezzo pool	high GFP vs low GFP
APOL4	80832	0.303249	T.spiezzo pool	high GFP vs low GFP
APOL5	80831	1.11754	T.spiezzo pool	high GFP vs low GFP
APOL6	80830	0.147603	T.spiezzo pool	high GFP vs low GFP
APOLD1	81575	0.601409	T.spiezzo pool	high GFP vs low GFP
APOM	55937	1.66982	T.spiezzo pool	high GFP vs low GFP
APOO	79135	-0.918867	T.spiezzo pool	high GFP vs low GFP
APOOL	139322	-0.566085	T.spiezzo pool	high GFP vs low GFP
APP	351	0.249899	T.spiezzo pool	high GFP vs low GFP
APPBP2	10513	-1.40988	T.spiezzo pool	high GFP vs low GFP
APPL1	26060	0.494612	T.spiezzo pool	high GFP vs low GFP
APPL2	55198	-0.174359	T.spiezzo pool	high GFP vs low GFP
APRT	353	-0.638748	T.spiezzo pool	high GFP vs low GFP
APTX	54840	0.401395	T.spiezzo pool	high GFP vs low GFP
AQP1	358	1.53764	T.spiezzo pool	high GFP vs low GFP
AQP10	89872	1.37448	T.spiezzo pool	high GFP vs low GFP
AQP11	282679	1.28597	T.spiezzo pool	high GFP vs low GFP
AQP12A	375318	-0.568927	T.spiezzo pool	high GFP vs low GFP
AQP12B	653437	1.0574	T.spiezzo pool	high GFP vs low GFP
AQP2	359	1.28953	T.spiezzo pool	high GFP vs low GFP
AQP3	360	3.33246	T.spiezzo pool	high GFP vs low GFP
AQP4	361	1.91193	T.spiezzo pool	high GFP vs low GFP
AQP5	362	0.188268	T.spiezzo pool	high GFP vs low GFP
AQP6	363	-0.0188053	T.spiezzo pool	high GFP vs low GFP
AQP7	364	2.12375	T.spiezzo pool	high GFP vs low GFP
AQP8	343	-0.214794	T.spiezzo pool	high GFP vs low GFP
AQP9	366	-1.19471	T.spiezzo pool	high GFP vs low GFP
AR	367	-0.204947	T.spiezzo pool	high GFP vs low GFP
ARAF	369	-1.14076	T.spiezzo pool	high GFP vs low GFP
ARAP1	116985	0.250004	T.spiezzo pool	high GFP vs low GFP
ARAP2	116984	-1.56112	T.spiezzo pool	high GFP vs low GFP
ARAP3	64411	0.791246	T.spiezzo pool	high GFP vs low GFP
ARC	23237	0.0620121	T.spiezzo pool	high GFP vs low GFP
AREG	374	0.792818	T.spiezzo pool	high GFP vs low GFP
AREL1	9870	-0.58491	T.spiezzo pool	high GFP vs low GFP
ARF1	375	-3.91231	T.spiezzo pool	high GFP vs low GFP
ARF3	377	0.205386	T.spiezzo pool	high GFP vs low GFP
ARF5	381	-0.598212	T.spiezzo pool	high GFP vs low GFP
ARF6	382	1.52547	T.spiezzo pool	high GFP vs low GFP
ARFGAP1	55738	-1.63373	T.spiezzo pool	high GFP vs low GFP
ARFGAP2	84364	-0.263071	T.spiezzo pool	high GFP vs low GFP
ARFGAP3	26286	-0.73809	T.spiezzo pool	high GFP vs low GFP
ARFGEF1	10565	-0.323226	T.spiezzo pool	high GFP vs low GFP
ARFGEF2	10564	0.807158	T.spiezzo pool	high GFP vs low GFP
ARFIP1	27236	-0.416316	T.spiezzo pool	high GFP vs low GFP
ARFIP2	23647	0.719475	T.spiezzo pool	high GFP vs low GFP
ARFRP1	10139	-0.32532	T.spiezzo pool	high GFP vs low GFP
ARG1	383	-0.663223	T.spiezzo pool	high GFP vs low GFP
ARG2	384	-0.578388	T.spiezzo pool	high GFP vs low GFP
ARGFX	503582	0.0405403	T.spiezzo pool	high GFP vs low GFP
ARHGAP1	392	0.0784755	T.spiezzo pool	high GFP vs low GFP
ARHGAP10	79658	0.104957	T.spiezzo pool	high GFP vs low GFP
ARHGAP11A	9824	0.000902676	T.spiezzo pool	high GFP vs low GFP
ARHGAP11A-SCG5	114118903	-0.323483	T.spiezzo pool	high GFP vs low GFP
ARHGAP11B	89839	-0.311772	T.spiezzo pool	high GFP vs low GFP
ARHGAP12	94134	0.382643	T.spiezzo pool	high GFP vs low GFP
ARHGAP15	55843	-0.636038	T.spiezzo pool	high GFP vs low GFP
ARHGAP17	55114	0.973427	T.spiezzo pool	high GFP vs low GFP
ARHGAP18	93663	0.991775	T.spiezzo pool	high GFP vs low GFP
ARHGAP19	84986	0.361479	T.spiezzo pool	high GFP vs low GFP
ARHGAP20	57569	0.892368	T.spiezzo pool	high GFP vs low GFP
ARHGAP21	57584	0.0330336	T.spiezzo pool	high GFP vs low GFP
ARHGAP22	58504	-0.90877	T.spiezzo pool	high GFP vs low GFP
ARHGAP23	57636	0.211576	T.spiezzo pool	high GFP vs low GFP
ARHGAP24	83478	0.0473959	T.spiezzo pool	high GFP vs low GFP
ARHGAP25	9938	0.0388418	T.spiezzo pool	high GFP vs low GFP
ARHGAP26	23092	-0.529319	T.spiezzo pool	high GFP vs low GFP
ARHGAP27	201176	0.264756	T.spiezzo pool	high GFP vs low GFP
ARHGAP28	79822	0.0112964	T.spiezzo pool	high GFP vs low GFP
ARHGAP29	9411	0.690873	T.spiezzo pool	high GFP vs low GFP
ARHGAP30	257106	0.809392	T.spiezzo pool	high GFP vs low GFP
ARHGAP31	57514	0.712072	T.spiezzo pool	high GFP vs low GFP
ARHGAP32	9743	0.0452507	T.spiezzo pool	high GFP vs low GFP
ARHGAP33	115703	-0.273095	T.spiezzo pool	high GFP vs low GFP
ARHGAP36	158763	-0.472267	T.spiezzo pool	high GFP vs low GFP
ARHGAP39	80728	0.576139	T.spiezzo pool	high GFP vs low GFP
ARHGAP4	393	0.57189	T.spiezzo pool	high GFP vs low GFP
ARHGAP40	343578	0.23208	T.spiezzo pool	high GFP vs low GFP
ARHGAP42	143872	0.437687	T.spiezzo pool	high GFP vs low GFP
ARHGAP44	9912	-0.167125	T.spiezzo pool	high GFP vs low GFP
ARHGAP45	23526	0.747638	T.spiezzo pool	high GFP vs low GFP
ARHGAP5	394	-1.00906	T.spiezzo pool	high GFP vs low GFP
ARHGAP6	395	-0.033249	T.spiezzo pool	high GFP vs low GFP
ARHGAP8	23779	-0.370501	T.spiezzo pool	high GFP vs low GFP
ARHGAP9	64333	0.785463	T.spiezzo pool	high GFP vs low GFP
ARHGDIA	396	-0.102313	T.spiezzo pool	high GFP vs low GFP
ARHGDIB	397	0.645233	T.spiezzo pool	high GFP vs low GFP
ARHGDIG	398	0.509056	T.spiezzo pool	high GFP vs low GFP
ARHGEF1	9138	-0.59504	T.spiezzo pool	high GFP vs low GFP
ARHGEF10	9639	0.704206	T.spiezzo pool	high GFP vs low GFP
ARHGEF10L	55160	-1.53815	T.spiezzo pool	high GFP vs low GFP
ARHGEF11	9826	-0.690545	T.spiezzo pool	high GFP vs low GFP
ARHGEF12	23365	-0.817335	T.spiezzo pool	high GFP vs low GFP
ARHGEF15	22899	1.32414	T.spiezzo pool	high GFP vs low GFP
ARHGEF16	27237	1.32969	T.spiezzo pool	high GFP vs low GFP
ARHGEF17	9828	0.112391	T.spiezzo pool	high GFP vs low GFP
ARHGEF18	23370	0.576666	T.spiezzo pool	high GFP vs low GFP
ARHGEF19	128272	-0.394297	T.spiezzo pool	high GFP vs low GFP
ARHGEF2	9181	1.10841	T.spiezzo pool	high GFP vs low GFP
ARHGEF25	115557	0.223614	T.spiezzo pool	high GFP vs low GFP
ARHGEF26	26084	-2.40524	T.spiezzo pool	high GFP vs low GFP
ARHGEF28	64283	-0.05299	T.spiezzo pool	high GFP vs low GFP
ARHGEF3	50650	-0.584489	T.spiezzo pool	high GFP vs low GFP
ARHGEF33	100271715	-1.09743	T.spiezzo pool	high GFP vs low GFP
ARHGEF35	445328	0.655212	T.spiezzo pool	high GFP vs low GFP
ARHGEF37	389337	0.843984	T.spiezzo pool	high GFP vs low GFP
ARHGEF38	54848	0.847478	T.spiezzo pool	high GFP vs low GFP
ARHGEF39	84904	1.85563	T.spiezzo pool	high GFP vs low GFP
ARHGEF4	50649	-0.0448971	T.spiezzo pool	high GFP vs low GFP
ARHGEF40	55701	-0.593231	T.spiezzo pool	high GFP vs low GFP
ARHGEF5	7984	-2.2504	T.spiezzo pool	high GFP vs low GFP
ARHGEF6	9459	0.0360836	T.spiezzo pool	high GFP vs low GFP
ARHGEF7	8874	0.868898	T.spiezzo pool	high GFP vs low GFP
ARHGEF9	23229	-0.678893	T.spiezzo pool	high GFP vs low GFP
ARID1A	8289	-1.05358	T.spiezzo pool	high GFP vs low GFP
ARID1B	57492	-0.0514119	T.spiezzo pool	high GFP vs low GFP
ARID2	196528	0.413051	T.spiezzo pool	high GFP vs low GFP
ARID3A	1820	-0.0666319	T.spiezzo pool	high GFP vs low GFP
ARID3B	10620	-0.652726	T.spiezzo pool	high GFP vs low GFP
ARID3C	138715	0.267473	T.spiezzo pool	high GFP vs low GFP
ARID4A	5926	-1.60192	T.spiezzo pool	high GFP vs low GFP
ARID4B	51742	-1.94461	T.spiezzo pool	high GFP vs low GFP
ARID5A	10865	1.52354	T.spiezzo pool	high GFP vs low GFP
ARID5B	84159	2.63586	T.spiezzo pool	high GFP vs low GFP
ARIH1	25820	1.95786	T.spiezzo pool	high GFP vs low GFP
ARIH2	10425	0.5854	T.spiezzo pool	high GFP vs low GFP
ARL1	400	0.484403	T.spiezzo pool	high GFP vs low GFP
ARL11	115761	0.689562	T.spiezzo pool	high GFP vs low GFP
ARL13A	392509	1.3262	T.spiezzo pool	high GFP vs low GFP
ARL13B	200894	-0.331043	T.spiezzo pool	high GFP vs low GFP
ARL14	80117	0.141866	T.spiezzo pool	high GFP vs low GFP
ARL14EP	120534	-1.37799	T.spiezzo pool	high GFP vs low GFP
ARL14EPL	644100	0.95928	T.spiezzo pool	high GFP vs low GFP
ARL15	54622	0.922485	T.spiezzo pool	high GFP vs low GFP
ARL16	339231	0.734509	T.spiezzo pool	high GFP vs low GFP
ARL17A	51326	1.29017	T.spiezzo pool	high GFP vs low GFP
ARL17B	100506084	1.9234	T.spiezzo pool	high GFP vs low GFP
ARL2	402	-1.48307	T.spiezzo pool	high GFP vs low GFP
ARL2BP	23568	0.697695	T.spiezzo pool	high GFP vs low GFP
ARL3	403	0.260265	T.spiezzo pool	high GFP vs low GFP
ARL4A	10124	-1.87748	T.spiezzo pool	high GFP vs low GFP
ARL4C	10123	-0.334543	T.spiezzo pool	high GFP vs low GFP
ARL4D	379	-1.44789	T.spiezzo pool	high GFP vs low GFP
ARL5A	26225	-1.88527	T.spiezzo pool	high GFP vs low GFP
ARL5B	221079	1.05157	T.spiezzo pool	high GFP vs low GFP
ARL5C	390790	-0.493081	T.spiezzo pool	high GFP vs low GFP
ARL6	84100	0.294565	T.spiezzo pool	high GFP vs low GFP
ARL6IP1	23204	-0.410527	T.spiezzo pool	high GFP vs low GFP
ARL6IP4	51329	0.104369	T.spiezzo pool	high GFP vs low GFP
ARL6IP5	10550	0.257528	T.spiezzo pool	high GFP vs low GFP
ARL6IP6	151188	-1.4687	T.spiezzo pool	high GFP vs low GFP
ARL8A	127829	-0.277964	T.spiezzo pool	high GFP vs low GFP
ARL8B	55207	0.406241	T.spiezzo pool	high GFP vs low GFP
ARL9	132946	-0.664473	T.spiezzo pool	high GFP vs low GFP
ARMC1	55156	0.500316	T.spiezzo pool	high GFP vs low GFP
ARMC10	83787	-1.4034	T.spiezzo pool	high GFP vs low GFP
ARMC12	221481	1.0655	T.spiezzo pool	high GFP vs low GFP
ARMC2	84071	-0.135076	T.spiezzo pool	high GFP vs low GFP
ARMC3	219681	0.428691	T.spiezzo pool	high GFP vs low GFP
ARMC4	55130	-1.40694	T.spiezzo pool	high GFP vs low GFP
ARMC5	79798	-0.760162	T.spiezzo pool	high GFP vs low GFP
ARMC6	93436	0.948556	T.spiezzo pool	high GFP vs low GFP
ARMC7	79637	-3.19293	T.spiezzo pool	high GFP vs low GFP
ARMC8	25852	-0.88689	T.spiezzo pool	high GFP vs low GFP
ARMC9	80210	0.501319	T.spiezzo pool	high GFP vs low GFP
ARMCX1	51309	1.48931	T.spiezzo pool	high GFP vs low GFP
ARMCX2	9823	-0.381925	T.spiezzo pool	high GFP vs low GFP
ARMCX3	51566	-1.00358	T.spiezzo pool	high GFP vs low GFP
ARMCX4	100131755	0.562155	T.spiezzo pool	high GFP vs low GFP
ARMCX5	64860	0.566576	T.spiezzo pool	high GFP vs low GFP
ARMCX5-GPRASP2	100528062	-1.03053	T.spiezzo pool	high GFP vs low GFP
ARMCX6	54470	-0.964419	T.spiezzo pool	high GFP vs low GFP
ARMH1	339541	-0.599633	T.spiezzo pool	high GFP vs low GFP
ARMH2	101928603	-0.79871	T.spiezzo pool	high GFP vs low GFP
ARMH3	79591	0.738895	T.spiezzo pool	high GFP vs low GFP
ARMH4	145407	1.53634	T.spiezzo pool	high GFP vs low GFP
ARMS2	387715	0.367872	T.spiezzo pool	high GFP vs low GFP
ARMT1	79624	0.643448	T.spiezzo pool	high GFP vs low GFP
ARNT	405	0.103518	T.spiezzo pool	high GFP vs low GFP
ARNT2	9915	0.485783	T.spiezzo pool	high GFP vs low GFP
ARNTL	406	-1.46635	T.spiezzo pool	high GFP vs low GFP
ARNTL2	56938	0.205588	T.spiezzo pool	high GFP vs low GFP
ARPC1A	10552	-1.81796	T.spiezzo pool	high GFP vs low GFP
ARPC1B	10095	0.826127	T.spiezzo pool	high GFP vs low GFP
ARPC4-TTLL3	100526693	1.88075	T.spiezzo pool	high GFP vs low GFP
ARPC5	10092	-1.25501	T.spiezzo pool	high GFP vs low GFP
ARPC5L	81873	-0.30296	T.spiezzo pool	high GFP vs low GFP
ARPIN	348110	0.458543	T.spiezzo pool	high GFP vs low GFP
ARPIN-AP3S2	100526783	1.61404	T.spiezzo pool	high GFP vs low GFP
ARPP19	10776	-0.984899	T.spiezzo pool	high GFP vs low GFP
ARPP21	10777	0.0180439	T.spiezzo pool	high GFP vs low GFP
ARR3	407	1.06565	T.spiezzo pool	high GFP vs low GFP
ARRB1	408	-0.30642	T.spiezzo pool	high GFP vs low GFP
ARRB2	409	1.31718	T.spiezzo pool	high GFP vs low GFP
ARRDC1	92714	-0.0802878	T.spiezzo pool	high GFP vs low GFP
ARRDC2	27106	-0.953392	T.spiezzo pool	high GFP vs low GFP
ARRDC3	57561	1.27298	T.spiezzo pool	high GFP vs low GFP
ARRDC4	91947	-0.250695	T.spiezzo pool	high GFP vs low GFP
ARRDC5	645432	1.63894	T.spiezzo pool	high GFP vs low GFP
ARSA	410	-0.695764	T.spiezzo pool	high GFP vs low GFP
ARSB	411	-0.641077	T.spiezzo pool	high GFP vs low GFP
ARSD	414	0.253075	T.spiezzo pool	high GFP vs low GFP
ARSF	416	0.49979	T.spiezzo pool	high GFP vs low GFP
ARSG	22901	0.904807	T.spiezzo pool	high GFP vs low GFP
ARSH	347527	-1.89529	T.spiezzo pool	high GFP vs low GFP
ARSI	340075	0.131789	T.spiezzo pool	high GFP vs low GFP
ARSJ	79642	0.655833	T.spiezzo pool	high GFP vs low GFP
ARSK	153642	-1.51134	T.spiezzo pool	high GFP vs low GFP
ARSL	415	-0.0410855	T.spiezzo pool	high GFP vs low GFP
ART1	417	-1.3451	T.spiezzo pool	high GFP vs low GFP
ART3	419	-0.215266	T.spiezzo pool	high GFP vs low GFP
ART4	420	-0.664045	T.spiezzo pool	high GFP vs low GFP
ART5	116969	1.61805	T.spiezzo pool	high GFP vs low GFP
ARTN	9048	-0.0396472	T.spiezzo pool	high GFP vs low GFP
ARV1	64801	-0.247649	T.spiezzo pool	high GFP vs low GFP
ARVCF	421	-0.59593	T.spiezzo pool	high GFP vs low GFP
ARX	170302	0.309044	T.spiezzo pool	high GFP vs low GFP
AS3MT	57412	0.292433	T.spiezzo pool	high GFP vs low GFP
ASAH1	427	-0.13479	T.spiezzo pool	high GFP vs low GFP
ASAH2	56624	0.793329	T.spiezzo pool	high GFP vs low GFP
ASAH2B	653308	0.717794	T.spiezzo pool	high GFP vs low GFP
ASAP1	50807	-0.300519	T.spiezzo pool	high GFP vs low GFP
ASAP2	8853	0.101939	T.spiezzo pool	high GFP vs low GFP
ASAP3	55616	-0.265682	T.spiezzo pool	high GFP vs low GFP
ASB1	51665	0.502086	T.spiezzo pool	high GFP vs low GFP
ASB10	136371	-0.597177	T.spiezzo pool	high GFP vs low GFP
ASB11	140456	-0.937796	T.spiezzo pool	high GFP vs low GFP
ASB12	142689	0.762195	T.spiezzo pool	high GFP vs low GFP
ASB13	79754	0.726373	T.spiezzo pool	high GFP vs low GFP
ASB14	142686	1.1469	T.spiezzo pool	high GFP vs low GFP
ASB15	142685	0.700337	T.spiezzo pool	high GFP vs low GFP
ASB16	92591	-0.61637	T.spiezzo pool	high GFP vs low GFP
ASB17	127247	0.0599399	T.spiezzo pool	high GFP vs low GFP
ASB18	401036	0.236177	T.spiezzo pool	high GFP vs low GFP
ASB2	51676	-0.416487	T.spiezzo pool	high GFP vs low GFP
ASB3	51130	1.01786	T.spiezzo pool	high GFP vs low GFP
ASB4	51666	0.45676	T.spiezzo pool	high GFP vs low GFP
ASB5	140458	0.216818	T.spiezzo pool	high GFP vs low GFP
ASB6	140459	1.10394	T.spiezzo pool	high GFP vs low GFP
ASB7	140460	-1.29217	T.spiezzo pool	high GFP vs low GFP
ASB8	140461	0.270249	T.spiezzo pool	high GFP vs low GFP
ASB9	140462	0.0812074	T.spiezzo pool	high GFP vs low GFP
ASCC1	51008	0.0484394	T.spiezzo pool	high GFP vs low GFP
ASCC2	84164	-0.327319	T.spiezzo pool	high GFP vs low GFP
ASCC3	10973	-0.225846	T.spiezzo pool	high GFP vs low GFP
ASCL1	429	-0.33396	T.spiezzo pool	high GFP vs low GFP
ASCL2	430	0.233431	T.spiezzo pool	high GFP vs low GFP
ASCL3	56676	-1.72686	T.spiezzo pool	high GFP vs low GFP
ASCL4	121549	0.816727	T.spiezzo pool	high GFP vs low GFP
ASCL5	647219	0.0555567	T.spiezzo pool	high GFP vs low GFP
ASF1A	25842	1.46246	T.spiezzo pool	high GFP vs low GFP
ASF1B	55723	-0.850058	T.spiezzo pool	high GFP vs low GFP
ASGR1	432	1.28753	T.spiezzo pool	high GFP vs low GFP
ASGR2	433	-0.580297	T.spiezzo pool	high GFP vs low GFP
ASH1L	55870	-1.03359	T.spiezzo pool	high GFP vs low GFP
ASH2L	9070	-3.6555	T.spiezzo pool	high GFP vs low GFP
ASIC1	41	2.00648	T.spiezzo pool	high GFP vs low GFP
ASIC2	40	-1.99696	T.spiezzo pool	high GFP vs low GFP
ASIC3	9311	0.483643	T.spiezzo pool	high GFP vs low GFP
ASIC4	55515	-0.30544	T.spiezzo pool	high GFP vs low GFP
ASIC5	51802	-0.170686	T.spiezzo pool	high GFP vs low GFP
ASIP	434	0.904203	T.spiezzo pool	high GFP vs low GFP
ASL	435	0.236149	T.spiezzo pool	high GFP vs low GFP
ASMT	438	-0.23609	T.spiezzo pool	high GFP vs low GFP
ASMTL	8623	-0.913	T.spiezzo pool	high GFP vs low GFP
ASNS	440	0.644056	T.spiezzo pool	high GFP vs low GFP
ASNSD1	54529	-0.192056	T.spiezzo pool	high GFP vs low GFP
ASPA	443	0.0791924	T.spiezzo pool	high GFP vs low GFP
ASPDH	554235	-2.1807	T.spiezzo pool	high GFP vs low GFP
ASPG	374569	0.578683	T.spiezzo pool	high GFP vs low GFP
ASPH	444	3.2607	T.spiezzo pool	high GFP vs low GFP
ASPHD1	253982	0.827947	T.spiezzo pool	high GFP vs low GFP
ASPHD2	57168	0.479945	T.spiezzo pool	high GFP vs low GFP
ASPM	259266	-0.926328	T.spiezzo pool	high GFP vs low GFP
ASPN	54829	-0.0670793	T.spiezzo pool	high GFP vs low GFP
ASPRV1	151516	0.773349	T.spiezzo pool	high GFP vs low GFP
ASPSCR1	79058	-0.229423	T.spiezzo pool	high GFP vs low GFP
ASRGL1	80150	-0.0241172	T.spiezzo pool	high GFP vs low GFP
ASS1	445	0.0335447	T.spiezzo pool	high GFP vs low GFP
ASTE1	28990	0.797132	T.spiezzo pool	high GFP vs low GFP
ASTL	431705	1.44148	T.spiezzo pool	high GFP vs low GFP
ASTN1	460	0.13404	T.spiezzo pool	high GFP vs low GFP
ASTN2	23245	0.19028	T.spiezzo pool	high GFP vs low GFP
ASXL1	171023	0.119756	T.spiezzo pool	high GFP vs low GFP
ASXL2	55252	1.40644	T.spiezzo pool	high GFP vs low GFP
ASXL3	80816	-0.213469	T.spiezzo pool	high GFP vs low GFP
ASZ1	136991	0.0985829	T.spiezzo pool	high GFP vs low GFP
ATAD1	84896	-0.406241	T.spiezzo pool	high GFP vs low GFP
ATAD2	29028	0.899009	T.spiezzo pool	high GFP vs low GFP
ATAD2B	54454	-0.0335252	T.spiezzo pool	high GFP vs low GFP
ATAD3A	55210	-1.26312	T.spiezzo pool	high GFP vs low GFP
ATAD3B	83858	0.589136	T.spiezzo pool	high GFP vs low GFP
ATAD3C	219293	-2.56595	T.spiezzo pool	high GFP vs low GFP
ATAT1	79969	-0.885014	T.spiezzo pool	high GFP vs low GFP
ATCAY	85300	0.576765	T.spiezzo pool	high GFP vs low GFP
ATE1	11101	-0.44549	T.spiezzo pool	high GFP vs low GFP
ATF1	466	-0.227893	T.spiezzo pool	high GFP vs low GFP
ATF2	1386	0.297001	T.spiezzo pool	high GFP vs low GFP
ATF3	467	0.049858	T.spiezzo pool	high GFP vs low GFP
ATF4	468	0.80637	T.spiezzo pool	high GFP vs low GFP
ATF5	22809	-0.0549462	T.spiezzo pool	high GFP vs low GFP
ATF6	22926	-2.04327	T.spiezzo pool	high GFP vs low GFP
ATF6B	1388	-0.253274	T.spiezzo pool	high GFP vs low GFP
ATF7	11016	1.09718	T.spiezzo pool	high GFP vs low GFP
ATF7IP	55729	0.994946	T.spiezzo pool	high GFP vs low GFP
ATF7IP2	80063	-1.43368	T.spiezzo pool	high GFP vs low GFP
ATF7-NPFF	114108587	0.862531	T.spiezzo pool	high GFP vs low GFP
ATG10	83734	8.15927	T.spiezzo pool	high GFP vs low GFP
ATG101	60673	5.18848	T.spiezzo pool	high GFP vs low GFP
ATG12	9140	7.96939	T.spiezzo pool	high GFP vs low GFP
ATG13	9776	8.06505	T.spiezzo pool	high GFP vs low GFP
ATG14	22863	7.95782	T.spiezzo pool	high GFP vs low GFP
ATG16L1	55054	6.44588	T.spiezzo pool	high GFP vs low GFP
ATG16L2	89849	-0.751136	T.spiezzo pool	high GFP vs low GFP
ATG2A	23130	1.35065	T.spiezzo pool	high GFP vs low GFP
ATG2B	55102	0.926307	T.spiezzo pool	high GFP vs low GFP
ATG3	64422	8.13239	T.spiezzo pool	high GFP vs low GFP
ATG4A	115201	-2.98621	T.spiezzo pool	high GFP vs low GFP
ATG4B	23192	4.41823	T.spiezzo pool	high GFP vs low GFP
ATG4C	84938	-0.792734	T.spiezzo pool	high GFP vs low GFP
ATG4D	84971	0.171687	T.spiezzo pool	high GFP vs low GFP
ATG5	9474	5.31167	T.spiezzo pool	high GFP vs low GFP
ATG7	10533	5.90061	T.spiezzo pool	high GFP vs low GFP
ATG9A	79065	7.88372	T.spiezzo pool	high GFP vs low GFP
ATG9B	285973	0.14077	T.spiezzo pool	high GFP vs low GFP
ATIC	471	-0.209193	T.spiezzo pool	high GFP vs low GFP
ATL1	51062	-0.755272	T.spiezzo pool	high GFP vs low GFP
ATL3	25923	-0.0755433	T.spiezzo pool	high GFP vs low GFP
ATM	472	0.0713563	T.spiezzo pool	high GFP vs low GFP
ATMIN	23300	-1.05951	T.spiezzo pool	high GFP vs low GFP
ATN1	1822	-1.01303	T.spiezzo pool	high GFP vs low GFP
ATOH1	474	1.60022	T.spiezzo pool	high GFP vs low GFP
ATOH7	220202	1.36654	T.spiezzo pool	high GFP vs low GFP
ATOH8	84913	0.438975	T.spiezzo pool	high GFP vs low GFP
ATOX1	475	0.26202	T.spiezzo pool	high GFP vs low GFP
ATP10A	57194	1.34574	T.spiezzo pool	high GFP vs low GFP
ATP10B	23120	-0.270164	T.spiezzo pool	high GFP vs low GFP
ATP10D	57205	1.56226	T.spiezzo pool	high GFP vs low GFP
ATP11A	23250	-0.290947	T.spiezzo pool	high GFP vs low GFP
ATP11B	23200	-0.43892	T.spiezzo pool	high GFP vs low GFP
ATP11C	286410	0.987283	T.spiezzo pool	high GFP vs low GFP
ATP12A	479	0.652267	T.spiezzo pool	high GFP vs low GFP
ATP13A1	57130	3.21118	T.spiezzo pool	high GFP vs low GFP
ATP13A2	23400	0.22902	T.spiezzo pool	high GFP vs low GFP
ATP13A3	79572	0.352209	T.spiezzo pool	high GFP vs low GFP
ATP13A4	84239	-0.704484	T.spiezzo pool	high GFP vs low GFP
ATP13A5	344905	0.283862	T.spiezzo pool	high GFP vs low GFP
ATP1A1	476	-0.178343	T.spiezzo pool	high GFP vs low GFP
ATP1A2	477	0.0297774	T.spiezzo pool	high GFP vs low GFP
ATP1A3	478	0.216264	T.spiezzo pool	high GFP vs low GFP
ATP1A4	480	-2.04232	T.spiezzo pool	high GFP vs low GFP
ATP1B1	481	1.21113	T.spiezzo pool	high GFP vs low GFP
ATP1B2	482	0.25378	T.spiezzo pool	high GFP vs low GFP
ATP1B3	483	-1.37738	T.spiezzo pool	high GFP vs low GFP
ATP1B4	23439	-1.30701	T.spiezzo pool	high GFP vs low GFP
ATP23	91419	0.192064	T.spiezzo pool	high GFP vs low GFP
ATP2A1	487	-0.21835	T.spiezzo pool	high GFP vs low GFP
ATP2A3	489	-0.209552	T.spiezzo pool	high GFP vs low GFP
ATP2B1	490	-0.336083	T.spiezzo pool	high GFP vs low GFP
ATP2B2	491	-0.217506	T.spiezzo pool	high GFP vs low GFP
ATP2B3	492	0.392743	T.spiezzo pool	high GFP vs low GFP
ATP2B4	493	-0.220854	T.spiezzo pool	high GFP vs low GFP
ATP2C1	27032	-0.0393787	T.spiezzo pool	high GFP vs low GFP
ATP2C2	9914	0.582707	T.spiezzo pool	high GFP vs low GFP
ATP4A	495	-1.77585	T.spiezzo pool	high GFP vs low GFP
ATP4B	496	-5.14736	T.spiezzo pool	high GFP vs low GFP
ATP5F1A	498	5.40939	T.spiezzo pool	high GFP vs low GFP
ATP5F1B	506	0.497831	T.spiezzo pool	high GFP vs low GFP
ATP5F1C	509	-0.179107	T.spiezzo pool	high GFP vs low GFP
ATP5F1D	513	-0.899215	T.spiezzo pool	high GFP vs low GFP
ATP5F1E	514	-0.327467	T.spiezzo pool	high GFP vs low GFP
ATP5IF1	93974	0.424035	T.spiezzo pool	high GFP vs low GFP
ATP5MC1	516	-1.74105	T.spiezzo pool	high GFP vs low GFP
ATP5MC2	517	0.579721	T.spiezzo pool	high GFP vs low GFP
ATP5MC3	518	-1.62775	T.spiezzo pool	high GFP vs low GFP
ATP5MD	84833	-0.967073	T.spiezzo pool	high GFP vs low GFP
ATP5ME	521	-1.92954	T.spiezzo pool	high GFP vs low GFP
ATP5MF	9551	-0.487229	T.spiezzo pool	high GFP vs low GFP
ATP5MF-PTCD1	100526740	-1.06538	T.spiezzo pool	high GFP vs low GFP
ATP5MG	10632	-0.968154	T.spiezzo pool	high GFP vs low GFP
ATP5MGL	267020	1.1496	T.spiezzo pool	high GFP vs low GFP
ATP5MPL	9556	0.124755	T.spiezzo pool	high GFP vs low GFP
ATP5PB	515	0.330115	T.spiezzo pool	high GFP vs low GFP
ATP5PD	10476	-4.41333	T.spiezzo pool	high GFP vs low GFP
ATP5PF	522	-1.28533	T.spiezzo pool	high GFP vs low GFP
ATP5PO	539	-0.0685007	T.spiezzo pool	high GFP vs low GFP
ATP6	4508	-0.767769	T.spiezzo pool	high GFP vs low GFP
ATP6AP1	537	6.82465	T.spiezzo pool	high GFP vs low GFP
ATP6AP1L	92270	0.640608	T.spiezzo pool	high GFP vs low GFP
ATP6V0A1	535	-0.348598	T.spiezzo pool	high GFP vs low GFP
ATP6V0A2	23545	0.346091	T.spiezzo pool	high GFP vs low GFP
ATP6V0A4	50617	1.48359	T.spiezzo pool	high GFP vs low GFP
ATP6V0B	533	0.334455	T.spiezzo pool	high GFP vs low GFP
ATP6V0D1	9114	5.94728	T.spiezzo pool	high GFP vs low GFP
ATP6V0D2	245972	-0.978563	T.spiezzo pool	high GFP vs low GFP
ATP6V0E1	8992	0.104743	T.spiezzo pool	high GFP vs low GFP
ATP6V0E2	155066	-0.186376	T.spiezzo pool	high GFP vs low GFP
ATP6V1A	523	6.64247	T.spiezzo pool	high GFP vs low GFP
ATP6V1B1	525	0.570974	T.spiezzo pool	high GFP vs low GFP
ATP6V1C2	245973	1.19325	T.spiezzo pool	high GFP vs low GFP
ATP6V1E2	90423	0.723497	T.spiezzo pool	high GFP vs low GFP
ATP6V1F	9296	7.45292	T.spiezzo pool	high GFP vs low GFP
ATP6V1FNB	100130705	0.0336915	T.spiezzo pool	high GFP vs low GFP
ATP6V1G2	534	-0.161328	T.spiezzo pool	high GFP vs low GFP
ATP6V1G3	127124	1.74011	T.spiezzo pool	high GFP vs low GFP
ATP7A	538	-0.646526	T.spiezzo pool	high GFP vs low GFP
ATP7B	540	0.429394	T.spiezzo pool	high GFP vs low GFP
ATP8	4509	1.37098	T.spiezzo pool	high GFP vs low GFP
ATP8A1	10396	0.407137	T.spiezzo pool	high GFP vs low GFP
ATP8A2	51761	0.941842	T.spiezzo pool	high GFP vs low GFP
ATP8B1	5205	1.13676	T.spiezzo pool	high GFP vs low GFP
ATP8B2	57198	8.18979	T.spiezzo pool	high GFP vs low GFP
ATP8B3	148229	0.494906	T.spiezzo pool	high GFP vs low GFP
ATP8B4	79895	-1.90018	T.spiezzo pool	high GFP vs low GFP
ATP9A	10079	-0.205237	T.spiezzo pool	high GFP vs low GFP
ATP9B	374868	-0.544653	T.spiezzo pool	high GFP vs low GFP
ATPAF1	64756	-0.0914747	T.spiezzo pool	high GFP vs low GFP
ATPAF2	91647	1.02863	T.spiezzo pool	high GFP vs low GFP
ATPSCKMT	134145	0.628233	T.spiezzo pool	high GFP vs low GFP
ATRAID	51374	0.658774	T.spiezzo pool	high GFP vs low GFP
ATRIP	84126	0.363974	T.spiezzo pool	high GFP vs low GFP
ATRN	8455	0.494494	T.spiezzo pool	high GFP vs low GFP
ATRNL1	26033	-1.21717	T.spiezzo pool	high GFP vs low GFP
ATRX	546	-0.340427	T.spiezzo pool	high GFP vs low GFP
ATXN1	6310	0.198356	T.spiezzo pool	high GFP vs low GFP
ATXN10	25814	6.27062	T.spiezzo pool	high GFP vs low GFP
ATXN1L	342371	-1.31902	T.spiezzo pool	high GFP vs low GFP
ATXN2	6311	-2.54538	T.spiezzo pool	high GFP vs low GFP
ATXN2L	11273	-1.51224	T.spiezzo pool	high GFP vs low GFP
ATXN3L	92552	-0.0666517	T.spiezzo pool	high GFP vs low GFP
ATXN7	6314	0.019332	T.spiezzo pool	high GFP vs low GFP
ATXN7L1	222255	-1.51972	T.spiezzo pool	high GFP vs low GFP
ATXN7L2	127002	1.19015	T.spiezzo pool	high GFP vs low GFP
ATXN7L3	56970	1.14111	T.spiezzo pool	high GFP vs low GFP
ATXN7L3B	552889	-0.75934	T.spiezzo pool	high GFP vs low GFP
AUH	549	0.728793	T.spiezzo pool	high GFP vs low GFP
AUNIP	79000	-0.502086	T.spiezzo pool	high GFP vs low GFP
AUP1	550	2.48702	T.spiezzo pool	high GFP vs low GFP
AURKAIP1	54998	-0.00540453	T.spiezzo pool	high GFP vs low GFP
AURKB	9212	-2.22343	T.spiezzo pool	high GFP vs low GFP
AURKC	6795	0.355585	T.spiezzo pool	high GFP vs low GFP
AUTS2	26053	-1.29408	T.spiezzo pool	high GFP vs low GFP
AVEN	57099	-1.45114	T.spiezzo pool	high GFP vs low GFP
AVIL	10677	-2.06209	T.spiezzo pool	high GFP vs low GFP
AVL9	23080	-1.33394	T.spiezzo pool	high GFP vs low GFP
AVP	551	-0.532891	T.spiezzo pool	high GFP vs low GFP
AVPI1	60370	1.73958	T.spiezzo pool	high GFP vs low GFP
AVPR1A	552	1.16469	T.spiezzo pool	high GFP vs low GFP
AVPR1B	553	1.11721	T.spiezzo pool	high GFP vs low GFP
AVPR2	554	2.28807	T.spiezzo pool	high GFP vs low GFP
AWAT1	158833	0.764949	T.spiezzo pool	high GFP vs low GFP
AWAT2	158835	0.511601	T.spiezzo pool	high GFP vs low GFP
AXDND1	126859	-0.478379	T.spiezzo pool	high GFP vs low GFP
AXIN1	8312	-2.40574	T.spiezzo pool	high GFP vs low GFP
AXIN2	8313	0.338995	T.spiezzo pool	high GFP vs low GFP
AXL	558	-0.259092	T.spiezzo pool	high GFP vs low GFP
AZGP1	563	0.866331	T.spiezzo pool	high GFP vs low GFP
AZI2	64343	0.321469	T.spiezzo pool	high GFP vs low GFP
AZIN1	51582	3.04787	T.spiezzo pool	high GFP vs low GFP
AZIN2	113451	-0.172799	T.spiezzo pool	high GFP vs low GFP
AZU1	566	-0.822693	T.spiezzo pool	high GFP vs low GFP
B2M	567	0.64615	T.spiezzo pool	high GFP vs low GFP
B3GALNT1	8706	-0.0766637	T.spiezzo pool	high GFP vs low GFP
B3GALNT2	148789	-0.941847	T.spiezzo pool	high GFP vs low GFP
B3GALT1	8708	1.20514	T.spiezzo pool	high GFP vs low GFP
B3GALT2	8707	0.383867	T.spiezzo pool	high GFP vs low GFP
B3GALT4	8705	-2.80247	T.spiezzo pool	high GFP vs low GFP
B3GALT5	10317	-0.01415	T.spiezzo pool	high GFP vs low GFP
B3GALT6	126792	-1.12382	T.spiezzo pool	high GFP vs low GFP
B3GAT1	27087	0.529327	T.spiezzo pool	high GFP vs low GFP
B3GAT2	135152	0.548321	T.spiezzo pool	high GFP vs low GFP
B3GAT3	26229	0.0415443	T.spiezzo pool	high GFP vs low GFP
B3GLCT	145173	-0.624474	T.spiezzo pool	high GFP vs low GFP
B3GNT2	10678	0.186905	T.spiezzo pool	high GFP vs low GFP
B3GNT3	10331	0.00404039	T.spiezzo pool	high GFP vs low GFP
B3GNT4	79369	1.31738	T.spiezzo pool	high GFP vs low GFP
B3GNT5	84002	-1.62428	T.spiezzo pool	high GFP vs low GFP
B3GNT6	192134	-0.0260075	T.spiezzo pool	high GFP vs low GFP
B3GNT7	93010	1.81907	T.spiezzo pool	high GFP vs low GFP
B3GNT8	374907	0.130387	T.spiezzo pool	high GFP vs low GFP
B3GNT9	84752	-0.957404	T.spiezzo pool	high GFP vs low GFP
B3GNTL1	146712	-1.17311	T.spiezzo pool	high GFP vs low GFP
B4GALNT1	2583	0.098935	T.spiezzo pool	high GFP vs low GFP
B4GALNT2	124872	-1.02039	T.spiezzo pool	high GFP vs low GFP
B4GALNT3	283358	-0.124536	T.spiezzo pool	high GFP vs low GFP
B4GALNT4	338707	1.19933	T.spiezzo pool	high GFP vs low GFP
B4GALT1	2683	-0.184447	T.spiezzo pool	high GFP vs low GFP
B4GALT2	8704	0.113516	T.spiezzo pool	high GFP vs low GFP
B4GALT3	8703	-0.817915	T.spiezzo pool	high GFP vs low GFP
B4GALT4	8702	-2.35509	T.spiezzo pool	high GFP vs low GFP
B4GALT5	9334	-0.176463	T.spiezzo pool	high GFP vs low GFP
B4GALT6	9331	0.919454	T.spiezzo pool	high GFP vs low GFP
B4GALT7	11285	-1.12713	T.spiezzo pool	high GFP vs low GFP
B4GAT1	11041	0.853408	T.spiezzo pool	high GFP vs low GFP
B9D1	27077	-0.499482	T.spiezzo pool	high GFP vs low GFP
B9D2	80776	0.224219	T.spiezzo pool	high GFP vs low GFP
BAALC	79870	-0.224335	T.spiezzo pool	high GFP vs low GFP
BAAT	570	0.662185	T.spiezzo pool	high GFP vs low GFP
BABAM1	29086	-0.833961	T.spiezzo pool	high GFP vs low GFP
BABAM2	9577	-0.00719724	T.spiezzo pool	high GFP vs low GFP
BACE1	23621	-0.049495	T.spiezzo pool	high GFP vs low GFP
BACE2	25825	0.0298915	T.spiezzo pool	high GFP vs low GFP
BACH1	571	0.290493	T.spiezzo pool	high GFP vs low GFP
BACH2	60468	0.822612	T.spiezzo pool	high GFP vs low GFP
BAD	572	-0.177912	T.spiezzo pool	high GFP vs low GFP
BAG1	573	-0.645927	T.spiezzo pool	high GFP vs low GFP
BAG2	9532	-0.290074	T.spiezzo pool	high GFP vs low GFP
BAG3	9531	0.234857	T.spiezzo pool	high GFP vs low GFP
BAG4	9530	0.974005	T.spiezzo pool	high GFP vs low GFP
BAG5	9529	-1.05161	T.spiezzo pool	high GFP vs low GFP
BAG6	7917	0.457604	T.spiezzo pool	high GFP vs low GFP
BAGE2	85319	-1.28804	T.spiezzo pool	high GFP vs low GFP
BAHCC1	57597	0.67396	T.spiezzo pool	high GFP vs low GFP
BAHD1	22893	-0.104093	T.spiezzo pool	high GFP vs low GFP
BAIAP2	10458	0.0480599	T.spiezzo pool	high GFP vs low GFP
BAIAP2L1	55971	0.413552	T.spiezzo pool	high GFP vs low GFP
BAIAP2L2	80115	-0.738001	T.spiezzo pool	high GFP vs low GFP
BAIAP3	8938	0.515999	T.spiezzo pool	high GFP vs low GFP
BAK1	578	0.984664	T.spiezzo pool	high GFP vs low GFP
BAMBI	25805	-1.55931	T.spiezzo pool	high GFP vs low GFP
BANF2	140836	1.09479	T.spiezzo pool	high GFP vs low GFP
BANK1	55024	-1.09857	T.spiezzo pool	high GFP vs low GFP
BAP1	8314	0.308838	T.spiezzo pool	high GFP vs low GFP
BARHL1	56751	0.00208292	T.spiezzo pool	high GFP vs low GFP
BARHL2	343472	0.495141	T.spiezzo pool	high GFP vs low GFP
BARX1	56033	-0.330778	T.spiezzo pool	high GFP vs low GFP
BARX2	8538	-0.257623	T.spiezzo pool	high GFP vs low GFP
BASP1	10409	-0.867536	T.spiezzo pool	high GFP vs low GFP
BATF	10538	3.42644	T.spiezzo pool	high GFP vs low GFP
BATF2	116071	1.04375	T.spiezzo pool	high GFP vs low GFP
BATF3	55509	-0.784659	T.spiezzo pool	high GFP vs low GFP
BAX	581	-3.23379	T.spiezzo pool	high GFP vs low GFP
BAZ1A	11177	-0.259556	T.spiezzo pool	high GFP vs low GFP
BAZ1B	9031	-1.48419	T.spiezzo pool	high GFP vs low GFP
BAZ2A	11176	0.726721	T.spiezzo pool	high GFP vs low GFP
BAZ2B	29994	-1.03541	T.spiezzo pool	high GFP vs low GFP
BBC3	27113	0.263474	T.spiezzo pool	high GFP vs low GFP
BBIP1	92482	0.120243	T.spiezzo pool	high GFP vs low GFP
BBOF1	80127	-0.61084	T.spiezzo pool	high GFP vs low GFP
BBOX1	8424	0.481914	T.spiezzo pool	high GFP vs low GFP
BBS1	582	-0.0426948	T.spiezzo pool	high GFP vs low GFP
BBS10	79738	-0.127432	T.spiezzo pool	high GFP vs low GFP
BBS12	166379	-0.67101	T.spiezzo pool	high GFP vs low GFP
BBS2	583	0.641527	T.spiezzo pool	high GFP vs low GFP
BBS4	585	0.2481	T.spiezzo pool	high GFP vs low GFP
BBS5	129880	-0.683867	T.spiezzo pool	high GFP vs low GFP
BBS7	55212	-1.01686	T.spiezzo pool	high GFP vs low GFP
BBS9	27241	-1.11115	T.spiezzo pool	high GFP vs low GFP
BBX	56987	1.46796	T.spiezzo pool	high GFP vs low GFP
BCAM	4059	0.0729097	T.spiezzo pool	high GFP vs low GFP
BCAN	63827	0.148827	T.spiezzo pool	high GFP vs low GFP
BCAP29	55973	0.50129	T.spiezzo pool	high GFP vs low GFP
BCAP31	10134	-1.16465	T.spiezzo pool	high GFP vs low GFP
BCAR1	9564	-0.93621	T.spiezzo pool	high GFP vs low GFP
BCAR3	8412	0.338561	T.spiezzo pool	high GFP vs low GFP
BCAS1	8537	0.505198	T.spiezzo pool	high GFP vs low GFP
BCAS3	54828	2.21024	T.spiezzo pool	high GFP vs low GFP
BCAS4	55653	-0.0820444	T.spiezzo pool	high GFP vs low GFP
BCAT1	586	0.668385	T.spiezzo pool	high GFP vs low GFP
BCAT2	587	-1.03202	T.spiezzo pool	high GFP vs low GFP
BCCIP	56647	3.27268	T.spiezzo pool	high GFP vs low GFP
BCDIN3D	144233	0.268965	T.spiezzo pool	high GFP vs low GFP
BCHE	590	-1.8705	T.spiezzo pool	high GFP vs low GFP
BCKDHA	593	-0.121466	T.spiezzo pool	high GFP vs low GFP
BCKDHB	594	0.901544	T.spiezzo pool	high GFP vs low GFP
BCKDK	10295	0.638702	T.spiezzo pool	high GFP vs low GFP
BCL10	8915	-0.932961	T.spiezzo pool	high GFP vs low GFP
BCL11A	53335	0.125458	T.spiezzo pool	high GFP vs low GFP
BCL11B	64919	-1.10209	T.spiezzo pool	high GFP vs low GFP
BCL2	596	-0.629932	T.spiezzo pool	high GFP vs low GFP
BCL2A1	597	0.0917263	T.spiezzo pool	high GFP vs low GFP
BCL2L10	10017	-1.86938	T.spiezzo pool	high GFP vs low GFP
BCL2L11	10018	-0.811973	T.spiezzo pool	high GFP vs low GFP
BCL2L12	83596	-2.41234	T.spiezzo pool	high GFP vs low GFP
BCL2L13	23786	0.348577	T.spiezzo pool	high GFP vs low GFP
BCL2L14	79370	0.618014	T.spiezzo pool	high GFP vs low GFP
BCL2L15	440603	-0.741405	T.spiezzo pool	high GFP vs low GFP
BCL2L2	599	0.437241	T.spiezzo pool	high GFP vs low GFP
BCL3	602	-0.121241	T.spiezzo pool	high GFP vs low GFP
BCL6	604	-0.0681213	T.spiezzo pool	high GFP vs low GFP
BCL6B	255877	0.66135	T.spiezzo pool	high GFP vs low GFP
BCL7A	605	-0.169921	T.spiezzo pool	high GFP vs low GFP
BCL7B	9275	-2.15393	T.spiezzo pool	high GFP vs low GFP
BCL7C	9274	-0.898105	T.spiezzo pool	high GFP vs low GFP
BCL9	607	-1.48117	T.spiezzo pool	high GFP vs low GFP
BCL9L	283149	-0.498864	T.spiezzo pool	high GFP vs low GFP
BCLAF1	9774	5.9897	T.spiezzo pool	high GFP vs low GFP
BCLAF3	256643	0.217978	T.spiezzo pool	high GFP vs low GFP
BCO1	53630	1.5527	T.spiezzo pool	high GFP vs low GFP
BCO2	83875	-0.288911	T.spiezzo pool	high GFP vs low GFP
BCOR	54880	0.336621	T.spiezzo pool	high GFP vs low GFP
BCORL1	63035	0.708162	T.spiezzo pool	high GFP vs low GFP
BCR	613	0.727638	T.spiezzo pool	high GFP vs low GFP
BCS1L	617	-0.570214	T.spiezzo pool	high GFP vs low GFP
BDH1	622	0.599809	T.spiezzo pool	high GFP vs low GFP
BDH2	56898	0.771367	T.spiezzo pool	high GFP vs low GFP
BDKRB1	623	-0.583697	T.spiezzo pool	high GFP vs low GFP
BDKRB2	624	0.825063	T.spiezzo pool	high GFP vs low GFP
BDNF	627	0.634039	T.spiezzo pool	high GFP vs low GFP
BEAN1	146227	0.203535	T.spiezzo pool	high GFP vs low GFP
BECN1	8678	5.44681	T.spiezzo pool	high GFP vs low GFP
BECN2	441925	-0.0557298	T.spiezzo pool	high GFP vs low GFP
BEGAIN	57596	-0.227916	T.spiezzo pool	high GFP vs low GFP
BEND2	139105	-0.169801	T.spiezzo pool	high GFP vs low GFP
BEND3	57673	-0.522682	T.spiezzo pool	high GFP vs low GFP
BEND4	389206	-0.148827	T.spiezzo pool	high GFP vs low GFP
BEND5	79656	-1.42336	T.spiezzo pool	high GFP vs low GFP
BEND6	221336	-0.607729	T.spiezzo pool	high GFP vs low GFP
BEND7	222389	0.700288	T.spiezzo pool	high GFP vs low GFP
BEST1	7439	0.774938	T.spiezzo pool	high GFP vs low GFP
BEST2	54831	-0.089778	T.spiezzo pool	high GFP vs low GFP
BEST3	144453	-0.5265	T.spiezzo pool	high GFP vs low GFP
BEST4	266675	-0.429592	T.spiezzo pool	high GFP vs low GFP
BET1	10282	0.150097	T.spiezzo pool	high GFP vs low GFP
BET1L	51272	-0.822815	T.spiezzo pool	high GFP vs low GFP
BEX1	55859	-0.300824	T.spiezzo pool	high GFP vs low GFP
BEX2	84707	0.0155175	T.spiezzo pool	high GFP vs low GFP
BEX3	27018	-0.91077	T.spiezzo pool	high GFP vs low GFP
BEX4	56271	-1.24529	T.spiezzo pool	high GFP vs low GFP
BEX5	340542	-0.664036	T.spiezzo pool	high GFP vs low GFP
BFAR	51283	0.74076	T.spiezzo pool	high GFP vs low GFP
BFSP1	631	0.56124	T.spiezzo pool	high GFP vs low GFP
BFSP2	8419	-1.2807	T.spiezzo pool	high GFP vs low GFP
BGLAP	632	0.796525	T.spiezzo pool	high GFP vs low GFP
BGN	633	-1.10671	T.spiezzo pool	high GFP vs low GFP
BHLHA15	168620	-0.191036	T.spiezzo pool	high GFP vs low GFP
BHLHA9	727857	-0.666314	T.spiezzo pool	high GFP vs low GFP
BHLHB9	80823	0.241413	T.spiezzo pool	high GFP vs low GFP
BHLHE22	27319	0.621804	T.spiezzo pool	high GFP vs low GFP
BHLHE23	128408	0.19173	T.spiezzo pool	high GFP vs low GFP
BHLHE40	8553	-1.15254	T.spiezzo pool	high GFP vs low GFP
BHLHE41	79365	-0.466441	T.spiezzo pool	high GFP vs low GFP
BHMG1	388553	-0.482596	T.spiezzo pool	high GFP vs low GFP
BHMT	635	0.590396	T.spiezzo pool	high GFP vs low GFP
BHMT2	23743	-0.178393	T.spiezzo pool	high GFP vs low GFP
BICC1	80114	0.251086	T.spiezzo pool	high GFP vs low GFP
BICD1	636	-1.03271	T.spiezzo pool	high GFP vs low GFP
BICD2	23299	-0.14269	T.spiezzo pool	high GFP vs low GFP
BICDL1	92558	0.744131	T.spiezzo pool	high GFP vs low GFP
BICDL2	146439	1.4654	T.spiezzo pool	high GFP vs low GFP
BICRA	29998	-1.8105	T.spiezzo pool	high GFP vs low GFP
BICRAL	23506	-2.58091	T.spiezzo pool	high GFP vs low GFP
BID	637	-0.0913031	T.spiezzo pool	high GFP vs low GFP
BIN1	274	0.182174	T.spiezzo pool	high GFP vs low GFP
BIN2	51411	0.234256	T.spiezzo pool	high GFP vs low GFP
BIN3	55909	0.155803	T.spiezzo pool	high GFP vs low GFP
BIRC2	329	0.948814	T.spiezzo pool	high GFP vs low GFP
BIRC3	330	-0.145752	T.spiezzo pool	high GFP vs low GFP
BIRC6	57448	0.679748	T.spiezzo pool	high GFP vs low GFP
BIRC7	79444	0.721097	T.spiezzo pool	high GFP vs low GFP
BIVM	54841	-1.1765	T.spiezzo pool	high GFP vs low GFP
BIVM-ERCC5	100533467	2.05967	T.spiezzo pool	high GFP vs low GFP
BLCAP	10904	-0.160389	T.spiezzo pool	high GFP vs low GFP
BLID	414899	-1.62497	T.spiezzo pool	high GFP vs low GFP
BLK	640	0.563127	T.spiezzo pool	high GFP vs low GFP
BLM	641	-4.97267	T.spiezzo pool	high GFP vs low GFP
BLMH	642	-0.761882	T.spiezzo pool	high GFP vs low GFP
BLNK	29760	-0.670775	T.spiezzo pool	high GFP vs low GFP
BLOC1S1	2647	-0.0346927	T.spiezzo pool	high GFP vs low GFP
BLOC1S2	282991	-0.534496	T.spiezzo pool	high GFP vs low GFP
BLOC1S3	388552	0.565133	T.spiezzo pool	high GFP vs low GFP
BLOC1S4	55330	-0.676699	T.spiezzo pool	high GFP vs low GFP
BLOC1S5	63915	-0.156115	T.spiezzo pool	high GFP vs low GFP
BLOC1S6	26258	0.432953	T.spiezzo pool	high GFP vs low GFP
BLVRA	644	0.963054	T.spiezzo pool	high GFP vs low GFP
BLVRB	645	-0.851753	T.spiezzo pool	high GFP vs low GFP
BLZF1	8548	-0.818685	T.spiezzo pool	high GFP vs low GFP
BMERB1	89927	-0.340682	T.spiezzo pool	high GFP vs low GFP
BMF	90427	-1.20849	T.spiezzo pool	high GFP vs low GFP
BMI1	648	-0.66526	T.spiezzo pool	high GFP vs low GFP
BMP1	649	-0.809285	T.spiezzo pool	high GFP vs low GFP
BMP10	27302	-1.89874	T.spiezzo pool	high GFP vs low GFP
BMP15	9210	-1.124	T.spiezzo pool	high GFP vs low GFP
BMP2	650	-0.527357	T.spiezzo pool	high GFP vs low GFP
BMP2K	55589	-1.23591	T.spiezzo pool	high GFP vs low GFP
BMP3	651	-0.0578127	T.spiezzo pool	high GFP vs low GFP
BMP4	652	-1.72764	T.spiezzo pool	high GFP vs low GFP
BMP5	653	-0.0938222	T.spiezzo pool	high GFP vs low GFP
BMP6	654	0.306256	T.spiezzo pool	high GFP vs low GFP
BMP7	655	0.311431	T.spiezzo pool	high GFP vs low GFP
BMP8A	353500	-1.7758	T.spiezzo pool	high GFP vs low GFP
BMP8B	656	1.46127	T.spiezzo pool	high GFP vs low GFP
BMPER	168667	1.07671	T.spiezzo pool	high GFP vs low GFP
BMPR1A	657	-5.2997	T.spiezzo pool	high GFP vs low GFP
BMPR1B	658	0.538887	T.spiezzo pool	high GFP vs low GFP
BMPR2	659	-1.0169	T.spiezzo pool	high GFP vs low GFP
BMT2	154743	0.550309	T.spiezzo pool	high GFP vs low GFP
BMX	660	0.162237	T.spiezzo pool	high GFP vs low GFP
BNC1	646	-0.498397	T.spiezzo pool	high GFP vs low GFP
BNC2	54796	0.545895	T.spiezzo pool	high GFP vs low GFP
BNIP2	663	0.790571	T.spiezzo pool	high GFP vs low GFP
BNIP3	664	0.0290536	T.spiezzo pool	high GFP vs low GFP
BNIP3L	665	0.153404	T.spiezzo pool	high GFP vs low GFP
BNIP5	389384	0.678179	T.spiezzo pool	high GFP vs low GFP
BNIPL	149428	1.15446	T.spiezzo pool	high GFP vs low GFP
BOC	91653	0.880996	T.spiezzo pool	high GFP vs low GFP
BOD1	91272	0.189408	T.spiezzo pool	high GFP vs low GFP
BOD1L2	284257	1.06223	T.spiezzo pool	high GFP vs low GFP
BOK	666	0.091992	T.spiezzo pool	high GFP vs low GFP
BOLA1	51027	-0.073016	T.spiezzo pool	high GFP vs low GFP
BOLA2	552900	-0.214243	T.spiezzo pool	high GFP vs low GFP
BOLA2B	654483	-1.64991	T.spiezzo pool	high GFP vs low GFP
BOLA2-SMG1P6	107282092	0.183136	T.spiezzo pool	high GFP vs low GFP
BOLA3	388962	1.171	T.spiezzo pool	high GFP vs low GFP
BOLL	66037	0.722655	T.spiezzo pool	high GFP vs low GFP
BORA	79866	0.0261644	T.spiezzo pool	high GFP vs low GFP
BORCS5	118426	0.527052	T.spiezzo pool	high GFP vs low GFP
BORCS6	54785	-0.521381	T.spiezzo pool	high GFP vs low GFP
BORCS7	119032	-1.237	T.spiezzo pool	high GFP vs low GFP
BORCS8	729991	0.712684	T.spiezzo pool	high GFP vs low GFP
BORCS8-MEF2B	4207	0.387363	T.spiezzo pool	high GFP vs low GFP
BPGM	669	-1.4128	T.spiezzo pool	high GFP vs low GFP
BPHL	670	0.373289	T.spiezzo pool	high GFP vs low GFP
BPI	671	0.347034	T.spiezzo pool	high GFP vs low GFP
BPIFA1	51297	0.299937	T.spiezzo pool	high GFP vs low GFP
BPIFA2	140683	1.90213	T.spiezzo pool	high GFP vs low GFP
BPIFA3	128861	1.48478	T.spiezzo pool	high GFP vs low GFP
BPIFB1	92747	1.39798	T.spiezzo pool	high GFP vs low GFP
BPIFB2	80341	0.744588	T.spiezzo pool	high GFP vs low GFP
BPIFB3	359710	0.658435	T.spiezzo pool	high GFP vs low GFP
BPIFB4	149954	1.08289	T.spiezzo pool	high GFP vs low GFP
BPIFB6	128859	0.137682	T.spiezzo pool	high GFP vs low GFP
BPIFC	254240	0.411378	T.spiezzo pool	high GFP vs low GFP
BPNT1	10380	1.34587	T.spiezzo pool	high GFP vs low GFP
BPY2	9083	-0.613211	T.spiezzo pool	high GFP vs low GFP
BPY2B	442867	0.159598	T.spiezzo pool	high GFP vs low GFP
BPY2C	442868	0.00904693	T.spiezzo pool	high GFP vs low GFP
BRAF	673	0.251255	T.spiezzo pool	high GFP vs low GFP
BRAT1	221927	-0.533577	T.spiezzo pool	high GFP vs low GFP
BRCA1	672	-0.379199	T.spiezzo pool	high GFP vs low GFP
BRCA2	675	-1.28761	T.spiezzo pool	high GFP vs low GFP
BRCC3	79184	-1.02821	T.spiezzo pool	high GFP vs low GFP
BRD1	23774	-0.32745	T.spiezzo pool	high GFP vs low GFP
BRD2	6046	-0.653532	T.spiezzo pool	high GFP vs low GFP
BRD3	8019	0.220659	T.spiezzo pool	high GFP vs low GFP
BRD3OS	266655	0.245822	T.spiezzo pool	high GFP vs low GFP
BRD7	29117	-0.0648883	T.spiezzo pool	high GFP vs low GFP
BRD8	10902	-0.0748596	T.spiezzo pool	high GFP vs low GFP
BRD9	65980	-0.0347598	T.spiezzo pool	high GFP vs low GFP
BRDT	676	0.43344	T.spiezzo pool	high GFP vs low GFP
BRF2	55290	3.63383	T.spiezzo pool	high GFP vs low GFP
BRI3	25798	-0.72996	T.spiezzo pool	high GFP vs low GFP
BRI3BP	140707	0.351759	T.spiezzo pool	high GFP vs low GFP
BRICD5	283870	1.54594	T.spiezzo pool	high GFP vs low GFP
BRINP1	1620	1.11249	T.spiezzo pool	high GFP vs low GFP
BRINP2	57795	0.207625	T.spiezzo pool	high GFP vs low GFP
BRINP3	339479	0.834642	T.spiezzo pool	high GFP vs low GFP
BRIP1	83990	-1.9937	T.spiezzo pool	high GFP vs low GFP
BRK1	55845	-1.04723	T.spiezzo pool	high GFP vs low GFP
BRMS1	25855	0.14667	T.spiezzo pool	high GFP vs low GFP
BRMS1L	84312	-3.33432	T.spiezzo pool	high GFP vs low GFP
BROX	148362	0.565926	T.spiezzo pool	high GFP vs low GFP
BRPF1	7862	-0.43763	T.spiezzo pool	high GFP vs low GFP
BRPF3	27154	1.04788	T.spiezzo pool	high GFP vs low GFP
BRS3	680	-0.657098	T.spiezzo pool	high GFP vs low GFP
BRSK1	84446	-0.961588	T.spiezzo pool	high GFP vs low GFP
BRSK2	9024	0.263902	T.spiezzo pool	high GFP vs low GFP
BRWD1	54014	-0.503589	T.spiezzo pool	high GFP vs low GFP
BRWD3	254065	-0.836153	T.spiezzo pool	high GFP vs low GFP
BSCL2	26580	-0.0871836	T.spiezzo pool	high GFP vs low GFP
BSDC1	55108	-0.277321	T.spiezzo pool	high GFP vs low GFP
BSG	682	-0.0610709	T.spiezzo pool	high GFP vs low GFP
BSN	8927	0.414252	T.spiezzo pool	high GFP vs low GFP
BSND	7809	1.19743	T.spiezzo pool	high GFP vs low GFP
BSPH1	100131137	0.355492	T.spiezzo pool	high GFP vs low GFP
BSPRY	54836	-0.044563	T.spiezzo pool	high GFP vs low GFP
BST2	684	-1.41267	T.spiezzo pool	high GFP vs low GFP
BSX	390259	0.315877	T.spiezzo pool	high GFP vs low GFP
BTAF1	9044	0.231169	T.spiezzo pool	high GFP vs low GFP
BTBD1	53339	-0.732022	T.spiezzo pool	high GFP vs low GFP
BTBD10	84280	-0.387259	T.spiezzo pool	high GFP vs low GFP
BTBD11	121551	0.797657	T.spiezzo pool	high GFP vs low GFP
BTBD16	118663	0.20852	T.spiezzo pool	high GFP vs low GFP
BTBD17	388419	0.956071	T.spiezzo pool	high GFP vs low GFP
BTBD18	643376	-0.4069	T.spiezzo pool	high GFP vs low GFP
BTBD19	149478	0.16903	T.spiezzo pool	high GFP vs low GFP
BTBD2	55643	0.0863417	T.spiezzo pool	high GFP vs low GFP
BTBD3	22903	1.20249	T.spiezzo pool	high GFP vs low GFP
BTBD6	90135	0.48005	T.spiezzo pool	high GFP vs low GFP
BTBD7	55727	0.383169	T.spiezzo pool	high GFP vs low GFP
BTBD8	284697	0.0647988	T.spiezzo pool	high GFP vs low GFP
BTBD9	114781	-0.705783	T.spiezzo pool	high GFP vs low GFP
BTC	685	0.221997	T.spiezzo pool	high GFP vs low GFP
BTD	686	0.396715	T.spiezzo pool	high GFP vs low GFP
BTF3	689	1.23956	T.spiezzo pool	high GFP vs low GFP
BTF3L4	91408	-1.58148	T.spiezzo pool	high GFP vs low GFP
BTG1	694	0.695834	T.spiezzo pool	high GFP vs low GFP
BTG2	7832	-1.3031	T.spiezzo pool	high GFP vs low GFP
BTG3	10950	-0.722094	T.spiezzo pool	high GFP vs low GFP
BTG4	54766	0.259658	T.spiezzo pool	high GFP vs low GFP
BTK	695	1.2295	T.spiezzo pool	high GFP vs low GFP
BTN1A1	696	0.511302	T.spiezzo pool	high GFP vs low GFP
BTN2A1	11120	-1.32738	T.spiezzo pool	high GFP vs low GFP
BTN2A2	10385	0.390496	T.spiezzo pool	high GFP vs low GFP
BTN3A1	11119	0.000822091	T.spiezzo pool	high GFP vs low GFP
BTN3A2	11118	1.03232	T.spiezzo pool	high GFP vs low GFP
BTN3A3	10384	-0.112198	T.spiezzo pool	high GFP vs low GFP
BTNL10	100129094	-0.870478	T.spiezzo pool	high GFP vs low GFP
BTNL2	56244	0.595953	T.spiezzo pool	high GFP vs low GFP
BTNL3	10917	-0.141169	T.spiezzo pool	high GFP vs low GFP
BTNL8	79908	-0.365004	T.spiezzo pool	high GFP vs low GFP
BTNL9	153579	0.710981	T.spiezzo pool	high GFP vs low GFP
BTRC	8945	-1.0158	T.spiezzo pool	high GFP vs low GFP
BUB1B-PAK6	106821730	-1.36403	T.spiezzo pool	high GFP vs low GFP
BUD13	84811	-0.785085	T.spiezzo pool	high GFP vs low GFP
BVES	11149	0.438741	T.spiezzo pool	high GFP vs low GFP
BZW1	9689	-0.7137	T.spiezzo pool	high GFP vs low GFP
BZW2	28969	-0.284954	T.spiezzo pool	high GFP vs low GFP
C10orf105	414152	0.502067	T.spiezzo pool	high GFP vs low GFP
C10orf120	399814	0.288992	T.spiezzo pool	high GFP vs low GFP
C10orf143	387723	-0.0266293	T.spiezzo pool	high GFP vs low GFP
C10orf53	282966	0.300296	T.spiezzo pool	high GFP vs low GFP
C10orf62	414157	-1.94226	T.spiezzo pool	high GFP vs low GFP
C10orf67	256815	1.13511	T.spiezzo pool	high GFP vs low GFP
C10orf71	118461	-0.646224	T.spiezzo pool	high GFP vs low GFP
C10orf82	143379	0.222426	T.spiezzo pool	high GFP vs low GFP
C10orf88	80007	-0.193323	T.spiezzo pool	high GFP vs low GFP
C10orf90	118611	0.338647	T.spiezzo pool	high GFP vs low GFP
C10orf95	79946	0.256675	T.spiezzo pool	high GFP vs low GFP
C10orf99	387695	0.361168	T.spiezzo pool	high GFP vs low GFP
C11orf1	64776	-0.72157	T.spiezzo pool	high GFP vs low GFP
C11orf16	56673	-0.16118	T.spiezzo pool	high GFP vs low GFP
C11orf21	29125	1.3396	T.spiezzo pool	high GFP vs low GFP
C11orf24	53838	-0.908611	T.spiezzo pool	high GFP vs low GFP
C11orf40	143501	1.00577	T.spiezzo pool	high GFP vs low GFP
C11orf42	160298	0.0679507	T.spiezzo pool	high GFP vs low GFP
C11orf45	219833	1.50237	T.spiezzo pool	high GFP vs low GFP
C11orf49	79096	0.723168	T.spiezzo pool	high GFP vs low GFP
C11orf52	91894	0.277649	T.spiezzo pool	high GFP vs low GFP
C11orf53	341032	0.0753548	T.spiezzo pool	high GFP vs low GFP
C11orf54	28970	-1.08611	T.spiezzo pool	high GFP vs low GFP
C11orf58	10944	0.688624	T.spiezzo pool	high GFP vs low GFP
C11orf65	160140	-0.486164	T.spiezzo pool	high GFP vs low GFP
C11orf68	83638	0.902421	T.spiezzo pool	high GFP vs low GFP
C11orf71	54494	0.867777	T.spiezzo pool	high GFP vs low GFP
C11orf74	119710	-0.864572	T.spiezzo pool	high GFP vs low GFP
C11orf80	79703	-1.31967	T.spiezzo pool	high GFP vs low GFP
C11orf86	254439	0.309881	T.spiezzo pool	high GFP vs low GFP
C11orf87	399947	-0.453172	T.spiezzo pool	high GFP vs low GFP
C11orf88	399949	1.19673	T.spiezzo pool	high GFP vs low GFP
C11orf91	100131378	0.419549	T.spiezzo pool	high GFP vs low GFP
C11orf94	143678	-0.289492	T.spiezzo pool	high GFP vs low GFP
C11orf95	65998	0.99321	T.spiezzo pool	high GFP vs low GFP
C11orf96	387763	0.0407653	T.spiezzo pool	high GFP vs low GFP
C11orf97	643037	0.20677	T.spiezzo pool	high GFP vs low GFP
C11orf98	102288414	-0.174746	T.spiezzo pool	high GFP vs low GFP
C12orf10	60314	-0.853143	T.spiezzo pool	high GFP vs low GFP
C12orf29	91298	1.69635	T.spiezzo pool	high GFP vs low GFP
C12orf4	57102	0.0830565	T.spiezzo pool	high GFP vs low GFP
C12orf40	283461	-0.116844	T.spiezzo pool	high GFP vs low GFP
C12orf42	374470	-0.905688	T.spiezzo pool	high GFP vs low GFP
C12orf43	64897	-0.142752	T.spiezzo pool	high GFP vs low GFP
C12orf49	79794	-0.325952	T.spiezzo pool	high GFP vs low GFP
C12orf50	160419	1.75055	T.spiezzo pool	high GFP vs low GFP
C12orf54	121273	-0.914714	T.spiezzo pool	high GFP vs low GFP
C12orf56	115749	0.614103	T.spiezzo pool	high GFP vs low GFP
C12orf57	113246	0.477205	T.spiezzo pool	high GFP vs low GFP
C12orf65	91574	0.356968	T.spiezzo pool	high GFP vs low GFP
C12orf66	144577	1.6498	T.spiezzo pool	high GFP vs low GFP
C12orf71	728858	-0.0163643	T.spiezzo pool	high GFP vs low GFP
C12orf73	728568	-0.603269	T.spiezzo pool	high GFP vs low GFP
C12orf74	338809	-1.15685	T.spiezzo pool	high GFP vs low GFP
C12orf75	387882	0.361715	T.spiezzo pool	high GFP vs low GFP
C12orf77	196415	-0.470643	T.spiezzo pool	high GFP vs low GFP
C13orf42	647166	-0.0485543	T.spiezzo pool	high GFP vs low GFP
C13orf46	100507747	0.0538326	T.spiezzo pool	high GFP vs low GFP
C14orf119	55017	-0.735221	T.spiezzo pool	high GFP vs low GFP
C14orf132	56967	-0.626135	T.spiezzo pool	high GFP vs low GFP
C14orf180	400258	-0.569944	T.spiezzo pool	high GFP vs low GFP
C14orf28	122525	-0.66333	T.spiezzo pool	high GFP vs low GFP
C14orf39	317761	0.438735	T.spiezzo pool	high GFP vs low GFP
C14orf93	60686	-0.581524	T.spiezzo pool	high GFP vs low GFP
C15orf39	56905	0.787169	T.spiezzo pool	high GFP vs low GFP
C15orf40	123207	-0.333567	T.spiezzo pool	high GFP vs low GFP
C15orf41	84529	-2.20822	T.spiezzo pool	high GFP vs low GFP
C15orf56	644809	-1.95137	T.spiezzo pool	high GFP vs low GFP
C15orf61	145853	1.02511	T.spiezzo pool	high GFP vs low GFP
C15orf62	643338	0.0890096	T.spiezzo pool	high GFP vs low GFP
C15orf65	145788	0.919673	T.spiezzo pool	high GFP vs low GFP
C16orf46	123775	0.467753	T.spiezzo pool	high GFP vs low GFP
C16orf54	283897	-0.977562	T.spiezzo pool	high GFP vs low GFP
C16orf58	64755	-0.00510306	T.spiezzo pool	high GFP vs low GFP
C16orf70	80262	3.14786	T.spiezzo pool	high GFP vs low GFP
C16orf71	146562	0.474221	T.spiezzo pool	high GFP vs low GFP
C16orf72	29035	-7.32293	T.spiezzo pool	high GFP vs low GFP
C16orf74	404550	0.266649	T.spiezzo pool	high GFP vs low GFP
C16orf78	123970	-0.151144	T.spiezzo pool	high GFP vs low GFP
C16orf82	162083	0.0580033	T.spiezzo pool	high GFP vs low GFP
C16orf86	388284	-1.64301	T.spiezzo pool	high GFP vs low GFP
C16orf87	388272	0.897618	T.spiezzo pool	high GFP vs low GFP
C16orf89	146556	-3.0754	T.spiezzo pool	high GFP vs low GFP
C16orf90	646174	1.17267	T.spiezzo pool	high GFP vs low GFP
C16orf91	283951	-0.69531	T.spiezzo pool	high GFP vs low GFP
C16orf92	146378	-0.199787	T.spiezzo pool	high GFP vs low GFP
C16orf95	100506581	-0.146206	T.spiezzo pool	high GFP vs low GFP
C16orf96	342346	0.797181	T.spiezzo pool	high GFP vs low GFP
C17orf100	388327	0.829617	T.spiezzo pool	high GFP vs low GFP
C17orf107	100130311	0.634987	T.spiezzo pool	high GFP vs low GFP
C17orf113	110806298	0.863145	T.spiezzo pool	high GFP vs low GFP
C17orf49	124944	2.63114	T.spiezzo pool	high GFP vs low GFP
C17orf50	146853	0.482774	T.spiezzo pool	high GFP vs low GFP
C17orf58	284018	-1.08361	T.spiezzo pool	high GFP vs low GFP
C17orf64	124773	0.588868	T.spiezzo pool	high GFP vs low GFP
C17orf67	339210	-1.00516	T.spiezzo pool	high GFP vs low GFP
C17orf75	64149	-1.10289	T.spiezzo pool	high GFP vs low GFP
C17orf77	146723	1.06904	T.spiezzo pool	high GFP vs low GFP
C17orf78	284099	0.0404679	T.spiezzo pool	high GFP vs low GFP
C17orf80	55028	0.22457	T.spiezzo pool	high GFP vs low GFP
C17orf97	400566	-0.23334	T.spiezzo pool	high GFP vs low GFP
C17orf98	388381	-1.85467	T.spiezzo pool	high GFP vs low GFP
C17orf99	100141515	0.443993	T.spiezzo pool	high GFP vs low GFP
C18orf12	84322	0.559798	T.spiezzo pool	high GFP vs low GFP
C18orf25	147339	0.736007	T.spiezzo pool	high GFP vs low GFP
C18orf32	497661	-0.0204069	T.spiezzo pool	high GFP vs low GFP
C18orf54	162681	-0.749166	T.spiezzo pool	high GFP vs low GFP
C18orf63	644041	0.390031	T.spiezzo pool	high GFP vs low GFP
C19orf12	83636	-0.117848	T.spiezzo pool	high GFP vs low GFP
C19orf18	147685	-1.23243	T.spiezzo pool	high GFP vs low GFP
C19orf33	64073	-3.22767	T.spiezzo pool	high GFP vs low GFP
C19orf38	255809	-1.57448	T.spiezzo pool	high GFP vs low GFP
C19orf44	84167	0.571653	T.spiezzo pool	high GFP vs low GFP
C19orf47	126526	0.0579978	T.spiezzo pool	high GFP vs low GFP
C19orf48	84798	0.488714	T.spiezzo pool	high GFP vs low GFP
C19orf54	284325	-0.389447	T.spiezzo pool	high GFP vs low GFP
C19orf57	79173	0.685732	T.spiezzo pool	high GFP vs low GFP
C19orf67	646457	-1.02686	T.spiezzo pool	high GFP vs low GFP
C19orf71	100128569	1.27855	T.spiezzo pool	high GFP vs low GFP
C19orf73	55150	-0.375384	T.spiezzo pool	high GFP vs low GFP
C19orf81	342918	-1.21273	T.spiezzo pool	high GFP vs low GFP
C19orf84	147646	0.393172	T.spiezzo pool	high GFP vs low GFP
C1GALT1	56913	-0.160296	T.spiezzo pool	high GFP vs low GFP
C1GALT1C1	29071	-0.51309	T.spiezzo pool	high GFP vs low GFP
C1GALT1C1L	728819	0.077557	T.spiezzo pool	high GFP vs low GFP
C1orf100	200159	0.365811	T.spiezzo pool	high GFP vs low GFP
C1orf105	92346	1.46887	T.spiezzo pool	high GFP vs low GFP
C1orf109	54955	-2.58057	T.spiezzo pool	high GFP vs low GFP
C1orf112	55732	-0.426211	T.spiezzo pool	high GFP vs low GFP
C1orf115	79762	1.07406	T.spiezzo pool	high GFP vs low GFP
C1orf116	79098	0.78412	T.spiezzo pool	high GFP vs low GFP
C1orf122	127687	-0.459141	T.spiezzo pool	high GFP vs low GFP
C1orf127	148345	0.601516	T.spiezzo pool	high GFP vs low GFP
C1orf131	128061	-0.0719626	T.spiezzo pool	high GFP vs low GFP
C1orf141	400757	0.527739	T.spiezzo pool	high GFP vs low GFP
C1orf146	388649	0.116797	T.spiezzo pool	high GFP vs low GFP
C1orf147	574431	-1.75056	T.spiezzo pool	high GFP vs low GFP
C1orf158	93190	-0.0913392	T.spiezzo pool	high GFP vs low GFP
C1orf159	54991	0.884075	T.spiezzo pool	high GFP vs low GFP
C1orf162	128346	-0.12248	T.spiezzo pool	high GFP vs low GFP
C1orf167	284498	0.265913	T.spiezzo pool	high GFP vs low GFP
C1orf174	339448	-0.10494	T.spiezzo pool	high GFP vs low GFP
C1orf185	284546	-1.00413	T.spiezzo pool	high GFP vs low GFP
C1orf189	388701	1.1299	T.spiezzo pool	high GFP vs low GFP
C1orf194	127003	-0.269683	T.spiezzo pool	high GFP vs low GFP
C1orf195	727684	0.10024	T.spiezzo pool	high GFP vs low GFP
C1orf198	84886	0.215047	T.spiezzo pool	high GFP vs low GFP
C1orf21	81563	-0.135936	T.spiezzo pool	high GFP vs low GFP
C1orf210	149466	-0.357968	T.spiezzo pool	high GFP vs low GFP
C1orf216	127703	-0.184756	T.spiezzo pool	high GFP vs low GFP
C1orf226	400793	-2.90019	T.spiezzo pool	high GFP vs low GFP
C1orf229	388759	-0.350097	T.spiezzo pool	high GFP vs low GFP
C1orf232	110806296	-1.00844	T.spiezzo pool	high GFP vs low GFP
C1orf35	79169	0.165699	T.spiezzo pool	high GFP vs low GFP
C1orf43	25912	0.666012	T.spiezzo pool	high GFP vs low GFP
C1orf50	79078	-1.06812	T.spiezzo pool	high GFP vs low GFP
C1orf52	148423	0.553039	T.spiezzo pool	high GFP vs low GFP
C1orf53	388722	-1.16493	T.spiezzo pool	high GFP vs low GFP
C1orf54	79630	0.652976	T.spiezzo pool	high GFP vs low GFP
C1orf56	54964	0.439457	T.spiezzo pool	high GFP vs low GFP
C1orf61	10485	-1.78123	T.spiezzo pool	high GFP vs low GFP
C1orf68	100129271	0.654452	T.spiezzo pool	high GFP vs low GFP
C1orf74	148304	-0.551837	T.spiezzo pool	high GFP vs low GFP
C1orf87	127795	0.261446	T.spiezzo pool	high GFP vs low GFP
C1orf94	84970	0.742925	T.spiezzo pool	high GFP vs low GFP
C1QA	712	-0.192037	T.spiezzo pool	high GFP vs low GFP
C1QB	713	-0.714732	T.spiezzo pool	high GFP vs low GFP
C1QBP	708	0.775454	T.spiezzo pool	high GFP vs low GFP
C1QC	714	1.63342	T.spiezzo pool	high GFP vs low GFP
C1QL1	10882	-0.0691446	T.spiezzo pool	high GFP vs low GFP
C1QL2	165257	-0.506187	T.spiezzo pool	high GFP vs low GFP
C1QL3	389941	0.151436	T.spiezzo pool	high GFP vs low GFP
C1QL4	338761	0.707971	T.spiezzo pool	high GFP vs low GFP
C1QTNF1	114897	-0.0413791	T.spiezzo pool	high GFP vs low GFP
C1QTNF12	388581	-0.570497	T.spiezzo pool	high GFP vs low GFP
C1QTNF2	114898	0.910426	T.spiezzo pool	high GFP vs low GFP
C1QTNF3	114899	-0.562631	T.spiezzo pool	high GFP vs low GFP
C1QTNF4	114900	-0.00510944	T.spiezzo pool	high GFP vs low GFP
C1QTNF5	114902	0.140707	T.spiezzo pool	high GFP vs low GFP
C1QTNF6	114904	0.848278	T.spiezzo pool	high GFP vs low GFP
C1QTNF7	114905	-0.0246763	T.spiezzo pool	high GFP vs low GFP
C1QTNF8	390664	-0.528984	T.spiezzo pool	high GFP vs low GFP
C1QTNF9	338872	-0.612739	T.spiezzo pool	high GFP vs low GFP
C1QTNF9B	387911	-1.84015	T.spiezzo pool	high GFP vs low GFP
C1R	715	0.0125605	T.spiezzo pool	high GFP vs low GFP
C1RL	51279	0.766911	T.spiezzo pool	high GFP vs low GFP
C1S	716	-1.4002	T.spiezzo pool	high GFP vs low GFP
C2	717	0.854052	T.spiezzo pool	high GFP vs low GFP
C20orf141	128653	-0.0996317	T.spiezzo pool	high GFP vs low GFP
C20orf144	128864	-0.452897	T.spiezzo pool	high GFP vs low GFP
C20orf173	140873	-0.194029	T.spiezzo pool	high GFP vs low GFP
C20orf194	25943	1.04561	T.spiezzo pool	high GFP vs low GFP
C20orf202	400831	0.139667	T.spiezzo pool	high GFP vs low GFP
C20orf203	284805	-0.73699	T.spiezzo pool	high GFP vs low GFP
C20orf204	284739	0.713559	T.spiezzo pool	high GFP vs low GFP
C20orf27	54976	0.112207	T.spiezzo pool	high GFP vs low GFP
C20orf85	128602	-1.68401	T.spiezzo pool	high GFP vs low GFP
C20orf96	140680	-0.907522	T.spiezzo pool	high GFP vs low GFP
C21orf58	54058	-0.837761	T.spiezzo pool	high GFP vs low GFP
C21orf59-TCP10L	110091775	-3.92282	T.spiezzo pool	high GFP vs low GFP
C21orf62	56245	-0.421781	T.spiezzo pool	high GFP vs low GFP
C21orf91	54149	-0.469621	T.spiezzo pool	high GFP vs low GFP
C22orf15	150248	0.823262	T.spiezzo pool	high GFP vs low GFP
C22orf23	84645	1.06732	T.spiezzo pool	high GFP vs low GFP
C22orf24	25775	0.430091	T.spiezzo pool	high GFP vs low GFP
C22orf31	25770	0.472266	T.spiezzo pool	high GFP vs low GFP
C22orf34	348645	0.250743	T.spiezzo pool	high GFP vs low GFP
C22orf39	128977	-0.369132	T.spiezzo pool	high GFP vs low GFP
C22orf42	150297	0.259232	T.spiezzo pool	high GFP vs low GFP
C22orf46	79640	-0.30947	T.spiezzo pool	high GFP vs low GFP
C2CD2	25966	0.593017	T.spiezzo pool	high GFP vs low GFP
C2CD2L	9854	1.12189	T.spiezzo pool	high GFP vs low GFP
C2CD3	26005	-0.379956	T.spiezzo pool	high GFP vs low GFP
C2CD4A	145741	1.55911	T.spiezzo pool	high GFP vs low GFP
C2CD4B	388125	-0.00472197	T.spiezzo pool	high GFP vs low GFP
C2CD4C	126567	1.63311	T.spiezzo pool	high GFP vs low GFP
C2CD4D	100191040	-0.434138	T.spiezzo pool	high GFP vs low GFP
C2CD5	9847	-0.00303033	T.spiezzo pool	high GFP vs low GFP
C2CD6	151254	-0.537042	T.spiezzo pool	high GFP vs low GFP
C2orf15	150590	-0.353014	T.spiezzo pool	high GFP vs low GFP
C2orf16	84226	0.511105	T.spiezzo pool	high GFP vs low GFP
C2orf27A	29798	-0.314087	T.spiezzo pool	high GFP vs low GFP
C2orf42	54980	0.389307	T.spiezzo pool	high GFP vs low GFP
C2orf49	79074	0.924952	T.spiezzo pool	high GFP vs low GFP
C2orf50	130813	0.335887	T.spiezzo pool	high GFP vs low GFP
C2orf66	401027	0.309795	T.spiezzo pool	high GFP vs low GFP
C2orf68	388969	1.11725	T.spiezzo pool	high GFP vs low GFP
C2orf69	205327	1.73202	T.spiezzo pool	high GFP vs low GFP
C2orf72	257407	-0.977773	T.spiezzo pool	high GFP vs low GFP
C2orf73	129852	0.331482	T.spiezzo pool	high GFP vs low GFP
C2orf74	339804	0.215997	T.spiezzo pool	high GFP vs low GFP
C2orf76	130355	-1.45643	T.spiezzo pool	high GFP vs low GFP
C2orf78	388960	0.244334	T.spiezzo pool	high GFP vs low GFP
C2orf80	389073	0.446403	T.spiezzo pool	high GFP vs low GFP
C2orf81	388963	0.834148	T.spiezzo pool	high GFP vs low GFP
C2orf83	56918	0.516761	T.spiezzo pool	high GFP vs low GFP
C2orf88	84281	-0.290907	T.spiezzo pool	high GFP vs low GFP
C2orf92	728537	0.111266	T.spiezzo pool	high GFP vs low GFP
C3	718	0.202559	T.spiezzo pool	high GFP vs low GFP
C3AR1	719	0.606173	T.spiezzo pool	high GFP vs low GFP
C3orf14	57415	0.589285	T.spiezzo pool	high GFP vs low GFP
C3orf18	51161	0.00690663	T.spiezzo pool	high GFP vs low GFP
C3orf20	84077	-0.385984	T.spiezzo pool	high GFP vs low GFP
C3orf22	152065	-1.25791	T.spiezzo pool	high GFP vs low GFP
C3orf33	285315	-1.19508	T.spiezzo pool	high GFP vs low GFP
C3orf35	339883	1.17814	T.spiezzo pool	high GFP vs low GFP
C3orf38	285237	0.17936	T.spiezzo pool	high GFP vs low GFP
C3orf49	132200	1.0888	T.spiezzo pool	high GFP vs low GFP
C3orf52	79669	0.433843	T.spiezzo pool	high GFP vs low GFP
C3orf56	285311	-0.514974	T.spiezzo pool	high GFP vs low GFP
C3orf62	375341	-0.677027	T.spiezzo pool	high GFP vs low GFP
C3orf67	200844	0.903001	T.spiezzo pool	high GFP vs low GFP
C3orf70	285382	-1.08788	T.spiezzo pool	high GFP vs low GFP
C3orf80	401097	0.150537	T.spiezzo pool	high GFP vs low GFP
C3orf84	646498	-1.21394	T.spiezzo pool	high GFP vs low GFP
C3orf85	401081	-0.287644	T.spiezzo pool	high GFP vs low GFP
C3orf86	102724231	-0.146084	T.spiezzo pool	high GFP vs low GFP
C4A	720	-1.17217	T.spiezzo pool	high GFP vs low GFP
C4B	721	0.248895	T.spiezzo pool	high GFP vs low GFP
C4BPA	722	-0.112433	T.spiezzo pool	high GFP vs low GFP
C4BPB	725	-0.179356	T.spiezzo pool	high GFP vs low GFP
C4orf17	84103	-0.916856	T.spiezzo pool	high GFP vs low GFP
C4orf19	55286	0.233343	T.spiezzo pool	high GFP vs low GFP
C4orf3	401152	-2.07383	T.spiezzo pool	high GFP vs low GFP
C4orf33	132321	-0.712296	T.spiezzo pool	high GFP vs low GFP
C4orf36	132989	-0.0472404	T.spiezzo pool	high GFP vs low GFP
C4orf45	152940	-0.0236494	T.spiezzo pool	high GFP vs low GFP
C4orf46	201725	0.0198121	T.spiezzo pool	high GFP vs low GFP
C4orf47	441054	-1.24597	T.spiezzo pool	high GFP vs low GFP
C4orf48	401115	-0.765023	T.spiezzo pool	high GFP vs low GFP
C4orf50	389197	0.0234456	T.spiezzo pool	high GFP vs low GFP
C4orf51	646603	-0.291278	T.spiezzo pool	high GFP vs low GFP
C4orf54	285556	-0.161052	T.spiezzo pool	high GFP vs low GFP
C5	727	0.180288	T.spiezzo pool	high GFP vs low GFP
C5AR1	728	-1.15161	T.spiezzo pool	high GFP vs low GFP
C5AR2	27202	-0.0494198	T.spiezzo pool	high GFP vs low GFP
C5orf15	56951	1.65464	T.spiezzo pool	high GFP vs low GFP
C5orf22	55322	0.284783	T.spiezzo pool	high GFP vs low GFP
C5orf24	134553	-1.295	T.spiezzo pool	high GFP vs low GFP
C5orf30	90355	0.198865	T.spiezzo pool	high GFP vs low GFP
C5orf34	375444	1.51201	T.spiezzo pool	high GFP vs low GFP
C5orf38	153571	3.85756	T.spiezzo pool	high GFP vs low GFP
C5orf46	389336	0.362631	T.spiezzo pool	high GFP vs low GFP
C5orf47	133491	-0.451072	T.spiezzo pool	high GFP vs low GFP
C5orf49	134121	0.0103336	T.spiezzo pool	high GFP vs low GFP
C5orf51	285636	-0.548318	T.spiezzo pool	high GFP vs low GFP
C5orf52	100190949	0.31093	T.spiezzo pool	high GFP vs low GFP
C5orf58	133874	-0.420622	T.spiezzo pool	high GFP vs low GFP
C5orf60	285679	-1.68415	T.spiezzo pool	high GFP vs low GFP
C5orf63	401207	0.570133	T.spiezzo pool	high GFP vs low GFP
C6	729	-0.542449	T.spiezzo pool	high GFP vs low GFP
C6orf118	168090	2.1474	T.spiezzo pool	high GFP vs low GFP
C6orf120	387263	0.207837	T.spiezzo pool	high GFP vs low GFP
C6orf132	647024	-1.03176	T.spiezzo pool	high GFP vs low GFP
C6orf136	221545	-0.221619	T.spiezzo pool	high GFP vs low GFP
C6orf141	135398	-2.00014	T.spiezzo pool	high GFP vs low GFP
C6orf15	29113	0.65407	T.spiezzo pool	high GFP vs low GFP
C6orf163	206412	-0.25862	T.spiezzo pool	high GFP vs low GFP
C6orf201	404220	0.190879	T.spiezzo pool	high GFP vs low GFP
C6orf226	441150	-1.6877	T.spiezzo pool	high GFP vs low GFP
C6orf47	57827	-0.176891	T.spiezzo pool	high GFP vs low GFP
C6orf52	347744	0.0188682	T.spiezzo pool	high GFP vs low GFP
C6orf58	352999	0.239634	T.spiezzo pool	high GFP vs low GFP
C6orf62	81688	0.167761	T.spiezzo pool	high GFP vs low GFP
C6orf89	221477	0.568375	T.spiezzo pool	high GFP vs low GFP
C7	730	-0.0461449	T.spiezzo pool	high GFP vs low GFP
C7orf25	79020	-0.337599	T.spiezzo pool	high GFP vs low GFP
C7orf26	79034	-7.60106	T.spiezzo pool	high GFP vs low GFP
C7orf31	136895	0.661715	T.spiezzo pool	high GFP vs low GFP
C7orf33	202865	-0.979155	T.spiezzo pool	high GFP vs low GFP
C7orf50	84310	-0.509897	T.spiezzo pool	high GFP vs low GFP
C7orf57	136288	-0.686606	T.spiezzo pool	high GFP vs low GFP
C7orf61	402573	0.184791	T.spiezzo pool	high GFP vs low GFP
C7orf65	401335	-0.110008	T.spiezzo pool	high GFP vs low GFP
C7orf66	154907	0.358809	T.spiezzo pool	high GFP vs low GFP
C7orf77	154872	0.0983343	T.spiezzo pool	high GFP vs low GFP
C8A	731	-0.945626	T.spiezzo pool	high GFP vs low GFP
C8B	732	0.172065	T.spiezzo pool	high GFP vs low GFP
C8G	733	0.689256	T.spiezzo pool	high GFP vs low GFP
C8orf33	65265	0.39759	T.spiezzo pool	high GFP vs low GFP
C8orf34	116328	0.407255	T.spiezzo pool	high GFP vs low GFP
C8orf37	157657	1.41737	T.spiezzo pool	high GFP vs low GFP
C8orf44-SGK3	100533105	-1.30528	T.spiezzo pool	high GFP vs low GFP
C8orf48	157773	-0.293666	T.spiezzo pool	high GFP vs low GFP
C8orf49	606553	0.705813	T.spiezzo pool	high GFP vs low GFP
C8orf58	541565	-0.343607	T.spiezzo pool	high GFP vs low GFP
C8orf74	203076	-0.0644686	T.spiezzo pool	high GFP vs low GFP
C8orf76	84933	0.0680011	T.spiezzo pool	high GFP vs low GFP
C8orf82	414919	0.260854	T.spiezzo pool	high GFP vs low GFP
C8orf86	389649	-0.343729	T.spiezzo pool	high GFP vs low GFP
C8orf88	100127983	0.633856	T.spiezzo pool	high GFP vs low GFP
C8orf89	100130301	0.339549	T.spiezzo pool	high GFP vs low GFP
C9	735	-0.198811	T.spiezzo pool	high GFP vs low GFP
C9orf116	138162	0.761603	T.spiezzo pool	high GFP vs low GFP
C9orf129	445577	1.03914	T.spiezzo pool	high GFP vs low GFP
C9orf131	138724	-0.254084	T.spiezzo pool	high GFP vs low GFP
C9orf135	138255	0.720113	T.spiezzo pool	high GFP vs low GFP
C9orf139	401563	0.0419598	T.spiezzo pool	high GFP vs low GFP
C9orf147	100133204	1.12098	T.spiezzo pool	high GFP vs low GFP
C9orf152	401546	0.399661	T.spiezzo pool	high GFP vs low GFP
C9orf153	389766	-1.56738	T.spiezzo pool	high GFP vs low GFP
C9orf16	79095	-0.262043	T.spiezzo pool	high GFP vs low GFP
C9orf163	158055	-0.599317	T.spiezzo pool	high GFP vs low GFP
C9orf24	84688	0.292555	T.spiezzo pool	high GFP vs low GFP
[truncated: 16,468 more rows]

## Sheet: T.spiezzo pool_ORA_Enriched
Table showing total read counts (sgRNA level), calculated fold changes (FC) and genes enriched in the overrepresentation analysis (ORA) from the pooled CRISPR screen using the T.spiezzo library.
ID	Description	GeneRatio	BgRatio	pvalue	p.adjust	qvalue	geneID	Count	screen	comparison
GO:0016236	macroautophagy	33/185	306/18800	6.81879e-25	1.60651e-21	1.46712e-21	ATG10/ATG3/ATG13/ATG12/ATG14/ATG9A/USP36/VPS33A/RB1CC1/ATP6V1A/ATG16L1/EI24/ATP6V0D1/PIK3C3/ATG7/WIPI2/BECN1/ATG5/ATG101/TSC1/UFL1/VPS41/GABARAP/ATG4B/CHMP3/GABARAPL2/UBA5/UFM1/VPS39/WDR45/MAP1LC3B/EPG5/MAP1LC3B2	33	T.spiezzo pool	high GFP vs low GFP
GO:1903008	organelle disassembly	21/185	121/18800	1.62761e-20	1.91733e-17	1.75097e-17	ATG3/ATG13/ATG12/ATG14/ATG9A/VRK1/USP36/RB1CC1/ATG7/WIPI2/BECN1/ATG5/UFL1/GABARAP/ATG4B/GABARAPL2/UBA5/UFM1/WDR45/MAP1LC3B/MAP1LC3B2	21	T.spiezzo pool	high GFP vs low GFP
GO:0000045	autophagosome assembly	19/185	107/18800	7.38414e-19	5.79902e-16	5.29586e-16	ATG3/ATG13/ATG12/ATG14/ATG9A/RB1CC1/ATG16L1/PIK3C3/ATG7/WIPI2/BECN1/ATG5/ATG101/GABARAP/ATG4B/GABARAPL2/WDR45/MAP1LC3B/MAP1LC3B2	19	T.spiezzo pool	high GFP vs low GFP
GO:1905037	autophagosome organization	19/185	111/18800	1.53009e-18	9.01226e-16	8.2303e-16	ATG3/ATG13/ATG12/ATG14/ATG9A/RB1CC1/ATG16L1/PIK3C3/ATG7/WIPI2/BECN1/ATG5/ATG101/GABARAP/ATG4B/GABARAPL2/WDR45/MAP1LC3B/MAP1LC3B2	19	T.spiezzo pool	high GFP vs low GFP
GO:0000422	autophagy of mitochondrion	17/185	88/18800	1.2049e-17	4.33312e-15	3.95715e-15	ATG3/ATG13/ATG12/ATG14/ATG9A/USP36/RB1CC1/ATG7/WIPI2/BECN1/ATG5/GABARAP/ATG4B/GABARAPL2/WDR45/MAP1LC3B/MAP1LC3B2	17	T.spiezzo pool	high GFP vs low GFP
GO:0061726	mitochondrion disassembly	17/185	88/18800	1.2049e-17	4.33312e-15	3.95715e-15	ATG3/ATG13/ATG12/ATG14/ATG9A/USP36/RB1CC1/ATG7/WIPI2/BECN1/ATG5/GABARAP/ATG4B/GABARAPL2/WDR45/MAP1LC3B/MAP1LC3B2	17	T.spiezzo pool	high GFP vs low GFP
GO:0007033	vacuole organization	22/185	188/18800	1.28743e-17	4.33312e-15	3.95715e-15	ATG3/ATG13/ATG12/ATG14/ATG9A/VPS33A/RB1CC1/ATG16L1/PIK3C3/ATG7/WIPI2/BECN1/TMEM199/ATG5/ATG101/GABARAP/ATG4B/CHMP3/GABARAPL2/WDR45/MAP1LC3B/MAP1LC3B2	22	T.spiezzo pool	high GFP vs low GFP
GO:0006497	protein lipidation	16/185	96/18800	1.33787e-15	3.94002e-13	3.59816e-13	ATG10/ATG13/ATG12/DPM1/RB1CC1/ATG16L1/PIK3C3/ATG7/WIPI2/ATG5/ATG101/PIGU/DPM2/DPM3/WDR45/GPAA1	16	T.spiezzo pool	high GFP vs low GFP
GO:0042158	lipoprotein biosynthetic process	16/185	101/18800	3.09597e-15	8.10457e-13	7.40137e-13	ATG10/ATG13/ATG12/DPM1/RB1CC1/ATG16L1/PIK3C3/ATG7/WIPI2/ATG5/ATG101/PIGU/DPM2/DPM3/WDR45/GPAA1	16	T.spiezzo pool	high GFP vs low GFP
GO:0044804	autophagy of nucleus	9/185	16/18800	7.67034e-15	1.80713e-12	1.65033e-12	ATG3/ATG13/ATG12/ATG9A/RB1CC1/ATG7/WIPI2/ATG5/WDR45	9	T.spiezzo pool	high GFP vs low GFP
GO:0022411	cellular component disassembly	27/185	460/18800	8.44901e-14	1.80963e-11	1.65261e-11	ATG3/ATG13/ATG12/ATG14/ATG9A/VRK1/USP36/VPS33A/RB1CC1/PIK3C3/ATG7/WIPI2/BECN1/ATG5/UFL1/GABARAP/ATG4B/CHMP3/GABARAPL2/UBA5/UFM1/ASPH/WDR45/MAP1LC3B/IST1/EPG5/MAP1LC3B2	27	T.spiezzo pool	high GFP vs low GFP
GO:0031669	cellular response to nutrient levels	19/185	213/18800	3.45306e-13	6.7795e-11	6.19127e-11	ATG14/PIK3C3/ATG7/WIPI2/BECN1/ATG5/CDKN2B/TSC1/VPS41/GABARAP/GABARAPL2/GDAP1/RRAGC/NPRL2/AQP3/WDR45/MAP1LC3B/CD68/MAP1LC3B2	19	T.spiezzo pool	high GFP vs low GFP
GO:0042157	lipoprotein metabolic process	16/185	140/18800	5.93197e-13	1.07506e-10	9.81778e-11	ATG10/ATG13/ATG12/DPM1/RB1CC1/ATG16L1/PIK3C3/ATG7/WIPI2/ATG5/ATG101/PIGU/DPM2/DPM3/WDR45/GPAA1	16	T.spiezzo pool	high GFP vs low GFP
GO:0031668	cellular response to extracellular stimulus	19/185	245/18800	4.2019e-12	7.0712e-10	6.45766e-10	ATG14/PIK3C3/ATG7/WIPI2/BECN1/ATG5/CDKN2B/TSC1/VPS41/GABARAP/GABARAPL2/GDAP1/RRAGC/NPRL2/AQP3/WDR45/MAP1LC3B/CD68/MAP1LC3B2	19	T.spiezzo pool	high GFP vs low GFP
GO:0006995	cellular response to nitrogen starvation	7/185	12/18800	6.05833e-12	8.9209e-10	8.14687e-10	ATG7/BECN1/ATG5/GABARAP/GABARAPL2/MAP1LC3B/MAP1LC3B2	7	T.spiezzo pool	high GFP vs low GFP
GO:0043562	cellular response to nitrogen levels	7/185	12/18800	6.05833e-12	8.9209e-10	8.14687e-10	ATG7/BECN1/ATG5/GABARAP/GABARAPL2/MAP1LC3B/MAP1LC3B2	7	T.spiezzo pool	high GFP vs low GFP
GO:0061912	selective autophagy	12/185	76/18800	1.03247e-11	1.43088e-09	1.30673e-09	ATG13/ATG14/RB1CC1/ATG16L1/WIPI2/BECN1/ATG5/UFL1/ATG4B/UBA5/UFM1/MAP1LC3B	12	T.spiezzo pool	high GFP vs low GFP
GO:0071496	cellular response to external stimulus	20/185	309/18800	3.0412e-11	3.98059e-09	3.63521e-09	ATG14/CASP8AP2/PIK3C3/ATG7/WIPI2/BECN1/ATG5/CDKN2B/TSC1/VPS41/GABARAP/GABARAPL2/GDAP1/RRAGC/NPRL2/AQP3/WDR45/MAP1LC3B/CD68/MAP1LC3B2	20	T.spiezzo pool	high GFP vs low GFP
GO:0097352	autophagosome maturation	10/185	55/18800	1.32955e-10	1.64864e-08	1.50559e-08	ATG12/ATG14/VPS33A/PIK3C3/BECN1/ATG5/CHMP3/MAP1LC3B/EPG5/MAP1LC3B2	10	T.spiezzo pool	high GFP vs low GFP
GO:0034497	protein localization to phagophore assembly site	7/185	17/18800	1.42706e-10	1.68108e-08	1.53522e-08	ATG13/ATG9A/ATG16L1/PIK3C3/WIPI2/ATG4B/WDR45	7	T.spiezzo pool	high GFP vs low GFP
GO:0009267	cellular response to starvation	14/185	160/18800	6.411e-10	7.19253e-08	6.56846e-08	ATG14/PIK3C3/ATG7/WIPI2/BECN1/ATG5/VPS41/GABARAP/GABARAPL2/RRAGC/NPRL2/WDR45/MAP1LC3B/MAP1LC3B2	14	T.spiezzo pool	high GFP vs low GFP
GO:0042594	response to starvation	14/185	196/18800	9.01761e-09	9.65704e-07	8.81914e-07	ATG14/PIK3C3/ATG7/WIPI2/BECN1/ATG5/VPS41/GABARAP/GABARAPL2/RRAGC/NPRL2/WDR45/MAP1LC3B/MAP1LC3B2	14	T.spiezzo pool	high GFP vs low GFP
GO:0036295	cellular response to increased oxygen levels	5/185	12/18800	6.54654e-08	6.70593e-06	6.12408e-06	ATP6AP1/ATP6V1A/ATP6V0D1/ATG7/TMEM199	5	T.spiezzo pool	high GFP vs low GFP
GO:0031667	response to nutrient levels	19/185	446/18800	9.2568e-08	9.08709e-06	8.29864e-06	ATG14/PIK3C3/ATG7/WIPI2/BECN1/ATG5/CDKN2B/TSC1/VPS41/GABARAP/GABARAPL2/GDAP1/RRAGC/NPRL2/AQP3/WDR45/MAP1LC3B/CD68/MAP1LC3B2	19	T.spiezzo pool	high GFP vs low GFP
GO:0009991	response to extracellular stimulus	19/185	479/18800	2.78661e-07	2.6261e-05	2.39824e-05	ATG14/PIK3C3/ATG7/WIPI2/BECN1/ATG5/CDKN2B/TSC1/VPS41/GABARAP/GABARAPL2/GDAP1/RRAGC/NPRL2/AQP3/WDR45/MAP1LC3B/CD68/MAP1LC3B2	19	T.spiezzo pool	high GFP vs low GFP
GO:0018410	C-terminal protein amino acid modification	5/185	16/18800	3.4968e-07	3.16864e-05	2.89371e-05	ATG12/ATG16L1/ATG7/WIPI2/ATG5	5	T.spiezzo pool	high GFP vs low GFP
GO:0010506	regulation of autophagy	15/185	336/18800	1.24492e-06	0.000108631	9.92054e-05	ATG12/ATG14/USP36/ATP6V1A/ATG16L1/ATP6V0D1/PIK3C3/ATG7/BECN1/ATG5/TSC1/UFL1/RRAGC/NPRL2/WDR45	15	T.spiezzo pool	high GFP vs low GFP
GO:0008333	endosome to lysosome transport	7/185	61/18800	2.222e-06	0.000186966	0.000170744	ATG14/VPS33A/VPS41/CHMP3/VPS39/EPG5/SORT1	7	T.spiezzo pool	high GFP vs low GFP
GO:0007034	vacuolar transport	10/185	155/18800	3.19234e-06	0.00025935	0.000236847	ATG14/VPS33A/LAMP1/ATP6V0D1/BECN1/VPS41/CHMP3/VPS39/EPG5/SORT1	10	T.spiezzo pool	high GFP vs low GFP
GO:0016241	regulation of macroautophagy	10/185	158/18800	3.79166e-06	0.000297771	0.000271935	ATG12/ATG14/USP36/ATP6V1A/ATP6V0D1/PIK3C3/BECN1/ATG5/TSC1/WDR45	10	T.spiezzo pool	high GFP vs low GFP
GO:0032984	protein-containing complex disassembly	12/185	239/18800	4.54049e-06	0.000345077	0.000315136	ATG12/ATG14/VPS33A/PIK3C3/BECN1/ATG5/CHMP3/ASPH/MAP1LC3B/IST1/EPG5/MAP1LC3B2	12	T.spiezzo pool	high GFP vs low GFP
GO:0036296	response to increased oxygen levels	5/185	26/18800	4.86166e-06	0.00035794	0.000326883	ATP6AP1/ATP6V1A/ATP6V0D1/ATG7/TMEM199	5	T.spiezzo pool	high GFP vs low GFP
GO:0061709	reticulophagy	4/185	14/18800	8.4122e-06	0.00060058	0.00054847	RB1CC1/UFL1/UBA5/UFM1	4	T.spiezzo pool	high GFP vs low GFP
GO:0006506	GPI anchor biosynthetic process	5/185	31/18800	1.20667e-05	0.000836151	0.000763602	DPM1/PIGU/DPM2/DPM3/GPAA1	5	T.spiezzo pool	high GFP vs low GFP
GO:0006505	GPI anchor metabolic process	5/185	32/18800	1.41877e-05	0.000955035	0.00087217	DPM1/PIGU/DPM2/DPM3/GPAA1	5	T.spiezzo pool	high GFP vs low GFP
GO:0000423	mitophagy	5/185	34/18800	1.92941e-05	0.00126269	0.00115314	ATG13/ATG14/BECN1/ATG4B/MAP1LC3B	5	T.spiezzo pool	high GFP vs low GFP
GO:0097502	mannosylation	5/185	35/18800	2.23312e-05	0.00142195	0.00129858	DPM1/DPM2/DPM3/ALG3/ALG12	5	T.spiezzo pool	high GFP vs low GFP
GO:0007041	lysosomal transport	8/185	121/18800	2.63708e-05	0.00163499	0.00149313	ATG14/VPS33A/LAMP1/VPS41/CHMP3/VPS39/EPG5/SORT1	8	T.spiezzo pool	high GFP vs low GFP
GO:0043687	post-translational protein modification	5/185	39/18800	3.8364e-05	0.00231758	0.00211649	ATG12/ATG16L1/ATG7/WIPI2/ATG5	5	T.spiezzo pool	high GFP vs low GFP
GO:0071453	cellular response to oxygen levels	9/185	166/18800	4.00229e-05	0.00235735	0.00215281	ATP6AP1/ATP6V1A/ATP6V0D1/ATG7/CFLAR/TMEM199/TSC1/MPL/AQP3	9	T.spiezzo pool	high GFP vs low GFP
GO:0006661	phosphatidylinositol biosynthetic process	8/185	134/18800	5.47959e-05	0.00314876	0.00287555	ATG14/DPM1/PIK3C3/BECN1/PIGU/DPM2/DPM3/GPAA1	8	T.spiezzo pool	high GFP vs low GFP
GO:0009247	glycolipid biosynthetic process	6/185	71/18800	7.05408e-05	0.003957	0.00361367	DPM1/PIGU/DPM2/DPM3/GAL3ST4/GPAA1	6	T.spiezzo pool	high GFP vs low GFP
GO:1903059	regulation of protein lipidation	3/185	11/18800	0.000145961	0.00799733	0.00730343	ATG13/RB1CC1/ATG101	3	T.spiezzo pool	high GFP vs low GFP
GO:0031647	regulation of protein stability	11/185	300/18800	0.000196051	0.0104976	0.00958678	USP36/LAMP1/TELO2/TSC1/PFN1/DPM2/SYVN1/DPM3/PTGES3/TARDBP/ASPH	11	T.spiezzo pool	high GFP vs low GFP
GO:0046488	phosphatidylinositol metabolic process	8/185	162/18800	0.000205606	0.0107646	0.00983062	ATG14/DPM1/PIK3C3/BECN1/PIGU/DPM2/DPM3/GPAA1	8	T.spiezzo pool	high GFP vs low GFP
GO:0072594	establishment of protein localization to organelle	13/185	431/18800	0.000354123	0.0181373	0.0165636	IPO5/ATG13/USP36/LAMP1/PEX1/RGPD5/VPS41/ELAVL1/GDAP1/TARDBP/UFM1/CD68/SORT1	13	T.spiezzo pool	high GFP vs low GFP
GO:0051315	attachment of mitotic spindle microtubules to kinetochore	3/185	15/18800	0.000390984	0.0195991	0.0178986	BECN1/CENPE/CDT1	3	T.spiezzo pool	high GFP vs low GFP
GO:0009100	glycoprotein metabolic process	12/185	386/18800	0.000456517	0.0224074	0.0204632	DPM1/PRKCSH/GALNTL6/GMPPB/DPM2/SYVN1/MPDU1/DPM3/ALG3/GANAB/ALG12/GAL3ST4	12	T.spiezzo pool	high GFP vs low GFP
GO:0006879	cellular iron ion homeostasis	5/185	66/18800	0.000480592	0.0231077	0.0211027	ATP6AP1/ATP6V1A/ATP6V0D1/TMEM199/ABCB7	5	T.spiezzo pool	high GFP vs low GFP
GO:0006664	glycolipid metabolic process	6/185	103/18800	0.000543343	0.0256023	0.0233809	DPM1/PIGU/DPM2/DPM3/GAL3ST4/GPAA1	6	T.spiezzo pool	high GFP vs low GFP
GO:1903509	liposaccharide metabolic process	6/185	104/18800	0.000571966	0.0260936	0.0238295	DPM1/PIGU/DPM2/DPM3/GAL3ST4/GPAA1	6	T.spiezzo pool	high GFP vs low GFP
GO:0035269	protein O-linked mannosylation	3/185	17/18800	0.000575919	0.0260936	0.0238295	DPM1/DPM2/DPM3	3	T.spiezzo pool	high GFP vs low GFP
GO:0007004	telomere maintenance via telomerase	5/185	69/18800	0.000590182	0.0262353	0.0239589	XRCC5/TELO2/XRN1/SMG6/PTGES3	5	T.spiezzo pool	high GFP vs low GFP
GO:0046467	membrane lipid biosynthetic process	7/185	148/18800	0.000664331	0.0288659	0.0263613	DPM1/PIGU/ELOVL2/DPM2/DPM3/GAL3ST4/GPAA1	7	T.spiezzo pool	high GFP vs low GFP
GO:0006488	dolichol-linked oligosaccharide biosynthetic process	3/185	18/18800	0.000686116	0.0288659	0.0263613	MPDU1/ALG3/ALG12	3	T.spiezzo pool	high GFP vs low GFP
GO:0050746	regulation of lipoprotein metabolic process	3/185	18/18800	0.000686116	0.0288659	0.0263613	ATG13/RB1CC1/ATG101	3	T.spiezzo pool	high GFP vs low GFP
GO:0045022	early endosome to late endosome transport	4/185	42/18800	0.000758606	0.0313557	0.0286351	ATG14/PIK3C3/BECN1/CHMP3	4	T.spiezzo pool	high GFP vs low GFP
GO:0006490	oligosaccharide-lipid intermediate biosynthetic process	3/185	19/18800	0.000808886	0.0317623	0.0290064	MPDU1/ALG3/ALG12	3	T.spiezzo pool	high GFP vs low GFP
GO:0009301	snRNA transcription	3/185	19/18800	0.000808886	0.0317623	0.0290064	USPL1/SNAPC1/ZNF143	3	T.spiezzo pool	high GFP vs low GFP
GO:1902774	late endosome to lysosome transport	3/185	19/18800	0.000808886	0.0317623	0.0290064	VPS41/CHMP3/VPS39	3	T.spiezzo pool	high GFP vs low GFP
GO:0006278	RNA-templated DNA biosynthetic process	5/185	75/18800	0.00086437	0.0333845	0.0304879	XRCC5/TELO2/XRN1/SMG6/PTGES3	5	T.spiezzo pool	high GFP vs low GFP
GO:0098927	vesicle-mediated transport between endosomal compartments	4/185	45/18800	0.000986916	0.0375028	0.0342488	ATG14/PIK3C3/BECN1/CHMP3	4	T.spiezzo pool	high GFP vs low GFP
GO:0030220	platelet formation	3/185	21/18800	0.00109429	0.0402835	0.0367883	VPS33A/MYH9/MPL	3	T.spiezzo pool	high GFP vs low GFP
GO:0036092	phosphatidylinositol-3-phosphate biosynthetic process	3/185	21/18800	0.00109429	0.0402835	0.0367883	ATG14/PIK3C3/BECN1	3	T.spiezzo pool	high GFP vs low GFP
GO:0051972	regulation of telomerase activity	4/185	47/18800	0.00116354	0.0415349	0.0379311	XRCC5/SMG6/PTGES3/PARP4	4	T.spiezzo pool	high GFP vs low GFP
GO:2000378	negative regulation of reactive oxygen species metabolic process	4/185	47/18800	0.00116354	0.0415349	0.0379311	CFLAR/BECN1/ATG5/ABCB7	4	T.spiezzo pool	high GFP vs low GFP
GO:0033044	regulation of chromosome organization	8/185	212/18800	0.00121803	0.0423388	0.0386653	XRCC5/PTTG1/BECN1/XRN1/SMG6/CENPE/SIN3A/CDT1	8	T.spiezzo pool	high GFP vs low GFP
GO:0010833	telomere maintenance via telomere lengthening	5/185	81/18800	0.00122378	0.0423388	0.0386653	XRCC5/TELO2/XRN1/SMG6/PTGES3	5	T.spiezzo pool	high GFP vs low GFP
GO:0035268	protein mannosylation	3/185	22/18800	0.00125795	0.0423388	0.0386653	DPM1/DPM2/DPM3	3	T.spiezzo pool	high GFP vs low GFP
GO:0036344	platelet morphogenesis	3/185	22/18800	0.00125795	0.0423388	0.0386653	VPS33A/MYH9/MPL	3	T.spiezzo pool	high GFP vs low GFP
GO:0046474	glycerophospholipid biosynthetic process	8/185	214/18800	0.00129313	0.0429101	0.0391869	ATG14/DPM1/PIK3C3/BECN1/PIGU/DPM2/DPM3/GPAA1	8	T.spiezzo pool	high GFP vs low GFP
GO:0030641	regulation of cellular pH	5/185	83/18800	0.00136508	0.0443452	0.0404975	SLC9A2/VPS33A/ATP6AP1/ATP6V0D1/TMEM199	5	T.spiezzo pool	high GFP vs low GFP
GO:0002244	hematopoietic progenitor cell differentiation	6/185	123/18800	0.00137402	0.0443452	0.0404975	XRCC5/SBDS/UFL1/BATF/HES1/SIN3A	6	T.spiezzo pool	high GFP vs low GFP
GO:0009895	negative regulation of catabolic process	10/185	324/18800	0.00142942	0.0446977	0.0408195	USP36/GRIN2A/ATG7/BECN1/TSC1/ELAVL1/GABARAPL2/ALK/TARDBP/AZIN1	10	T.spiezzo pool	high GFP vs low GFP
GO:0070482	response to oxygen levels	10/185	324/18800	0.00142942	0.0446977	0.0408195	ATP6AP1/ATP6V1A/ATP6V0D1/ATG7/CFLAR/BECN1/TMEM199/TSC1/MPL/AQP3	10	T.spiezzo pool	high GFP vs low GFP
GO:0016482	cytosolic transport	7/185	169/18800	0.00144186	0.0446977	0.0408195	ATG14/LAMP1/PIK3C3/BECN1/SNX2/CHMP3/SORT1	7	T.spiezzo pool	high GFP vs low GFP
GO:0055072	iron ion homeostasis	5/185	85/18800	0.00151806	0.0464488	0.0424186	ATP6AP1/ATP6V1A/ATP6V0D1/TMEM199/ABCB7	5	T.spiezzo pool	high GFP vs low GFP
GO:0007080	mitotic metaphase plate congression	4/185	51/18800	0.00158117	0.0477596	0.0436157	BECN1/CHMP3/CENPE/CDT1	4	T.spiezzo pool	high GFP vs low GFP
GO:0022613	ribonucleoprotein complex biogenesis	12/185	448/18800	0.00165202	0.0492677	0.0449929	SRFBP1/EFL1/USP36/XRCC5/GEMIN4/TSC1/SBDS/CPSF6/EXOSC1/PTGES3/PRMT7/RBM5	12	T.spiezzo pool	high GFP vs low GFP
GO:0032386	regulation of intracellular transport	10/185	332/18800	0.00171166	0.0503761	0.0460052	IPO5/ATG13/USP36/LAMP1/CPSF6/DERL2/UBE2G2/CHMP3/TARDBP/UFM1	10	T.spiezzo pool	high GFP vs low GFP
GO:2001022	positive regulation of response to DNA damage stimulus	6/185	129/18800	0.00175246	0.0503761	0.0460052	RBBP8/BCLAF1/NPAS2/EP400/DDX5/EYA1	6	T.spiezzo pool	high GFP vs low GFP
GO:0006486	protein glycosylation	8/185	225/18800	0.00177471	0.0503761	0.0460052	DPM1/GALNTL6/GMPPB/DPM2/MPDU1/DPM3/ALG3/ALG12	8	T.spiezzo pool	high GFP vs low GFP
GO:0043413	macromolecule glycosylation	8/185	225/18800	0.00177471	0.0503761	0.0460052	DPM1/GALNTL6/GMPPB/DPM2/MPDU1/DPM3/ALG3/ALG12	8	T.spiezzo pool	high GFP vs low GFP
GO:0030520	intracellular estrogen receptor signaling pathway	4/185	54/18800	0.00195574	0.054854	0.0500945	UFL1/UBA5/DDX5/UFM1	4	T.spiezzo pool	high GFP vs low GFP
GO:0006885	regulation of pH	5/185	93/18800	0.00225836	0.0625963	0.0571651	SLC9A2/VPS33A/ATP6AP1/ATP6V0D1/TMEM199	5	T.spiezzo pool	high GFP vs low GFP
GO:0010508	positive regulation of autophagy	6/185	136/18800	0.00228852	0.0626947	0.0572549	ATG16L1/BECN1/TSC1/UFL1/NPRL2/WDR45	6	T.spiezzo pool	high GFP vs low GFP
GO:0006997	nucleus organization	6/185	138/18800	0.00246221	0.0666777	0.0608923	VRK1/USP36/USPL1/CHMP3/TARDBP/NDC1	6	T.spiezzo pool	high GFP vs low GFP
GO:0051052	regulation of DNA metabolic process	12/185	472/18800	0.00254159	0.0680454	0.0621413	RBBP8/XRCC5/NPAS2/EP400/XRN1/SMG6/PTGES3/PARP4/WRNIP1/EYA1/CDT1/OTUB1	12	T.spiezzo pool	high GFP vs low GFP
GO:0030970	retrograde protein transport, ER to cytosol	3/185	29/18800	0.00283776	0.0742861	0.0678406	DERL2/UBE2G2/SYVN1	3	T.spiezzo pool	high GFP vs low GFP
GO:1903513	endoplasmic reticulum to cytosol transport	3/185	29/18800	0.00283776	0.0742861	0.0678406	DERL2/UBE2G2/SYVN1	3	T.spiezzo pool	high GFP vs low GFP
GO:0050821	protein stabilization	7/185	191/18800	0.00287918	0.0745423	0.0680746	USP36/LAMP1/TELO2/TSC1/PFN1/SYVN1/PTGES3	7	T.spiezzo pool	high GFP vs low GFP
GO:0070085	glycosylation	8/185	244/18800	0.00293057	0.075048	0.0685364	DPM1/GALNTL6/GMPPB/DPM2/MPDU1/DPM3/ALG3/ALG12	8	T.spiezzo pool	high GFP vs low GFP
GO:2001020	regulation of response to DNA damage stimulus	8/185	246/18800	0.00308009	0.0762396	0.0696246	RBBP8/BCLAF1/NPAS2/EP400/DDX5/WRNIP1/EYA1/OTUB1	8	T.spiezzo pool	high GFP vs low GFP
GO:0060218	hematopoietic stem cell differentiation	3/185	30/18800	0.00313044	0.0762396	0.0696246	XRCC5/UFL1/BATF	3	T.spiezzo pool	high GFP vs low GFP
GO:0060251	regulation of glial cell proliferation	3/185	30/18800	0.00313044	0.0762396	0.0696246	CDKN2B/UFL1/HES1	3	T.spiezzo pool	high GFP vs low GFP
GO:1902914	regulation of protein polyubiquitination	3/185	30/18800	0.00313044	0.0762396	0.0696246	GABARAP/RNF40/OTUB1	3	T.spiezzo pool	high GFP vs low GFP
GO:0071897	DNA biosynthetic process	7/185	194/18800	0.0031389	0.0762396	0.0696246	XRCC5/TELO2/XRN1/SMG6/PTGES3/PARP4/WRNIP1	7	T.spiezzo pool	high GFP vs low GFP
GO:0045017	glycerolipid biosynthetic process	8/185	253/18800	0.00365074	0.0877667	0.0801515	ATG14/DPM1/PIK3C3/BECN1/PIGU/DPM2/DPM3/GPAA1	8	T.spiezzo pool	high GFP vs low GFP
GO:0051310	metaphase plate congression	4/185	65/18800	0.00385082	0.0916417	0.0836903	BECN1/CHMP3/CENPE/CDT1	4	T.spiezzo pool	high GFP vs low GFP
GO:0006282	regulation of DNA repair	6/185	152/18800	0.00396966	0.0917903	0.083826	RBBP8/NPAS2/EP400/WRNIP1/EYA1/OTUB1	6	T.spiezzo pool	high GFP vs low GFP
GO:0034976	response to endoplasmic reticulum stress	8/185	257/18800	0.00401173	0.0917903	0.083826	ATG10/NRBF2/UFL1/DERL2/UBE2G2/SYVN1/UBA5/UFM1	8	T.spiezzo pool	high GFP vs low GFP
GO:0071383	cellular response to steroid hormone stimulus	7/185	203/18800	0.00402641	0.0917903	0.083826	CFLAR/ATP5F1A/UFL1/UBA5/DDX5/PTGES3/UFM1	7	T.spiezzo pool	high GFP vs low GFP
GO:0006397	mRNA processing	12/185	500/18800	0.00403771	0.0917903	0.083826	HNRNPM/DBR1/GEMIN4/CPSF6/DDX5/RNF40/TARDBP/SREK1/CLASRP/CMTR1/PRMT7/RBM5	12	T.spiezzo pool	high GFP vs low GFP
GO:0008654	phospholipid biosynthetic process	8/185	258/18800	0.00410615	0.0917903	0.083826	ATG14/DPM1/PIK3C3/BECN1/PIGU/DPM2/DPM3/GPAA1	8	T.spiezzo pool	high GFP vs low GFP
GO:0070862	negative regulation of protein exit from endoplasmic reticulum	2/185	10/18800	0.0041148	0.0917903	0.083826	DERL2/UBE2G2	2	T.spiezzo pool	high GFP vs low GFP
GO:0030004	cellular monovalent inorganic cation homeostasis	5/185	107/18800	0.00413833	0.0917903	0.083826	SLC9A2/VPS33A/ATP6AP1/ATP6V0D1/TMEM199	5	T.spiezzo pool	high GFP vs low GFP
GO:0009101	glycoprotein biosynthetic process	9/185	316/18800	0.00416875	0.0917903	0.083826	DPM1/GALNTL6/GMPPB/DPM2/MPDU1/DPM3/ALG3/ALG12/GAL3ST4	9	T.spiezzo pool	high GFP vs low GFP
GO:0006643	membrane lipid metabolic process	7/185	207/18800	0.00447695	0.0976637	0.0891898	DPM1/PIGU/ELOVL2/DPM2/DPM3/GAL3ST4/GPAA1	7	T.spiezzo pool	high GFP vs low GFP
GO:0055067	monovalent inorganic cation homeostasis	6/185	157/18800	0.00464603	0.100422	0.0917091	SLC9A2/VPS33A/ATP6AP1/ATP6V0D1/TMEM199/SCN7A	6	T.spiezzo pool	high GFP vs low GFP
GO:0016242	negative regulation of macroautophagy	3/185	35/18800	0.00486825	0.103267	0.0943065	USP36/BECN1/TSC1	3	T.spiezzo pool	high GFP vs low GFP
GO:0033146	regulation of intracellular estrogen receptor signaling pathway	3/185	35/18800	0.00486825	0.103267	0.0943065	UFL1/UBA5/UFM1	3	T.spiezzo pool	high GFP vs low GFP
GO:0003263	cardioblast proliferation	2/185	11/18800	0.00499677	0.103267	0.0943065	HES1/EYA1	2	T.spiezzo pool	high GFP vs low GFP
GO:0003264	regulation of cardioblast proliferation	2/185	11/18800	0.00499677	0.103267	0.0943065	HES1/EYA1	2	T.spiezzo pool	high GFP vs low GFP
GO:0090160	Golgi to lysosome transport	2/185	11/18800	0.00499677	0.103267	0.0943065	LAMP1/SORT1	2	T.spiezzo pool	high GFP vs low GFP
GO:0033045	regulation of sister chromatid segregation	4/185	72/18800	0.00554889	0.112038	0.102316	PTTG1/BECN1/CENPE/CDT1	4	T.spiezzo pool	high GFP vs low GFP
GO:0033143	regulation of intracellular steroid hormone receptor signaling pathway	4/185	72/18800	0.00554889	0.112038	0.102316	UFL1/UBA5/DDX5/UFM1	4	T.spiezzo pool	high GFP vs low GFP
GO:0030518	intracellular steroid hormone receptor signaling pathway	5/185	115/18800	0.00561139	0.112038	0.102316	UFL1/UBA5/DDX5/PTGES3/UFM1	5	T.spiezzo pool	high GFP vs low GFP
GO:0046916	cellular transition metal ion homeostasis	5/185	115/18800	0.00561139	0.112038	0.102316	ATP6AP1/ATP6V1A/ATP6V0D1/TMEM199/ABCB7	5	T.spiezzo pool	high GFP vs low GFP
GO:0008608	attachment of spindle microtubules to kinetochore	3/185	37/18800	0.00569703	0.112409	0.102656	BECN1/CENPE/CDT1	3	T.spiezzo pool	high GFP vs low GFP
GO:0062197	cellular response to chemical stress	9/185	332/18800	0.00572543	0.112409	0.102656	XRCC5/ATG7/BECN1/ATG5/TSC1/PTPRK/BRF2/DHFR/SIN3A	9	T.spiezzo pool	high GFP vs low GFP
GO:0033182	regulation of histone ubiquitination	2/185	12/18800	0.00595748	0.115999	0.105934	RNF40/OTUB1	2	T.spiezzo pool	high GFP vs low GFP
GO:0007040	lysosome organization	4/185	74/18800	0.00611273	0.117086	0.106927	VPS33A/BECN1/TMEM199/CHMP3	4	T.spiezzo pool	high GFP vs low GFP
GO:0080171	lytic vacuole organization	4/185	74/18800	0.00611273	0.117086	0.106927	VPS33A/BECN1/TMEM199/CHMP3	4	T.spiezzo pool	high GFP vs low GFP
GO:2000278	regulation of DNA biosynthetic process	5/185	119/18800	0.00647179	0.122964	0.112295	XRCC5/XRN1/SMG6/PTGES3/PARP4	5	T.spiezzo pool	high GFP vs low GFP
GO:0033157	regulation of intracellular protein transport	7/185	224/18800	0.00682841	0.128702	0.117535	IPO5/ATG13/USP36/DERL2/UBE2G2/TARDBP/UFM1	7	T.spiezzo pool	high GFP vs low GFP
GO:0060253	negative regulation of glial cell proliferation	2/185	13/18800	0.00699532	0.129358	0.118134	CDKN2B/HES1	2	T.spiezzo pool	high GFP vs low GFP
GO:0098792	xenophagy	2/185	13/18800	0.00699532	0.129358	0.118134	ATG16L1/WIPI2	2	T.spiezzo pool	high GFP vs low GFP
GO:0051453	regulation of intracellular pH	4/185	77/18800	0.00702793	0.129358	0.118134	SLC9A2/VPS33A/ATP6V0D1/TMEM199	4	T.spiezzo pool	high GFP vs low GFP
GO:0051984	positive regulation of chromosome segregation	2/185	14/18800	0.0081087	0.146053	0.133381	BECN1/CDT1	2	T.spiezzo pool	high GFP vs low GFP
GO:1904152	regulation of retrograde protein transport, ER to cytosol	2/185	14/18800	0.0081087	0.146053	0.133381	DERL2/UBE2G2	2	T.spiezzo pool	high GFP vs low GFP
GO:0071763	nuclear membrane organization	3/185	42/18800	0.00812095	0.146053	0.133381	VRK1/CHMP3/TARDBP	3	T.spiezzo pool	high GFP vs low GFP
GO:0051303	establishment of chromosome localization	4/185	81/18800	0.00838293	0.149623	0.13664	BECN1/CHMP3/CENPE/CDT1	4	T.spiezzo pool	high GFP vs low GFP
GO:0090317	negative regulation of intracellular protein transport	3/185	43/18800	0.00866777	0.153543	0.140221	DERL2/UBE2G2/UFM1	3	T.spiezzo pool	high GFP vs low GFP
GO:0050000	chromosome localization	4/185	83/18800	0.00912026	0.159995	0.146113	BECN1/CHMP3/CENPE/CDT1	4	T.spiezzo pool	high GFP vs low GFP
GO:0014009	glial cell proliferation	3/185	44/18800	0.0092357	0.159995	0.146113	CDKN2B/UFL1/HES1	3	T.spiezzo pool	high GFP vs low GFP
GO:1903432	regulation of TORC1 signaling	3/185	44/18800	0.0092357	0.159995	0.146113	TELO2/RRAGC/NPRL2	3	T.spiezzo pool	high GFP vs low GFP
GO:0008625	extrinsic apoptotic signaling pathway via death domain receptors	4/185	85/18800	0.00989864	0.167847	0.153283	CASP8AP2/CFLAR/GABARAP/SORT1	4	T.spiezzo pool	high GFP vs low GFP
GO:0010507	negative regulation of autophagy	4/185	85/18800	0.00989864	0.167847	0.153283	USP36/ATG7/BECN1/TSC1	4	T.spiezzo pool	high GFP vs low GFP
GO:0000723	telomere maintenance	5/185	132/18800	0.00990267	0.167847	0.153283	XRCC5/TELO2/XRN1/SMG6/PTGES3	5	T.spiezzo pool	high GFP vs low GFP
GO:1902600	proton transmembrane transport	5/185	133/18800	0.0102096	0.170339	0.155559	ATP6V1F/SLC9A2/ATP6V1A/ATP6V0D1/SLC33A1	5	T.spiezzo pool	high GFP vs low GFP
GO:0033047	regulation of mitotic sister chromatid segregation	3/185	46/18800	0.0104355	0.170339	0.155559	PTTG1/BECN1/CDT1	3	T.spiezzo pool	high GFP vs low GFP
GO:0001889	liver development	5/185	134/18800	0.010523	0.170339	0.155559	RB1CC1/CFLAR/PRKCSH/CDKN2B/HES1	5	T.spiezzo pool	high GFP vs low GFP
GO:0035067	negative regulation of histone acetylation	2/185	16/18800	0.0105558	0.170339	0.155559	ATG5/SIN3A	2	T.spiezzo pool	high GFP vs low GFP
GO:0035751	regulation of lysosomal lumen pH	2/185	16/18800	0.0105558	0.170339	0.155559	VPS33A/TMEM199	2	T.spiezzo pool	high GFP vs low GFP
GO:0042795	snRNA transcription by RNA polymerase II	2/185	16/18800	0.0105558	0.170339	0.155559	SNAPC1/ZNF143	2	T.spiezzo pool	high GFP vs low GFP
GO:1901096	regulation of autophagosome maturation	2/185	16/18800	0.0105558	0.170339	0.155559	ATG12/ATG5	2	T.spiezzo pool	high GFP vs low GFP
GO:0042254	ribosome biogenesis	8/185	304/18800	0.0106322	0.170405	0.15562	SRFBP1/EFL1/USP36/XRCC5/GEMIN4/TSC1/SBDS/EXOSC1	8	T.spiezzo pool	high GFP vs low GFP
GO:0043401	steroid hormone mediated signaling pathway	5/185	135/18800	0.0108429	0.171811	0.156903	UFL1/UBA5/DDX5/PTGES3/UFM1	5	T.spiezzo pool	high GFP vs low GFP
GO:0007051	spindle organization	6/185	188/18800	0.0108658	0.171811	0.156903	CENPJ/SBDS/CHMP3/CENPE/MYH9/BCCIP	6	T.spiezzo pool	high GFP vs low GFP
GO:0016050	vesicle organization	8/185	306/18800	0.0110296	0.172685	0.157702	VAMP1/PIK3C3/VPS41/CHMP3/VPS39/IST1/TMED9/SORT1	8	T.spiezzo pool	high GFP vs low GFP
GO:0034198	cellular response to amino acid starvation	3/185	47/18800	0.0110677	0.172685	0.157702	BECN1/RRAGC/NPRL2	3	T.spiezzo pool	high GFP vs low GFP
GO:0006913	nucleocytoplasmic transport	8/185	308/18800	0.0114378	0.173686	0.158616	IPO5/RGPD5/TSC1/CPSF6/ELAVL1/SMG6/TARDBP/UFM1	8	T.spiezzo pool	high GFP vs low GFP
GO:0051169	nuclear transport	8/185	308/18800	0.0114378	0.173686	0.158616	IPO5/RGPD5/TSC1/CPSF6/ELAVL1/SMG6/TARDBP/UFM1	8	T.spiezzo pool	high GFP vs low GFP
GO:0061008	hepaticobiliary system development	5/185	137/18800	0.0115025	0.173686	0.158616	RB1CC1/CFLAR/PRKCSH/CDKN2B/HES1	5	T.spiezzo pool	high GFP vs low GFP
GO:0006493	protein O-linked glycosylation	4/185	89/18800	0.0115819	0.173686	0.158616	DPM1/GALNTL6/DPM2/DPM3	4	T.spiezzo pool	high GFP vs low GFP
GO:2001251	negative regulation of chromosome organization	4/185	89/18800	0.0115819	0.173686	0.158616	PTTG1/XRN1/SMG6/CDT1	4	T.spiezzo pool	high GFP vs low GFP
GO:0006650	glycerophospholipid metabolic process	8/185	309/18800	0.0116461	0.173686	0.158616	ATG14/DPM1/PIK3C3/BECN1/PIGU/DPM2/DPM3/GPAA1	8	T.spiezzo pool	high GFP vs low GFP
GO:0008380	RNA splicing	10/185	438/18800	0.0116557	0.173686	0.158616	HNRNPM/DBR1/GEMIN4/RRAGC/DDX5/TARDBP/SREK1/CLASRP/PRMT7/RBM5	10	T.spiezzo pool	high GFP vs low GFP
GO:0032527	protein exit from endoplasmic reticulum	3/185	48/18800	0.0117216	0.173686	0.158616	DERL2/UBE2G2/SYVN1	3	T.spiezzo pool	high GFP vs low GFP
GO:0071732	cellular response to nitric oxide	2/185	17/18800	0.0118864	0.173941	0.158849	CFLAR/ATP5F1A	2	T.spiezzo pool	high GFP vs low GFP
GO:1902916	positive regulation of protein polyubiquitination	2/185	17/18800	0.0118864	0.173941	0.158849	GABARAP/RNF40	2	T.spiezzo pool	high GFP vs low GFP
GO:0055076	transition metal ion homeostasis	5/185	139/18800	0.012189	0.177268	0.161887	ATP6AP1/ATP6V1A/ATP6V0D1/TMEM199/ABCB7	5	T.spiezzo pool	high GFP vs low GFP
GO:1990928	response to amino acid starvation	3/185	49/18800	0.0123972	0.17919	0.163642	BECN1/RRAGC/NPRL2	3	T.spiezzo pool	high GFP vs low GFP
GO:0051983	regulation of chromosome segregation	4/185	91/18800	0.0124884	0.179406	0.16384	PTTG1/BECN1/CENPE/CDT1	4	T.spiezzo pool	high GFP vs low GFP
GO:0048284	organelle fusion	5/185	141/18800	0.0129028	0.181994	0.166203	VAMP1/VPS41/CHMP3/GDAP1/VPS39	5	T.spiezzo pool	high GFP vs low GFP
GO:0031057	negative regulation of histone modification	3/185	50/18800	0.0130948	0.181994	0.166203	ATG5/SIN3A/OTUB1	3	T.spiezzo pool	high GFP vs low GFP
GO:0038202	TORC1 signaling	3/185	50/18800	0.0130948	0.181994	0.166203	TELO2/RRAGC/NPRL2	3	T.spiezzo pool	high GFP vs low GFP
GO:0042149	cellular response to glucose starvation	3/185	50/18800	0.0130948	0.181994	0.166203	ATG14/PIK3C3/BECN1	3	T.spiezzo pool	high GFP vs low GFP
GO:0006595	polyamine metabolic process	2/185	18/18800	0.0132865	0.181994	0.166203	SAT2/AZIN1	2	T.spiezzo pool	high GFP vs low GFP
GO:0019081	viral translation	2/185	18/18800	0.0132865	0.181994	0.166203	ATG12/ATG5	2	T.spiezzo pool	high GFP vs low GFP
GO:1900363	regulation of mRNA polyadenylation	2/185	18/18800	0.0132865	0.181994	0.166203	CPSF6/RNF40	2	T.spiezzo pool	high GFP vs low GFP
GO:2000136	regulation of cell proliferation involved in heart morphogenesis	2/185	18/18800	0.0132865	0.181994	0.166203	HES1/EYA1	2	T.spiezzo pool	high GFP vs low GFP
GO:0006605	protein targeting	8/185	317/18800	0.0134142	0.182682	0.166831	ATG3/ATG13/USP36/PEX1/VPS41/GABARAP/GDAP1/SORT1	8	T.spiezzo pool	high GFP vs low GFP
GO:0045739	positive regulation of DNA repair	4/185	94/18800	0.0139311	0.18863	0.172264	RBBP8/NPAS2/EP400/EYA1	4	T.spiezzo pool	high GFP vs low GFP
GO:1903828	negative regulation of protein localization	6/185	199/18800	0.014066	0.188921	0.172529	DERL2/UBE2G2/UFM1/SIN3A/CDT1/PPFIA1	6	T.spiezzo pool	high GFP vs low GFP
GO:0022618	ribonucleoprotein complex assembly	6/185	200/18800	0.0143862	0.188921	0.172529	XRCC5/GEMIN4/CPSF6/PTGES3/PRMT7/RBM5	6	T.spiezzo pool	high GFP vs low GFP
GO:0006491	N-glycan processing	2/185	19/18800	0.0147544	0.188921	0.172529	PRKCSH/GANAB	2	T.spiezzo pool	high GFP vs low GFP
GO:0061323	cell proliferation involved in heart morphogenesis	2/185	19/18800	0.0147544	0.188921	0.172529	HES1/EYA1	2	T.spiezzo pool	high GFP vs low GFP
GO:0097202	activation of cysteine-type endopeptidase activity	2/185	19/18800	0.0147544	0.188921	0.172529	GRIN2A/ASPH	2	T.spiezzo pool	high GFP vs low GFP
GO:0098780	response to mitochondrial depolarisation	2/185	19/18800	0.0147544	0.188921	0.172529	ATG14/BECN1	2	T.spiezzo pool	high GFP vs low GFP
GO:1902170	cellular response to reactive nitrogen species	2/185	19/18800	0.0147544	0.188921	0.172529	CFLAR/ATP5F1A	2	T.spiezzo pool	high GFP vs low GFP
GO:1903427	negative regulation of reactive oxygen species biosynthetic process	2/185	19/18800	0.0147544	0.188921	0.172529	CFLAR/ABCB7	2	T.spiezzo pool	high GFP vs low GFP
GO:2000757	negative regulation of peptidyl-lysine acetylation	2/185	19/18800	0.0147544	0.188921	0.172529	ATG5/SIN3A	2	T.spiezzo pool	high GFP vs low GFP
GO:2000786	positive regulation of autophagosome assembly	2/185	19/18800	0.0147544	0.188921	0.172529	BECN1/WDR45	2	T.spiezzo pool	high GFP vs low GFP
GO:1902115	regulation of organelle assembly	6/185	202/18800	0.0150419	0.191561	0.17494	ATG3/BECN1/CENPJ/ATG5/CHMP3/WDR45	6	T.spiezzo pool	high GFP vs low GFP
GO:2000377	regulation of reactive oxygen species metabolic process	5/185	147/18800	0.0152127	0.191989	0.175331	CFLAR/BECN1/ATG5/ABCB7/DHFR	5	T.spiezzo pool	high GFP vs low GFP
GO:0006383	transcription by RNA polymerase III	3/185	53/18800	0.01532	0.191989	0.175331	SNAPC1/ZNF143/BRF2	3	T.spiezzo pool	high GFP vs low GFP
GO:0032210	regulation of telomere maintenance via telomerase	3/185	53/18800	0.01532	0.191989	0.175331	XRCC5/XRN1/SMG6	3	T.spiezzo pool	high GFP vs low GFP
GO:0051054	positive regulation of DNA metabolic process	7/185	263/18800	0.0155348	0.193651	0.176849	RBBP8/XRCC5/NPAS2/EP400/PTGES3/EYA1/CDT1	7	T.spiezzo pool	high GFP vs low GFP
GO:0051053	negative regulation of DNA metabolic process	5/185	148/18800	0.0156228	0.193723	0.176914	XRCC5/XRN1/SMG6/CDT1/OTUB1	5	T.spiezzo pool	high GFP vs low GFP
GO:0000079	regulation of cyclin-dependent protein serine/threonine kinase activity	4/185	98/18800	0.0160134	0.197526	0.180388	IPO5/CDKN2B/BCCIP/SPDYA	4	T.spiezzo pool	high GFP vs low GFP
GO:0031330	negative regulation of cellular catabolic process	7/185	265/18800	0.0161285	0.197817	0.180653	USP36/ATG7/BECN1/TSC1/ELAVL1/GABARAPL2/TARDBP	7	T.spiezzo pool	high GFP vs low GFP
GO:0006607	NLS-bearing protein import into nucleus	2/185	20/18800	0.0162889	0.197817	0.180653	IPO5/RGPD5	2	T.spiezzo pool	high GFP vs low GFP
GO:0006896	Golgi to vacuole transport	2/185	20/18800	0.0162889	0.197817	0.180653	LAMP1/SORT1	2	T.spiezzo pool	high GFP vs low GFP
GO:0048545	response to steroid hormone	8/185	330/18800	0.0166956	0.201717	0.184215	CFLAR/ATP5F1A/HSD3B2/UFL1/UBA5/DDX5/PTGES3/UFM1	8	T.spiezzo pool	high GFP vs low GFP
GO:0071826	ribonucleoprotein complex subunit organization	6/185	208/18800	0.017133	0.205946	0.188077	XRCC5/GEMIN4/CPSF6/PTGES3/PRMT7/RBM5	6	T.spiezzo pool	high GFP vs low GFP
GO:1904029	regulation of cyclin-dependent protein kinase activity	4/185	101/18800	0.0176968	0.210724	0.19244	IPO5/CDKN2B/BCCIP/SPDYA	4	T.spiezzo pool	high GFP vs low GFP
GO:0017038	protein import	6/185	210/18800	0.0178724	0.210724	0.19244	IPO5/PEX1/RGPD5/ELAVL1/TARDBP/UFM1	6	T.spiezzo pool	high GFP vs low GFP
GO:0044090	positive regulation of vacuole organization	2/185	21/18800	0.0178883	0.210724	0.19244	BECN1/WDR45	2	T.spiezzo pool	high GFP vs low GFP
GO:0071731	response to nitric oxide	2/185	21/18800	0.0178883	0.210724	0.19244	CFLAR/ATP5F1A	2	T.spiezzo pool	high GFP vs low GFP
GO:0006998	nuclear envelope organization	3/185	57/18800	0.0185986	0.215854	0.197125	VRK1/CHMP3/TARDBP	3	T.spiezzo pool	high GFP vs low GFP
GO:0042306	regulation of protein import into nucleus	3/185	57/18800	0.0185986	0.215854	0.197125	IPO5/TARDBP/UFM1	3	T.spiezzo pool	high GFP vs low GFP
GO:0098781	ncRNA transcription	3/185	57/18800	0.0185986	0.215854	0.197125	USPL1/SNAPC1/ZNF143	3	T.spiezzo pool	high GFP vs low GFP
GO:0046822	regulation of nucleocytoplasmic transport	4/185	104/18800	0.0194865	0.223606	0.204205	IPO5/CPSF6/TARDBP/UFM1	4	T.spiezzo pool	high GFP vs low GFP
GO:0002320	lymphoid progenitor cell differentiation	2/185	22/18800	0.0195513	0.223606	0.204205	BATF/HES1	2	T.spiezzo pool	high GFP vs low GFP
GO:0050765	negative regulation of phagocytosis	2/185	22/18800	0.0195513	0.223606	0.204205	ATG3/ATG5	2	T.spiezzo pool	high GFP vs low GFP
GO:0006906	vesicle fusion	4/185	105/18800	0.0201071	0.228851	0.208995	VAMP1/VPS41/CHMP3/VPS39	4	T.spiezzo pool	high GFP vs low GFP
GO:0006606	protein import into nucleus	5/185	159/18800	0.0206284	0.233656	0.213382	IPO5/RGPD5/ELAVL1/TARDBP/UFM1	5	T.spiezzo pool	high GFP vs low GFP
GO:0032006	regulation of TOR signaling	4/185	106/18800	0.0207396	0.233792	0.213507	TELO2/TSC1/RRAGC/NPRL2	4	T.spiezzo pool	high GFP vs low GFP
GO:0015931	nucleobase-containing compound transport	6/185	218/18800	0.021049	0.234422	0.214082	TSC1/CPSF6/SMG6/NDC1/EPG5/SLC33A1	6	T.spiezzo pool	high GFP vs low GFP
GO:0006401	RNA catabolic process	7/185	280/18800	0.0211036	0.234422	0.214082	HNRNPM/ELAVL1/XRN1/DDX5/SMG6/EXOSC1/TARDBP	7	T.spiezzo pool	high GFP vs low GFP
GO:0051383	kinetochore organization	2/185	23/18800	0.0212766	0.234422	0.214082	CENPE/CDT1	2	T.spiezzo pool	high GFP vs low GFP
GO:1901984	negative regulation of protein acetylation	2/185	23/18800	0.0212766	0.234422	0.214082	ATG5/SIN3A	2	T.spiezzo pool	high GFP vs low GFP
GO:0046824	positive regulation of nucleocytoplasmic transport	3/185	60/18800	0.021293	0.234422	0.214082	IPO5/CPSF6/TARDBP	3	T.spiezzo pool	high GFP vs low GFP
GO:0032200	telomere organization	5/185	162/18800	0.0221557	0.240258	0.219411	XRCC5/TELO2/XRN1/SMG6/PTGES3	5	T.spiezzo pool	high GFP vs low GFP
GO:0032387	negative regulation of intracellular transport	3/185	61/18800	0.0222361	0.240258	0.219411	DERL2/UBE2G2/UFM1	3	T.spiezzo pool	high GFP vs low GFP
GO:1904356	regulation of telomere maintenance via telomere lengthening	3/185	61/18800	0.0222361	0.240258	0.219411	XRCC5/XRN1/SMG6	3	T.spiezzo pool	high GFP vs low GFP
GO:1904589	regulation of protein import	3/185	61/18800	0.0222361	0.240258	0.219411	IPO5/TARDBP/UFM1	3	T.spiezzo pool	high GFP vs low GFP
GO:0097191	extrinsic apoptotic signaling pathway	6/185	221/18800	0.0223329	0.240258	0.219411	RB1CC1/CASP8AP2/CFLAR/GABARAP/EYA1/SORT1	6	T.spiezzo pool	high GFP vs low GFP
GO:0051170	import into nucleus	5/185	163/18800	0.0226807	0.241492	0.220538	IPO5/RGPD5/ELAVL1/TARDBP/UFM1	5	T.spiezzo pool	high GFP vs low GFP
GO:0090174	organelle membrane fusion	4/185	109/18800	0.0227104	0.241492	0.220538	VAMP1/VPS41/CHMP3/VPS39	4	T.spiezzo pool	high GFP vs low GFP
GO:0001778	plasma membrane repair	2/185	24/18800	0.0230626	0.241492	0.220538	CHMP3/MYH9	2	T.spiezzo pool	high GFP vs low GFP
GO:0007035	vacuolar acidification	2/185	24/18800	0.0230626	0.241492	0.220538	ATP6V0D1/TMEM199	2	T.spiezzo pool	high GFP vs low GFP
GO:0060563	neuroepithelial cell differentiation	2/185	24/18800	0.0230626	0.241492	0.220538	HES1/BCCIP	2	T.spiezzo pool	high GFP vs low GFP
GO:0070935	3'-UTR-mediated mRNA stabilization	2/185	24/18800	0.0230626	0.241492	0.220538	ELAVL1/TARDBP	2	T.spiezzo pool	high GFP vs low GFP
GO:0042255	ribosome assembly	3/185	62/18800	0.0232017	0.241872	0.220886	EFL1/XRCC5/SBDS	3	T.spiezzo pool	high GFP vs low GFP
GO:0046777	protein autophosphorylation	6/185	224/18800	0.0236687	0.245654	0.22434	ATG13/VRK1/RB1CC1/ATG101/STK17B/ALK	6	T.spiezzo pool	high GFP vs low GFP
GO:0060271	cilium assembly	8/185	355/18800	0.0245728	0.253883	0.231854	ATG3/ATXN10/ATP6V0D1/CENPJ/ATG5/CFAP20/CEP162/ABLIM1	8	T.spiezzo pool	high GFP vs low GFP
GO:0016570	histone modification	10/185	494/18800	0.0246771	0.253883	0.231854	VRK1/USP36/ATG5/EP400/UFL1/RNF40/PRMT7/EYA1/SIN3A/OTUB1	10	T.spiezzo pool	high GFP vs low GFP
GO:0048520	positive regulation of behavior	2/185	25/18800	0.0249082	0.254575	0.232486	NPAS2/CFAP20	2	T.spiezzo pool	high GFP vs low GFP
GO:0051607	defense response to virus	7/185	290/18800	0.0249604	0.254575	0.232486	ATG12/ATG16L1/ATG7/BECN1/ATG5/CHMP3/SIN3A	7	T.spiezzo pool	high GFP vs low GFP
GO:0016073	snRNA metabolic process	3/185	64/18800	0.0252003	0.255914	0.233709	USPL1/SNAPC1/ZNF143	3	T.spiezzo pool	high GFP vs low GFP
GO:0140546	defense response to symbiont	7/185	291/18800	0.025371	0.256541	0.234282	ATG12/ATG16L1/ATG7/BECN1/ATG5/CHMP3/SIN3A	7	T.spiezzo pool	high GFP vs low GFP
GO:0010965	regulation of mitotic sister chromatid separation	3/185	65/18800	0.0262334	0.261964	0.239235	PTTG1/CENPE/CDT1	3	T.spiezzo pool	high GFP vs low GFP
GO:1902017	regulation of cilium assembly	3/185	65/18800	0.0262334	0.261964	0.239235	ATG3/CENPJ/ATG5	3	T.spiezzo pool	high GFP vs low GFP
GO:0043200	response to amino acid	4/185	114/18800	0.0262409	0.261964	0.239235	IPO5/PIK3C3/UFL1/RRAGC	4	T.spiezzo pool	high GFP vs low GFP
GO:1903311	regulation of mRNA metabolic process	7/185	294/18800	0.0266305	0.263204	0.240367	HNRNPM/CPSF6/ELAVL1/DDX5/RNF40/TARDBP/RBM5	7	T.spiezzo pool	high GFP vs low GFP
GO:0015986	proton motive force-driven ATP synthesis	2/185	26/18800	0.026812	0.263204	0.240367	ATP6V1A/ATP5F1A	2	T.spiezzo pool	high GFP vs low GFP
GO:0045324	late endosome to vacuole transport	2/185	26/18800	0.026812	0.263204	0.240367	BECN1/CHMP3	2	T.spiezzo pool	high GFP vs low GFP
GO:0071549	cellular response to dexamethasone stimulus	2/185	26/18800	0.026812	0.263204	0.240367	CFLAR/ATP5F1A	2	T.spiezzo pool	high GFP vs low GFP
GO:0016197	endosomal transport	6/185	231/18800	0.0269918	0.26387	0.240975	ATP6AP1/SNX2/CHMP3/VPS39/EPG5/SORT1	6	T.spiezzo pool	high GFP vs low GFP
GO:0000070	mitotic sister chromatid segregation	5/185	171/18800	0.0271723	0.264537	0.241584	PTTG1/BECN1/CHMP3/CENPE/CDT1	5	T.spiezzo pool	high GFP vs low GFP
GO:0006402	mRNA catabolic process	6/185	233/18800	0.0279952	0.271427	0.247876	HNRNPM/ELAVL1/XRN1/DDX5/SMG6/TARDBP	6	T.spiezzo pool	high GFP vs low GFP
GO:0070936	protein K48-linked ubiquitination	3/185	67/18800	0.0283668	0.273902	0.250137	GABARAP/UBE2G2/SYVN1	3	T.spiezzo pool	high GFP vs low GFP
GO:0050687	negative regulation of defense response to virus	2/185	27/18800	0.0287726	0.274446	0.250633	ATG12/ATG5	2	T.spiezzo pool	high GFP vs low GFP
GO:0070861	regulation of protein exit from endoplasmic reticulum	2/185	27/18800	0.0287726	0.274446	0.250633	DERL2/UBE2G2	2	T.spiezzo pool	high GFP vs low GFP
GO:0072012	glomerulus vasculature development	2/185	27/18800	0.0287726	0.274446	0.250633	CFLAR/HES1	2	T.spiezzo pool	high GFP vs low GFP
GO:0000910	cytokinesis	5/185	174/18800	0.0289925	0.275429	0.251531	PIK3C3/BECN1/CHMP3/MYH9/IST1	5	T.spiezzo pool	high GFP vs low GFP
GO:0046854	phosphatidylinositol phosphate biosynthetic process	3/185	68/18800	0.029467	0.277697	0.253603	ATG14/PIK3C3/BECN1	3	T.spiezzo pool	high GFP vs low GFP
GO:0051306	mitotic sister chromatid separation	3/185	68/18800	0.029467	0.277697	0.253603	PTTG1/CENPE/CDT1	3	T.spiezzo pool	high GFP vs low GFP
GO:0045862	positive regulation of proteolysis	8/185	369/18800	0.0299731	0.281341	0.25693	CASP8AP2/GRIN2A/CFLAR/GABARAP/MYH9/RNF40/ASPH/IST1	8	T.spiezzo pool	high GFP vs low GFP
GO:0019076	viral release from host cell	2/185	28/18800	0.0307887	0.284464	0.259782	CHMP3/IST1	2	T.spiezzo pool	high GFP vs low GFP
GO:0031440	regulation of mRNA 3'-end processing	2/185	28/18800	0.0307887	0.284464	0.259782	CPSF6/RNF40	2	T.spiezzo pool	high GFP vs low GFP
GO:0035890	exit from host	2/185	28/18800	0.0307887	0.284464	0.259782	CHMP3/IST1	2	T.spiezzo pool	high GFP vs low GFP
GO:0035891	exit from host cell	2/185	28/18800	0.0307887	0.284464	0.259782	CHMP3/IST1	2	T.spiezzo pool	high GFP vs low GFP
GO:0006487	protein N-linked glycosylation	3/185	70/18800	0.0317345	0.292056	0.266716	MPDU1/ALG3/ALG12	3	T.spiezzo pool	high GFP vs low GFP
GO:0006359	regulation of transcription by RNA polymerase III	2/185	29/18800	0.0328592	0.297754	0.271919	ZNF143/BRF2	2	T.spiezzo pool	high GFP vs low GFP
GO:0060037	pharyngeal system development	2/185	29/18800	0.0328592	0.297754	0.271919	HES1/EYA1	2	T.spiezzo pool	high GFP vs low GFP
GO:0061437	renal system vasculature development	2/185	29/18800	0.0328592	0.297754	0.271919	CFLAR/HES1	2	T.spiezzo pool	high GFP vs low GFP
GO:0061440	kidney vasculature development	2/185	29/18800	0.0328592	0.297754	0.271919	CFLAR/HES1	2	T.spiezzo pool	high GFP vs low GFP
GO:0031331	positive regulation of cellular catabolic process	9/185	449/18800	0.0339834	0.306086	0.279529	ATG16L1/BECN1/TSC1/UFL1/GABARAP/NPRL2/RNF40/TARDBP/WDR45	9	T.spiezzo pool	high GFP vs low GFP
GO:1905818	regulation of chromosome separation	3/185	72/18800	0.0340908	0.306086	0.279529	PTTG1/CENPE/CDT1	3	T.spiezzo pool	high GFP vs low GFP
GO:0007052	mitotic spindle organization	4/185	124/18800	0.0342418	0.306086	0.279529	SBDS/CHMP3/CENPE/BCCIP	4	T.spiezzo pool	high GFP vs low GFP
GO:0140694	non-membrane-bounded organelle assembly	8/185	379/18800	0.0342983	0.306086	0.279529	EFL1/XRCC5/CFLAR/CENPJ/SBDS/CHMP3/CENPE/BCCIP	8	T.spiezzo pool	high GFP vs low GFP
GO:0036258	multivesicular body assembly	2/185	30/18800	0.0349826	0.309846	0.282962	CHMP3/IST1	2	T.spiezzo pool	high GFP vs low GFP
GO:0060325	face morphogenesis	2/185	30/18800	0.0349826	0.309846	0.282962	ANKRD11/ASPH	2	T.spiezzo pool	high GFP vs low GFP
GO:0016239	positive regulation of macroautophagy	3/185	73/18800	0.0353022	0.310343	0.283416	BECN1/TSC1/WDR45	3	T.spiezzo pool	high GFP vs low GFP
GO:0043462	regulation of ATP-dependent activity	3/185	73/18800	0.0353022	0.310343	0.283416	TSC1/PFN1/GABARAPL2	3	T.spiezzo pool	high GFP vs low GFP
GO:0050688	regulation of defense response to virus	3/185	74/18800	0.0365355	0.319479	0.291759	ATG12/ATG5/SIN3A	3	T.spiezzo pool	high GFP vs low GFP
GO:0044782	cilium organization	8/185	384/18800	0.0366126	0.319479	0.291759	ATG3/ATXN10/ATP6V0D1/CENPJ/ATG5/CFAP20/CEP162/ABLIM1	8	T.spiezzo pool	high GFP vs low GFP
GO:0010039	response to iron ion	2/185	31/18800	0.0371579	0.321853	0.293927	BECN1/ATG5	2	T.spiezzo pool	high GFP vs low GFP
GO:0036257	multivesicular body organization	2/185	31/18800	0.0371579	0.321853	0.293927	CHMP3/IST1	2	T.spiezzo pool	high GFP vs low GFP
GO:0031929	TOR signaling	4/185	128/18800	0.0377976	0.325004	0.296805	TELO2/TSC1/RRAGC/NPRL2	4	T.spiezzo pool	high GFP vs low GFP
GO:0045931	positive regulation of mitotic cell cycle	4/185	128/18800	0.0377976	0.325004	0.296805	CENPJ/HES1/SIN3A/CDT1	4	T.spiezzo pool	high GFP vs low GFP
GO:0006644	phospholipid metabolic process	8/185	388/18800	0.0385383	0.330168	0.301521	ATG14/DPM1/PIK3C3/BECN1/PIGU/DPM2/DPM3/GPAA1	8	T.spiezzo pool	high GFP vs low GFP
GO:0001101	response to acid chemical	4/185	129/18800	0.0387185	0.33051	0.301833	IPO5/PIK3C3/UFL1/RRAGC	4	T.spiezzo pool	high GFP vs low GFP
GO:0032509	endosome transport via multivesicular body sorting pathway	2/185	32/18800	0.0393838	0.332574	0.303718	CHMP3/SORT1	2	T.spiezzo pool	high GFP vs low GFP
GO:0060914	heart formation	2/185	32/18800	0.0393838	0.332574	0.303718	HES1/EYA1	2	T.spiezzo pool	high GFP vs low GFP
GO:1903955	positive regulation of protein targeting to mitochondrion	2/185	32/18800	0.0393838	0.332574	0.303718	ATG13/USP36	2	T.spiezzo pool	high GFP vs low GFP
GO:0009755	hormone-mediated signaling pathway	5/185	190/18800	0.0399928	0.334406	0.305391	UFL1/UBA5/DDX5/PTGES3/UFM1	5	T.spiezzo pool	high GFP vs low GFP
GO:1901654	response to ketone	5/185	190/18800	0.0399928	0.334406	0.305391	CFLAR/ATP5F1A/HSD3B2/XRN1/SIN3A	5	T.spiezzo pool	high GFP vs low GFP
GO:0030099	myeloid cell differentiation	8/185	391/18800	0.0400265	0.334406	0.305391	VPS33A/ATP6AP1/CDKN2B/UFL1/UBA5/MYH9/BATF/MPL	8	T.spiezzo pool	high GFP vs low GFP
GO:0000380	alternative mRNA splicing, via spliceosome	3/185	77/18800	0.0403669	0.334875	0.305819	HNRNPM/DDX5/RBM5	3	T.spiezzo pool	high GFP vs low GFP
GO:0032456	endocytic recycling	3/185	77/18800	0.0403669	0.334875	0.305819	ATP6AP1/VPS39/EPG5	3	T.spiezzo pool	high GFP vs low GFP
GO:0045664	regulation of neuron differentiation	5/185	192/18800	0.0415236	0.337281	0.308016	ALK/GDPD5/HES1/EYA1/SIN3A	5	T.spiezzo pool	high GFP vs low GFP
GO:0048839	inner ear development	5/185	192/18800	0.0415236	0.337281	0.308016	ATG5/ATG4B/HES1/EYA1/LRIG3	5	T.spiezzo pool	high GFP vs low GFP
GO:1900180	regulation of protein localization to nucleus	4/185	132/18800	0.0415579	0.337281	0.308016	IPO5/TARDBP/UFM1/SIN3A	4	T.spiezzo pool	high GFP vs low GFP
GO:0009225	nucleotide-sugar metabolic process	2/185	33/18800	0.0416591	0.337281	0.308016	DPM1/GMPPB	2	T.spiezzo pool	high GFP vs low GFP
GO:0045736	negative regulation of cyclin-dependent protein serine/threonine kinase activity	2/185	33/18800	0.0416591	0.337281	0.308016	IPO5/CDKN2B	2	T.spiezzo pool	high GFP vs low GFP
GO:0051497	negative regulation of stress fiber assembly	2/185	33/18800	0.0416591	0.337281	0.308016	PFN1/PPFIA1	2	T.spiezzo pool	high GFP vs low GFP
GO:1904030	negative regulation of cyclin-dependent protein kinase activity	2/185	33/18800	0.0416591	0.337281	0.308016	IPO5/CDKN2B	2	T.spiezzo pool	high GFP vs low GFP
GO:0046486	glycerolipid metabolic process	8/185	396/18800	0.0425915	0.343649	0.313832	ATG14/DPM1/PIK3C3/BECN1/PIGU/DPM2/DPM3/GPAA1	8	T.spiezzo pool	high GFP vs low GFP
GO:0051973	positive regulation of telomerase activity	2/185	34/18800	0.0439826	0.350975	0.320522	XRCC5/PTGES3	2	T.spiezzo pool	high GFP vs low GFP
GO:0060323	head morphogenesis	2/185	34/18800	0.0439826	0.350975	0.320522	ANKRD11/ASPH	2	T.spiezzo pool	high GFP vs low GFP
GO:1900181	negative regulation of protein localization to nucleus	2/185	34/18800	0.0439826	0.350975	0.320522	UFM1/SIN3A	2	T.spiezzo pool	high GFP vs low GFP
GO:0021766	hippocampus development	3/185	80/18800	0.0443933	0.350975	0.320522	TSC1/HSD3B2/ALK	3	T.spiezzo pool	high GFP vs low GFP
GO:0032204	regulation of telomere maintenance	3/185	80/18800	0.0443933	0.350975	0.320522	XRCC5/XRN1/SMG6	3	T.spiezzo pool	high GFP vs low GFP
GO:1902117	positive regulation of organelle assembly	3/185	80/18800	0.0443933	0.350975	0.320522	BECN1/CENPJ/WDR45	3	T.spiezzo pool	high GFP vs low GFP
GO:0032388	positive regulation of intracellular transport	5/185	198/18800	0.0463272	0.361616	0.33024	IPO5/ATG13/USP36/CPSF6/TARDBP	5	T.spiezzo pool	high GFP vs low GFP
GO:0032205	negative regulation of telomere maintenance	2/185	35/18800	0.0463531	0.361616	0.33024	XRN1/SMG6	2	T.spiezzo pool	high GFP vs low GFP
GO:0033280	response to vitamin D	2/185	35/18800	0.0463531	0.361616	0.33024	GDAP1/AQP3	2	T.spiezzo pool	high GFP vs low GFP
GO:0071398	cellular response to fatty acid	2/185	35/18800	0.0463531	0.361616	0.33024	XRCC5/HES1	2	T.spiezzo pool	high GFP vs low GFP
GO:0016072	rRNA metabolic process	6/185	264/18800	0.0467735	0.363691	0.332135	SRFBP1/USP36/GEMIN4/SBDS/XRN1/EXOSC1	6	T.spiezzo pool	high GFP vs low GFP
GO:0031032	actomyosin structure organization	5/185	199/18800	0.0471587	0.364482	0.332857	CFLAR/TSC1/PFN1/MYH9/PPFIA1	5	T.spiezzo pool	high GFP vs low GFP
GO:0009205	purine ribonucleoside triphosphate metabolic process	3/185	82/18800	0.0471846	0.364482	0.332857	EFL1/ATP6V1A/ATP5F1A	3	T.spiezzo pool	high GFP vs low GFP
GO:0033273	response to vitamin	3/185	83/18800	0.048612	0.368273	0.33632	BECN1/GDAP1/AQP3	3	T.spiezzo pool	high GFP vs low GFP
GO:0050684	regulation of mRNA processing	4/185	139/18800	0.0486305	0.368273	0.33632	CPSF6/DDX5/RNF40/RBM5	4	T.spiezzo pool	high GFP vs low GFP
GO:0098876	vesicle-mediated transport to the plasma membrane	4/185	139/18800	0.0486305	0.368273	0.33632	ATP6AP1/VPS39/EPG5/PHAF1	4	T.spiezzo pool	high GFP vs low GFP
GO:0032232	negative regulation of actin filament bundle assembly	2/185	36/18800	0.0487696	0.368273	0.33632	PFN1/PPFIA1	2	T.spiezzo pool	high GFP vs low GFP
GO:0035909	aorta morphogenesis	2/185	36/18800	0.0487696	0.368273	0.33632	HES1/EYA1	2	T.spiezzo pool	high GFP vs low GFP
GO:0039694	viral RNA genome replication	2/185	36/18800	0.0487696	0.368273	0.33632	ATG16L1/ATG5	2	T.spiezzo pool	high GFP vs low GFP
GO:1903749	positive regulation of establishment of protein localization to mitochondrion	2/185	36/18800	0.0487696	0.368273	0.33632	ATG13/USP36	2	T.spiezzo pool	high GFP vs low GFP
GO:0031397	negative regulation of protein ubiquitination	3/185	84/18800	0.0500604	0.376813	0.344118	ATG5/UFL1/OTUB1	3	T.spiezzo pool	high GFP vs low GFP
GO:0065004	protein-DNA complex assembly	5/185	203/18800	0.0505731	0.379459	0.346535	TAF1C/H2BC4/BRF2/CENPE/CDT1	5	T.spiezzo pool	high GFP vs low GFP
GO:0006623	protein targeting to vacuole	2/185	37/18800	0.0512309	0.380577	0.347556	VPS41/SORT1	2	T.spiezzo pool	high GFP vs low GFP
GO:0006862	nucleotide transport	2/185	37/18800	0.0512309	0.380577	0.347556	EPG5/SLC33A1	2	T.spiezzo pool	high GFP vs low GFP
GO:1905168	positive regulation of double-strand break repair via homologous recombination	2/185	37/18800	0.0512309	0.380577	0.347556	RBBP8/EP400	2	T.spiezzo pool	high GFP vs low GFP
GO:0006405	RNA export from nucleus	3/185	85/18800	0.0515298	0.380577	0.347556	TSC1/CPSF6/SMG6	3	T.spiezzo pool	high GFP vs low GFP
GO:0007032	endosome organization	3/185	85/18800	0.0515298	0.380577	0.347556	PIK3C3/CHMP3/IST1	3	T.spiezzo pool	high GFP vs low GFP
GO:0010638	positive regulation of organelle organization	9/185	487/18800	0.0520841	0.383469	0.350197	XRCC5/BECN1/CENPJ/TSC1/PFN1/WDR45/SIN3A/CDT1/TMED9	9	T.spiezzo pool	high GFP vs low GFP
GO:0000819	sister chromatid segregation	5/185	205/18800	0.0523335	0.384105	0.350778	PTTG1/BECN1/CHMP3/CENPE/CDT1	5	T.spiezzo pool	high GFP vs low GFP
GO:2001056	positive regulation of cysteine-type endopeptidase activity	4/185	143/18800	0.0529524	0.386733	0.353178	CASP8AP2/GRIN2A/CFLAR/ASPH	4	T.spiezzo pool	high GFP vs low GFP
GO:0030433	ubiquitin-dependent ERAD pathway	3/185	86/18800	0.0530199	0.386733	0.353178	DERL2/UBE2G2/SYVN1	3	T.spiezzo pool	high GFP vs low GFP
GO:0006270	DNA replication initiation	2/185	38/18800	0.0537359	0.389544	0.355745	WRNIP1/CDT1	2	T.spiezzo pool	high GFP vs low GFP
GO:0071985	multivesicular body sorting pathway	2/185	38/18800	0.0537359	0.389544	0.355745	CHMP3/SORT1	2	T.spiezzo pool	high GFP vs low GFP
GO:0009144	purine nucleoside triphosphate metabolic process	3/185	87/18800	0.0545306	0.394092	0.359898	EFL1/ATP6V1A/ATP5F1A	3	T.spiezzo pool	high GFP vs low GFP
GO:0016032	viral process	8/185	418/18800	0.0551645	0.396422	0.362026	ATG12/LAMP1/ATG16L1/ATG7/ATG5/CHMP3/TARDBP/IST1	8	T.spiezzo pool	high GFP vs low GFP
GO:0015748	organophosphate ester transport	4/185	145/18800	0.0551895	0.396422	0.362026	ATP8B2/ATG9A/EPG5/SLC33A1	4	T.spiezzo pool	high GFP vs low GFP
GO:0048285	organelle fission	9/185	493/18800	0.0554282	0.396926	0.362486	PTTG1/BECN1/CHMP3/GDAP1/CENPE/NDC1/BCCIP/CDT1/SPDYA	9	T.spiezzo pool	high GFP vs low GFP
GO:0032506	cytokinetic process	2/185	39/18800	0.0562835	0.400616	0.365856	CHMP3/MYH9	2	T.spiezzo pool	high GFP vs low GFP
GO:0042307	positive regulation of protein import into nucleus	2/185	39/18800	0.0562835	0.400616	0.365856	IPO5/TARDBP	2	T.spiezzo pool	high GFP vs low GFP
GO:0051223	regulation of protein transport	9/185	495/18800	0.0565732	0.401466	0.366632	IPO5/ATG13/USP36/PIK3C3/DERL2/UBE2G2/TARDBP/UFM1/GLUD1	9	T.spiezzo pool	high GFP vs low GFP
GO:0007059	chromosome segregation	7/185	348/18800	0.0569487	0.402916	0.367957	PTTG1/BECN1/CHMP3/CENPE/NDC1/CDT1/SKA1	7	T.spiezzo pool	high GFP vs low GFP
GO:0009199	ribonucleoside triphosphate metabolic process	3/185	89/18800	0.0576135	0.405186	0.37003	EFL1/ATP6V1A/ATP5F1A	3	T.spiezzo pool	high GFP vs low GFP
GO:2001252	positive regulation of chromosome organization	3/185	89/18800	0.0576135	0.405186	0.37003	XRCC5/SIN3A/CDT1	3	T.spiezzo pool	high GFP vs low GFP
GO:0031396	regulation of protein ubiquitination	5/185	213/18800	0.0597298	0.41882	0.382481	ATG5/UFL1/GABARAP/RNF40/OTUB1	5	T.spiezzo pool	high GFP vs low GFP
GO:0007584	response to nutrient	4/185	150/18800	0.0610024	0.426174	0.389197	BECN1/CDKN2B/GDAP1/AQP3	4	T.spiezzo pool	high GFP vs low GFP
GO:0014014	negative regulation of gliogenesis	2/185	41/18800	0.0615023	0.426174	0.389197	CDKN2B/HES1	2	T.spiezzo pool	high GFP vs low GFP
GO:0033574	response to testosterone	2/185	41/18800	0.0615023	0.426174	0.389197	CFLAR/XRN1	2	T.spiezzo pool	high GFP vs low GFP
GO:0071548	response to dexamethasone	2/185	41/18800	0.0615023	0.426174	0.389197	CFLAR/ATP5F1A	2	T.spiezzo pool	high GFP vs low GFP
GO:0036294	cellular response to decreased oxygen levels	4/185	151/18800	0.0622025	0.427293	0.390219	CFLAR/TSC1/MPL/AQP3	4	T.spiezzo pool	high GFP vs low GFP
GO:1902850	microtubule cytoskeleton organization involved in mitosis	4/185	151/18800	0.0622025	0.427293	0.390219	SBDS/CHMP3/CENPE/BCCIP	4	T.spiezzo pool	high GFP vs low GFP
GO:0034599	cellular response to oxidative stress	6/185	284/18800	0.0622472	0.427293	0.390219	BECN1/TSC1/PTPRK/BRF2/DHFR/SIN3A	6	T.spiezzo pool	high GFP vs low GFP
GO:0051492	regulation of stress fiber assembly	3/185	92/18800	0.0623892	0.427293	0.390219	TSC1/PFN1/PPFIA1	3	T.spiezzo pool	high GFP vs low GFP
GO:0010639	negative regulation of organelle organization	7/185	356/18800	0.0627442	0.428479	0.391302	PTTG1/BECN1/PFN1/XRN1/SMG6/CDT1/PPFIA1	7	T.spiezzo pool	high GFP vs low GFP
GO:0090501	RNA phosphodiester bond hydrolysis	4/185	152/18800	0.0634151	0.431809	0.394343	DBR1/CPSF6/XRN1/SMG6	4	T.spiezzo pool	high GFP vs low GFP
GO:0031670	cellular response to nutrient	2/185	42/18800	0.0641713	0.431965	0.394485	CDKN2B/GDAP1	2	T.spiezzo pool	high GFP vs low GFP
GO:0060964	regulation of miRNA-mediated gene silencing	2/185	42/18800	0.0641713	0.431965	0.394485	ELAVL1/DDX5	2	T.spiezzo pool	high GFP vs low GFP
GO:0070897	transcription preinitiation complex assembly	2/185	42/18800	0.0641713	0.431965	0.394485	TAF1C/BRF2	2	T.spiezzo pool	high GFP vs low GFP
GO:1904591	positive regulation of protein import	2/185	42/18800	0.0641713	0.431965	0.394485	IPO5/TARDBP	2	T.spiezzo pool	high GFP vs low GFP
GO:0098813	nuclear chromosome segregation	6/185	287/18800	0.0648011	0.434962	0.397222	PTTG1/BECN1/CHMP3/CENPE/NDC1/CDT1	6	T.spiezzo pool	high GFP vs low GFP
GO:0043583	ear development	5/185	219/18800	0.0656491	0.437072	0.399149	ATG5/ATG4B/HES1/EYA1/LRIG3	5	T.spiezzo pool	high GFP vs low GFP
GO:1901655	cellular response to ketone	3/185	94/18800	0.0656722	0.437072	0.399149	CFLAR/ATP5F1A/XRN1	3	T.spiezzo pool	high GFP vs low GFP
GO:1903312	negative regulation of mRNA metabolic process	3/185	94/18800	0.0656722	0.437072	0.399149	ELAVL1/RNF40/TARDBP	3	T.spiezzo pool	high GFP vs low GFP
GO:0033046	negative regulation of sister chromatid segregation	2/185	43/18800	0.0668788	0.44013	0.401941	PTTG1/CDT1	2	T.spiezzo pool	high GFP vs low GFP
GO:0033048	negative regulation of mitotic sister chromatid segregation	2/185	43/18800	0.0668788	0.44013	0.401941	PTTG1/CDT1	2	T.spiezzo pool	high GFP vs low GFP
GO:0071364	cellular response to epidermal growth factor stimulus	2/185	43/18800	0.0668788	0.44013	0.401941	CFLAR/BECN1	2	T.spiezzo pool	high GFP vs low GFP
GO:2000816	negative regulation of mitotic sister chromatid separation	2/185	43/18800	0.0668788	0.44013	0.401941	PTTG1/CDT1	2	T.spiezzo pool	high GFP vs low GFP
GO:0090316	positive regulation of intracellular protein transport	4/185	156/18800	0.0683891	0.447733	0.408885	IPO5/ATG13/USP36/TARDBP	4	T.spiezzo pool	high GFP vs low GFP
GO:1903321	negative regulation of protein modification by small protein conjugation or removal	3/185	96/18800	0.0690331	0.447733	0.408885	ATG5/UFL1/OTUB1	3	T.spiezzo pool	high GFP vs low GFP
GO:0051452	intracellular pH reduction	2/185	44/18800	0.0696237	0.447733	0.408885	ATP6V0D1/TMEM199	2	T.spiezzo pool	high GFP vs low GFP
GO:0060147	regulation of post-transcriptional gene silencing	2/185	44/18800	0.0696237	0.447733	0.408885	ELAVL1/DDX5	2	T.spiezzo pool	high GFP vs low GFP
GO:1900368	regulation of post-transcriptional gene silencing by RNA	2/185	44/18800	0.0696237	0.447733	0.408885	ELAVL1/DDX5	2	T.spiezzo pool	high GFP vs low GFP
GO:1903214	regulation of protein targeting to mitochondrion	2/185	44/18800	0.0696237	0.447733	0.408885	ATG13/USP36	2	T.spiezzo pool	high GFP vs low GFP
GO:1903573	negative regulation of response to endoplasmic reticulum stress	2/185	44/18800	0.0696237	0.447733	0.408885	UFL1/SYVN1	2	T.spiezzo pool	high GFP vs low GFP
GO:0140014	mitotic nuclear division	6/185	293/18800	0.0700918	0.447733	0.408885	PTTG1/BECN1/CHMP3/CENPE/BCCIP/CDT1	6	T.spiezzo pool	high GFP vs low GFP
GO:0051304	chromosome separation	3/185	97/18800	0.0707423	0.447733	0.408885	PTTG1/CENPE/CDT1	3	T.spiezzo pool	high GFP vs low GFP
GO:2001237	negative regulation of extrinsic apoptotic signaling pathway	3/185	97/18800	0.0707423	0.447733	0.408885	RB1CC1/CFLAR/EYA1	3	T.spiezzo pool	high GFP vs low GFP
GO:0034504	protein localization to nucleus	6/185	294/18800	0.0709972	0.447733	0.408885	IPO5/RGPD5/ELAVL1/TARDBP/UFM1/SIN3A	6	T.spiezzo pool	high GFP vs low GFP
GO:0048193	Golgi vesicle transport	6/185	294/18800	0.0709972	0.447733	0.408885	LAMP1/SNX2/GABARAPL2/PHAF1/TMED9/SORT1	6	T.spiezzo pool	high GFP vs low GFP
GO:0050657	nucleic acid transport	4/185	159/18800	0.0722485	0.447733	0.408885	TSC1/CPSF6/SMG6/NDC1	4	T.spiezzo pool	high GFP vs low GFP
GO:0050658	RNA transport	4/185	159/18800	0.0722485	0.447733	0.408885	TSC1/CPSF6/SMG6/NDC1	4	T.spiezzo pool	high GFP vs low GFP
GO:0006378	mRNA polyadenylation	2/185	45/18800	0.0724051	0.447733	0.408885	CPSF6/RNF40	2	T.spiezzo pool	high GFP vs low GFP
GO:0007520	myoblast fusion	2/185	45/18800	0.0724051	0.447733	0.408885	CFLAR/MYH9	2	T.spiezzo pool	high GFP vs low GFP
GO:0010171	body morphogenesis	2/185	45/18800	0.0724051	0.447733	0.408885	ANKRD11/ASPH	2	T.spiezzo pool	high GFP vs low GFP
GO:0032781	positive regulation of ATP-dependent activity	2/185	45/18800	0.0724051	0.447733	0.408885	PFN1/GABARAPL2	2	T.spiezzo pool	high GFP vs low GFP
GO:0046427	positive regulation of receptor signaling pathway via JAK-STAT	2/185	45/18800	0.0724051	0.447733	0.408885	CENPJ/HES1	2	T.spiezzo pool	high GFP vs low GFP
GO:0051985	negative regulation of chromosome segregation	2/185	45/18800	0.0724051	0.447733	0.408885	PTTG1/CDT1	2	T.spiezzo pool	high GFP vs low GFP
GO:1905819	negative regulation of chromosome separation	2/185	45/18800	0.0724051	0.447733	0.408885	PTTG1/CDT1	2	T.spiezzo pool	high GFP vs low GFP
GO:1990090	cellular response to nerve growth factor stimulus	2/185	45/18800	0.0724051	0.447733	0.408885	HES1/SORT1	2	T.spiezzo pool	high GFP vs low GFP
GO:2000785	regulation of autophagosome assembly	2/185	45/18800	0.0724051	0.447733	0.408885	BECN1/WDR45	2	T.spiezzo pool	high GFP vs low GFP
GO:0006364	rRNA processing	5/185	226/18800	0.0729556	0.449957	0.410916	SRFBP1/USP36/GEMIN4/SBDS/EXOSC1	5	T.spiezzo pool	high GFP vs low GFP
GO:0000280	nuclear division	8/185	446/18800	0.0742989	0.457045	0.417389	PTTG1/BECN1/CHMP3/CENPE/NDC1/BCCIP/CDT1/SPDYA	8	T.spiezzo pool	high GFP vs low GFP
GO:0010939	regulation of necrotic cell death	2/185	46/18800	0.0752219	0.45794	0.418206	ATG9A/CFLAR	2	T.spiezzo pool	high GFP vs low GFP
GO:0032007	negative regulation of TOR signaling	2/185	46/18800	0.0752219	0.45794	0.418206	TSC1/NPRL2	2	T.spiezzo pool	high GFP vs low GFP
GO:0043631	RNA polyadenylation	2/185	46/18800	0.0752219	0.45794	0.418206	CPSF6/RNF40	2	T.spiezzo pool	high GFP vs low GFP
GO:0060966	regulation of gene silencing by RNA	2/185	46/18800	0.0752219	0.45794	0.418206	ELAVL1/DDX5	2	T.spiezzo pool	high GFP vs low GFP
GO:0014013	regulation of gliogenesis	3/185	100/18800	0.0759835	0.459018	0.419191	CDKN2B/UFL1/HES1	3	T.spiezzo pool	high GFP vs low GFP
GO:0019080	viral gene expression	3/185	100/18800	0.0759835	0.459018	0.419191	ATG12/ATG5/TARDBP	3	T.spiezzo pool	high GFP vs low GFP
GO:1901992	positive regulation of mitotic cell cycle phase transition	3/185	100/18800	0.0759835	0.459018	0.419191	CENPJ/SIN3A/CDT1	3	T.spiezzo pool	high GFP vs low GFP
GO:0051236	establishment of RNA localization	4/185	162/18800	0.0762169	0.45925	0.419403	TSC1/CPSF6/SMG6/NDC1	4	T.spiezzo pool	high GFP vs low GFP
GO:0007568	aging	4/185	163/18800	0.0775637	0.461003	0.421004	BECN1/ATP5F1A/CD68/SIN3A	4	T.spiezzo pool	high GFP vs low GFP
GO:0061025	membrane fusion	4/185	163/18800	0.0775637	0.461003	0.421004	VAMP1/VPS41/CHMP3/VPS39	4	T.spiezzo pool	high GFP vs low GFP
GO:0006626	protein targeting to mitochondrion	3/185	101/18800	0.0777678	0.461003	0.421004	ATG13/USP36/GDAP1	3	T.spiezzo pool	high GFP vs low GFP
GO:0110020	regulation of actomyosin structure organization	3/185	101/18800	0.0777678	0.461003	0.421004	TSC1/PFN1/PPFIA1	3	T.spiezzo pool	high GFP vs low GFP
GO:0010824	regulation of centrosome duplication	2/185	47/18800	0.0780732	0.461003	0.421004	CENPJ/CHMP3	2	T.spiezzo pool	high GFP vs low GFP
GO:0032008	positive regulation of TOR signaling	2/185	47/18800	0.0780732	0.461003	0.421004	TELO2/RRAGC	2	T.spiezzo pool	high GFP vs low GFP
GO:0070849	response to epidermal growth factor	2/185	47/18800	0.0780732	0.461003	0.421004	CFLAR/BECN1	2	T.spiezzo pool	high GFP vs low GFP
GO:1990089	response to nerve growth factor	2/185	47/18800	0.0780732	0.461003	0.421004	HES1/SORT1	2	T.spiezzo pool	high GFP vs low GFP
GO:0072593	reactive oxygen species metabolic process	5/185	231/18800	0.0784365	0.461991	0.421906	CFLAR/BECN1/ATG5/ABCB7/DHFR	5	T.spiezzo pool	high GFP vs low GFP
GO:0016574	histone ubiquitination	2/185	48/18800	0.080958	0.473293	0.432227	RNF40/OTUB1	2	T.spiezzo pool	high GFP vs low GFP
GO:0060324	face development	2/185	48/18800	0.080958	0.473293	0.432227	ANKRD11/ASPH	2	T.spiezzo pool	high GFP vs low GFP
GO:1903426	regulation of reactive oxygen species biosynthetic process	2/185	48/18800	0.080958	0.473293	0.432227	CFLAR/ABCB7	2	T.spiezzo pool	high GFP vs low GFP
GO:0006892	post-Golgi vesicle-mediated transport	3/185	104/18800	0.08323	0.480637	0.438934	LAMP1/PHAF1/SORT1	3	T.spiezzo pool	high GFP vs low GFP
GO:0045058	T cell selection	2/185	49/18800	0.0838755	0.480637	0.438934	ATG5/BATF	2	T.spiezzo pool	high GFP vs low GFP
GO:0090102	cochlea development	2/185	49/18800	0.0838755	0.480637	0.438934	HES1/EYA1	2	T.spiezzo pool	high GFP vs low GFP
GO:1904894	positive regulation of receptor signaling pathway via STAT	2/185	49/18800	0.0838755	0.480637	0.438934	CENPJ/HES1	2	T.spiezzo pool	high GFP vs low GFP
GO:0006576	cellular biogenic amine metabolic process	3/185	105/18800	0.0850865	0.480637	0.438934	GRIN2A/SAT2/AZIN1	3	T.spiezzo pool	high GFP vs low GFP
GO:0046425	regulation of receptor signaling pathway via JAK-STAT	3/185	105/18800	0.0850865	0.480637	0.438934	CENPJ/PIGU/HES1	3	T.spiezzo pool	high GFP vs low GFP
GO:0071824	protein-DNA complex subunit organization	5/185	237/18800	0.0852983	0.480637	0.438934	TAF1C/H2BC4/BRF2/CENPE/CDT1	5	T.spiezzo pool	high GFP vs low GFP
GO:1904951	positive regulation of establishment of protein localization	6/185	309/18800	0.0853865	0.480637	0.438934	IPO5/ATG13/USP36/CENPJ/TARDBP/GLUD1	6	T.spiezzo pool	high GFP vs low GFP
GO:0000387	spliceosomal snRNP assembly	2/185	50/18800	0.0868247	0.480637	0.438934	GEMIN4/PRMT7	2	T.spiezzo pool	high GFP vs low GFP
GO:0072666	establishment of protein localization to vacuole	2/185	50/18800	0.0868247	0.480637	0.438934	VPS41/SORT1	2	T.spiezzo pool	high GFP vs low GFP
GO:1903747	regulation of establishment of protein localization to mitochondrion	2/185	50/18800	0.0868247	0.480637	0.438934	ATG13/USP36	2	T.spiezzo pool	high GFP vs low GFP
GO:0032231	regulation of actin filament bundle assembly	3/185	106/18800	0.0869607	0.480637	0.438934	TSC1/PFN1/PPFIA1	3	T.spiezzo pool	high GFP vs low GFP
GO:0030038	contractile actin filament bundle assembly	3/185	107/18800	0.0888523	0.480637	0.438934	TSC1/PFN1/PPFIA1	3	T.spiezzo pool	high GFP vs low GFP
GO:0043149	stress fiber assembly	3/185	107/18800	0.0888523	0.480637	0.438934	TSC1/PFN1/PPFIA1	3	T.spiezzo pool	high GFP vs low GFP
GO:0044088	regulation of vacuole organization	2/185	51/18800	0.0898047	0.480637	0.438934	BECN1/WDR45	2	T.spiezzo pool	high GFP vs low GFP
GO:0045332	phospholipid translocation	2/185	51/18800	0.0898047	0.480637	0.438934	ATP8B2/ATG9A	2	T.spiezzo pool	high GFP vs low GFP
GO:0021761	limbic system development	3/185	108/18800	0.0907612	0.480637	0.438934	TSC1/HSD3B2/ALK	3	T.spiezzo pool	high GFP vs low GFP
GO:0016485	protein processing	5/185	243/18800	0.0924664	0.480637	0.438934	GRIN2A/PIK3C3/GLG1/MYH9/ASPH	5	T.spiezzo pool	high GFP vs low GFP
GO:0036503	ERAD pathway	3/185	109/18800	0.0926872	0.480637	0.438934	DERL2/UBE2G2/SYVN1	3	T.spiezzo pool	high GFP vs low GFP
GO:0006636	unsaturated fatty acid biosynthetic process	2/185	52/18800	0.0928146	0.480637	0.438934	ELOVL2/PTGES3	2	T.spiezzo pool	high GFP vs low GFP
GO:0046605	regulation of centrosome cycle	2/185	52/18800	0.0928146	0.480637	0.438934	CENPJ/CHMP3	2	T.spiezzo pool	high GFP vs low GFP
GO:0090329	regulation of DNA-templated DNA replication	2/185	52/18800	0.0928146	0.480637	0.438934	WRNIP1/CDT1	2	T.spiezzo pool	high GFP vs low GFP
GO:0009615	response to virus	7/185	392/18800	0.0931422	0.480637	0.438934	ATG12/ATG16L1/ATG7/BECN1/ATG5/CHMP3/SIN3A	7	T.spiezzo pool	high GFP vs low GFP
GO:0010950	positive regulation of endopeptidase activity	4/185	174/18800	0.0931539	0.480637	0.438934	CASP8AP2/GRIN2A/CFLAR/ASPH	4	T.spiezzo pool	high GFP vs low GFP
GO:0000209	protein polyubiquitination	5/185	244/18800	0.0936905	0.480637	0.438934	GABARAP/UBE2G2/SYVN1/RNF40/OTUB1	5	T.spiezzo pool	high GFP vs low GFP
GO:0090305	nucleic acid phosphodiester bond hydrolysis	5/185	244/18800	0.0936905	0.480637	0.438934	RBBP8/DBR1/CPSF6/XRN1/SMG6	5	T.spiezzo pool	high GFP vs low GFP
GO:0006702	androgen biosynthetic process	1/185	10/18800	0.0941807	0.480637	0.438934	HSD3B2	1	T.spiezzo pool	high GFP vs low GFP
GO:0007343	egg activation	1/185	10/18800	0.0941807	0.480637	0.438934	MYH9	1	T.spiezzo pool	high GFP vs low GFP
GO:0009396	folic acid-containing compound biosynthetic process	1/185	10/18800	0.0941807	0.480637	0.438934	DHFR	1	T.spiezzo pool	high GFP vs low GFP
GO:0015791	polyol transmembrane transport	1/185	10/18800	0.0941807	0.480637	0.438934	AQP3	1	T.spiezzo pool	high GFP vs low GFP
GO:0030953	astral microtubule organization	1/185	10/18800	0.0941807	0.480637	0.438934	CENPJ	1	T.spiezzo pool	high GFP vs low GFP
GO:0033197	response to vitamin E	1/185	10/18800	0.0941807	0.480637	0.438934	BECN1	1	T.spiezzo pool	high GFP vs low GFP
GO:0035247	peptidyl-arginine omega-N-methylation	1/185	10/18800	0.0941807	0.480637	0.438934	PRMT7	1	T.spiezzo pool	high GFP vs low GFP
GO:0036109	alpha-linolenic acid metabolic process	1/185	10/18800	0.0941807	0.480637	0.438934	ELOVL2	1	T.spiezzo pool	high GFP vs low GFP
GO:0043320	natural killer cell degranulation	1/185	10/18800	0.0941807	0.480637	0.438934	LAMP1	1	T.spiezzo pool	high GFP vs low GFP
GO:0043653	mitochondrial fragmentation involved in apoptotic process	1/185	10/18800	0.0941807	0.480637	0.438934	ATG3	1	T.spiezzo pool	high GFP vs low GFP
GO:0045793	positive regulation of cell size	1/185	10/18800	0.0941807	0.480637	0.438934	RB1CC1	1	T.spiezzo pool	high GFP vs low GFP
GO:0048102	autophagic cell death	1/185	10/18800	0.0941807	0.480637	0.438934	ATG7	1	T.spiezzo pool	high GFP vs low GFP
GO:0048194	Golgi vesicle budding	1/185	10/18800	0.0941807	0.480637	0.438934	TMED9	1	T.spiezzo pool	high GFP vs low GFP
GO:0048672	positive regulation of collateral sprouting	1/185	10/18800	0.0941807	0.480637	0.438934	IST1	1	T.spiezzo pool	high GFP vs low GFP
GO:0051409	response to nitrosative stress	1/185	10/18800	0.0941807	0.480637	0.438934	ATG5	1	T.spiezzo pool	high GFP vs low GFP
GO:0055015	ventricular cardiac muscle cell development	1/185	10/18800	0.0941807	0.480637	0.438934	ATG5	1	T.spiezzo pool	high GFP vs low GFP
GO:0061626	pharyngeal arch artery morphogenesis	1/185	10/18800	0.0941807	0.480637	0.438934	HES1	1	T.spiezzo pool	high GFP vs low GFP
GO:0071421	manganese ion transmembrane transport	1/185	10/18800	0.0941807	0.480637	0.438934	ATP13A1	1	T.spiezzo pool	high GFP vs low GFP
GO:0071600	otic vesicle morphogenesis	1/185	10/18800	0.0941807	0.480637	0.438934	EYA1	1	T.spiezzo pool	high GFP vs low GFP
GO:0072124	regulation of glomerular mesangial cell proliferation	1/185	10/18800	0.0941807	0.480637	0.438934	CFLAR	1	T.spiezzo pool	high GFP vs low GFP
GO:0072173	metanephric tubule morphogenesis	1/185	10/18800	0.0941807	0.480637	0.438934	HES1	1	T.spiezzo pool	high GFP vs low GFP
GO:1901401	regulation of tetrapyrrole metabolic process	1/185	10/18800	0.0941807	0.480637	0.438934	ABCB7	1	T.spiezzo pool	high GFP vs low GFP
GO:1902513	regulation of organelle transport along microtubule	1/185	10/18800	0.0941807	0.480637	0.438934	LAMP1	1	T.spiezzo pool	high GFP vs low GFP
GO:1904896	ESCRT complex disassembly	1/185	10/18800	0.0941807	0.480637	0.438934	IST1	1	T.spiezzo pool	high GFP vs low GFP
GO:1904903	ESCRT III complex disassembly	1/185	10/18800	0.0941807	0.480637	0.438934	IST1	1	T.spiezzo pool	high GFP vs low GFP
GO:1905456	regulation of lymphoid progenitor cell differentiation	1/185	10/18800	0.0941807	0.480637	0.438934	HES1	1	T.spiezzo pool	high GFP vs low GFP
GO:2000121	regulation of removal of superoxide radicals	1/185	10/18800	0.0941807	0.480637	0.438934	DHFR	1	T.spiezzo pool	high GFP vs low GFP
GO:2000347	positive regulation of hepatocyte proliferation	1/185	10/18800	0.0941807	0.480637	0.438934	CFLAR	1	T.spiezzo pool	high GFP vs low GFP
GO:2000779	regulation of double-strand break repair	3/185	110/18800	0.09463	0.480637	0.438934	RBBP8/EP400/OTUB1	3	T.spiezzo pool	high GFP vs low GFP
GO:0043620	regulation of DNA-templated transcription in response to stress	2/185	53/18800	0.0958536	0.480637	0.438934	BCLAF1/SIN3A	2	T.spiezzo pool	high GFP vs low GFP
GO:0071385	cellular response to glucocorticoid stimulus	2/185	53/18800	0.0958536	0.480637	0.438934	CFLAR/ATP5F1A	2	T.spiezzo pool	high GFP vs low GFP
GO:0042176	regulation of protein catabolic process	7/185	395/18800	0.0959929	0.480637	0.438934	GRIN2A/ATG7/UFL1/GABARAP/GABARAPL2/RNF40/AZIN1	7	T.spiezzo pool	high GFP vs low GFP
GO:0031056	regulation of histone modification	4/185	176/18800	0.0961377	0.480637	0.438934	ATG5/RNF40/SIN3A/OTUB1	4	T.spiezzo pool	high GFP vs low GFP
GO:1903320	regulation of protein modification by small protein conjugation or removal	5/185	246/18800	0.0961636	0.480637	0.438934	ATG5/UFL1/GABARAP/RNF40/OTUB1	5	T.spiezzo pool	high GFP vs low GFP
GO:0009141	nucleoside triphosphate metabolic process	3/185	111/18800	0.0965896	0.480637	0.438934	EFL1/ATP6V1A/ATP5F1A	3	T.spiezzo pool	high GFP vs low GFP
GO:0000377	RNA splicing, via transesterification reactions with bulged adenosine as nucleophile	6/185	321/18800	0.0979756	0.480637	0.438934	HNRNPM/DBR1/GEMIN4/DDX5/PRMT7/RBM5	6	T.spiezzo pool	high GFP vs low GFP
GO:0000398	mRNA splicing, via spliceosome	6/185	321/18800	0.0979756	0.480637	0.438934	HNRNPM/DBR1/GEMIN4/DDX5/PRMT7/RBM5	6	T.spiezzo pool	high GFP vs low GFP
GO:0006968	cellular defense response	2/185	54/18800	0.0989209	0.480637	0.438934	BECN1/CD300C	2	T.spiezzo pool	high GFP vs low GFP
GO:0060632	regulation of microtubule-based movement	2/185	54/18800	0.0989209	0.480637	0.438934	LAMP1/CFAP20	2	T.spiezzo pool	high GFP vs low GFP
GO:0032886	regulation of microtubule-based process	5/185	249/18800	0.0999352	0.480637	0.438934	LAMP1/CENPJ/CFAP20/CHMP3/SKA1	5	T.spiezzo pool	high GFP vs low GFP
GO:0008361	regulation of cell size	4/185	179/18800	0.100697	0.480637	0.438934	RB1CC1/TSC1/IST1/SIN3A	4	T.spiezzo pool	high GFP vs low GFP
GO:0000375	RNA splicing, via transesterification reactions	6/185	325/18800	0.102381	0.480637	0.438934	HNRNPM/DBR1/GEMIN4/DDX5/PRMT7/RBM5	6	T.spiezzo pool	high GFP vs low GFP
GO:0002327	immature B cell differentiation	1/185	11/18800	0.103099	0.480637	0.438934	SYVN1	1	T.spiezzo pool	high GFP vs low GFP
GO:0002604	regulation of dendritic cell antigen processing and presentation	1/185	11/18800	0.103099	0.480637	0.438934	CD68	1	T.spiezzo pool	high GFP vs low GFP
GO:0007042	lysosomal lumen acidification	1/185	11/18800	0.103099	0.480637	0.438934	TMEM199	1	T.spiezzo pool	high GFP vs low GFP
GO:0010454	negative regulation of cell fate commitment	1/185	11/18800	0.103099	0.480637	0.438934	HES1	1	T.spiezzo pool	high GFP vs low GFP
GO:0014889	muscle atrophy	1/185	11/18800	0.103099	0.480637	0.438934	CFLAR	1	T.spiezzo pool	high GFP vs low GFP
GO:0015886	heme transport	1/185	11/18800	0.103099	0.480637	0.438934	ABCB7	1	T.spiezzo pool	high GFP vs low GFP
GO:0035246	peptidyl-arginine N-methylation	1/185	11/18800	0.103099	0.480637	0.438934	PRMT7	1	T.spiezzo pool	high GFP vs low GFP
GO:0035404	histone-serine phosphorylation	1/185	11/18800	0.103099	0.480637	0.438934	VRK1	1	T.spiezzo pool	high GFP vs low GFP
GO:0042428	serotonin metabolic process	1/185	11/18800	0.103099	0.480637	0.438934	GRIN2A	1	T.spiezzo pool	high GFP vs low GFP
GO:0042762	regulation of sulfur metabolic process	1/185	11/18800	0.103099	0.480637	0.438934	ABCB7	1	T.spiezzo pool	high GFP vs low GFP
GO:0043619	regulation of transcription from RNA polymerase II promoter in response to oxidative stress	1/185	11/18800	0.103099	0.480637	0.438934	SIN3A	1	T.spiezzo pool	high GFP vs low GFP
GO:0045060	negative thymic T cell selection	1/185	11/18800	0.103099	0.480637	0.438934	ATG5	1	T.spiezzo pool	high GFP vs low GFP
GO:0051013	microtubule severing	1/185	11/18800	0.103099	0.480637	0.438934	FIGNL2	1	T.spiezzo pool	high GFP vs low GFP
GO:0051081	nuclear membrane disassembly	1/185	11/18800	0.103099	0.480637	0.438934	VRK1	1	T.spiezzo pool	high GFP vs low GFP
GO:0060159	regulation of dopamine receptor signaling pathway	1/185	11/18800	0.103099	0.480637	0.438934	ALK	1	T.spiezzo pool	high GFP vs low GFP
GO:0061635	regulation of protein complex stability	1/185	11/18800	0.103099	0.480637	0.438934	ATG14	1	T.spiezzo pool	high GFP vs low GFP
GO:0071044	histone mRNA catabolic process	1/185	11/18800	0.103099	0.480637	0.438934	XRN1	1	T.spiezzo pool	high GFP vs low GFP
GO:0071472	cellular response to salt stress	1/185	11/18800	0.103099	0.480637	0.438934	XRCC5	1	T.spiezzo pool	high GFP vs low GFP
GO:0072110	glomerular mesangial cell proliferation	1/185	11/18800	0.103099	0.480637	0.438934	CFLAR	1	T.spiezzo pool	high GFP vs low GFP
GO:0097084	vascular associated smooth muscle cell development	1/185	11/18800	0.103099	0.480637	0.438934	HES1	1	T.spiezzo pool	high GFP vs low GFP
GO:1901533	negative regulation of hematopoietic progenitor cell differentiation	1/185	11/18800	0.103099	0.480637	0.438934	HES1	1	T.spiezzo pool	high GFP vs low GFP
GO:1902065	response to L-glutamate	1/185	11/18800	0.103099	0.480637	0.438934	UFL1	1	T.spiezzo pool	high GFP vs low GFP
GO:1902915	negative regulation of protein polyubiquitination	1/185	11/18800	0.103099	0.480637	0.438934	OTUB1	1	T.spiezzo pool	high GFP vs low GFP
GO:2000253	positive regulation of feeding behavior	1/185	11/18800	0.103099	0.480637	0.438934	CFAP20	1	T.spiezzo pool	high GFP vs low GFP
GO:0051656	establishment of organelle localization	7/185	404/18800	0.104833	0.480637	0.438934	LAMP1/BECN1/CHMP3/CENPE/MYH9/CDT1/TMED9	7	T.spiezzo pool	high GFP vs low GFP
GO:0034204	lipid translocation	2/185	56/18800	0.105137	0.480637	0.438934	ATP8B2/ATG9A	2	T.spiezzo pool	high GFP vs low GFP
GO:0034655	nucleobase-containing compound catabolic process	7/185	405/18800	0.105842	0.480637	0.438934	HNRNPM/ELAVL1/XRN1/DDX5/SMG6/EXOSC1/TARDBP	7	T.spiezzo pool	high GFP vs low GFP
GO:0044106	cellular amine metabolic process	3/185	116/18800	0.106632	0.480637	0.438934	GRIN2A/SAT2/AZIN1	3	T.spiezzo pool	high GFP vs low GFP
GO:1904892	regulation of receptor signaling pathway via STAT	3/185	116/18800	0.106632	0.480637	0.438934	CENPJ/PIGU/HES1	3	T.spiezzo pool	high GFP vs low GFP
GO:0045787	positive regulation of cell cycle	6/185	329/18800	0.106889	0.480637	0.438934	BECN1/CENPJ/HES1/SIN3A/CDT1/SPDYA	6	T.spiezzo pool	high GFP vs low GFP
GO:0006754	ATP biosynthetic process	2/185	57/18800	0.108283	0.480637	0.438934	ATP6V1A/ATP5F1A	2	T.spiezzo pool	high GFP vs low GFP
GO:0030219	megakaryocyte differentiation	2/185	57/18800	0.108283	0.480637	0.438934	CDKN2B/UBA5	2	T.spiezzo pool	high GFP vs low GFP
GO:0048255	mRNA stabilization	2/185	57/18800	0.108283	0.480637	0.438934	ELAVL1/TARDBP	2	T.spiezzo pool	high GFP vs low GFP
GO:0042752	regulation of circadian rhythm	3/185	117/18800	0.108687	0.480637	0.438934	ATG7/TARDBP/SIN3A	3	T.spiezzo pool	high GFP vs low GFP
GO:0045604	regulation of epidermal cell differentiation	2/185	58/18800	0.111455	0.480637	0.438934	HES1/AQP3	2	T.spiezzo pool	high GFP vs low GFP
GO:0001967	suckling behavior	1/185	12/18800	0.11193	0.480637	0.438934	DERL2	1	T.spiezzo pool	high GFP vs low GFP
GO:0002328	pro-B cell differentiation	1/185	12/18800	0.11193	0.480637	0.438934	HES1	1	T.spiezzo pool	high GFP vs low GFP
GO:0006983	ER overload response	1/185	12/18800	0.11193	0.480637	0.438934	ATG10	1	T.spiezzo pool	high GFP vs low GFP
GO:0007501	mesodermal cell fate specification	1/185	12/18800	0.11193	0.480637	0.438934	EYA1	1	T.spiezzo pool	high GFP vs low GFP
GO:0014842	regulation of skeletal muscle satellite cell proliferation	1/185	12/18800	0.11193	0.480637	0.438934	CFLAR	1	T.spiezzo pool	high GFP vs low GFP
GO:0030397	membrane disassembly	1/185	12/18800	0.11193	0.480637	0.438934	VRK1	1	T.spiezzo pool	high GFP vs low GFP
GO:0033523	histone H2B ubiquitination	1/185	12/18800	0.11193	0.480637	0.438934	RNF40	1	T.spiezzo pool	high GFP vs low GFP
GO:0034969	histone arginine methylation	1/185	12/18800	0.11193	0.480637	0.438934	PRMT7	1	T.spiezzo pool	high GFP vs low GFP
GO:0038180	nerve growth factor signaling pathway	1/185	12/18800	0.11193	0.480637	0.438934	SORT1	1	T.spiezzo pool	high GFP vs low GFP
GO:0038203	TORC2 signaling	1/185	12/18800	0.11193	0.480637	0.438934	TELO2	1	T.spiezzo pool	high GFP vs low GFP
GO:0043383	negative T cell selection	1/185	12/18800	0.11193	0.480637	0.438934	ATG5	1	T.spiezzo pool	high GFP vs low GFP
GO:0046831	regulation of RNA export from nucleus	1/185	12/18800	0.11193	0.480637	0.438934	CPSF6	1	T.spiezzo pool	high GFP vs low GFP
GO:0048715	negative regulation of oligodendrocyte differentiation	1/185	12/18800	0.11193	0.480637	0.438934	HES1	1	T.spiezzo pool	high GFP vs low GFP
GO:0060019	radial glial cell differentiation	1/185	12/18800	0.11193	0.480637	0.438934	HES1	1	T.spiezzo pool	high GFP vs low GFP
GO:0061309	cardiac neural crest cell development involved in outflow tract morphogenesis	1/185	12/18800	0.11193	0.480637	0.438934	HES1	1	T.spiezzo pool	high GFP vs low GFP
GO:0070254	mucus secretion	1/185	12/18800	0.11193	0.480637	0.438934	ATG5	1	T.spiezzo pool	high GFP vs low GFP
GO:0140052	cellular response to oxidised low-density lipoprotein particle stimulus	1/185	12/18800	0.11193	0.480637	0.438934	CD68	1	T.spiezzo pool	high GFP vs low GFP
GO:0140289	protein mono-ADP-ribosylation	1/185	12/18800	0.11193	0.480637	0.438934	PARP4	1	T.spiezzo pool	high GFP vs low GFP
GO:1902855	regulation of non-motile cilium assembly	1/185	12/18800	0.11193	0.480637	0.438934	CENPJ	1	T.spiezzo pool	high GFP vs low GFP
GO:1903800	positive regulation of production of miRNAs involved in gene silencing by miRNA	1/185	12/18800	0.11193	0.480637	0.438934	DDX5	1	T.spiezzo pool	high GFP vs low GFP
GO:0032868	response to insulin	5/185	259/18800	0.113034	0.480637	0.438934	SHC1/CFLAR/TSC1/PKM/SORT1	5	T.spiezzo pool	high GFP vs low GFP
GO:0000768	syncytium formation by plasma membrane fusion	2/185	59/18800	0.114651	0.480637	0.438934	CFLAR/MYH9	2	T.spiezzo pool	high GFP vs low GFP
GO:0002218	activation of innate immune response	2/185	59/18800	0.114651	0.480637	0.438934	XRCC5/SIN3A	2	T.spiezzo pool	high GFP vs low GFP
GO:0035065	regulation of histone acetylation	2/185	59/18800	0.114651	0.480637	0.438934	ATG5/SIN3A	2	T.spiezzo pool	high GFP vs low GFP
GO:0071384	cellular response to corticosteroid stimulus	2/185	59/18800	0.114651	0.480637	0.438934	CFLAR/ATP5F1A	2	T.spiezzo pool	high GFP vs low GFP
GO:0140253	cell-cell fusion	2/185	59/18800	0.114651	0.480637	0.438934	CFLAR/MYH9	2	T.spiezzo pool	high GFP vs low GFP
GO:0072655	establishment of protein localization to mitochondrion	3/185	120/18800	0.114946	0.480637	0.438934	ATG13/USP36/GDAP1	3	T.spiezzo pool	high GFP vs low GFP
GO:0000956	nuclear-transcribed mRNA catabolic process	3/185	121/18800	0.117063	0.480637	0.438934	XRN1/DDX5/SMG6	3	T.spiezzo pool	high GFP vs low GFP
GO:0009308	amine metabolic process	3/185	121/18800	0.117063	0.480637	0.438934	GRIN2A/SAT2/AZIN1	3	T.spiezzo pool	high GFP vs low GFP
GO:0051101	regulation of DNA binding	3/185	121/18800	0.117063	0.480637	0.438934	HES1/SIN3A/CDT1	3	T.spiezzo pool	high GFP vs low GFP
GO:0000381	regulation of alternative mRNA splicing, via spliceosome	2/185	60/18800	0.11787	0.480637	0.438934	DDX5/RBM5	2	T.spiezzo pool	high GFP vs low GFP
GO:0030071	regulation of mitotic metaphase/anaphase transition	2/185	60/18800	0.11787	0.480637	0.438934	CENPE/CDT1	2	T.spiezzo pool	high GFP vs low GFP
GO:0061136	regulation of proteasomal protein catabolic process	4/185	190/18800	0.118243	0.480637	0.438934	UFL1/GABARAP/GABARAPL2/RNF40	4	T.spiezzo pool	high GFP vs low GFP
GO:0014902	myotube differentiation	3/185	122/18800	0.119194	0.480637	0.438934	CFLAR/MYH9/SORT1	3	T.spiezzo pool	high GFP vs low GFP
GO:0030522	intracellular receptor signaling pathway	5/185	264/18800	0.11988	0.480637	0.438934	UFL1/UBA5/DDX5/PTGES3/UFM1	5	T.spiezzo pool	high GFP vs low GFP
GO:0051701	biological process involved in interaction with host	4/185	191/18800	0.119901	0.480637	0.438934	LAMP1/ATG7/CHMP3/IST1	4	T.spiezzo pool	high GFP vs low GFP
GO:0001768	establishment of T cell polarity	1/185	13/18800	0.120675	0.480637	0.438934	MYH9	1	T.spiezzo pool	high GFP vs low GFP
GO:0001833	inner cell mass cell proliferation	1/185	13/18800	0.120675	0.480637	0.438934	SBDS	1	T.spiezzo pool	high GFP vs low GFP
GO:0003334	keratinocyte development	1/185	13/18800	0.120675	0.480637	0.438934	PALLD	1	T.spiezzo pool	high GFP vs low GFP
GO:0006361	transcription initiation from RNA polymerase I promoter	1/185	13/18800	0.120675	0.480637	0.438934	TAF1C	1	T.spiezzo pool	high GFP vs low GFP
GO:0014857	regulation of skeletal muscle cell proliferation	1/185	13/18800	0.120675	0.480637	0.438934	CFLAR	1	T.spiezzo pool	high GFP vs low GFP
GO:0016558	protein import into peroxisome matrix	1/185	13/18800	0.120675	0.480637	0.438934	PEX1	1	T.spiezzo pool	high GFP vs low GFP
GO:0018095	protein polyglutamylation	1/185	13/18800	0.120675	0.480637	0.438934	CFAP20	1	T.spiezzo pool	high GFP vs low GFP
GO:0030497	fatty acid elongation	1/185	13/18800	0.120675	0.480637	0.438934	ELOVL2	1	T.spiezzo pool	high GFP vs low GFP
GO:0033262	regulation of nuclear cell cycle DNA replication	1/185	13/18800	0.120675	0.480637	0.438934	CDT1	1	T.spiezzo pool	high GFP vs low GFP
GO:0035437	maintenance of protein localization in endoplasmic reticulum	1/185	13/18800	0.120675	0.480637	0.438934	GPAA1	1	T.spiezzo pool	high GFP vs low GFP
GO:0042538	hyperosmotic salinity response	1/185	13/18800	0.120675	0.480637	0.438934	XRCC5	1	T.spiezzo pool	high GFP vs low GFP
GO:0042761	very long-chain fatty acid biosynthetic process	1/185	13/18800	0.120675	0.480637	0.438934	ELOVL2	1	T.spiezzo pool	high GFP vs low GFP
GO:0042921	glucocorticoid receptor signaling pathway	1/185	13/18800	0.120675	0.480637	0.438934	PTGES3	1	T.spiezzo pool	high GFP vs low GFP
GO:0043379	memory T cell differentiation	1/185	13/18800	0.120675	0.480637	0.438934	TSC1	1	T.spiezzo pool	high GFP vs low GFP
GO:0045605	negative regulation of epidermal cell differentiation	1/185	13/18800	0.120675	0.480637	0.438934	HES1	1	T.spiezzo pool	high GFP vs low GFP
GO:0045683	negative regulation of epidermis development	1/185	13/18800	0.120675	0.480637	0.438934	HES1	1	T.spiezzo pool	high GFP vs low GFP
GO:0046761	viral budding from plasma membrane	1/185	13/18800	0.120675	0.480637	0.438934	CHMP3	1	T.spiezzo pool	high GFP vs low GFP
GO:0048711	positive regulation of astrocyte differentiation	1/185	13/18800	0.120675	0.480637	0.438934	HES1	1	T.spiezzo pool	high GFP vs low GFP
GO:0051775	response to redox state	1/185	13/18800	0.120675	0.480637	0.438934	NPAS2	1	T.spiezzo pool	high GFP vs low GFP
GO:0051988	regulation of attachment of spindle microtubules to kinetochore	1/185	13/18800	0.120675	0.480637	0.438934	BECN1	1	T.spiezzo pool	high GFP vs low GFP
GO:0071027	nuclear RNA surveillance	1/185	13/18800	0.120675	0.480637	0.438934	XRN1	1	T.spiezzo pool	high GFP vs low GFP
GO:0071028	nuclear mRNA surveillance	1/185	13/18800	0.120675	0.480637	0.438934	XRN1	1	T.spiezzo pool	high GFP vs low GFP
GO:0071474	cellular hyperosmotic response	1/185	13/18800	0.120675	0.480637	0.438934	XRCC5	1	T.spiezzo pool	high GFP vs low GFP
GO:0071481	cellular response to X-ray	1/185	13/18800	0.120675	0.480637	0.438934	XRCC5	1	T.spiezzo pool	high GFP vs low GFP
GO:0072540	T-helper 17 cell lineage commitment	1/185	13/18800	0.120675	0.480637	0.438934	BATF	1	T.spiezzo pool	high GFP vs low GFP
GO:0098789	pre-mRNA cleavage required for polyadenylation	1/185	13/18800	0.120675	0.480637	0.438934	CPSF6	1	T.spiezzo pool	high GFP vs low GFP
GO:0099010	modification of postsynaptic structure	1/185	13/18800	0.120675	0.480637	0.438934	PFN1	1	T.spiezzo pool	high GFP vs low GFP
GO:0032233	positive regulation of actin filament bundle assembly	2/185	61/18800	0.121112	0.480637	0.438934	TSC1/PFN1	2	T.spiezzo pool	high GFP vs low GFP
GO:0048524	positive regulation of viral process	2/185	61/18800	0.121112	0.480637	0.438934	ATG12/ATG5	2	T.spiezzo pool	high GFP vs low GFP
GO:0061951	establishment of protein localization to plasma membrane	2/185	61/18800	0.121112	0.480637	0.438934	ATP6AP1/PHAF1	2	T.spiezzo pool	high GFP vs low GFP
GO:1903409	reactive oxygen species biosynthetic process	2/185	61/18800	0.121112	0.480637	0.438934	CFLAR/ABCB7	2	T.spiezzo pool	high GFP vs low GFP
GO:2001244	positive regulation of intrinsic apoptotic signaling pathway	2/185	61/18800	0.121112	0.480637	0.438934	BCLAF1/BECN1	2	T.spiezzo pool	high GFP vs low GFP
GO:1901989	positive regulation of cell cycle phase transition	3/185	123/18800	0.121339	0.480637	0.438934	CENPJ/SIN3A/CDT1	3	T.spiezzo pool	high GFP vs low GFP
GO:0010952	positive regulation of peptidase activity	4/185	192/18800	0.121568	0.480637	0.438934	CASP8AP2/GRIN2A/CFLAR/ASPH	4	T.spiezzo pool	high GFP vs low GFP
GO:0051321	meiotic cell cycle	5/185	266/18800	0.122672	0.480637	0.438934	RBBP8/PTTG1/MYH9/NDC1/SPDYA	5	T.spiezzo pool	high GFP vs low GFP
GO:0042177	negative regulation of protein catabolic process	3/185	124/18800	0.123498	0.480637	0.438934	GRIN2A/GABARAPL2/AZIN1	3	T.spiezzo pool	high GFP vs low GFP
GO:0051224	negative regulation of protein transport	3/185	124/18800	0.123498	0.480637	0.438934	DERL2/UBE2G2/UFM1	3	T.spiezzo pool	high GFP vs low GFP
GO:0007091	metaphase/anaphase transition of mitotic cell cycle	2/185	62/18800	0.124376	0.480637	0.438934	CENPE/CDT1	2	T.spiezzo pool	high GFP vs low GFP
GO:0035904	aorta development	2/185	62/18800	0.124376	0.480637	0.438934	HES1/EYA1	2	T.spiezzo pool	high GFP vs low GFP
GO:0097035	regulation of membrane lipid distribution	2/185	62/18800	0.124376	0.480637	0.438934	ATP8B2/ATG9A	2	T.spiezzo pool	high GFP vs low GFP
GO:0043244	regulation of protein-containing complex disassembly	3/185	125/18800	0.125672	0.480637	0.438934	ATG12/ATG5/ASPH	3	T.spiezzo pool	high GFP vs low GFP
GO:0070585	protein localization to mitochondrion	3/185	125/18800	0.125672	0.480637	0.438934	ATG13/USP36/GDAP1	3	T.spiezzo pool	high GFP vs low GFP
GO:0120032	regulation of plasma membrane bounded cell projection assembly	4/185	195/18800	0.126631	0.480637	0.438934	ATG3/CENPJ/ATG5/PFN1	4	T.spiezzo pool	high GFP vs low GFP
GO:0006949	syncytium formation	2/185	63/18800	0.127661	0.480637	0.438934	CFLAR/MYH9	2	T.spiezzo pool	high GFP vs low GFP
GO:0009311	oligosaccharide metabolic process	2/185	63/18800	0.127661	0.480637	0.438934	MPDU1/GAL3ST4	2	T.spiezzo pool	high GFP vs low GFP
GO:0031124	mRNA 3'-end processing	2/185	63/18800	0.127661	0.480637	0.438934	CPSF6/RNF40	2	T.spiezzo pool	high GFP vs low GFP
GO:0060675	ureteric bud morphogenesis	2/185	63/18800	0.127661	0.480637	0.438934	HES1/EYA1	2	T.spiezzo pool	high GFP vs low GFP
GO:0070542	response to fatty acid	2/185	63/18800	0.127661	0.480637	0.438934	XRCC5/HES1	2	T.spiezzo pool	high GFP vs low GFP
GO:1902099	regulation of metaphase/anaphase transition of cell cycle	2/185	63/18800	0.127661	0.480637	0.438934	CENPE/CDT1	2	T.spiezzo pool	high GFP vs low GFP
GO:0006403	RNA localization	4/185	196/18800	0.128338	0.480637	0.438934	TSC1/CPSF6/SMG6/NDC1	4	T.spiezzo pool	high GFP vs low GFP
GO:0001767	establishment of lymphocyte polarity	1/185	14/18800	0.129334	0.480637	0.438934	MYH9	1	T.spiezzo pool	high GFP vs low GFP
GO:0006596	polyamine biosynthetic process	1/185	14/18800	0.129334	0.480637	0.438934	AZIN1	1	T.spiezzo pool	high GFP vs low GFP
GO:0006999	nuclear pore organization	1/185	14/18800	0.129334	0.480637	0.438934	NDC1	1	T.spiezzo pool	high GFP vs low GFP
GO:0014841	skeletal muscle satellite cell proliferation	1/185	14/18800	0.129334	0.480637	0.438934	CFLAR	1	T.spiezzo pool	high GFP vs low GFP
GO:0019755	one-carbon compound transport	1/185	14/18800	0.129334	0.480637	0.438934	AQP3	1	T.spiezzo pool	high GFP vs low GFP
GO:0021984	adenohypophysis development	1/185	14/18800	0.129334	0.480637	0.438934	HES1	1	T.spiezzo pool	high GFP vs low GFP
GO:0031958	corticosteroid receptor signaling pathway	1/185	14/18800	0.129334	0.480637	0.438934	PTGES3	1	T.spiezzo pool	high GFP vs low GFP
GO:0035563	positive regulation of chromatin binding	1/185	14/18800	0.129334	0.480637	0.438934	CDT1	1	T.spiezzo pool	high GFP vs low GFP
GO:0035845	photoreceptor cell outer segment organization	1/185	14/18800	0.129334	0.480637	0.438934	CDHR1	1	T.spiezzo pool	high GFP vs low GFP
GO:0042308	negative regulation of protein import into nucleus	1/185	14/18800	0.129334	0.480637	0.438934	UFM1	1	T.spiezzo pool	high GFP vs low GFP
GO:0042754	negative regulation of circadian rhythm	1/185	14/18800	0.129334	0.480637	0.438934	SIN3A	1	T.spiezzo pool	high GFP vs low GFP
GO:0043201	response to leucine	1/185	14/18800	0.129334	0.480637	0.438934	PIK3C3	1	T.spiezzo pool	high GFP vs low GFP
GO:0043650	dicarboxylic acid biosynthetic process	1/185	14/18800	0.129334	0.480637	0.438934	GLUD1	1	T.spiezzo pool	high GFP vs low GFP
GO:0043922	negative regulation by host of viral transcription	1/185	14/18800	0.129334	0.480637	0.438934	TARDBP	1	T.spiezzo pool	high GFP vs low GFP
GO:0046753	non-lytic viral release	1/185	14/18800	0.129334	0.480637	0.438934	CHMP3	1	T.spiezzo pool	high GFP vs low GFP
GO:0048070	regulation of developmental pigmentation	1/185	14/18800	0.129334	0.480637	0.438934	VPS33A	1	T.spiezzo pool	high GFP vs low GFP
GO:0055012	ventricular cardiac muscle cell differentiation	1/185	14/18800	0.129334	0.480637	0.438934	ATG5	1	T.spiezzo pool	high GFP vs low GFP
GO:0072350	tricarboxylic acid metabolic process	1/185	14/18800	0.129334	0.480637	0.438934	GLUD1	1	T.spiezzo pool	high GFP vs low GFP
GO:0090239	regulation of histone H4 acetylation	1/185	14/18800	0.129334	0.480637	0.438934	ATG5	1	T.spiezzo pool	high GFP vs low GFP
GO:0090715	immunological memory formation process	1/185	14/18800	0.129334	0.480637	0.438934	TSC1	1	T.spiezzo pool	high GFP vs low GFP
GO:0098787	mRNA cleavage involved in mRNA processing	1/185	14/18800	0.129334	0.480637	0.438934	CPSF6	1	T.spiezzo pool	high GFP vs low GFP
GO:0120305	regulation of pigmentation	1/185	14/18800	0.129334	0.480637	0.438934	VPS33A	1	T.spiezzo pool	high GFP vs low GFP
GO:1901160	primary amino compound metabolic process	1/185	14/18800	0.129334	0.480637	0.438934	GRIN2A	1	T.spiezzo pool	high GFP vs low GFP
GO:1901678	iron coordination entity transport	1/185	14/18800	0.129334	0.480637	0.438934	ABCB7	1	T.spiezzo pool	high GFP vs low GFP
GO:1901722	regulation of cell proliferation involved in kidney development	1/185	14/18800	0.129334	0.480637	0.438934	CFLAR	1	T.spiezzo pool	high GFP vs low GFP
GO:1903729	regulation of plasma membrane organization	1/185	14/18800	0.129334	0.480637	0.438934	MYH9	1	T.spiezzo pool	high GFP vs low GFP
GO:1903894	regulation of IRE1-mediated unfolded protein response	1/185	14/18800	0.129334	0.480637	0.438934	UFL1	1	T.spiezzo pool	high GFP vs low GFP
GO:1904590	negative regulation of protein import	1/185	14/18800	0.129334	0.480637	0.438934	UFM1	1	T.spiezzo pool	high GFP vs low GFP
GO:2000105	positive regulation of DNA-templated DNA replication	1/185	14/18800	0.129334	0.480637	0.438934	CDT1	1	T.spiezzo pool	high GFP vs low GFP
GO:0060491	regulation of cell projection assembly	4/185	197/18800	0.130054	0.480637	0.438934	ATG3/CENPJ/ATG5/PFN1	4	T.spiezzo pool	high GFP vs low GFP
GO:0014015	positive regulation of gliogenesis	2/185	64/18800	0.130966	0.480637	0.438934	UFL1/HES1	2	T.spiezzo pool	high GFP vs low GFP
GO:0031638	zymogen activation	2/185	64/18800	0.130966	0.480637	0.438934	GRIN2A/ASPH	2	T.spiezzo pool	high GFP vs low GFP
GO:0072171	mesonephric tubule morphogenesis	2/185	64/18800	0.130966	0.480637	0.438934	HES1/EYA1	2	T.spiezzo pool	high GFP vs low GFP
GO:2000781	positive regulation of double-strand break repair	2/185	64/18800	0.130966	0.480637	0.438934	RBBP8/EP400	2	T.spiezzo pool	high GFP vs low GFP
GO:1904950	negative regulation of establishment of protein localization	3/185	128/18800	0.132274	0.480637	0.438934	DERL2/UBE2G2/UFM1	3	T.spiezzo pool	high GFP vs low GFP
GO:0006302	double-strand break repair	5/185	273/18800	0.132681	0.480637	0.438934	RBBP8/XRCC5/EP400/EYA1/OTUB1	5	T.spiezzo pool	high GFP vs low GFP
GO:0044784	metaphase/anaphase transition of cell cycle	2/185	65/18800	0.134291	0.480637	0.438934	CENPE/CDT1	2	T.spiezzo pool	high GFP vs low GFP
GO:0045143	homologous chromosome segregation	2/185	65/18800	0.134291	0.480637	0.438934	PTTG1/NDC1	2	T.spiezzo pool	high GFP vs low GFP
GO:0045682	regulation of epidermis development	2/185	65/18800	0.134291	0.480637	0.438934	HES1/AQP3	2	T.spiezzo pool	high GFP vs low GFP
GO:0048645	animal organ formation	2/185	65/18800	0.134291	0.480637	0.438934	HES1/EYA1	2	T.spiezzo pool	high GFP vs low GFP
GO:0070613	regulation of protein processing	2/185	65/18800	0.134291	0.480637	0.438934	GLG1/MYH9	2	T.spiezzo pool	high GFP vs low GFP
GO:0006979	response to oxidative stress	7/185	433/18800	0.136177	0.480637	0.438934	HNRNPM/BECN1/TSC1/PTPRK/BRF2/DHFR/SIN3A	7	T.spiezzo pool	high GFP vs low GFP
GO:0032835	glomerulus development	2/185	66/18800	0.137634	0.480637	0.438934	CFLAR/HES1	2	T.spiezzo pool	high GFP vs low GFP
GO:0043489	RNA stabilization	2/185	66/18800	0.137634	0.480637	0.438934	ELAVL1/TARDBP	2	T.spiezzo pool	high GFP vs low GFP
GO:0070265	necrotic cell death	2/185	66/18800	0.137634	0.480637	0.438934	ATG9A/CFLAR	2	T.spiezzo pool	high GFP vs low GFP
GO:1902373	negative regulation of mRNA catabolic process	2/185	66/18800	0.137634	0.480637	0.438934	ELAVL1/TARDBP	2	T.spiezzo pool	high GFP vs low GFP
GO:0000212	meiotic spindle organization	1/185	15/18800	0.137908	0.480637	0.438934	MYH9	1	T.spiezzo pool	high GFP vs low GFP
GO:0001325	formation of extrachromosomal circular DNA	1/185	15/18800	0.137908	0.480637	0.438934	XRCC5	1	T.spiezzo pool	high GFP vs low GFP
GO:0002468	dendritic cell antigen processing and presentation	1/185	15/18800	0.137908	0.480637	0.438934	CD68	1	T.spiezzo pool	high GFP vs low GFP
GO:0005980	glycogen catabolic process	1/185	15/18800	0.137908	0.480637	0.438934	RB1CC1	1	T.spiezzo pool	high GFP vs low GFP
GO:0007000	nucleolus organization	1/185	15/18800	0.137908	0.480637	0.438934	USP36	1	T.spiezzo pool	high GFP vs low GFP
GO:0010839	negative regulation of keratinocyte proliferation	1/185	15/18800	0.137908	0.480637	0.438934	PTPRK	1	T.spiezzo pool	high GFP vs low GFP
GO:0014856	skeletal muscle cell proliferation	1/185	15/18800	0.137908	0.480637	0.438934	CFLAR	1	T.spiezzo pool	high GFP vs low GFP
GO:0015074	DNA integration	1/185	15/18800	0.137908	0.480637	0.438934	KRBA2	1	T.spiezzo pool	high GFP vs low GFP
GO:0031453	positive regulation of heterochromatin assembly	1/185	15/18800	0.137908	0.480637	0.438934	SIN3A	1	T.spiezzo pool	high GFP vs low GFP
GO:0032239	regulation of nucleobase-containing compound transport	1/185	15/18800	0.137908	0.480637	0.438934	CPSF6	1	T.spiezzo pool	high GFP vs low GFP
GO:0035493	SNARE complex assembly	1/185	15/18800	0.137908	0.480637	0.438934	VAMP1	1	T.spiezzo pool	high GFP vs low GFP
GO:0042559	pteridine-containing compound biosynthetic process	1/185	15/18800	0.137908	0.480637	0.438934	DHFR	1	T.spiezzo pool	high GFP vs low GFP
GO:0043517	positive regulation of DNA damage response, signal transduction by p53 class mediator	1/185	15/18800	0.137908	0.480637	0.438934	DDX5	1	T.spiezzo pool	high GFP vs low GFP
GO:0045064	T-helper 2 cell differentiation	1/185	15/18800	0.137908	0.480637	0.438934	BATF	1	T.spiezzo pool	high GFP vs low GFP
GO:0045842	positive regulation of mitotic metaphase/anaphase transition	1/185	15/18800	0.137908	0.480637	0.438934	CDT1	1	T.spiezzo pool	high GFP vs low GFP
GO:0046655	folic acid metabolic process	1/185	15/18800	0.137908	0.480637	0.438934	DHFR	1	T.spiezzo pool	high GFP vs low GFP
GO:0048308	organelle inheritance	1/185	15/18800	0.137908	0.480637	0.438934	VRK1	1	T.spiezzo pool	high GFP vs low GFP
GO:0048313	Golgi inheritance	1/185	15/18800	0.137908	0.480637	0.438934	VRK1	1	T.spiezzo pool	high GFP vs low GFP
GO:0051290	protein heterotetramerization	1/185	15/18800	0.137908	0.480637	0.438934	CPSF6	1	T.spiezzo pool	high GFP vs low GFP
GO:0061307	cardiac neural crest cell differentiation involved in heart development	1/185	15/18800	0.137908	0.480637	0.438934	HES1	1	T.spiezzo pool	high GFP vs low GFP
GO:0061308	cardiac neural crest cell development involved in heart development	1/185	15/18800	0.137908	0.480637	0.438934	HES1	1	T.spiezzo pool	high GFP vs low GFP
GO:0070316	regulation of G0 to G1 transition	1/185	15/18800	0.137908	0.480637	0.438934	CDKN2B	1	T.spiezzo pool	high GFP vs low GFP
GO:0071025	RNA surveillance	1/185	15/18800	0.137908	0.480637	0.438934	XRN1	1	T.spiezzo pool	high GFP vs low GFP
GO:0071599	otic vesicle development	1/185	15/18800	0.137908	0.480637	0.438934	EYA1	1	T.spiezzo pool	high GFP vs low GFP
GO:0090281	negative regulation of calcium ion import	1/185	15/18800	0.137908	0.480637	0.438934	HES1	1	T.spiezzo pool	high GFP vs low GFP
GO:0090656	t-circle formation	1/185	15/18800	0.137908	0.480637	0.438934	XRCC5	1	T.spiezzo pool	high GFP vs low GFP
GO:0090737	telomere maintenance via telomere trimming	1/185	15/18800	0.137908	0.480637	0.438934	XRCC5	1	T.spiezzo pool	high GFP vs low GFP
GO:0099638	endosome to plasma membrane protein transport	1/185	15/18800	0.137908	0.480637	0.438934	ATP6AP1	1	T.spiezzo pool	high GFP vs low GFP
GO:0120263	positive regulation of heterochromatin organization	1/185	15/18800	0.137908	0.480637	0.438934	SIN3A	1	T.spiezzo pool	high GFP vs low GFP
GO:1900029	positive regulation of ruffle assembly	1/185	15/18800	0.137908	0.480637	0.438934	PFN1	1	T.spiezzo pool	high GFP vs low GFP
GO:1900102	negative regulation of endoplasmic reticulum unfolded protein response	1/185	15/18800	0.137908	0.480637	0.438934	UFL1	1	T.spiezzo pool	high GFP vs low GFP
GO:1901970	positive regulation of mitotic sister chromatid separation	1/185	15/18800	0.137908	0.480637	0.438934	CDT1	1	T.spiezzo pool	high GFP vs low GFP
GO:1902902	negative regulation of autophagosome assembly	1/185	15/18800	0.137908	0.480637	0.438934	BECN1	1	T.spiezzo pool	high GFP vs low GFP
GO:1904380	endoplasmic reticulum mannose trimming	1/185	15/18800	0.137908	0.480637	0.438934	SYVN1	1	T.spiezzo pool	high GFP vs low GFP
GO:1905269	positive regulation of chromatin organization	1/185	15/18800	0.137908	0.480637	0.438934	SIN3A	1	T.spiezzo pool	high GFP vs low GFP
GO:2000104	negative regulation of DNA-templated DNA replication	1/185	15/18800	0.137908	0.480637	0.438934	CDT1	1	T.spiezzo pool	high GFP vs low GFP
GO:2000345	regulation of hepatocyte proliferation	1/185	15/18800	0.137908	0.480637	0.438934	CFLAR	1	T.spiezzo pool	high GFP vs low GFP
GO:2000767	positive regulation of cytoplasmic translation	1/185	15/18800	0.137908	0.480637	0.438934	PKM	1	T.spiezzo pool	high GFP vs low GFP
GO:0034219	carbohydrate transmembrane transport	3/185	131/18800	0.138995	0.483712	0.441742	TSC1/AQP3/SORT1	3	T.spiezzo pool	high GFP vs low GFP
GO:1903844	regulation of cellular response to transforming growth factor beta stimulus	3/185	133/18800	0.14354	0.490953	0.448355	CFLAR/CDKN2B/GLG1	3	T.spiezzo pool	high GFP vs low GFP
GO:0007623	circadian rhythm	4/185	205/18800	0.144126	0.490953	0.448355	ATG7/NPAS2/TARDBP/SIN3A	4	T.spiezzo pool	high GFP vs low GFP
GO:0044772	mitotic cell cycle phase transition	7/185	440/18800	0.14437	0.490953	0.448355	RBBP8/CENPJ/CDKN2B/CENPE/SIN3A/CDT1/SPDYA	7	T.spiezzo pool	high GFP vs low GFP
GO:0009206	purine ribonucleoside triphosphate biosynthetic process	2/185	68/18800	0.144376	0.490953	0.448355	ATP6V1A/ATP5F1A	2	T.spiezzo pool	high GFP vs low GFP
GO:0072665	protein localization to vacuole	2/185	68/18800	0.144376	0.490953	0.448355	VPS41/SORT1	2	T.spiezzo pool	high GFP vs low GFP
GO:1903317	regulation of protein maturation	2/185	68/18800	0.144376	0.490953	0.448355	GLG1/MYH9	2	T.spiezzo pool	high GFP vs low GFP
GO:2000756	regulation of peptidyl-lysine acetylation	2/185	68/18800	0.144376	0.490953	0.448355	ATG5/SIN3A	2	T.spiezzo pool	high GFP vs low GFP
GO:0051146	striated muscle cell differentiation	5/185	281/18800	0.144554	0.490953	0.448355	CFLAR/ATG5/TSC1/MYH9/SORT1	5	T.spiezzo pool	high GFP vs low GFP
GO:0006352	DNA-templated transcription, initiation	3/185	134/18800	0.14583	0.490953	0.448355	TAF1C/BCLAF1/BRF2	3	T.spiezzo pool	high GFP vs low GFP
GO:0001780	neutrophil homeostasis	1/185	16/18800	0.146398	0.490953	0.448355	MPL	1	T.spiezzo pool	high GFP vs low GFP
GO:0003356	regulation of cilium beat frequency	1/185	16/18800	0.146398	0.490953	0.448355	CFAP20	1	T.spiezzo pool	high GFP vs low GFP
GO:0006349	regulation of gene expression by genomic imprinting	1/185	16/18800	0.146398	0.490953	0.448355	PRMT7	1	T.spiezzo pool	high GFP vs low GFP
GO:0006544	glycine metabolic process	1/185	16/18800	0.146398	0.490953	0.448355	DHFR	1	T.spiezzo pool	high GFP vs low GFP
GO:0006828	manganese ion transport	1/185	16/18800	0.146398	0.490953	0.448355	ATP13A1	1	T.spiezzo pool	high GFP vs low GFP
GO:0009251	glucan catabolic process	1/185	16/18800	0.146398	0.490953	0.448355	RB1CC1	1	T.spiezzo pool	high GFP vs low GFP
GO:0018216	peptidyl-arginine methylation	1/185	16/18800	0.146398	0.490953	0.448355	PRMT7	1	T.spiezzo pool	high GFP vs low GFP
GO:0044790	suppression of viral release by host	1/185	16/18800	0.146398	0.490953	0.448355	CHMP3	1	T.spiezzo pool	high GFP vs low GFP
GO:0051014	actin filament severing	1/185	16/18800	0.146398	0.490953	0.448355	MYH9	1	T.spiezzo pool	high GFP vs low GFP
GO:0061684	chaperone-mediated autophagy	1/185	16/18800	0.146398	0.490953	0.448355	ATG5	1	T.spiezzo pool	high GFP vs low GFP
GO:0070071	proton-transporting two-sector ATPase complex assembly	1/185	16/18800	0.146398	0.490953	0.448355	TMEM199	1	T.spiezzo pool	high GFP vs low GFP
GO:0072109	glomerular mesangium development	1/185	16/18800	0.146398	0.490953	0.448355	CFLAR	1	T.spiezzo pool	high GFP vs low GFP
GO:0080009	mRNA methylation	1/185	16/18800	0.146398	0.490953	0.448355	CMTR1	1	T.spiezzo pool	high GFP vs low GFP
GO:1900044	regulation of protein K63-linked ubiquitination	1/185	16/18800	0.146398	0.490953	0.448355	OTUB1	1	T.spiezzo pool	high GFP vs low GFP
GO:1902101	positive regulation of metaphase/anaphase transition of cell cycle	1/185	16/18800	0.146398	0.490953	0.448355	CDT1	1	T.spiezzo pool	high GFP vs low GFP
GO:2000232	regulation of rRNA processing	1/185	16/18800	0.146398	0.490953	0.448355	USP36	1	T.spiezzo pool	high GFP vs low GFP
GO:1903046	meiotic cell cycle process	4/185	207/18800	0.147735	0.490953	0.448355	PTTG1/MYH9/NDC1/SPDYA	4	T.spiezzo pool	high GFP vs low GFP
GO:0009145	purine nucleoside triphosphate biosynthetic process	2/185	69/18800	0.147773	0.490953	0.448355	ATP6V1A/ATP5F1A	2	T.spiezzo pool	high GFP vs low GFP
GO:0034394	protein localization to cell surface	2/185	69/18800	0.147773	0.490953	0.448355	PIGU/PTPRK	2	T.spiezzo pool	high GFP vs low GFP
GO:0043550	regulation of lipid kinase activity	2/185	69/18800	0.147773	0.490953	0.448355	ATG14/NRBF2	2	T.spiezzo pool	high GFP vs low GFP
GO:0050795	regulation of behavior	2/185	69/18800	0.147773	0.490953	0.448355	NPAS2/CFAP20	2	T.spiezzo pool	high GFP vs low GFP
GO:0070527	platelet aggregation	2/185	69/18800	0.147773	0.490953	0.448355	MYH9/MPL	2	T.spiezzo pool	high GFP vs low GFP
GO:0090307	mitotic spindle assembly	2/185	69/18800	0.147773	0.490953	0.448355	CHMP3/BCCIP	2	T.spiezzo pool	high GFP vs low GFP
GO:0046700	heterocycle catabolic process	7/185	443/18800	0.147953	0.490953	0.448355	HNRNPM/ELAVL1/XRN1/DDX5/SMG6/EXOSC1/TARDBP	7	T.spiezzo pool	high GFP vs low GFP
GO:0010569	regulation of double-strand break repair via homologous recombination	2/185	70/18800	0.151186	0.494201	0.451321	RBBP8/EP400	2	T.spiezzo pool	high GFP vs low GFP
GO:0045911	positive regulation of DNA recombination	2/185	70/18800	0.151186	0.494201	0.451321	RBBP8/EP400	2	T.spiezzo pool	high GFP vs low GFP
GO:1901607	alpha-amino acid biosynthetic process	2/185	70/18800	0.151186	0.494201	0.451321	DHFR/GLUD1	2	T.spiezzo pool	high GFP vs low GFP
GO:1903829	positive regulation of protein localization	7/185	446/18800	0.151577	0.494201	0.451321	IPO5/ATG13/USP36/CENPJ/TARDBP/GLUD1/CDT1	7	T.spiezzo pool	high GFP vs low GFP
GO:0044403	biological process involved in symbiotic interaction	5/185	286/18800	0.152202	0.494201	0.451321	LAMP1/ATG7/CHMP3/TARDBP/IST1	5	T.spiezzo pool	high GFP vs low GFP
GO:0000076	DNA replication checkpoint signaling	1/185	17/18800	0.154805	0.494201	0.451321	CDT1	1	T.spiezzo pool	high GFP vs low GFP
GO:0001710	mesodermal cell fate commitment	1/185	17/18800	0.154805	0.494201	0.451321	EYA1	1	T.spiezzo pool	high GFP vs low GFP
GO:0002295	T-helper cell lineage commitment	1/185	17/18800	0.154805	0.494201	0.451321	BATF	1	T.spiezzo pool	high GFP vs low GFP
GO:0006895	Golgi to endosome transport	1/185	17/18800	0.154805	0.494201	0.451321	SORT1	1	T.spiezzo pool	high GFP vs low GFP
GO:0009084	glutamine family amino acid biosynthetic process	1/185	17/18800	0.154805	0.494201	0.451321	GLUD1	1	T.spiezzo pool	high GFP vs low GFP
GO:0009226	nucleotide-sugar biosynthetic process	1/185	17/18800	0.154805	0.494201	0.451321	GMPPB	1	T.spiezzo pool	high GFP vs low GFP
GO:0021783	preganglionic parasympathetic fiber development	1/185	17/18800	0.154805	0.494201	0.451321	HES1	1	T.spiezzo pool	high GFP vs low GFP
GO:0030575	nuclear body organization	1/185	17/18800	0.154805	0.494201	0.451321	USPL1	1	T.spiezzo pool	high GFP vs low GFP
GO:0044247	cellular polysaccharide catabolic process	1/185	17/18800	0.154805	0.494201	0.451321	RB1CC1	1	T.spiezzo pool	high GFP vs low GFP
GO:0051412	response to corticosterone	1/185	17/18800	0.154805	0.494201	0.451321	HSD3B2	1	T.spiezzo pool	high GFP vs low GFP
GO:0060192	negative regulation of lipase activity	1/185	17/18800	0.154805	0.494201	0.451321	SORT1	1	T.spiezzo pool	high GFP vs low GFP
GO:0060252	positive regulation of glial cell proliferation	1/185	17/18800	0.154805	0.494201	0.451321	UFL1	1	T.spiezzo pool	high GFP vs low GFP
GO:0061158	3'-UTR-mediated mRNA destabilization	1/185	17/18800	0.154805	0.494201	0.451321	TARDBP	1	T.spiezzo pool	high GFP vs low GFP
GO:0061952	midbody abscission	1/185	17/18800	0.154805	0.494201	0.451321	CHMP3	1	T.spiezzo pool	high GFP vs low GFP
GO:0070593	dendrite self-avoidance	1/185	17/18800	0.154805	0.494201	0.451321	PALLD	1	T.spiezzo pool	high GFP vs low GFP
GO:0072673	lamellipodium morphogenesis	1/185	17/18800	0.154805	0.494201	0.451321	SNX2	1	T.spiezzo pool	high GFP vs low GFP
GO:0080154	regulation of fertilization	1/185	17/18800	0.154805	0.494201	0.451321	MYH9	1	T.spiezzo pool	high GFP vs low GFP
GO:0090231	regulation of spindle checkpoint	1/185	17/18800	0.154805	0.494201	0.451321	CDT1	1	T.spiezzo pool	high GFP vs low GFP
GO:0090266	regulation of mitotic cell cycle spindle assembly checkpoint	1/185	17/18800	0.154805	0.494201	0.451321	CDT1	1	T.spiezzo pool	high GFP vs low GFP
GO:0090713	immunological memory process	1/185	17/18800	0.154805	0.494201	0.451321	TSC1	1	T.spiezzo pool	high GFP vs low GFP
GO:1900006	positive regulation of dendrite development	1/185	17/18800	0.154805	0.494201	0.451321	ALK	1	T.spiezzo pool	high GFP vs low GFP
GO:1903504	regulation of mitotic spindle checkpoint	1/185	17/18800	0.154805	0.494201	0.451321	CDT1	1	T.spiezzo pool	high GFP vs low GFP
GO:2000811	negative regulation of anoikis	1/185	17/18800	0.154805	0.494201	0.451321	TLE1	1	T.spiezzo pool	high GFP vs low GFP
GO:0048863	stem cell differentiation	4/185	211/18800	0.155057	0.494262	0.451377	XRCC5/UFL1/BATF/HES1	4	T.spiezzo pool	high GFP vs low GFP
GO:0044270	cellular nitrogen compound catabolic process	7/185	449/18800	0.155244	0.494262	0.451377	HNRNPM/ELAVL1/XRN1/DDX5/SMG6/EXOSC1/TARDBP	7	T.spiezzo pool	high GFP vs low GFP
GO:0007178	transmembrane receptor protein serine/threonine kinase signaling pathway	6/185	368/18800	0.155956	0.49586	0.452836	CDKN2B/GLG1/PTPRK/DDX5/HES1/SLC33A1	6	T.spiezzo pool	high GFP vs low GFP
GO:0006457	protein folding	4/185	212/18800	0.156909	0.498216	0.454988	PPIAL4F/MPDU1/PTGES3/ALG12	4	T.spiezzo pool	high GFP vs low GFP
GO:0051384	response to glucocorticoid	3/185	139/18800	0.15746	0.499295	0.455973	CFLAR/ATP5F1A/HSD3B2	3	T.spiezzo pool	high GFP vs low GFP
GO:0030330	DNA damage response, signal transduction by p53 class mediator	2/185	72/18800	0.158058	0.499844	0.456475	DDX5/BATF	2	T.spiezzo pool	high GFP vs low GFP
GO:0072078	nephron tubule morphogenesis	2/185	72/18800	0.158058	0.499844	0.456475	HES1/EYA1	2	T.spiezzo pool	high GFP vs low GFP
GO:2001233	regulation of apoptotic signaling pathway	6/185	370/18800	0.158707	0.501224	0.457735	RB1CC1/BCLAF1/CFLAR/BECN1/SYVN1/EYA1	6	T.spiezzo pool	high GFP vs low GFP
GO:0045089	positive regulation of innate immune response	3/185	140/18800	0.15982	0.501261	0.457769	LAMP1/XRCC5/SIN3A	3	T.spiezzo pool	high GFP vs low GFP
GO:0005977	glycogen metabolic process	2/185	73/18800	0.161516	0.501261	0.457769	RB1CC1/PTGES3	2	T.spiezzo pool	high GFP vs low GFP
GO:0043967	histone H4 acetylation	2/185	73/18800	0.161516	0.501261	0.457769	ATG5/EP400	2	T.spiezzo pool	high GFP vs low GFP
GO:2000573	positive regulation of DNA biosynthetic process	2/185	73/18800	0.161516	0.501261	0.457769	XRCC5/PTGES3	2	T.spiezzo pool	high GFP vs low GFP
GO:0006625	protein targeting to peroxisome	1/185	18/18800	0.163129	0.501261	0.457769	PEX1	1	T.spiezzo pool	high GFP vs low GFP
GO:0010940	positive regulation of necrotic cell death	1/185	18/18800	0.163129	0.501261	0.457769	ATG9A	1	T.spiezzo pool	high GFP vs low GFP
GO:0036035	osteoclast development	1/185	18/18800	0.163129	0.501261	0.457769	ATP6AP1	1	T.spiezzo pool	high GFP vs low GFP
GO:0036507	protein demannosylation	1/185	18/18800	0.163129	0.501261	0.457769	SYVN1	1	T.spiezzo pool	high GFP vs low GFP
GO:0036508	protein alpha-1,2-demannosylation	1/185	18/18800	0.163129	0.501261	0.457769	SYVN1	1	T.spiezzo pool	high GFP vs low GFP
GO:0043649	dicarboxylic acid catabolic process	1/185	18/18800	0.163129	0.501261	0.457769	GLUD1	1	T.spiezzo pool	high GFP vs low GFP
GO:0045023	G0 to G1 transition	1/185	18/18800	0.163129	0.501261	0.457769	CDKN2B	1	T.spiezzo pool	high GFP vs low GFP
GO:0045945	positive regulation of transcription by RNA polymerase III	1/185	18/18800	0.163129	0.501261	0.457769	ZNF143	1	T.spiezzo pool	high GFP vs low GFP
GO:0051382	kinetochore assembly	1/185	18/18800	0.163129	0.501261	0.457769	CENPE	1	T.spiezzo pool	high GFP vs low GFP
GO:0060965	negative regulation of miRNA-mediated gene silencing	1/185	18/18800	0.163129	0.501261	0.457769	ELAVL1	1	T.spiezzo pool	high GFP vs low GFP
GO:0072234	metanephric nephron tubule development	1/185	18/18800	0.163129	0.501261	0.457769	HES1	1	T.spiezzo pool	high GFP vs low GFP
GO:0072662	protein localization to peroxisome	1/185	18/18800	0.163129	0.501261	0.457769	PEX1	1	T.spiezzo pool	high GFP vs low GFP
GO:0072663	establishment of protein localization to peroxisome	1/185	18/18800	0.163129	0.501261	0.457769	PEX1	1	T.spiezzo pool	high GFP vs low GFP
GO:0097284	hepatocyte apoptotic process	1/185	18/18800	0.163129	0.501261	0.457769	CFLAR	1	T.spiezzo pool	high GFP vs low GFP
GO:1905820	positive regulation of chromosome separation	1/185	18/18800	0.163129	0.501261	0.457769	CDT1	1	T.spiezzo pool	high GFP vs low GFP
GO:2000641	regulation of early endosome to late endosome transport	1/185	18/18800	0.163129	0.501261	0.457769	CHMP3	1	T.spiezzo pool	high GFP vs low GFP
GO:0051222	positive regulation of protein transport	5/185	293/18800	0.163187	0.501261	0.457769	IPO5/ATG13/USP36/TARDBP/GLUD1	5	T.spiezzo pool	high GFP vs low GFP
GO:0006073	cellular glucan metabolic process	2/185	74/18800	0.164987	0.502859	0.459228	RB1CC1/PTGES3	2	T.spiezzo pool	high GFP vs low GFP
GO:0009201	ribonucleoside triphosphate biosynthetic process	2/185	74/18800	0.164987	0.502859	0.459228	ATP6V1A/ATP5F1A	2	T.spiezzo pool	high GFP vs low GFP
GO:0042274	ribosomal small subunit biogenesis	2/185	74/18800	0.164987	0.502859	0.459228	SRFBP1/XRCC5	2	T.spiezzo pool	high GFP vs low GFP
GO:0044042	glucan metabolic process	2/185	74/18800	0.164987	0.502859	0.459228	RB1CC1/PTGES3	2	T.spiezzo pool	high GFP vs low GFP
GO:0051298	centrosome duplication	2/185	74/18800	0.164987	0.502859	0.459228	CENPJ/CHMP3	2	T.spiezzo pool	high GFP vs low GFP
GO:0072088	nephron epithelium morphogenesis	2/185	74/18800	0.164987	0.502859	0.459228	HES1/EYA1	2	T.spiezzo pool	high GFP vs low GFP
GO:0071456	cellular response to hypoxia	3/185	143/18800	0.166964	0.505357	0.461509	CFLAR/MPL/AQP3	3	T.spiezzo pool	high GFP vs low GFP
GO:0071230	cellular response to amino acid stimulus	2/185	75/18800	0.168472	0.505357	0.461509	IPO5/RRAGC	2	T.spiezzo pool	high GFP vs low GFP
GO:0010720	positive regulation of cell development	5/185	297/18800	0.169604	0.505357	0.461509	XRCC5/UFL1/MPL/HES1/IST1	5	T.spiezzo pool	high GFP vs low GFP
GO:0048511	rhythmic process	5/185	297/18800	0.169604	0.505357	0.461509	ATG7/NPAS2/DDX5/TARDBP/SIN3A	5	T.spiezzo pool	high GFP vs low GFP
GO:0000028	ribosomal small subunit assembly	1/185	19/18800	0.171372	0.505357	0.461509	XRCC5	1	T.spiezzo pool	high GFP vs low GFP
GO:0000272	polysaccharide catabolic process	1/185	19/18800	0.171372	0.505357	0.461509	RB1CC1	1	T.spiezzo pool	high GFP vs low GFP
GO:0000729	DNA double-strand break processing	1/185	19/18800	0.171372	0.505357	0.461509	RBBP8	1	T.spiezzo pool	high GFP vs low GFP
GO:0034162	toll-like receptor 9 signaling pathway	1/185	19/18800	0.171372	0.505357	0.461509	EPG5	1	T.spiezzo pool	high GFP vs low GFP
GO:0034501	protein localization to kinetochore	1/185	19/18800	0.171372	0.505357	0.461509	CDT1	1	T.spiezzo pool	high GFP vs low GFP
GO:0035338	long-chain fatty-acyl-CoA biosynthetic process	1/185	19/18800	0.171372	0.505357	0.461509	ELOVL2	1	T.spiezzo pool	high GFP vs low GFP
GO:0042776	proton motive force-driven mitochondrial ATP synthesis	1/185	19/18800	0.171372	0.505357	0.461509	ATP5F1A	1	T.spiezzo pool	high GFP vs low GFP
GO:0043652	engulfment of apoptotic cell	1/185	19/18800	0.171372	0.505357	0.461509	BECN1	1	T.spiezzo pool	high GFP vs low GFP
GO:0048486	parasympathetic nervous system development	1/185	19/18800	0.171372	0.505357	0.461509	HES1	1	T.spiezzo pool	high GFP vs low GFP
GO:0048670	regulation of collateral sprouting	1/185	19/18800	0.171372	0.505357	0.461509	IST1	1	T.spiezzo pool	high GFP vs low GFP
GO:0055093	response to hyperoxia	1/185	19/18800	0.171372	0.505357	0.461509	ATG7	1	T.spiezzo pool	high GFP vs low GFP
GO:0060149	negative regulation of post-transcriptional gene silencing	1/185	19/18800	0.171372	0.505357	0.461509	ELAVL1	1	T.spiezzo pool	high GFP vs low GFP
GO:0060967	negative regulation of gene silencing by RNA	1/185	19/18800	0.171372	0.505357	0.461509	ELAVL1	1	T.spiezzo pool	high GFP vs low GFP
GO:1900369	negative regulation of post-transcriptional gene silencing by RNA	1/185	19/18800	0.171372	0.505357	0.461509	ELAVL1	1	T.spiezzo pool	high GFP vs low GFP
GO:1903083	protein localization to condensed chromosome	1/185	19/18800	0.171372	0.505357	0.461509	CDT1	1	T.spiezzo pool	high GFP vs low GFP
GO:1904262	negative regulation of TORC1 signaling	1/185	19/18800	0.171372	0.505357	0.461509	NPRL2	1	T.spiezzo pool	high GFP vs low GFP
GO:1905146	lysosomal protein catabolic process	1/185	19/18800	0.171372	0.505357	0.461509	TMEM199	1	T.spiezzo pool	high GFP vs low GFP
GO:2000269	regulation of fibroblast apoptotic process	1/185	19/18800	0.171372	0.505357	0.461509	STK17B	1	T.spiezzo pool	high GFP vs low GFP
GO:0072006	nephron development	3/185	145/18800	0.171778	0.505357	0.461509	CFLAR/HES1/EYA1	3	T.spiezzo pool	high GFP vs low GFP
GO:0002292	T cell differentiation involved in immune response	2/185	76/18800	0.171969	0.505357	0.461509	TSC1/BATF	2	T.spiezzo pool	high GFP vs low GFP
GO:0008652	cellular amino acid biosynthetic process	2/185	76/18800	0.171969	0.505357	0.461509	DHFR/GLUD1	2	T.spiezzo pool	high GFP vs low GFP
GO:0030968	endoplasmic reticulum unfolded protein response	2/185	76/18800	0.171969	0.505357	0.461509	UFL1/DERL2	2	T.spiezzo pool	high GFP vs low GFP
GO:0061333	renal tubule morphogenesis	2/185	76/18800	0.171969	0.505357	0.461509	HES1/EYA1	2	T.spiezzo pool	high GFP vs low GFP
GO:0036293	response to decreased oxygen levels	5/185	299/18800	0.172849	0.505357	0.461509	CFLAR/BECN1/TSC1/MPL/AQP3	5	T.spiezzo pool	high GFP vs low GFP
GO:0006919	activation of cysteine-type endopeptidase activity involved in apoptotic process	2/185	77/18800	0.175479	0.505357	0.461509	CASP8AP2/CFLAR	2	T.spiezzo pool	high GFP vs low GFP
GO:0070972	protein localization to endoplasmic reticulum	2/185	77/18800	0.175479	0.505357	0.461509	GABARAPL2/GPAA1	2	T.spiezzo pool	high GFP vs low GFP
GO:0072028	nephron morphogenesis	2/185	77/18800	0.175479	0.505357	0.461509	HES1/EYA1	2	T.spiezzo pool	high GFP vs low GFP
GO:0050678	regulation of epithelial cell proliferation	6/185	382/18800	0.175649	0.505357	0.461509	CFLAR/ATP5F1A/CDKN2B/PTPRK/HES1/EYA1	6	T.spiezzo pool	high GFP vs low GFP
GO:0050769	positive regulation of neurogenesis	4/185	222/18800	0.175865	0.505357	0.461509	XRCC5/UFL1/HES1/IST1	4	T.spiezzo pool	high GFP vs low GFP
GO:0034614	cellular response to reactive oxygen species	3/185	147/18800	0.176632	0.505357	0.461509	BECN1/PTPRK/DHFR	3	T.spiezzo pool	high GFP vs low GFP
GO:0019439	aromatic compound catabolic process	7/185	466/18800	0.176776	0.505357	0.461509	HNRNPM/ELAVL1/XRN1/DDX5/SMG6/EXOSC1/TARDBP	7	T.spiezzo pool	high GFP vs low GFP
GO:1903050	regulation of proteolysis involved in cellular protein catabolic process	4/185	223/18800	0.177803	0.505357	0.461509	UFL1/GABARAP/GABARAPL2/RNF40	4	T.spiezzo pool	high GFP vs low GFP
GO:1902369	negative regulation of RNA catabolic process	2/185	78/18800	0.179	0.505357	0.461509	ELAVL1/TARDBP	2	T.spiezzo pool	high GFP vs low GFP
GO:1903533	regulation of protein targeting	2/185	78/18800	0.179	0.505357	0.461509	ATG13/USP36	2	T.spiezzo pool	high GFP vs low GFP
GO:0002577	regulation of antigen processing and presentation	1/185	20/18800	0.179535	0.505357	0.461509	CD68	1	T.spiezzo pool	high GFP vs low GFP
GO:0006379	mRNA cleavage	1/185	20/18800	0.179535	0.505357	0.461509	CPSF6	1	T.spiezzo pool	high GFP vs low GFP
GO:0006901	vesicle coating	1/185	20/18800	0.179535	0.505357	0.461509	TMED9	1	T.spiezzo pool	high GFP vs low GFP
GO:0008334	histone mRNA metabolic process	1/185	20/18800	0.179535	0.505357	0.461509	XRN1	1	T.spiezzo pool	high GFP vs low GFP
GO:0010288	response to lead ion	1/185	20/18800	0.179535	0.505357	0.461509	BECN1	1	T.spiezzo pool	high GFP vs low GFP
GO:0015919	peroxisomal membrane transport	1/185	20/18800	0.179535	0.505357	0.461509	PEX1	1	T.spiezzo pool	high GFP vs low GFP
GO:0032211	negative regulation of telomere maintenance via telomerase	1/185	20/18800	0.179535	0.505357	0.461509	XRN1	1	T.spiezzo pool	high GFP vs low GFP
GO:0036498	IRE1-mediated unfolded protein response	1/185	20/18800	0.179535	0.505357	0.461509	UFL1	1	T.spiezzo pool	high GFP vs low GFP
GO:0042474	middle ear morphogenesis	1/185	20/18800	0.179535	0.505357	0.461509	EYA1	1	T.spiezzo pool	high GFP vs low GFP
GO:0043011	myeloid dendritic cell differentiation	1/185	20/18800	0.179535	0.505357	0.461509	BATF	1	T.spiezzo pool	high GFP vs low GFP
GO:0043046	DNA methylation involved in gamete generation	1/185	20/18800	0.179535	0.505357	0.461509	PRMT7	1	T.spiezzo pool	high GFP vs low GFP
GO:0043373	CD4-positive, alpha-beta T cell lineage commitment	1/185	20/18800	0.179535	0.505357	0.461509	BATF	1	T.spiezzo pool	high GFP vs low GFP
GO:0043651	linoleic acid metabolic process	1/185	20/18800	0.179535	0.505357	0.461509	ELOVL2	1	T.spiezzo pool	high GFP vs low GFP
GO:0043984	histone H4-K16 acetylation	1/185	20/18800	0.179535	0.505357	0.461509	ATG5	1	T.spiezzo pool	high GFP vs low GFP
GO:0046653	tetrahydrofolate metabolic process	1/185	20/18800	0.179535	0.505357	0.461509	DHFR	1	T.spiezzo pool	high GFP vs low GFP
GO:0046931	pore complex assembly	1/185	20/18800	0.179535	0.505357	0.461509	NDC1	1	T.spiezzo pool	high GFP vs low GFP
GO:0051004	regulation of lipoprotein lipase activity	1/185	20/18800	0.179535	0.505357	0.461509	SORT1	1	T.spiezzo pool	high GFP vs low GFP
GO:0060716	labyrinthine layer blood vessel development	1/185	20/18800	0.179535	0.505357	0.461509	HES1	1	T.spiezzo pool	high GFP vs low GFP
GO:0070293	renal absorption	1/185	20/18800	0.179535	0.505357	0.461509	AQP3	1	T.spiezzo pool	high GFP vs low GFP
GO:0072170	metanephric tubule development	1/185	20/18800	0.179535	0.505357	0.461509	HES1	1	T.spiezzo pool	high GFP vs low GFP
GO:0099563	modification of synaptic structure	1/185	20/18800	0.179535	0.505357	0.461509	PFN1	1	T.spiezzo pool	high GFP vs low GFP
GO:1902236	negative regulation of endoplasmic reticulum stress-induced intrinsic apoptotic signaling pathway	1/185	20/18800	0.179535	0.505357	0.461509	SYVN1	1	T.spiezzo pool	high GFP vs low GFP
GO:1903204	negative regulation of oxidative stress-induced neuron death	1/185	20/18800	0.179535	0.505357	0.461509	TSC1	1	T.spiezzo pool	high GFP vs low GFP
GO:1904263	positive regulation of TORC1 signaling	1/185	20/18800	0.179535	0.505357	0.461509	TELO2	1	T.spiezzo pool	high GFP vs low GFP
GO:2000678	negative regulation of transcription regulatory region DNA binding	1/185	20/18800	0.179535	0.505357	0.461509	SIN3A	1	T.spiezzo pool	high GFP vs low GFP
GO:2001014	regulation of skeletal muscle cell differentiation	1/185	20/18800	0.179535	0.505357	0.461509	DDX5	1	T.spiezzo pool	high GFP vs low GFP
GO:0000082	G1/S transition of mitotic cell cycle	4/185	225/18800	0.181701	0.510135	0.465873	RBBP8/CENPJ/CDKN2B/SPDYA	4	T.spiezzo pool	high GFP vs low GFP
GO:0060348	bone development	4/185	225/18800	0.181701	0.510135	0.465873	ATG9A/ATP6AP1/GLG1/SBDS	4	T.spiezzo pool	high GFP vs low GFP
GO:0032418	lysosome localization	2/185	79/18800	0.182531	0.510135	0.465873	VPS33A/MYH9	2	T.spiezzo pool	high GFP vs low GFP
GO:0046323	glucose import	2/185	79/18800	0.182531	0.510135	0.465873	TSC1/SORT1	2	T.spiezzo pool	high GFP vs low GFP
GO:0048844	artery morphogenesis	2/185	79/18800	0.182531	0.510135	0.465873	HES1/EYA1	2	T.spiezzo pool	high GFP vs low GFP
GO:1990849	vacuolar localization	2/185	79/18800	0.182531	0.510135	0.465873	VPS33A/MYH9	2	T.spiezzo pool	high GFP vs low GFP
GO:0042692	muscle cell differentiation	6/185	387/18800	0.18292	0.510616	0.466311	CFLAR/ATG5/TSC1/MYH9/HES1/SORT1	6	T.spiezzo pool	high GFP vs low GFP
GO:0003151	outflow tract morphogenesis	2/185	80/18800	0.186073	0.515783	0.47103	HES1/EYA1	2	T.spiezzo pool	high GFP vs low GFP
GO:0008306	associative learning	2/185	80/18800	0.186073	0.515783	0.47103	GRIN2A/TSC1	2	T.spiezzo pool	high GFP vs low GFP
GO:0048705	skeletal system morphogenesis	4/185	228/18800	0.1876	0.515783	0.47103	ATG9A/GLG1/ANKRD11/EYA1	4	T.spiezzo pool	high GFP vs low GFP
GO:0001832	blastocyst growth	1/185	21/18800	0.187617	0.515783	0.47103	SBDS	1	T.spiezzo pool	high GFP vs low GFP
GO:0003091	renal water homeostasis	1/185	21/18800	0.187617	0.515783	0.47103	AQP3	1	T.spiezzo pool	high GFP vs low GFP
GO:0009070	serine family amino acid biosynthetic process	1/185	21/18800	0.187617	0.515783	0.47103	DHFR	1	T.spiezzo pool	high GFP vs low GFP
GO:0014850	response to muscle activity	1/185	21/18800	0.187617	0.515783	0.47103	ATP5F1A	1	T.spiezzo pool	high GFP vs low GFP
GO:0016075	rRNA catabolic process	1/185	21/18800	0.187617	0.515783	0.47103	XRN1	1	T.spiezzo pool	high GFP vs low GFP
GO:0035020	regulation of Rac protein signal transduction	1/185	21/18800	0.187617	0.515783	0.47103	GABARAP	1	T.spiezzo pool	high GFP vs low GFP
GO:0072111	cell proliferation involved in kidney development	1/185	21/18800	0.187617	0.515783	0.47103	CFLAR	1	T.spiezzo pool	high GFP vs low GFP
GO:0072243	metanephric nephron epithelium development	1/185	21/18800	0.187617	0.515783	0.47103	HES1	1	T.spiezzo pool	high GFP vs low GFP
GO:0140747	regulation of ncRNA transcription	1/185	21/18800	0.187617	0.515783	0.47103	ZNF143	1	T.spiezzo pool	high GFP vs low GFP
GO:1901739	regulation of myoblast fusion	1/185	21/18800	0.187617	0.515783	0.47103	CFLAR	1	T.spiezzo pool	high GFP vs low GFP
GO:2000116	regulation of cysteine-type endopeptidase activity	4/185	229/18800	0.18958	0.520571	0.475403	CASP8AP2/GRIN2A/CFLAR/ASPH	4	T.spiezzo pool	high GFP vs low GFP
GO:0035051	cardiocyte differentiation	3/185	153/18800	0.191415	0.523586	0.478156	ATG5/TSC1/HES1	3	T.spiezzo pool	high GFP vs low GFP
GO:2001236	regulation of extrinsic apoptotic signaling pathway	3/185	153/18800	0.191415	0.523586	0.478156	RB1CC1/CFLAR/EYA1	3	T.spiezzo pool	high GFP vs low GFP
GO:0009913	epidermal cell differentiation	4/185	230/18800	0.191567	0.523586	0.478156	LCE1C/PALLD/HES1/AQP3	4	T.spiezzo pool	high GFP vs low GFP
GO:2001234	negative regulation of apoptotic signaling pathway	4/185	230/18800	0.191567	0.523586	0.478156	RB1CC1/CFLAR/SYVN1/EYA1	4	T.spiezzo pool	high GFP vs low GFP
GO:1901983	regulation of protein acetylation	2/185	82/18800	0.193186	0.523729	0.478287	ATG5/SIN3A	2	T.spiezzo pool	high GFP vs low GFP
GO:1905897	regulation of response to endoplasmic reticulum stress	2/185	82/18800	0.193186	0.523729	0.478287	UFL1/SYVN1	2	T.spiezzo pool	high GFP vs low GFP
GO:0021915	neural tube development	3/185	154/18800	0.193909	0.523729	0.478287	TSC1/PFN1/HES1	3	T.spiezzo pool	high GFP vs low GFP
GO:0002363	alpha-beta T cell lineage commitment	1/185	22/18800	0.19562	0.523729	0.478287	BATF	1	T.spiezzo pool	high GFP vs low GFP
GO:0032780	negative regulation of ATP-dependent activity	1/185	22/18800	0.19562	0.523729	0.478287	TSC1	1	T.spiezzo pool	high GFP vs low GFP
GO:0034755	iron ion transmembrane transport	1/185	22/18800	0.19562	0.523729	0.478287	ABCB7	1	T.spiezzo pool	high GFP vs low GFP
GO:0039702	viral budding via host ESCRT complex	1/185	22/18800	0.19562	0.523729	0.478287	CHMP3	1	T.spiezzo pool	high GFP vs low GFP
GO:0043369	CD4-positive or CD8-positive, alpha-beta T cell lineage commitment	1/185	22/18800	0.19562	0.523729	0.478287	BATF	1	T.spiezzo pool	high GFP vs low GFP
GO:0043574	peroxisomal transport	1/185	22/18800	0.19562	0.523729	0.478287	PEX1	1	T.spiezzo pool	high GFP vs low GFP
GO:0044346	fibroblast apoptotic process	1/185	22/18800	0.19562	0.523729	0.478287	STK17B	1	T.spiezzo pool	high GFP vs low GFP
GO:0045061	thymic T cell selection	1/185	22/18800	0.19562	0.523729	0.478287	ATG5	1	T.spiezzo pool	high GFP vs low GFP
GO:0046823	negative regulation of nucleocytoplasmic transport	1/185	22/18800	0.19562	0.523729	0.478287	UFM1	1	T.spiezzo pool	high GFP vs low GFP
GO:0051000	positive regulation of nitric-oxide synthase activity	1/185	22/18800	0.19562	0.523729	0.478287	DHFR	1	T.spiezzo pool	high GFP vs low GFP
GO:0071305	cellular response to vitamin D	1/185	22/18800	0.19562	0.523729	0.478287	GDAP1	1	T.spiezzo pool	high GFP vs low GFP
GO:0072574	hepatocyte proliferation	1/185	22/18800	0.19562	0.523729	0.478287	CFLAR	1	T.spiezzo pool	high GFP vs low GFP
GO:0072575	epithelial cell proliferation involved in liver morphogenesis	1/185	22/18800	0.19562	0.523729	0.478287	CFLAR	1	T.spiezzo pool	high GFP vs low GFP
GO:1901673	regulation of mitotic spindle assembly	1/185	22/18800	0.19562	0.523729	0.478287	CHMP3	1	T.spiezzo pool	high GFP vs low GFP
GO:1903798	regulation of production of miRNAs involved in gene silencing by miRNA	1/185	22/18800	0.19562	0.523729	0.478287	DDX5	1	T.spiezzo pool	high GFP vs low GFP
GO:0048041	focal adhesion assembly	2/185	83/18800	0.196756	0.525575	0.479973	TSC1/PTPRK	2	T.spiezzo pool	high GFP vs low GFP
GO:0090502	RNA phosphodiester bond hydrolysis, endonucleolytic	2/185	83/18800	0.196756	0.525575	0.479973	DBR1/SMG6	2	T.spiezzo pool	high GFP vs low GFP
GO:0051604	protein maturation	5/185	314/18800	0.197928	0.528069	0.48225	GRIN2A/PIK3C3/GLG1/MYH9/ASPH	5	T.spiezzo pool	high GFP vs low GFP
GO:0007009	plasma membrane organization	3/185	156/18800	0.198922	0.528069	0.48225	ATG9A/CHMP3/MYH9	3	T.spiezzo pool	high GFP vs low GFP
GO:0008643	carbohydrate transport	3/185	156/18800	0.198922	0.528069	0.48225	TSC1/AQP3/SORT1	3	T.spiezzo pool	high GFP vs low GFP
GO:0051168	nuclear export	3/185	156/18800	0.198922	0.528069	0.48225	TSC1/CPSF6/SMG6	3	T.spiezzo pool	high GFP vs low GFP
GO:1900182	positive regulation of protein localization to nucleus	2/185	84/18800	0.200334	0.528069	0.48225	IPO5/TARDBP	2	T.spiezzo pool	high GFP vs low GFP
GO:0030856	regulation of epithelial cell differentiation	3/185	157/18800	0.20144	0.528069	0.48225	CDKN2B/HES1/AQP3	3	T.spiezzo pool	high GFP vs low GFP
GO:0031960	response to corticosteroid	3/185	157/18800	0.20144	0.528069	0.48225	CFLAR/ATP5F1A/HSD3B2	3	T.spiezzo pool	high GFP vs low GFP
GO:0097305	response to alcohol	4/185	235/18800	0.201599	0.528069	0.48225	GRIN2A/ATP5F1A/HSD3B2/XRN1	4	T.spiezzo pool	high GFP vs low GFP
GO:0019058	viral life cycle	5/185	317/18800	0.20309	0.528069	0.48225	LAMP1/ATG16L1/ATG5/CHMP3/IST1	5	T.spiezzo pool	high GFP vs low GFP
GO:0006622	protein targeting to lysosome	1/185	23/18800	0.203545	0.528069	0.48225	SORT1	1	T.spiezzo pool	high GFP vs low GFP
GO:0006833	water transport	1/185	23/18800	0.203545	0.528069	0.48225	AQP3	1	T.spiezzo pool	high GFP vs low GFP
GO:0007039	protein catabolic process in the vacuole	1/185	23/18800	0.203545	0.528069	0.48225	TMEM199	1	T.spiezzo pool	high GFP vs low GFP
GO:0019430	removal of superoxide radicals	1/185	23/18800	0.203545	0.528069	0.48225	DHFR	1	T.spiezzo pool	high GFP vs low GFP
GO:0031468	nuclear membrane reassembly	1/185	23/18800	0.203545	0.528069	0.48225	CHMP3	1	T.spiezzo pool	high GFP vs low GFP
GO:0034312	diol biosynthetic process	1/185	23/18800	0.203545	0.528069	0.48225	DHFR	1	T.spiezzo pool	high GFP vs low GFP
GO:0043968	histone H2A acetylation	1/185	23/18800	0.203545	0.528069	0.48225	EP400	1	T.spiezzo pool	high GFP vs low GFP
GO:0046599	regulation of centriole replication	1/185	23/18800	0.203545	0.528069	0.48225	CENPJ	1	T.spiezzo pool	high GFP vs low GFP
GO:0048199	vesicle targeting, to, from or within Golgi	1/185	23/18800	0.203545	0.528069	0.48225	TMED9	1	T.spiezzo pool	high GFP vs low GFP
GO:0051131	chaperone-mediated protein complex assembly	1/185	23/18800	0.203545	0.528069	0.48225	PTGES3	1	T.spiezzo pool	high GFP vs low GFP
GO:0070920	regulation of production of small RNA involved in gene silencing by RNA	1/185	23/18800	0.203545	0.528069	0.48225	DDX5	1	T.spiezzo pool	high GFP vs low GFP
GO:0072576	liver morphogenesis	1/185	23/18800	0.203545	0.528069	0.48225	CFLAR	1	T.spiezzo pool	high GFP vs low GFP
GO:0097150	neuronal stem cell population maintenance	1/185	23/18800	0.203545	0.528069	0.48225	HES1	1	T.spiezzo pool	high GFP vs low GFP
GO:0097164	ammonium ion metabolic process	1/185	23/18800	0.203545	0.528069	0.48225	GRIN2A	1	T.spiezzo pool	high GFP vs low GFP
GO:1902410	mitotic cytokinetic process	1/185	23/18800	0.203545	0.528069	0.48225	CHMP3	1	T.spiezzo pool	high GFP vs low GFP
GO:0009142	nucleoside triphosphate biosynthetic process	2/185	85/18800	0.20392	0.528069	0.48225	ATP6V1A/ATP5F1A	2	T.spiezzo pool	high GFP vs low GFP
GO:0071229	cellular response to acid chemical	2/185	85/18800	0.20392	0.528069	0.48225	IPO5/RRAGC	2	T.spiezzo pool	high GFP vs low GFP
GO:0043488	regulation of mRNA stability	3/185	158/18800	0.203966	0.528069	0.48225	HNRNPM/ELAVL1/TARDBP	3	T.spiezzo pool	high GFP vs low GFP
GO:0051017	actin filament bundle assembly	3/185	158/18800	0.203966	0.528069	0.48225	TSC1/PFN1/PPFIA1	3	T.spiezzo pool	high GFP vs low GFP
GO:0006112	energy reserve metabolic process	2/185	86/18800	0.207512	0.536662	0.490098	RB1CC1/PTGES3	2	T.spiezzo pool	high GFP vs low GFP
GO:0043434	response to peptide hormone	6/185	404/18800	0.208503	0.536681	0.490115	SHC1/CFLAR/TSC1/RNF40/PKM/SORT1	6	T.spiezzo pool	high GFP vs low GFP
GO:0002262	myeloid cell homeostasis	3/185	160/18800	0.209039	0.536681	0.490115	UFL1/UBA5/MPL	3	T.spiezzo pool	high GFP vs low GFP
GO:0007030	Golgi organization	3/185	160/18800	0.209039	0.536681	0.490115	ATP8B2/VRK1/TMED9	3	T.spiezzo pool	high GFP vs low GFP
GO:1901990	regulation of mitotic cell cycle phase transition	5/185	321/18800	0.210043	0.536681	0.490115	CENPJ/CDKN2B/CENPE/SIN3A/CDT1	5	T.spiezzo pool	high GFP vs low GFP
GO:0001964	startle response	1/185	24/18800	0.211392	0.536681	0.490115	GRIN2A	1	T.spiezzo pool	high GFP vs low GFP
GO:0006541	glutamine metabolic process	1/185	24/18800	0.211392	0.536681	0.490115	GLUD1	1	T.spiezzo pool	high GFP vs low GFP
GO:0017121	plasma membrane phospholipid scrambling	1/185	24/18800	0.211392	0.536681	0.490115	ATG9A	1	T.spiezzo pool	high GFP vs low GFP
GO:0035458	cellular response to interferon-beta	1/185	24/18800	0.211392	0.536681	0.490115	UBE2G2	1	T.spiezzo pool	high GFP vs low GFP
GO:0035561	regulation of chromatin binding	1/185	24/18800	0.211392	0.536681	0.490115	CDT1	1	T.spiezzo pool	high GFP vs low GFP
GO:0043501	skeletal muscle adaptation	1/185	24/18800	0.211392	0.536681	0.490115	CFLAR	1	T.spiezzo pool	high GFP vs low GFP
GO:0048011	neurotrophin TRK receptor signaling pathway	1/185	24/18800	0.211392	0.536681	0.490115	SORT1	1	T.spiezzo pool	high GFP vs low GFP
GO:0050855	regulation of B cell receptor signaling pathway	1/185	24/18800	0.211392	0.536681	0.490115	GCSAML	1	T.spiezzo pool	high GFP vs low GFP
GO:0072207	metanephric epithelium development	1/185	24/18800	0.211392	0.536681	0.490115	HES1	1	T.spiezzo pool	high GFP vs low GFP
GO:0090103	cochlea morphogenesis	1/185	24/18800	0.211392	0.536681	0.490115	EYA1	1	T.spiezzo pool	high GFP vs low GFP
GO:2000209	regulation of anoikis	1/185	24/18800	0.211392	0.536681	0.490115	TLE1	1	T.spiezzo pool	high GFP vs low GFP
GO:2000637	positive regulation of miRNA-mediated gene silencing	1/185	24/18800	0.211392	0.536681	0.490115	DDX5	1	T.spiezzo pool	high GFP vs low GFP
GO:2000737	negative regulation of stem cell differentiation	1/185	24/18800	0.211392	0.536681	0.490115	HES1	1	T.spiezzo pool	high GFP vs low GFP
GO:0030509	BMP signaling pathway	3/185	162/18800	0.21414	0.540677	0.493764	DDX5/HES1/SLC33A1	3	T.spiezzo pool	high GFP vs low GFP
GO:0061572	actin filament bundle organization	3/185	162/18800	0.21414	0.540677	0.493764	TSC1/PFN1/PPFIA1	3	T.spiezzo pool	high GFP vs low GFP
GO:0051262	protein tetramerization	2/185	88/18800	0.214718	0.540677	0.493764	CPSF6/KCNJ12	2	T.spiezzo pool	high GFP vs low GFP
GO:0044089	positive regulation of cellular component biogenesis	7/185	494/18800	0.214812	0.540677	0.493764	BECN1/CENPJ/TSC1/PFN1/WDR45/SIN3A/CDT1	7	T.spiezzo pool	high GFP vs low GFP
GO:1901361	organic cyclic compound catabolic process	7/185	494/18800	0.214812	0.540677	0.493764	HNRNPM/ELAVL1/XRN1/DDX5/SMG6/EXOSC1/TARDBP	7	T.spiezzo pool	high GFP vs low GFP
GO:0050680	negative regulation of epithelial cell proliferation	3/185	163/18800	0.216701	0.540677	0.493764	ATP5F1A/CDKN2B/PTPRK	3	T.spiezzo pool	high GFP vs low GFP
GO:0010498	proteasomal protein catabolic process	7/185	496/18800	0.21764	0.540677	0.493764	UFL1/GABARAP/DERL2/UBE2G2/GABARAPL2/SYVN1/RNF40	7	T.spiezzo pool	high GFP vs low GFP
GO:0001656	metanephros development	2/185	89/18800	0.218329	0.540677	0.493764	HES1/EYA1	2	T.spiezzo pool	high GFP vs low GFP
GO:0070098	chemokine-mediated signaling pathway	2/185	89/18800	0.218329	0.540677	0.493764	MPL/GPR75	2	T.spiezzo pool	high GFP vs low GFP
GO:0097581	lamellipodium organization	2/185	89/18800	0.218329	0.540677	0.493764	SNX2/ABLIM1	2	T.spiezzo pool	high GFP vs low GFP
GO:0032400	melanosome localization	1/185	25/18800	0.219162	0.540677	0.493764	VPS33A	1	T.spiezzo pool	high GFP vs low GFP
GO:0032816	positive regulation of natural killer cell activation	1/185	25/18800	0.219162	0.540677	0.493764	LAMP1	1	T.spiezzo pool	high GFP vs low GFP
GO:0035336	long-chain fatty-acyl-CoA metabolic process	1/185	25/18800	0.219162	0.540677	0.493764	ELOVL2	1	T.spiezzo pool	high GFP vs low GFP
GO:0042430	indole-containing compound metabolic process	1/185	25/18800	0.219162	0.540677	0.493764	GRIN2A	1	T.spiezzo pool	high GFP vs low GFP
GO:0043302	positive regulation of leukocyte degranulation	1/185	25/18800	0.219162	0.540677	0.493764	LAMP1	1	T.spiezzo pool	high GFP vs low GFP
GO:0046039	GTP metabolic process	1/185	25/18800	0.219162	0.540677	0.493764	EFL1	1	T.spiezzo pool	high GFP vs low GFP
GO:0046949	fatty-acyl-CoA biosynthetic process	1/185	25/18800	0.219162	0.540677	0.493764	ELOVL2	1	T.spiezzo pool	high GFP vs low GFP
GO:0048668	collateral sprouting	1/185	25/18800	0.219162	0.540677	0.493764	IST1	1	T.spiezzo pool	high GFP vs low GFP
GO:0060074	synapse maturation	1/185	25/18800	0.219162	0.540677	0.493764	PFN1	1	T.spiezzo pool	high GFP vs low GFP
GO:0060148	positive regulation of post-transcriptional gene silencing	1/185	25/18800	0.219162	0.540677	0.493764	DDX5	1	T.spiezzo pool	high GFP vs low GFP
GO:0071450	cellular response to oxygen radical	1/185	25/18800	0.219162	0.540677	0.493764	DHFR	1	T.spiezzo pool	high GFP vs low GFP
GO:0071451	cellular response to superoxide	1/185	25/18800	0.219162	0.540677	0.493764	DHFR	1	T.spiezzo pool	high GFP vs low GFP
GO:0071459	protein localization to chromosome, centromeric region	1/185	25/18800	0.219162	0.540677	0.493764	CDT1	1	T.spiezzo pool	high GFP vs low GFP
GO:0072273	metanephric nephron morphogenesis	1/185	25/18800	0.219162	0.540677	0.493764	HES1	1	T.spiezzo pool	high GFP vs low GFP
GO:0098719	sodium ion import across plasma membrane	1/185	25/18800	0.219162	0.540677	0.493764	SLC9A2	1	T.spiezzo pool	high GFP vs low GFP
GO:1900370	positive regulation of post-transcriptional gene silencing by RNA	1/185	25/18800	0.219162	0.540677	0.493764	DDX5	1	T.spiezzo pool	high GFP vs low GFP
GO:1903077	negative regulation of protein localization to plasma membrane	1/185	25/18800	0.219162	0.540677	0.493764	PPFIA1	1	T.spiezzo pool	high GFP vs low GFP
GO:0009410	response to xenobiotic stimulus	6/185	411/18800	0.219394	0.540682	0.493769	XRCC5/GRIN2A/BECN1/ATG5/NPAS2/PARP4	6	T.spiezzo pool	high GFP vs low GFP
GO:0001843	neural tube closure	2/185	90/18800	0.221946	0.543526	0.496366	TSC1/PFN1	2	T.spiezzo pool	high GFP vs low GFP
GO:0030901	midbrain development	2/185	90/18800	0.221946	0.543526	0.496366	HES1/GLUD1	2	T.spiezzo pool	high GFP vs low GFP
GO:0032508	DNA duplex unwinding	2/185	90/18800	0.221946	0.543526	0.496366	XRCC5/WRNIP1	2	T.spiezzo pool	high GFP vs low GFP
GO:0032465	regulation of cytokinesis	2/185	91/18800	0.225568	0.543526	0.496366	PIK3C3/BECN1	2	T.spiezzo pool	high GFP vs low GFP
GO:0045666	positive regulation of neuron differentiation	2/185	91/18800	0.225568	0.543526	0.496366	GDPD5/SIN3A	2	T.spiezzo pool	high GFP vs low GFP
GO:0060606	tube closure	2/185	91/18800	0.225568	0.543526	0.496366	TSC1/PFN1	2	T.spiezzo pool	high GFP vs low GFP
GO:0072080	nephron tubule development	2/185	91/18800	0.225568	0.543526	0.496366	HES1/EYA1	2	T.spiezzo pool	high GFP vs low GFP
GO:1903351	cellular response to dopamine	2/185	91/18800	0.225568	0.543526	0.496366	ALK/SIN3A	2	T.spiezzo pool	high GFP vs low GFP
GO:0021537	telencephalon development	4/185	247/18800	0.226282	0.543526	0.496366	TSC1/HSD3B2/ALK/HES1	4	T.spiezzo pool	high GFP vs low GFP
GO:0090068	positive regulation of cell cycle process	4/185	247/18800	0.226282	0.543526	0.496366	BECN1/CENPJ/SIN3A/CDT1	4	T.spiezzo pool	high GFP vs low GFP
GO:0006517	protein deglycosylation	1/185	26/18800	0.226856	0.543526	0.496366	SYVN1	1	T.spiezzo pool	high GFP vs low GFP
GO:0006972	hyperosmotic response	1/185	26/18800	0.226856	0.543526	0.496366	XRCC5	1	T.spiezzo pool	high GFP vs low GFP
GO:0010954	positive regulation of protein processing	1/185	26/18800	0.226856	0.543526	0.496366	MYH9	1	T.spiezzo pool	high GFP vs low GFP
GO:0016226	iron-sulfur cluster assembly	1/185	26/18800	0.226856	0.543526	0.496366	ABCB7	1	T.spiezzo pool	high GFP vs low GFP
GO:0019883	antigen processing and presentation of endogenous antigen	1/185	26/18800	0.226856	0.543526	0.496366	ATG5	1	T.spiezzo pool	high GFP vs low GFP
GO:0021895	cerebral cortex neuron differentiation	1/185	26/18800	0.226856	0.543526	0.496366	SIN3A	1	T.spiezzo pool	high GFP vs low GFP
GO:0031163	metallo-sulfur cluster assembly	1/185	26/18800	0.226856	0.543526	0.496366	ABCB7	1	T.spiezzo pool	high GFP vs low GFP
GO:0033522	histone H2A ubiquitination	1/185	26/18800	0.226856	0.543526	0.496366	OTUB1	1	T.spiezzo pool	high GFP vs low GFP
GO:0042832	defense response to protozoan	1/185	26/18800	0.226856	0.543526	0.496366	BATF	1	T.spiezzo pool	high GFP vs low GFP
GO:0045724	positive regulation of cilium assembly	1/185	26/18800	0.226856	0.543526	0.496366	CENPJ	1	T.spiezzo pool	high GFP vs low GFP
GO:0046755	viral budding	1/185	26/18800	0.226856	0.543526	0.496366	CHMP3	1	T.spiezzo pool	high GFP vs low GFP
GO:0050995	negative regulation of lipid catabolic process	1/185	26/18800	0.226856	0.543526	0.496366	ALK	1	T.spiezzo pool	high GFP vs low GFP
GO:0051875	pigment granule localization	1/185	26/18800	0.226856	0.543526	0.496366	VPS33A	1	T.spiezzo pool	high GFP vs low GFP
GO:0051894	positive regulation of focal adhesion assembly	1/185	26/18800	0.226856	0.543526	0.496366	TSC1	1	T.spiezzo pool	high GFP vs low GFP
GO:0060259	regulation of feeding behavior	1/185	26/18800	0.226856	0.543526	0.496366	CFAP20	1	T.spiezzo pool	high GFP vs low GFP
GO:1904353	regulation of telomere capping	1/185	26/18800	0.226856	0.543526	0.496366	SMG6	1	T.spiezzo pool	high GFP vs low GFP
GO:0016573	histone acetylation	3/185	167/18800	0.227007	0.543526	0.496366	ATG5/EP400/SIN3A	3	T.spiezzo pool	high GFP vs low GFP
GO:0030216	keratinocyte differentiation	3/185	167/18800	0.227007	0.543526	0.496366	LCE1C/PALLD/AQP3	3	T.spiezzo pool	high GFP vs low GFP
GO:0017148	negative regulation of translation	4/185	248/18800	0.228374	0.54495	0.497667	TSC1/XRN1/TARDBP/DHFR	4	T.spiezzo pool	high GFP vs low GFP
GO:0002065	columnar/cuboidal epithelial cell differentiation	2/185	92/18800	0.229194	0.54495	0.497667	HES1/BCCIP	2	T.spiezzo pool	high GFP vs low GFP
GO:0007044	cell-substrate junction assembly	2/185	92/18800	0.229194	0.54495	0.497667	TSC1/PTPRK	2	T.spiezzo pool	high GFP vs low GFP
GO:1900407	regulation of cellular response to oxidative stress	2/185	92/18800	0.229194	0.54495	0.497667	TSC1/DHFR	2	T.spiezzo pool	high GFP vs low GFP
GO:1903350	response to dopamine	2/185	92/18800	0.229194	0.54495	0.497667	ALK/SIN3A	2	T.spiezzo pool	high GFP vs low GFP
GO:0021543	pallium development	3/185	169/18800	0.232196	0.54495	0.497667	TSC1/HSD3B2/ALK	3	T.spiezzo pool	high GFP vs low GFP
GO:0034109	homotypic cell-cell adhesion	2/185	93/18800	0.232824	0.54495	0.497667	MYH9/MPL	2	T.spiezzo pool	high GFP vs low GFP
GO:0034502	protein localization to chromosome	2/185	93/18800	0.232824	0.54495	0.497667	XRCC5/CDT1	2	T.spiezzo pool	high GFP vs low GFP
GO:0060993	kidney morphogenesis	2/185	93/18800	0.232824	0.54495	0.497667	HES1/EYA1	2	T.spiezzo pool	high GFP vs low GFP
GO:0001562	response to protozoan	1/185	27/18800	0.234475	0.54495	0.497667	BATF	1	T.spiezzo pool	high GFP vs low GFP
GO:0002183	cytoplasmic translational initiation	1/185	27/18800	0.234475	0.54495	0.497667	EIF3M	1	T.spiezzo pool	high GFP vs low GFP
GO:0002227	innate immune response in mucosa	1/185	27/18800	0.234475	0.54495	0.497667	H2BC4	1	T.spiezzo pool	high GFP vs low GFP
GO:0009065	glutamine family amino acid catabolic process	1/185	27/18800	0.234475	0.54495	0.497667	GLUD1	1	T.spiezzo pool	high GFP vs low GFP
GO:0009651	response to salt stress	1/185	27/18800	0.234475	0.54495	0.497667	XRCC5	1	T.spiezzo pool	high GFP vs low GFP
GO:0018126	protein hydroxylation	1/185	27/18800	0.234475	0.54495	0.497667	ASPH	1	T.spiezzo pool	high GFP vs low GFP
GO:0031445	regulation of heterochromatin assembly	1/185	27/18800	0.234475	0.54495	0.497667	SIN3A	1	T.spiezzo pool	high GFP vs low GFP
GO:0034453	microtubule anchoring	1/185	27/18800	0.234475	0.54495	0.497667	BCCIP	1	T.spiezzo pool	high GFP vs low GFP
GO:0045686	negative regulation of glial cell differentiation	1/185	27/18800	0.234475	0.54495	0.497667	HES1	1	T.spiezzo pool	high GFP vs low GFP
GO:0045954	positive regulation of natural killer cell mediated cytotoxicity	1/185	27/18800	0.234475	0.54495	0.497667	LAMP1	1	T.spiezzo pool	high GFP vs low GFP
GO:0051291	protein heterooligomerization	1/185	27/18800	0.234475	0.54495	0.497667	CPSF6	1	T.spiezzo pool	high GFP vs low GFP
GO:0051503	adenine nucleotide transport	1/185	27/18800	0.234475	0.54495	0.497667	SLC33A1	1	T.spiezzo pool	high GFP vs low GFP
GO:0071280	cellular response to copper ion	1/185	27/18800	0.234475	0.54495	0.497667	BECN1	1	T.spiezzo pool	high GFP vs low GFP
GO:0120261	regulation of heterochromatin organization	1/185	27/18800	0.234475	0.54495	0.497667	SIN3A	1	T.spiezzo pool	high GFP vs low GFP
GO:1903055	positive regulation of extracellular matrix organization	1/185	27/18800	0.234475	0.54495	0.497667	CFLAR	1	T.spiezzo pool	high GFP vs low GFP
GO:1904357	negative regulation of telomere maintenance via telomere lengthening	1/185	27/18800	0.234475	0.54495	0.497667	XRN1	1	T.spiezzo pool	high GFP vs low GFP
GO:1904376	negative regulation of protein localization to cell periphery	1/185	27/18800	0.234475	0.54495	0.497667	PPFIA1	1	T.spiezzo pool	high GFP vs low GFP
GO:0009152	purine ribonucleotide biosynthetic process	3/185	170/18800	0.234798	0.54495	0.497667	ATP6V1A/ATP5F1A/ELOVL2	3	T.spiezzo pool	high GFP vs low GFP
GO:0043487	regulation of RNA stability	3/185	170/18800	0.234798	0.54495	0.497667	HNRNPM/ELAVL1/TARDBP	3	T.spiezzo pool	high GFP vs low GFP
GO:0001657	ureteric bud development	2/185	94/18800	0.236458	0.54495	0.497667	HES1/EYA1	2	T.spiezzo pool	high GFP vs low GFP
GO:0061326	renal tubule development	2/185	94/18800	0.236458	0.54495	0.497667	HES1/EYA1	2	T.spiezzo pool	high GFP vs low GFP
GO:0071560	cellular response to transforming growth factor beta stimulus	4/185	252/18800	0.236791	0.54495	0.497667	CFLAR/CDKN2B/GLG1/PTPRK	4	T.spiezzo pool	high GFP vs low GFP
GO:2001242	regulation of intrinsic apoptotic signaling pathway	3/185	171/18800	0.237406	0.54495	0.497667	BCLAF1/BECN1/SYVN1	3	T.spiezzo pool	high GFP vs low GFP
GO:0043648	dicarboxylic acid metabolic process	2/185	95/18800	0.240095	0.54495	0.497667	DHFR/GLUD1	2	T.spiezzo pool	high GFP vs low GFP
GO:0072163	mesonephric epithelium development	2/185	95/18800	0.240095	0.54495	0.497667	HES1/EYA1	2	T.spiezzo pool	high GFP vs low GFP
GO:0072164	mesonephric tubule development	2/185	95/18800	0.240095	0.54495	0.497667	HES1/EYA1	2	T.spiezzo pool	high GFP vs low GFP
GO:0034470	ncRNA processing	6/185	424/18800	0.240111	0.54495	0.497667	SRFBP1/USP36/GEMIN4/SBDS/DDX5/EXOSC1	6	T.spiezzo pool	high GFP vs low GFP
GO:0000303	response to superoxide	1/185	28/18800	0.242019	0.54495	0.497667	DHFR	1	T.spiezzo pool	high GFP vs low GFP
GO:0001835	blastocyst hatching	1/185	28/18800	0.242019	0.54495	0.497667	RBBP8	1	T.spiezzo pool	high GFP vs low GFP
GO:0002360	T cell lineage commitment	1/185	28/18800	0.242019	0.54495	0.497667	BATF	1	T.spiezzo pool	high GFP vs low GFP
GO:0006760	folic acid-containing compound metabolic process	1/185	28/18800	0.242019	0.54495	0.497667	DHFR	1	T.spiezzo pool	high GFP vs low GFP
GO:0008053	mitochondrial fusion	1/185	28/18800	0.242019	0.54495	0.497667	GDAP1	1	T.spiezzo pool	high GFP vs low GFP
GO:0009312	oligosaccharide biosynthetic process	1/185	28/18800	0.242019	0.54495	0.497667	MPDU1	1	T.spiezzo pool	high GFP vs low GFP
GO:0010955	negative regulation of protein processing	1/185	28/18800	0.242019	0.54495	0.497667	GLG1	1	T.spiezzo pool	high GFP vs low GFP
GO:0010971	positive regulation of G2/M transition of mitotic cell cycle	1/185	28/18800	0.242019	0.54495	0.497667	SIN3A	1	T.spiezzo pool	high GFP vs low GFP
GO:0015868	purine ribonucleotide transport	1/185	28/18800	0.242019	0.54495	0.497667	SLC33A1	1	T.spiezzo pool	high GFP vs low GFP
GO:0016556	mRNA modification	1/185	28/18800	0.242019	0.54495	0.497667	CMTR1	1	T.spiezzo pool	high GFP vs low GFP
GO:0018195	peptidyl-arginine modification	1/185	28/18800	0.242019	0.54495	0.497667	PRMT7	1	T.spiezzo pool	high GFP vs low GFP
GO:0030431	sleep	1/185	28/18800	0.242019	0.54495	0.497667	GRIN2A	1	T.spiezzo pool	high GFP vs low GFP
GO:0032801	receptor catabolic process	1/185	28/18800	0.242019	0.54495	0.497667	BECN1	1	T.spiezzo pool	high GFP vs low GFP
GO:0035188	hatching	1/185	28/18800	0.242019	0.54495	0.497667	RBBP8	1	T.spiezzo pool	high GFP vs low GFP
GO:0060544	regulation of necroptotic process	1/185	28/18800	0.242019	0.54495	0.497667	CFLAR	1	T.spiezzo pool	high GFP vs low GFP
GO:0060765	regulation of androgen receptor signaling pathway	1/185	28/18800	0.242019	0.54495	0.497667	DDX5	1	T.spiezzo pool	high GFP vs low GFP
GO:0071684	organism emergence from protective structure	1/185	28/18800	0.242019	0.54495	0.497667	RBBP8	1	T.spiezzo pool	high GFP vs low GFP
GO:0072539	T-helper 17 cell differentiation	1/185	28/18800	0.242019	0.54495	0.497667	BATF	1	T.spiezzo pool	high GFP vs low GFP
GO:1901798	positive regulation of signal transduction by p53 class mediator	1/185	28/18800	0.242019	0.54495	0.497667	DDX5	1	T.spiezzo pool	high GFP vs low GFP
GO:1903318	negative regulation of protein maturation	1/185	28/18800	0.242019	0.54495	0.497667	GLG1	1	T.spiezzo pool	high GFP vs low GFP
GO:1903319	positive regulation of protein maturation	1/185	28/18800	0.242019	0.54495	0.497667	MYH9	1	T.spiezzo pool	high GFP vs low GFP
GO:1903649	regulation of cytoplasmic transport	1/185	28/18800	0.242019	0.54495	0.497667	CHMP3	1	T.spiezzo pool	high GFP vs low GFP
GO:1903672	positive regulation of sprouting angiogenesis	1/185	28/18800	0.242019	0.54495	0.497667	PKM	1	T.spiezzo pool	high GFP vs low GFP
GO:2000765	regulation of cytoplasmic translation	1/185	28/18800	0.242019	0.54495	0.497667	PKM	1	T.spiezzo pool	high GFP vs low GFP
GO:0007259	receptor signaling pathway via JAK-STAT	3/185	173/18800	0.242637	0.54495	0.497667	CENPJ/PIGU/HES1	3	T.spiezzo pool	high GFP vs low GFP
GO:0018393	internal peptidyl-lysine acetylation	3/185	173/18800	0.242637	0.54495	0.497667	ATG5/EP400/SIN3A	3	T.spiezzo pool	high GFP vs low GFP
GO:0061013	regulation of mRNA catabolic process	3/185	173/18800	0.242637	0.54495	0.497667	HNRNPM/ELAVL1/TARDBP	3	T.spiezzo pool	high GFP vs low GFP
GO:0071772	response to BMP	3/185	173/18800	0.242637	0.54495	0.497667	DDX5/HES1/SLC33A1	3	T.spiezzo pool	high GFP vs low GFP
GO:0071773	cellular response to BMP stimulus	3/185	173/18800	0.242637	0.54495	0.497667	DDX5/HES1/SLC33A1	3	T.spiezzo pool	high GFP vs low GFP
GO:0044843	cell cycle G1/S phase transition	4/185	255/18800	0.243152	0.545336	0.498019	RBBP8/CENPJ/CDKN2B/SPDYA	4	T.spiezzo pool	high GFP vs low GFP
GO:0014020	primary neural tube formation	2/185	96/18800	0.243735	0.545336	0.498019	TSC1/PFN1	2	T.spiezzo pool	high GFP vs low GFP
GO:0032392	DNA geometric change	2/185	96/18800	0.243735	0.545336	0.498019	XRCC5/WRNIP1	2	T.spiezzo pool	high GFP vs low GFP
GO:0045132	meiotic chromosome segregation	2/185	96/18800	0.243735	0.545336	0.498019	PTTG1/NDC1	2	T.spiezzo pool	high GFP vs low GFP
GO:0070646	protein modification by small protein removal	3/185	174/18800	0.245259	0.546924	0.49947	USP36/USPL1/OTUB1	3	T.spiezzo pool	high GFP vs low GFP
GO:0031346	positive regulation of cell projection organization	5/185	341/18800	0.24589	0.546924	0.49947	CFLAR/CENPJ/PFN1/ALK/IST1	5	T.spiezzo pool	high GFP vs low GFP
GO:0044264	cellular polysaccharide metabolic process	2/185	97/18800	0.247377	0.546924	0.49947	RB1CC1/PTGES3	2	T.spiezzo pool	high GFP vs low GFP
GO:1990868	response to chemokine	2/185	97/18800	0.247377	0.546924	0.49947	MPL/GPR75	2	T.spiezzo pool	high GFP vs low GFP
GO:1990869	cellular response to chemokine	2/185	97/18800	0.247377	0.546924	0.49947	MPL/GPR75	2	T.spiezzo pool	high GFP vs low GFP
GO:0006475	internal protein amino acid acetylation	3/185	175/18800	0.247886	0.546924	0.49947	ATG5/EP400/SIN3A	3	T.spiezzo pool	high GFP vs low GFP
GO:0000305	response to oxygen radical	1/185	29/18800	0.249489	0.546924	0.49947	DHFR	1	T.spiezzo pool	high GFP vs low GFP
GO:0001773	myeloid dendritic cell activation	1/185	29/18800	0.249489	0.546924	0.49947	BATF	1	T.spiezzo pool	high GFP vs low GFP
GO:0008209	androgen metabolic process	1/185	29/18800	0.249489	0.546924	0.49947	HSD3B2	1	T.spiezzo pool	high GFP vs low GFP
GO:0010390	histone monoubiquitination	1/185	29/18800	0.249489	0.546924	0.49947	RNF40	1	T.spiezzo pool	high GFP vs low GFP
GO:0010453	regulation of cell fate commitment	1/185	29/18800	0.249489	0.546924	0.49947	HES1	1	T.spiezzo pool	high GFP vs low GFP
GO:0010667	negative regulation of cardiac muscle cell apoptotic process	1/185	29/18800	0.249489	0.546924	0.49947	CFLAR	1	T.spiezzo pool	high GFP vs low GFP
GO:0015865	purine nucleotide transport	1/185	29/18800	0.249489	0.546924	0.49947	SLC33A1	1	T.spiezzo pool	high GFP vs low GFP
GO:0050686	negative regulation of mRNA processing	1/185	29/18800	0.249489	0.546924	0.49947	RNF40	1	T.spiezzo pool	high GFP vs low GFP
GO:0060295	regulation of cilium movement involved in cell motility	1/185	29/18800	0.249489	0.546924	0.49947	CFAP20	1	T.spiezzo pool	high GFP vs low GFP
GO:0090169	regulation of spindle assembly	1/185	29/18800	0.249489	0.546924	0.49947	CHMP3	1	T.spiezzo pool	high GFP vs low GFP
GO:0095500	acetylcholine receptor signaling pathway	1/185	29/18800	0.249489	0.546924	0.49947	LY6G6D	1	T.spiezzo pool	high GFP vs low GFP
GO:0097066	response to thyroid hormone	1/185	29/18800	0.249489	0.546924	0.49947	HES1	1	T.spiezzo pool	high GFP vs low GFP
GO:1902019	regulation of cilium-dependent cell motility	1/185	29/18800	0.249489	0.546924	0.49947	CFAP20	1	T.spiezzo pool	high GFP vs low GFP
GO:1903203	regulation of oxidative stress-induced neuron death	1/185	29/18800	0.249489	0.546924	0.49947	TSC1	1	T.spiezzo pool	high GFP vs low GFP
GO:0071559	response to transforming growth factor beta	4/185	258/18800	0.249552	0.546924	0.49947	CFLAR/CDKN2B/GLG1/PTPRK	4	T.spiezzo pool	high GFP vs low GFP
GO:1903362	regulation of cellular protein catabolic process	4/185	258/18800	0.249552	0.546924	0.49947	UFL1/GABARAP/GABARAPL2/RNF40	4	T.spiezzo pool	high GFP vs low GFP
GO:0034620	cellular response to unfolded protein	2/185	98/18800	0.25102	0.548612	0.501011	UFL1/DERL2	2	T.spiezzo pool	high GFP vs low GFP
GO:0060349	bone morphogenesis	2/185	98/18800	0.25102	0.548612	0.501011	ATG9A/GLG1	2	T.spiezzo pool	high GFP vs low GFP
GO:0150115	cell-substrate junction organization	2/185	98/18800	0.25102	0.548612	0.501011	TSC1/PTPRK	2	T.spiezzo pool	high GFP vs low GFP
GO:0090150	establishment of protein localization to membrane	4/185	259/18800	0.251693	0.549572	0.501888	ATG3/ATP6AP1/ATP13A1/PHAF1	4	T.spiezzo pool	high GFP vs low GFP
GO:0052126	movement in host environment	3/185	177/18800	0.253154	0.55225	0.504333	LAMP1/CHMP3/IST1	3	T.spiezzo pool	high GFP vs low GFP
GO:0001823	mesonephros development	2/185	99/18800	0.254666	0.55401	0.505941	HES1/EYA1	2	T.spiezzo pool	high GFP vs low GFP
GO:0050764	regulation of phagocytosis	2/185	99/18800	0.254666	0.55401	0.505941	ATG3/ATG5	2	T.spiezzo pool	high GFP vs low GFP
GO:1990830	cellular response to leukemia inhibitory factor	2/185	99/18800	0.254666	0.55401	0.505941	XRCC5/BCLAF1	2	T.spiezzo pool	high GFP vs low GFP
GO:0001975	response to amphetamine	1/185	30/18800	0.256885	0.554741	0.506608	GRIN2A	1	T.spiezzo pool	high GFP vs low GFP
GO:0007176	regulation of epidermal growth factor-activated receptor activity	1/185	30/18800	0.256885	0.554741	0.506608	SHC1	1	T.spiezzo pool	high GFP vs low GFP
GO:0010847	regulation of chromatin assembly	1/185	30/18800	0.256885	0.554741	0.506608	SIN3A	1	T.spiezzo pool	high GFP vs low GFP
GO:0048665	neuron fate specification	1/185	30/18800	0.256885	0.554741	0.506608	EYA1	1	T.spiezzo pool	high GFP vs low GFP
GO:0060142	regulation of syncytium formation by plasma membrane fusion	1/185	30/18800	0.256885	0.554741	0.506608	CFLAR	1	T.spiezzo pool	high GFP vs low GFP
GO:0070198	protein localization to chromosome, telomeric region	1/185	30/18800	0.256885	0.554741	0.506608	XRCC5	1	T.spiezzo pool	high GFP vs low GFP
GO:0071480	cellular response to gamma radiation	1/185	30/18800	0.256885	0.554741	0.506608	XRCC5	1	T.spiezzo pool	high GFP vs low GFP
GO:1900101	regulation of endoplasmic reticulum unfolded protein response	1/185	30/18800	0.256885	0.554741	0.506608	UFL1	1	T.spiezzo pool	high GFP vs low GFP
GO:0061640	cytoskeleton-dependent cytokinesis	2/185	100/18800	0.258312	0.556802	0.50849	CHMP3/IST1	2	T.spiezzo pool	high GFP vs low GFP
GO:1990823	response to leukemia inhibitory factor	2/185	100/18800	0.258312	0.556802	0.50849	XRCC5/BCLAF1	2	T.spiezzo pool	high GFP vs low GFP
GO:0002833	positive regulation of response to biotic stimulus	3/185	180/18800	0.261085	0.559162	0.510645	LAMP1/XRCC5/SIN3A	3	T.spiezzo pool	high GFP vs low GFP
GO:0000041	transition metal ion transport	2/185	101/18800	0.26196	0.559162	0.510645	ABCB7/ATP13A1	2	T.spiezzo pool	high GFP vs low GFP
GO:1902882	regulation of response to oxidative stress	2/185	101/18800	0.26196	0.559162	0.510645	TSC1/DHFR	2	T.spiezzo pool	high GFP vs low GFP
GO:0002230	positive regulation of defense response to virus by host	1/185	31/18800	0.26421	0.559162	0.510645	SIN3A	1	T.spiezzo pool	high GFP vs low GFP
GO:0006783	heme biosynthetic process	1/185	31/18800	0.26421	0.559162	0.510645	ABCB7	1	T.spiezzo pool	high GFP vs low GFP
GO:0010664	negative regulation of striated muscle cell apoptotic process	1/185	31/18800	0.26421	0.559162	0.510645	CFLAR	1	T.spiezzo pool	high GFP vs low GFP
GO:0018200	peptidyl-glutamic acid modification	1/185	31/18800	0.26421	0.559162	0.510645	CFAP20	1	T.spiezzo pool	high GFP vs low GFP
GO:0034311	diol metabolic process	1/185	31/18800	0.26421	0.559162	0.510645	DHFR	1	T.spiezzo pool	high GFP vs low GFP
GO:0034508	centromere complex assembly	1/185	31/18800	0.26421	0.559162	0.510645	CENPE	1	T.spiezzo pool	high GFP vs low GFP
GO:0045737	positive regulation of cyclin-dependent protein serine/threonine kinase activity	1/185	31/18800	0.26421	0.559162	0.510645	SPDYA	1	T.spiezzo pool	high GFP vs low GFP
GO:0048710	regulation of astrocyte differentiation	1/185	31/18800	0.26421	0.559162	0.510645	HES1	1	T.spiezzo pool	high GFP vs low GFP
GO:0062098	regulation of programmed necrotic cell death	1/185	31/18800	0.26421	0.559162	0.510645	CFLAR	1	T.spiezzo pool	high GFP vs low GFP
GO:0071295	cellular response to vitamin	1/185	31/18800	0.26421	0.559162	0.510645	GDAP1	1	T.spiezzo pool	high GFP vs low GFP
GO:0090162	establishment of epithelial cell polarity	1/185	31/18800	0.26421	0.559162	0.510645	HES1	1	T.spiezzo pool	high GFP vs low GFP
GO:0150117	positive regulation of cell-substrate junction organization	1/185	31/18800	0.26421	0.559162	0.510645	TSC1	1	T.spiezzo pool	high GFP vs low GFP
GO:1900027	regulation of ruffle assembly	1/185	31/18800	0.26421	0.559162	0.510645	PFN1	1	T.spiezzo pool	high GFP vs low GFP
GO:1902042	negative regulation of extrinsic apoptotic signaling pathway via death domain receptors	1/185	31/18800	0.26421	0.559162	0.510645	CFLAR	1	T.spiezzo pool	high GFP vs low GFP
GO:1902751	positive regulation of cell cycle G2/M phase transition	1/185	31/18800	0.26421	0.559162	0.510645	SIN3A	1	T.spiezzo pool	high GFP vs low GFP
GO:1905145	cellular response to acetylcholine	1/185	31/18800	0.26421	0.559162	0.510645	LY6G6D	1	T.spiezzo pool	high GFP vs low GFP
GO:0002831	regulation of response to biotic stimulus	5/185	351/18800	0.264391	0.559162	0.510645	ATG12/LAMP1/XRCC5/ATG5/SIN3A	5	T.spiezzo pool	high GFP vs low GFP
GO:0032535	regulation of cellular component size	5/185	351/18800	0.264391	0.559162	0.510645	RB1CC1/TSC1/PFN1/IST1/SIN3A	5	T.spiezzo pool	high GFP vs low GFP
GO:0015914	phospholipid transport	2/185	102/18800	0.265608	0.560057	0.511463	ATP8B2/ATG9A	2	T.spiezzo pool	high GFP vs low GFP
GO:0006839	mitochondrial transport	3/185	182/18800	0.26639	0.560057	0.511463	ATG13/USP36/GDAP1	3	T.spiezzo pool	high GFP vs low GFP
GO:0055001	muscle cell development	3/185	183/18800	0.269048	0.560057	0.511463	CFLAR/ATG5/HES1	3	T.spiezzo pool	high GFP vs low GFP
GO:0035335	peptidyl-tyrosine dephosphorylation	2/185	103/18800	0.269255	0.560057	0.511463	PTPRK/EYA1	2	T.spiezzo pool	high GFP vs low GFP
GO:0042472	inner ear morphogenesis	2/185	103/18800	0.269255	0.560057	0.511463	EYA1/LRIG3	2	T.spiezzo pool	high GFP vs low GFP
GO:0048024	regulation of mRNA splicing, via spliceosome	2/185	103/18800	0.269255	0.560057	0.511463	DDX5/RBM5	2	T.spiezzo pool	high GFP vs low GFP
GO:0071103	DNA conformation change	2/185	103/18800	0.269255	0.560057	0.511463	XRCC5/WRNIP1	2	T.spiezzo pool	high GFP vs low GFP
GO:0050673	epithelial cell proliferation	6/185	443/18800	0.271385	0.560057	0.511463	CFLAR/ATP5F1A/CDKN2B/PTPRK/HES1/EYA1	6	T.spiezzo pool	high GFP vs low GFP
GO:0001516	prostaglandin biosynthetic process	1/185	32/18800	0.271462	0.560057	0.511463	PTGES3	1	T.spiezzo pool	high GFP vs low GFP
GO:0002323	natural killer cell activation involved in immune response	1/185	32/18800	0.271462	0.560057	0.511463	LAMP1	1	T.spiezzo pool	high GFP vs low GFP
GO:0002717	positive regulation of natural killer cell mediated immunity	1/185	32/18800	0.271462	0.560057	0.511463	LAMP1	1	T.spiezzo pool	high GFP vs low GFP
GO:0003338	metanephros morphogenesis	1/185	32/18800	0.271462	0.560057	0.511463	HES1	1	T.spiezzo pool	high GFP vs low GFP
GO:0008156	negative regulation of DNA replication	1/185	32/18800	0.271462	0.560057	0.511463	CDT1	1	T.spiezzo pool	high GFP vs low GFP
GO:0010165	response to X-ray	1/185	32/18800	0.271462	0.560057	0.511463	XRCC5	1	T.spiezzo pool	high GFP vs low GFP
GO:0032770	positive regulation of monooxygenase activity	1/185	32/18800	0.271462	0.560057	0.511463	DHFR	1	T.spiezzo pool	high GFP vs low GFP
GO:0035456	response to interferon-beta	1/185	32/18800	0.271462	0.560057	0.511463	UBE2G2	1	T.spiezzo pool	high GFP vs low GFP
GO:0035883	enteroendocrine cell differentiation	1/185	32/18800	0.271462	0.560057	0.511463	HES1	1	T.spiezzo pool	high GFP vs low GFP
GO:0042044	fluid transport	1/185	32/18800	0.271462	0.560057	0.511463	AQP3	1	T.spiezzo pool	high GFP vs low GFP
GO:0046457	prostanoid biosynthetic process	1/185	32/18800	0.271462	0.560057	0.511463	PTGES3	1	T.spiezzo pool	high GFP vs low GFP
GO:0051085	chaperone cofactor-dependent protein refolding	1/185	32/18800	0.271462	0.560057	0.511463	PTGES3	1	T.spiezzo pool	high GFP vs low GFP
GO:0051385	response to mineralocorticoid	1/185	32/18800	0.271462	0.560057	0.511463	HSD3B2	1	T.spiezzo pool	high GFP vs low GFP
GO:0060122	inner ear receptor cell stereocilium organization	1/185	32/18800	0.271462	0.560057	0.511463	HES1	1	T.spiezzo pool	high GFP vs low GFP
GO:0060674	placenta blood vessel development	1/185	32/18800	0.271462	0.560057	0.511463	HES1	1	T.spiezzo pool	high GFP vs low GFP
GO:0060795	cell fate commitment involved in formation of primary germ layer	1/185	32/18800	0.271462	0.560057	0.511463	EYA1	1	T.spiezzo pool	high GFP vs low GFP
GO:1902235	regulation of endoplasmic reticulum stress-induced intrinsic apoptotic signaling pathway	1/185	32/18800	0.271462	0.560057	0.511463	SYVN1	1	T.spiezzo pool	high GFP vs low GFP
GO:1905144	response to acetylcholine	1/185	32/18800	0.271462	0.560057	0.511463	LY6G6D	1	T.spiezzo pool	high GFP vs low GFP
GO:0009260	ribonucleotide biosynthetic process	3/185	184/18800	0.271709	0.560057	0.511463	ATP6V1A/ATP5F1A/ELOVL2	3	T.spiezzo pool	high GFP vs low GFP
GO:0018394	peptidyl-lysine acetylation	3/185	184/18800	0.271709	0.560057	0.511463	ATG5/EP400/SIN3A	3	T.spiezzo pool	high GFP vs low GFP
GO:0097696	receptor signaling pathway via STAT	3/185	184/18800	0.271709	0.560057	0.511463	CENPJ/PIGU/HES1	3	T.spiezzo pool	high GFP vs low GFP
GO:0001841	neural tube formation	2/185	104/18800	0.272903	0.562028	0.513263	TSC1/PFN1	2	T.spiezzo pool	high GFP vs low GFP
GO:0051962	positive regulation of nervous system development	4/185	270/18800	0.275489	0.566859	0.517674	XRCC5/UFL1/HES1/IST1	4	T.spiezzo pool	high GFP vs low GFP
GO:0071868	cellular response to monoamine stimulus	2/185	105/18800	0.27655	0.566912	0.517723	ALK/SIN3A	2	T.spiezzo pool	high GFP vs low GFP
GO:0071870	cellular response to catecholamine stimulus	2/185	105/18800	0.27655	0.566912	0.517723	ALK/SIN3A	2	T.spiezzo pool	high GFP vs low GFP
GO:0001662	behavioral fear response	1/185	33/18800	0.278643	0.566912	0.517723	NPAS2	1	T.spiezzo pool	high GFP vs low GFP
GO:0003382	epithelial cell morphogenesis	1/185	33/18800	0.278643	0.566912	0.517723	PALLD	1	T.spiezzo pool	high GFP vs low GFP
GO:0030511	positive regulation of transforming growth factor beta receptor signaling pathway	1/185	33/18800	0.278643	0.566912	0.517723	CDKN2B	1	T.spiezzo pool	high GFP vs low GFP
GO:0036475	neuron death in response to oxidative stress	1/185	33/18800	0.278643	0.566912	0.517723	TSC1	1	T.spiezzo pool	high GFP vs low GFP
GO:0043552	positive regulation of phosphatidylinositol 3-kinase activity	1/185	33/18800	0.278643	0.566912	0.517723	ATG14	1	T.spiezzo pool	high GFP vs low GFP
GO:0048333	mesodermal cell differentiation	1/185	33/18800	0.278643	0.566912	0.517723	EYA1	1	T.spiezzo pool	high GFP vs low GFP
GO:0055094	response to lipoprotein particle	1/185	33/18800	0.278643	0.566912	0.517723	CD68	1	T.spiezzo pool	high GFP vs low GFP
GO:1901099	negative regulation of signal transduction in absence of ligand	1/185	33/18800	0.278643	0.566912	0.517723	EYA1	1	T.spiezzo pool	high GFP vs low GFP
GO:1903846	positive regulation of cellular response to transforming growth factor beta stimulus	1/185	33/18800	0.278643	0.566912	0.517723	CDKN2B	1	T.spiezzo pool	high GFP vs low GFP
GO:1905476	negative regulation of protein localization to membrane	1/185	33/18800	0.278643	0.566912	0.517723	PPFIA1	1	T.spiezzo pool	high GFP vs low GFP
GO:2001240	negative regulation of extrinsic apoptotic signaling pathway in absence of ligand	1/185	33/18800	0.278643	0.566912	0.517723	EYA1	1	T.spiezzo pool	high GFP vs low GFP
GO:0007631	feeding behavior	2/185	106/18800	0.280196	0.568597	0.519262	CFAP20/DERL2	2	T.spiezzo pool	high GFP vs low GFP
GO:0060840	artery development	2/185	106/18800	0.280196	0.568597	0.519262	HES1/EYA1	2	T.spiezzo pool	high GFP vs low GFP
GO:0120034	positive regulation of plasma membrane bounded cell projection assembly	2/185	106/18800	0.280196	0.568597	0.519262	CENPJ/PFN1	2	T.spiezzo pool	high GFP vs low GFP
GO:0046034	ATP metabolic process	4/185	273/18800	0.282047	0.57186	0.522242	ATP6V1A/ATP5F1A/NDUFA7/PKM	4	T.spiezzo pool	high GFP vs low GFP
GO:0140013	meiotic nuclear division	3/185	188/18800	0.282379	0.572043	0.522409	PTTG1/NDC1/SPDYA	3	T.spiezzo pool	high GFP vs low GFP
GO:0050767	regulation of neurogenesis	5/185	361/18800	0.283202	0.572481	0.522809	XRCC5/CDKN2B/UFL1/HES1/IST1	5	T.spiezzo pool	high GFP vs low GFP
GO:0019882	antigen processing and presentation	2/185	107/18800	0.283841	0.572481	0.522809	ATG5/CD68	2	T.spiezzo pool	high GFP vs low GFP
GO:0002209	behavioral defense response	1/185	34/18800	0.285754	0.572481	0.522809	NPAS2	1	T.spiezzo pool	high GFP vs low GFP
GO:0006536	glutamate metabolic process	1/185	34/18800	0.285754	0.572481	0.522809	GLUD1	1	T.spiezzo pool	high GFP vs low GFP
GO:0006891	intra-Golgi vesicle-mediated transport	1/185	34/18800	0.285754	0.572481	0.522809	GABARAPL2	1	T.spiezzo pool	high GFP vs low GFP
GO:0032212	positive regulation of telomere maintenance via telomerase	1/185	34/18800	0.285754	0.572481	0.522809	XRCC5	1	T.spiezzo pool	high GFP vs low GFP
GO:0043162	ubiquitin-dependent protein catabolic process via the multivesicular body sorting pathway	1/185	34/18800	0.285754	0.572481	0.522809	CHMP3	1	T.spiezzo pool	high GFP vs low GFP
GO:0043276	anoikis	1/185	34/18800	0.285754	0.572481	0.522809	TLE1	1	T.spiezzo pool	high GFP vs low GFP
GO:0048536	spleen development	1/185	34/18800	0.285754	0.572481	0.522809	CDKN2B	1	T.spiezzo pool	high GFP vs low GFP
GO:0090322	regulation of superoxide metabolic process	1/185	34/18800	0.285754	0.572481	0.522809	DHFR	1	T.spiezzo pool	high GFP vs low GFP
GO:1901532	regulation of hematopoietic progenitor cell differentiation	1/185	34/18800	0.285754	0.572481	0.522809	HES1	1	T.spiezzo pool	high GFP vs low GFP
GO:1901976	regulation of cell cycle checkpoint	1/185	34/18800	0.285754	0.572481	0.522809	CDT1	1	T.spiezzo pool	high GFP vs low GFP
GO:2000780	negative regulation of double-strand break repair	1/185	34/18800	0.285754	0.572481	0.522809	OTUB1	1	T.spiezzo pool	high GFP vs low GFP
GO:2000113	negative regulation of cellular macromolecule biosynthetic process	4/185	275/18800	0.286432	0.57335	0.523602	TSC1/XRN1/TARDBP/DHFR	4	T.spiezzo pool	high GFP vs low GFP
GO:0005976	polysaccharide metabolic process	2/185	108/18800	0.287484	0.573507	0.523746	RB1CC1/PTGES3	2	T.spiezzo pool	high GFP vs low GFP
GO:0061387	regulation of extent of cell growth	2/185	108/18800	0.287484	0.573507	0.523746	IST1/SIN3A	2	T.spiezzo pool	high GFP vs low GFP
GO:0071867	response to monoamine	2/185	108/18800	0.287484	0.573507	0.523746	ALK/SIN3A	2	T.spiezzo pool	high GFP vs low GFP
GO:0071869	response to catecholamine	2/185	108/18800	0.287484	0.573507	0.523746	ALK/SIN3A	2	T.spiezzo pool	high GFP vs low GFP
GO:0034249	negative regulation of cellular amide metabolic process	4/185	276/18800	0.288628	0.575302	0.525386	TSC1/XRN1/TARDBP/DHFR	4	T.spiezzo pool	high GFP vs low GFP
GO:0046390	ribose phosphate biosynthetic process	3/185	191/18800	0.290408	0.576296	0.526293	ATP6V1A/ATP5F1A/ELOVL2	3	T.spiezzo pool	high GFP vs low GFP
GO:0032526	response to retinoic acid	2/185	109/18800	0.291125	0.576296	0.526293	GDAP1/AQP3	2	T.spiezzo pool	high GFP vs low GFP
GO:0009150	purine ribonucleotide metabolic process	5/185	366/18800	0.292706	0.576296	0.526293	EFL1/ATP6V1A/ATP5F1A/ELOVL2/PKM	5	T.spiezzo pool	high GFP vs low GFP
GO:0000038	very long-chain fatty acid metabolic process	1/185	35/18800	0.292796	0.576296	0.526293	ELOVL2	1	T.spiezzo pool	high GFP vs low GFP
GO:0006471	protein ADP-ribosylation	1/185	35/18800	0.292796	0.576296	0.526293	PARP4	1	T.spiezzo pool	high GFP vs low GFP
GO:0006779	porphyrin-containing compound biosynthetic process	1/185	35/18800	0.292796	0.576296	0.526293	ABCB7	1	T.spiezzo pool	high GFP vs low GFP
GO:0019068	virion assembly	1/185	35/18800	0.292796	0.576296	0.526293	CHMP3	1	T.spiezzo pool	high GFP vs low GFP
GO:0019228	neuronal action potential	1/185	35/18800	0.292796	0.576296	0.526293	SCN7A	1	T.spiezzo pool	high GFP vs low GFP
GO:0033014	tetrapyrrole biosynthetic process	1/185	35/18800	0.292796	0.576296	0.526293	ABCB7	1	T.spiezzo pool	high GFP vs low GFP
GO:0034260	negative regulation of GTPase activity	1/185	35/18800	0.292796	0.576296	0.526293	TSC1	1	T.spiezzo pool	high GFP vs low GFP
GO:0042558	pteridine-containing compound metabolic process	1/185	35/18800	0.292796	0.576296	0.526293	DHFR	1	T.spiezzo pool	high GFP vs low GFP
GO:0098751	bone cell development	1/185	35/18800	0.292796	0.576296	0.526293	ATP6AP1	1	T.spiezzo pool	high GFP vs low GFP
GO:1903539	protein localization to postsynaptic membrane	1/185	35/18800	0.292796	0.576296	0.526293	GRIN2A	1	T.spiezzo pool	high GFP vs low GFP
GO:1904031	positive regulation of cyclin-dependent protein kinase activity	1/185	35/18800	0.292796	0.576296	0.526293	SPDYA	1	T.spiezzo pool	high GFP vs low GFP
GO:2000036	regulation of stem cell population maintenance	1/185	35/18800	0.292796	0.576296	0.526293	ELAVL1	1	T.spiezzo pool	high GFP vs low GFP
GO:0006164	purine nucleotide biosynthetic process	3/185	192/18800	0.293088	0.576389	0.526378	ATP6V1A/ATP5F1A/ELOVL2	3	T.spiezzo pool	high GFP vs low GFP
GO:0006260	DNA replication	4/185	280/18800	0.297437	0.580323	0.529971	NFIX/WRNIP1/SIN3A/CDT1	4	T.spiezzo pool	high GFP vs low GFP
GO:0001676	long-chain fatty acid metabolic process	2/185	111/18800	0.2984	0.580323	0.529971	ELOVL2/PTGES3	2	T.spiezzo pool	high GFP vs low GFP
GO:0031532	actin cytoskeleton reorganization	2/185	111/18800	0.2984	0.580323	0.529971	SHC1/MYH9	2	T.spiezzo pool	high GFP vs low GFP
GO:0072009	nephron epithelium development	2/185	111/18800	0.2984	0.580323	0.529971	HES1/EYA1	2	T.spiezzo pool	high GFP vs low GFP
GO:0007020	microtubule nucleation	1/185	36/18800	0.299768	0.580323	0.529971	CENPJ	1	T.spiezzo pool	high GFP vs low GFP
GO:0007031	peroxisome organization	1/185	36/18800	0.299768	0.580323	0.529971	PEX1	1	T.spiezzo pool	high GFP vs low GFP
GO:0010613	positive regulation of cardiac muscle hypertrophy	1/185	36/18800	0.299768	0.580323	0.529971	BECN1	1	T.spiezzo pool	high GFP vs low GFP
GO:0010837	regulation of keratinocyte proliferation	1/185	36/18800	0.299768	0.580323	0.529971	PTPRK	1	T.spiezzo pool	high GFP vs low GFP
GO:0021532	neural tube patterning	1/185	36/18800	0.299768	0.580323	0.529971	HES1	1	T.spiezzo pool	high GFP vs low GFP
GO:0030224	monocyte differentiation	1/185	36/18800	0.299768	0.580323	0.529971	MYH9	1	T.spiezzo pool	high GFP vs low GFP
GO:0043368	positive T cell selection	1/185	36/18800	0.299768	0.580323	0.529971	BATF	1	T.spiezzo pool	high GFP vs low GFP
GO:0043516	regulation of DNA damage response, signal transduction by p53 class mediator	1/185	36/18800	0.299768	0.580323	0.529971	DDX5	1	T.spiezzo pool	high GFP vs low GFP
GO:0044743	protein transmembrane import into intracellular organelle	1/185	36/18800	0.299768	0.580323	0.529971	PEX1	1	T.spiezzo pool	high GFP vs low GFP
GO:0045738	negative regulation of DNA repair	1/185	36/18800	0.299768	0.580323	0.529971	OTUB1	1	T.spiezzo pool	high GFP vs low GFP
GO:0062237	protein localization to postsynapse	1/185	36/18800	0.299768	0.580323	0.529971	GRIN2A	1	T.spiezzo pool	high GFP vs low GFP
GO:0071108	protein K48-linked deubiquitination	1/185	36/18800	0.299768	0.580323	0.529971	OTUB1	1	T.spiezzo pool	high GFP vs low GFP
GO:0071402	cellular response to lipoprotein particle stimulus	1/185	36/18800	0.299768	0.580323	0.529971	CD68	1	T.spiezzo pool	high GFP vs low GFP
GO:0086010	membrane depolarization during action potential	1/185	36/18800	0.299768	0.580323	0.529971	SCN7A	1	T.spiezzo pool	high GFP vs low GFP
GO:1903146	regulation of autophagy of mitochondrion	1/185	36/18800	0.299768	0.580323	0.529971	USP36	1	T.spiezzo pool	high GFP vs low GFP
GO:0051495	positive regulation of cytoskeleton organization	3/185	195/18800	0.301137	0.582496	0.531955	CENPJ/TSC1/PFN1	3	T.spiezzo pool	high GFP vs low GFP
GO:0071900	regulation of protein serine/threonine kinase activity	5/185	372/18800	0.304184	0.585984	0.53514	IPO5/TELO2/CDKN2B/BCCIP/SPDYA	5	T.spiezzo pool	high GFP vs low GFP
GO:0006417	regulation of translation	6/185	463/18800	0.305313	0.585984	0.53514	TSC1/ELAVL1/XRN1/TARDBP/PKM/DHFR	6	T.spiezzo pool	high GFP vs low GFP
GO:0001824	blastocyst development	2/185	113/18800	0.305663	0.585984	0.53514	RBBP8/SBDS	2	T.spiezzo pool	high GFP vs low GFP
GO:0002832	negative regulation of response to biotic stimulus	2/185	113/18800	0.305663	0.585984	0.53514	ATG12/ATG5	2	T.spiezzo pool	high GFP vs low GFP
GO:1904659	glucose transmembrane transport	2/185	113/18800	0.305663	0.585984	0.53514	TSC1/SORT1	2	T.spiezzo pool	high GFP vs low GFP
GO:0000731	DNA synthesis involved in DNA repair	1/185	37/18800	0.306672	0.585984	0.53514	WRNIP1	1	T.spiezzo pool	high GFP vs low GFP
GO:0008207	C21-steroid hormone metabolic process	1/185	37/18800	0.306672	0.585984	0.53514	HSD3B2	1	T.spiezzo pool	high GFP vs low GFP
GO:0014742	positive regulation of muscle hypertrophy	1/185	37/18800	0.306672	0.585984	0.53514	BECN1	1	T.spiezzo pool	high GFP vs low GFP
GO:0038179	neurotrophin signaling pathway	1/185	37/18800	0.306672	0.585984	0.53514	SORT1	1	T.spiezzo pool	high GFP vs low GFP
GO:0042092	type 2 immune response	1/185	37/18800	0.306672	0.585984	0.53514	BATF	1	T.spiezzo pool	high GFP vs low GFP
GO:0042596	fear response	1/185	37/18800	0.306672	0.585984	0.53514	NPAS2	1	T.spiezzo pool	high GFP vs low GFP
GO:0051084	'de novo' post-translational protein folding	1/185	37/18800	0.306672	0.585984	0.53514	PTGES3	1	T.spiezzo pool	high GFP vs low GFP
GO:0090218	positive regulation of lipid kinase activity	1/185	37/18800	0.306672	0.585984	0.53514	ATG14	1	T.spiezzo pool	high GFP vs low GFP
GO:1904358	positive regulation of telomere maintenance via telomere lengthening	1/185	37/18800	0.306672	0.585984	0.53514	XRCC5	1	T.spiezzo pool	high GFP vs low GFP
GO:2000279	negative regulation of DNA biosynthetic process	1/185	37/18800	0.306672	0.585984	0.53514	XRN1	1	T.spiezzo pool	high GFP vs low GFP
GO:0051051	negative regulation of transport	6/185	464/18800	0.307031	0.586195	0.535334	ATG3/ATG5/DERL2/UBE2G2/UFM1/HES1	6	T.spiezzo pool	high GFP vs low GFP
GO:0001666	response to hypoxia	4/185	286/18800	0.310711	0.591846	0.540494	CFLAR/BECN1/MPL/AQP3	4	T.spiezzo pool	high GFP vs low GFP
GO:0030900	forebrain development	5/185	376/18800	0.311875	0.591846	0.540494	TSC1/HSD3B2/ALK/HES1/SIN3A	5	T.spiezzo pool	high GFP vs low GFP
GO:0033559	unsaturated fatty acid metabolic process	2/185	115/18800	0.312913	0.591846	0.540494	ELOVL2/PTGES3	2	T.spiezzo pool	high GFP vs low GFP
GO:0002385	mucosal immune response	1/185	38/18800	0.313508	0.591846	0.540494	H2BC4	1	T.spiezzo pool	high GFP vs low GFP
GO:0007094	mitotic spindle assembly checkpoint signaling	1/185	38/18800	0.313508	0.591846	0.540494	CDT1	1	T.spiezzo pool	high GFP vs low GFP
GO:0032814	regulation of natural killer cell activation	1/185	38/18800	0.313508	0.591846	0.540494	LAMP1	1	T.spiezzo pool	high GFP vs low GFP
GO:0033260	nuclear DNA replication	1/185	38/18800	0.313508	0.591846	0.540494	CDT1	1	T.spiezzo pool	high GFP vs low GFP
GO:0035337	fatty-acyl-CoA metabolic process	1/185	38/18800	0.313508	0.591846	0.540494	ELOVL2	1	T.spiezzo pool	high GFP vs low GFP
GO:0035886	vascular associated smooth muscle cell differentiation	1/185	38/18800	0.313508	0.591846	0.540494	HES1	1	T.spiezzo pool	high GFP vs low GFP
GO:0043403	skeletal muscle tissue regeneration	1/185	38/18800	0.313508	0.591846	0.540494	CFLAR	1	T.spiezzo pool	high GFP vs low GFP
GO:0045616	regulation of keratinocyte differentiation	1/185	38/18800	0.313508	0.591846	0.540494	AQP3	1	T.spiezzo pool	high GFP vs low GFP
GO:0071173	spindle assembly checkpoint signaling	1/185	38/18800	0.313508	0.591846	0.540494	CDT1	1	T.spiezzo pool	high GFP vs low GFP
GO:0071174	mitotic spindle checkpoint signaling	1/185	38/18800	0.313508	0.591846	0.540494	CDT1	1	T.spiezzo pool	high GFP vs low GFP
GO:0098926	postsynaptic signal transduction	1/185	38/18800	0.313508	0.591846	0.540494	LY6G6D	1	T.spiezzo pool	high GFP vs low GFP
GO:0007179	transforming growth factor beta receptor signaling pathway	3/185	200/18800	0.314577	0.59339	0.541904	CDKN2B/GLG1/PTPRK	3	T.spiezzo pool	high GFP vs low GFP
GO:0002286	T cell activation involved in immune response	2/185	116/18800	0.316532	0.595558	0.543884	TSC1/BATF	2	T.spiezzo pool	high GFP vs low GFP
GO:1901800	positive regulation of proteasomal protein catabolic process	2/185	116/18800	0.316532	0.595558	0.543884	GABARAP/RNF40	2	T.spiezzo pool	high GFP vs low GFP
GO:0002285	lymphocyte activation involved in immune response	3/185	201/18800	0.317268	0.595558	0.543884	LAMP1/TSC1/BATF	3	T.spiezzo pool	high GFP vs low GFP
GO:0031349	positive regulation of defense response	4/185	289/18800	0.317371	0.595558	0.543884	LAMP1/XRCC5/NPAS2/SIN3A	4	T.spiezzo pool	high GFP vs low GFP
GO:0072522	purine-containing compound biosynthetic process	3/185	202/18800	0.319958	0.595558	0.543884	ATP6V1A/ATP5F1A/ELOVL2	3	T.spiezzo pool	high GFP vs low GFP
GO:0006720	isoprenoid metabolic process	2/185	117/18800	0.320146	0.595558	0.543884	DPM1/DPM2	2	T.spiezzo pool	high GFP vs low GFP
GO:0008645	hexose transmembrane transport	2/185	117/18800	0.320146	0.595558	0.543884	TSC1/SORT1	2	T.spiezzo pool	high GFP vs low GFP
GO:0031123	RNA 3'-end processing	2/185	117/18800	0.320146	0.595558	0.543884	CPSF6/RNF40	2	T.spiezzo pool	high GFP vs low GFP
GO:0035967	cellular response to topologically incorrect protein	2/185	117/18800	0.320146	0.595558	0.543884	UFL1/DERL2	2	T.spiezzo pool	high GFP vs low GFP
GO:0003352	regulation of cilium movement	1/185	39/18800	0.320277	0.595558	0.543884	CFAP20	1	T.spiezzo pool	high GFP vs low GFP
GO:0031577	spindle checkpoint signaling	1/185	39/18800	0.320277	0.595558	0.543884	CDT1	1	T.spiezzo pool	high GFP vs low GFP
GO:0032941	secretion by tissue	1/185	39/18800	0.320277	0.595558	0.543884	ATG5	1	T.spiezzo pool	high GFP vs low GFP
GO:0042401	cellular biogenic amine biosynthetic process	1/185	39/18800	0.320277	0.595558	0.543884	AZIN1	1	T.spiezzo pool	high GFP vs low GFP
GO:0042491	inner ear auditory receptor cell differentiation	1/185	39/18800	0.320277	0.595558	0.543884	HES1	1	T.spiezzo pool	high GFP vs low GFP
GO:0060236	regulation of mitotic spindle organization	1/185	39/18800	0.320277	0.595558	0.543884	CHMP3	1	T.spiezzo pool	high GFP vs low GFP
GO:0071470	cellular response to osmotic stress	1/185	39/18800	0.320277	0.595558	0.543884	XRCC5	1	T.spiezzo pool	high GFP vs low GFP
GO:1901031	regulation of response to reactive oxygen species	1/185	39/18800	0.320277	0.595558	0.543884	DHFR	1	T.spiezzo pool	high GFP vs low GFP
GO:1902275	regulation of chromatin organization	1/185	39/18800	0.320277	0.595558	0.543884	SIN3A	1	T.spiezzo pool	high GFP vs low GFP
GO:0000302	response to reactive oxygen species	3/185	203/18800	0.32265	0.595571	0.543896	BECN1/PTPRK/DHFR	3	T.spiezzo pool	high GFP vs low GFP
GO:1901605	alpha-amino acid metabolic process	3/185	203/18800	0.32265	0.595571	0.543896	DHFR/GLUD1/AZIN1	3	T.spiezzo pool	high GFP vs low GFP
GO:0042326	negative regulation of phosphorylation	5/185	382/18800	0.323461	0.595571	0.543896	IPO5/ATG14/CDKN2B/NPRL2/TARDBP	5	T.spiezzo pool	high GFP vs low GFP
GO:0043500	muscle adaptation	2/185	118/18800	0.323757	0.595571	0.543896	CFLAR/BECN1	2	T.spiezzo pool	high GFP vs low GFP
GO:0098659	inorganic cation import across plasma membrane	2/185	118/18800	0.323757	0.595571	0.543896	SLC9A2/KCNJ12	2	T.spiezzo pool	high GFP vs low GFP
GO:0099587	inorganic ion import across plasma membrane	2/185	118/18800	0.323757	0.595571	0.543896	SLC9A2/KCNJ12	2	T.spiezzo pool	high GFP vs low GFP
GO:0000184	nuclear-transcribed mRNA catabolic process, nonsense-mediated decay	1/185	40/18800	0.326979	0.595571	0.543896	SMG6	1	T.spiezzo pool	high GFP vs low GFP
GO:0000266	mitochondrial fission	1/185	40/18800	0.326979	0.595571	0.543896	GDAP1	1	T.spiezzo pool	high GFP vs low GFP
GO:0000413	protein peptidyl-prolyl isomerization	1/185	40/18800	0.326979	0.595571	0.543896	PPIAL4F	1	T.spiezzo pool	high GFP vs low GFP
GO:0006730	one-carbon metabolic process	1/185	40/18800	0.326979	0.595571	0.543896	DHFR	1	T.spiezzo pool	high GFP vs low GFP
GO:0007212	dopamine receptor signaling pathway	1/185	40/18800	0.326979	0.595571	0.543896	ALK	1	T.spiezzo pool	high GFP vs low GFP
GO:0009069	serine family amino acid metabolic process	1/185	40/18800	0.326979	0.595571	0.543896	DHFR	1	T.spiezzo pool	high GFP vs low GFP
GO:0009309	amine biosynthetic process	1/185	40/18800	0.326979	0.595571	0.543896	AZIN1	1	T.spiezzo pool	high GFP vs low GFP
GO:0016233	telomere capping	1/185	40/18800	0.326979	0.595571	0.543896	SMG6	1	T.spiezzo pool	high GFP vs low GFP
GO:0016578	histone deubiquitination	1/185	40/18800	0.326979	0.595571	0.543896	USP36	1	T.spiezzo pool	high GFP vs low GFP
GO:0030513	positive regulation of BMP signaling pathway	1/185	40/18800	0.326979	0.595571	0.543896	HES1	1	T.spiezzo pool	high GFP vs low GFP
GO:0043001	Golgi to plasma membrane protein transport	1/185	40/18800	0.326979	0.595571	0.543896	PHAF1	1	T.spiezzo pool	high GFP vs low GFP
GO:0044275	cellular carbohydrate catabolic process	1/185	40/18800	0.326979	0.595571	0.543896	RB1CC1	1	T.spiezzo pool	high GFP vs low GFP
GO:0045740	positive regulation of DNA replication	1/185	40/18800	0.326979	0.595571	0.543896	CDT1	1	T.spiezzo pool	high GFP vs low GFP
GO:0045841	negative regulation of mitotic metaphase/anaphase transition	1/185	40/18800	0.326979	0.595571	0.543896	CDT1	1	T.spiezzo pool	high GFP vs low GFP
GO:0048713	regulation of oligodendrocyte differentiation	1/185	40/18800	0.326979	0.595571	0.543896	HES1	1	T.spiezzo pool	high GFP vs low GFP
GO:0071392	cellular response to estradiol stimulus	1/185	40/18800	0.326979	0.595571	0.543896	CFLAR	1	T.spiezzo pool	high GFP vs low GFP
GO:0072210	metanephric nephron development	1/185	40/18800	0.326979	0.595571	0.543896	HES1	1	T.spiezzo pool	high GFP vs low GFP
GO:0072538	T-helper 17 type immune response	1/185	40/18800	0.326979	0.595571	0.543896	BATF	1	T.spiezzo pool	high GFP vs low GFP
GO:0097009	energy homeostasis	1/185	40/18800	0.326979	0.595571	0.543896	ALK	1	T.spiezzo pool	high GFP vs low GFP
GO:0009259	ribonucleotide metabolic process	5/185	384/18800	0.327334	0.595571	0.543896	EFL1/ATP6V1A/ATP5F1A/ELOVL2/PKM	5	T.spiezzo pool	high GFP vs low GFP
GO:0015749	monosaccharide transmembrane transport	2/185	119/18800	0.327362	0.595571	0.543896	TSC1/SORT1	2	T.spiezzo pool	high GFP vs low GFP
GO:0045471	response to ethanol	2/185	119/18800	0.327362	0.595571	0.543896	GRIN2A/ATP5F1A	2	T.spiezzo pool	high GFP vs low GFP
GO:0033674	positive regulation of kinase activity	6/185	476/18800	0.327772	0.595858	0.544157	ATG14/XRCC5/TELO2/ALK/CENPE/SPDYA	6	T.spiezzo pool	high GFP vs low GFP
GO:0032869	cellular response to insulin stimulus	3/185	205/18800	0.328032	0.59587	0.544169	SHC1/CFLAR/PKM	3	T.spiezzo pool	high GFP vs low GFP
GO:0097193	intrinsic apoptotic signaling pathway	4/185	295/18800	0.330726	0.599542	0.547522	BCLAF1/BECN1/SYVN1/DDX5	4	T.spiezzo pool	high GFP vs low GFP
GO:0090100	positive regulation of transmembrane receptor protein serine/threonine kinase signaling pathway	2/185	120/18800	0.330962	0.599542	0.547522	CDKN2B/HES1	2	T.spiezzo pool	high GFP vs low GFP
GO:0007346	regulation of mitotic cell cycle	6/185	478/18800	0.331249	0.599542	0.547522	CENPJ/CDKN2B/CENPE/HES1/SIN3A/CDT1	6	T.spiezzo pool	high GFP vs low GFP
GO:0043588	skin development	4/185	296/18800	0.332955	0.599542	0.547522	LCE1C/PALLD/PTGES3/AQP3	4	T.spiezzo pool	high GFP vs low GFP
GO:0001701	in utero embryonic development	5/185	387/18800	0.333154	0.599542	0.547522	RBBP8/SBDS/MYH9/HES1/SIN3A	5	T.spiezzo pool	high GFP vs low GFP
GO:0045786	negative regulation of cell cycle	5/185	387/18800	0.333154	0.599542	0.547522	IPO5/PTTG1/CDKN2B/PTPRK/CDT1	5	T.spiezzo pool	high GFP vs low GFP
GO:0002251	organ or tissue specific immune response	1/185	41/18800	0.333616	0.599542	0.547522	H2BC4	1	T.spiezzo pool	high GFP vs low GFP
GO:0006458	'de novo' protein folding	1/185	41/18800	0.333616	0.599542	0.547522	PTGES3	1	T.spiezzo pool	high GFP vs low GFP
GO:0009299	mRNA transcription	1/185	41/18800	0.333616	0.599542	0.547522	DDX5	1	T.spiezzo pool	high GFP vs low GFP
GO:0021879	forebrain neuron differentiation	1/185	41/18800	0.333616	0.599542	0.547522	HES1	1	T.spiezzo pool	high GFP vs low GFP
GO:0021983	pituitary gland development	1/185	41/18800	0.333616	0.599542	0.547522	HES1	1	T.spiezzo pool	high GFP vs low GFP
GO:0046688	response to copper ion	1/185	41/18800	0.333616	0.599542	0.547522	BECN1	1	T.spiezzo pool	high GFP vs low GFP
GO:0072595	maintenance of protein localization in organelle	1/185	41/18800	0.333616	0.599542	0.547522	GPAA1	1	T.spiezzo pool	high GFP vs low GFP
GO:0120178	steroid hormone biosynthetic process	1/185	41/18800	0.333616	0.599542	0.547522	HSD3B2	1	T.spiezzo pool	high GFP vs low GFP
GO:0031398	positive regulation of protein ubiquitination	2/185	121/18800	0.334557	0.59986	0.547813	GABARAP/RNF40	2	T.spiezzo pool	high GFP vs low GFP
GO:0051225	spindle assembly	2/185	121/18800	0.334557	0.59986	0.547813	CHMP3/BCCIP	2	T.spiezzo pool	high GFP vs low GFP
GO:0055007	cardiac muscle cell differentiation	2/185	121/18800	0.334557	0.59986	0.547813	ATG5/TSC1	2	T.spiezzo pool	high GFP vs low GFP
GO:0071901	negative regulation of protein serine/threonine kinase activity	2/185	122/18800	0.338147	0.604437	0.551992	IPO5/CDKN2B	2	T.spiezzo pool	high GFP vs low GFP
GO:0007099	centriole replication	1/185	42/18800	0.340188	0.604437	0.551992	CENPJ	1	T.spiezzo pool	high GFP vs low GFP
GO:0008542	visual learning	1/185	42/18800	0.340188	0.604437	0.551992	GRIN2A	1	T.spiezzo pool	high GFP vs low GFP
GO:0042417	dopamine metabolic process	1/185	42/18800	0.340188	0.604437	0.551992	GRIN2A	1	T.spiezzo pool	high GFP vs low GFP
GO:0045687	positive regulation of glial cell differentiation	1/185	42/18800	0.340188	0.604437	0.551992	HES1	1	T.spiezzo pool	high GFP vs low GFP
GO:0050691	regulation of defense response to virus by host	1/185	42/18800	0.340188	0.604437	0.551992	SIN3A	1	T.spiezzo pool	high GFP vs low GFP
GO:0050999	regulation of nitric-oxide synthase activity	1/185	42/18800	0.340188	0.604437	0.551992	DHFR	1	T.spiezzo pool	high GFP vs low GFP
GO:0060412	ventricular septum morphogenesis	1/185	42/18800	0.340188	0.604437	0.551992	HES1	1	T.spiezzo pool	high GFP vs low GFP
GO:0070266	necroptotic process	1/185	42/18800	0.340188	0.604437	0.551992	CFLAR	1	T.spiezzo pool	high GFP vs low GFP
GO:0090207	regulation of triglyceride metabolic process	1/185	42/18800	0.340188	0.604437	0.551992	ATG14	1	T.spiezzo pool	high GFP vs low GFP
GO:0090503	RNA phosphodiester bond hydrolysis, exonucleolytic	1/185	42/18800	0.340188	0.604437	0.551992	XRN1	1	T.spiezzo pool	high GFP vs low GFP
GO:1902100	negative regulation of metaphase/anaphase transition of cell cycle	1/185	42/18800	0.340188	0.604437	0.551992	CDT1	1	T.spiezzo pool	high GFP vs low GFP
GO:0002573	myeloid leukocyte differentiation	3/185	210/18800	0.341485	0.605806	0.553243	ATP6AP1/MYH9/BATF	3	T.spiezzo pool	high GFP vs low GFP
GO:0031109	microtubule polymerization or depolymerization	2/185	123/18800	0.34173	0.605806	0.553243	CENPJ/SKA1	2	T.spiezzo pool	high GFP vs low GFP
GO:0042471	ear morphogenesis	2/185	123/18800	0.34173	0.605806	0.553243	EYA1/LRIG3	2	T.spiezzo pool	high GFP vs low GFP
GO:0018205	peptidyl-lysine modification	5/185	392/18800	0.342874	0.60684	0.554187	USPL1/ATG5/EP400/EYA1/SIN3A	5	T.spiezzo pool	high GFP vs low GFP
GO:0001838	embryonic epithelial tube formation	2/185	124/18800	0.345308	0.60684	0.554187	TSC1/PFN1	2	T.spiezzo pool	high GFP vs low GFP
GO:0018210	peptidyl-threonine modification	2/185	124/18800	0.345308	0.60684	0.554187	VRK1/GALNTL6	2	T.spiezzo pool	high GFP vs low GFP
GO:0030218	erythrocyte differentiation	2/185	124/18800	0.345308	0.60684	0.554187	UFL1/UBA5	2	T.spiezzo pool	high GFP vs low GFP
GO:0001709	cell fate determination	1/185	43/18800	0.346696	0.60684	0.554187	HES1	1	T.spiezzo pool	high GFP vs low GFP
GO:0006903	vesicle targeting	1/185	43/18800	0.346696	0.60684	0.554187	TMED9	1	T.spiezzo pool	high GFP vs low GFP
GO:0014075	response to amine	1/185	43/18800	0.346696	0.60684	0.554187	GRIN2A	1	T.spiezzo pool	high GFP vs low GFP
GO:0016601	Rac protein signal transduction	1/185	43/18800	0.346696	0.60684	0.554187	GABARAP	1	T.spiezzo pool	high GFP vs low GFP
GO:0021575	hindbrain morphogenesis	1/185	43/18800	0.346696	0.60684	0.554187	HES1	1	T.spiezzo pool	high GFP vs low GFP
GO:0034661	ncRNA catabolic process	1/185	43/18800	0.346696	0.60684	0.554187	XRN1	1	T.spiezzo pool	high GFP vs low GFP
GO:0035019	somatic stem cell population maintenance	1/185	43/18800	0.346696	0.60684	0.554187	HES1	1	T.spiezzo pool	high GFP vs low GFP
GO:0044786	cell cycle DNA replication	1/185	43/18800	0.346696	0.60684	0.554187	CDT1	1	T.spiezzo pool	high GFP vs low GFP
GO:0045494	photoreceptor cell maintenance	1/185	43/18800	0.346696	0.60684	0.554187	CDHR1	1	T.spiezzo pool	high GFP vs low GFP
GO:0050912	detection of chemical stimulus involved in sensory perception of taste	1/185	43/18800	0.346696	0.60684	0.554187	TAS1R3	1	T.spiezzo pool	high GFP vs low GFP
GO:0090224	regulation of spindle organization	1/185	43/18800	0.346696	0.60684	0.554187	CHMP3	1	T.spiezzo pool	high GFP vs low GFP
GO:0006163	purine nucleotide metabolic process	5/185	394/18800	0.346769	0.60684	0.554187	EFL1/ATP6V1A/ATP5F1A/ELOVL2/PKM	5	T.spiezzo pool	high GFP vs low GFP
GO:0019693	ribose phosphate metabolic process	5/185	394/18800	0.346769	0.60684	0.554187	EFL1/ATP6V1A/ATP5F1A/ELOVL2/PKM	5	T.spiezzo pool	high GFP vs low GFP
GO:0090066	regulation of anatomical structure size	6/185	487/18800	0.34695	0.60684	0.554187	RB1CC1/ATG5/TSC1/PFN1/IST1/SIN3A	6	T.spiezzo pool	high GFP vs low GFP
GO:0001822	kidney development	4/185	303/18800	0.348578	0.609236	0.556375	CFLAR/TSC1/HES1/EYA1	4	T.spiezzo pool	high GFP vs low GFP
GO:0043280	positive regulation of cysteine-type endopeptidase activity involved in apoptotic process	2/185	125/18800	0.348879	0.60931	0.556442	CASP8AP2/CFLAR	2	T.spiezzo pool	high GFP vs low GFP
GO:0051028	mRNA transport	2/185	126/18800	0.352444	0.612663	0.559504	SMG6/NDC1	2	T.spiezzo pool	high GFP vs low GFP
GO:0006509	membrane protein ectodomain proteolysis	1/185	44/18800	0.353139	0.612663	0.559504	MYH9	1	T.spiezzo pool	high GFP vs low GFP
GO:0021762	substantia nigra development	1/185	44/18800	0.353139	0.612663	0.559504	GLUD1	1	T.spiezzo pool	high GFP vs low GFP
GO:0045840	positive regulation of mitotic nuclear division	1/185	44/18800	0.353139	0.612663	0.559504	CDT1	1	T.spiezzo pool	high GFP vs low GFP
GO:0048286	lung alveolus development	1/185	44/18800	0.353139	0.612663	0.559504	PTGES3	1	T.spiezzo pool	high GFP vs low GFP
GO:0060119	inner ear receptor cell development	1/185	44/18800	0.353139	0.612663	0.559504	HES1	1	T.spiezzo pool	high GFP vs low GFP
GO:0097178	ruffle assembly	1/185	44/18800	0.353139	0.612663	0.559504	PFN1	1	T.spiezzo pool	high GFP vs low GFP
GO:1902116	negative regulation of organelle assembly	1/185	44/18800	0.353139	0.612663	0.559504	BECN1	1	T.spiezzo pool	high GFP vs low GFP
GO:2001239	regulation of extrinsic apoptotic signaling pathway in absence of ligand	1/185	44/18800	0.353139	0.612663	0.559504	EYA1	1	T.spiezzo pool	high GFP vs low GFP
GO:1901652	response to peptide	6/185	491/18800	0.353952	0.613622	0.56038	SHC1/CFLAR/TSC1/RNF40/PKM/SORT1	6	T.spiezzo pool	high GFP vs low GFP
GO:0006473	protein acetylation	3/185	216/18800	0.357603	0.619494	0.565743	ATG5/EP400/SIN3A	3	T.spiezzo pool	high GFP vs low GFP
GO:0006091	generation of precursor metabolites and energy	6/185	494/18800	0.359212	0.619684	0.565916	RB1CC1/ATP5F1A/NDUFA7/PTGES3/PKM/ASPH	6	T.spiezzo pool	high GFP vs low GFP
GO:0006984	ER-nucleus signaling pathway	1/185	45/18800	0.359519	0.619684	0.565916	ATG10	1	T.spiezzo pool	high GFP vs low GFP
GO:0016572	histone phosphorylation	1/185	45/18800	0.359519	0.619684	0.565916	VRK1	1	T.spiezzo pool	high GFP vs low GFP
GO:0035384	thioester biosynthetic process	1/185	45/18800	0.359519	0.619684	0.565916	ELOVL2	1	T.spiezzo pool	high GFP vs low GFP
GO:0048538	thymus development	1/185	45/18800	0.359519	0.619684	0.565916	HES1	1	T.spiezzo pool	high GFP vs low GFP
GO:0071616	acyl-CoA biosynthetic process	1/185	45/18800	0.359519	0.619684	0.565916	ELOVL2	1	T.spiezzo pool	high GFP vs low GFP
GO:0006911	phagocytosis, engulfment	2/185	128/18800	0.359553	0.619684	0.565916	BECN1/MYH9	2	T.spiezzo pool	high GFP vs low GFP
GO:0006909	phagocytosis	4/185	310/18800	0.364214	0.624126	0.569973	ATG3/BECN1/ATG5/MYH9	4	T.spiezzo pool	high GFP vs low GFP
GO:0001974	blood vessel remodeling	1/185	46/18800	0.365837	0.624126	0.569973	ATG5	1	T.spiezzo pool	high GFP vs low GFP
GO:0005978	glycogen biosynthetic process	1/185	46/18800	0.365837	0.624126	0.569973	PTGES3	1	T.spiezzo pool	high GFP vs low GFP
GO:0009250	glucan biosynthetic process	1/185	46/18800	0.365837	0.624126	0.569973	PTGES3	1	T.spiezzo pool	high GFP vs low GFP
GO:0010665	regulation of cardiac muscle cell apoptotic process	1/185	46/18800	0.365837	0.624126	0.569973	CFLAR	1	T.spiezzo pool	high GFP vs low GFP
GO:0030521	androgen receptor signaling pathway	1/185	46/18800	0.365837	0.624126	0.569973	DDX5	1	T.spiezzo pool	high GFP vs low GFP
GO:0031018	endocrine pancreas development	1/185	46/18800	0.365837	0.624126	0.569973	HES1	1	T.spiezzo pool	high GFP vs low GFP
GO:0042168	heme metabolic process	1/185	46/18800	0.365837	0.624126	0.569973	ABCB7	1	T.spiezzo pool	high GFP vs low GFP
GO:0042269	regulation of natural killer cell mediated cytotoxicity	1/185	46/18800	0.365837	0.624126	0.569973	LAMP1	1	T.spiezzo pool	high GFP vs low GFP
GO:0042398	cellular modified amino acid biosynthetic process	1/185	46/18800	0.365837	0.624126	0.569973	DHFR	1	T.spiezzo pool	high GFP vs low GFP
GO:0061462	protein localization to lysosome	1/185	46/18800	0.365837	0.624126	0.569973	SORT1	1	T.spiezzo pool	high GFP vs low GFP
[truncated: 978 more rows]

## Sheet: Brunello_Read_Counts
Table showing total read counts (sgRNA level), calculated fold changes (FC) and genes enriched in the overrepresentation analysis (ORA) from the pooled CRISPR screen using the Brunello library.
[truncated: 72,275 more rows]

[truncated: 7 more sheets: Brunello_Log2_FC, Brunello_ORA_Enriched, Cellecta_Read_Counts, Cellecta_Log2_FC, Cellecta_ORA_Enriched, No. of core autophagy genes , Novel hits T.spiezzo]
