# Supplementary material for: Arrayed CRISPR libraries for the genome-wide activation, deletion and silencing of human protein-coding genes
Source: Nat Biomed Eng. 2024 Dec 4;9(1):127–48. doi: 10.1038/s41551-024-01278-4 (PMC11754104; doi:10.1038/s41551-024-01278-4)
Supplement: Supplementary file 7 — CRISPRoff_screen_read counts of CRISPRoff, T.gonfio, pre-pooled and post-pooled of T.gonfio libraries. [file 41551_2024_1278_MOESM7_ESM.xlsx]

## Sheet: CRISPRoff library
sgID	Plasmid_ID	Gene_symbol	Entrez_ID	Non_targeting	Mean_count_baseline	Mean_count_endpoint	Log2FC	Log2FC_rep1	Log2FC_rep2	Count_baseline_rep1	Count_baseline_rep2	Count_endpoint_rep1	Count_endpoint_rep2
BIRC7_+_61867189.23-P1P2|BIRC7_+_61867275.23-P1P2	BIRC7	BIRC7	79444	FALSE	837.174	420.898	-0.992056	-1.18144	-0.789824	748	666	490	484
EIF2S1_-_67827085.23-P1P2|EIF2S1_-_67827080.23-P1P2	EIF2S1	EIF2S1	1965	FALSE	518.726	215.117	-1.26985	-1.96467	-0.713095	465	411	177	315
KRTAP4-11_-_39274603.23-P1P2|KRTAP4-11_-_39274637.23-P1P2	KRTAP4-11	KRTAP4-11	653240	FALSE	337.56	420.857	0.318185	0.650501	-0.186643	292	279	681	308
RNF207_-_6266251.23-P1|RNF207_-_6266202.23-P1	RNF207_P1	RNF207	388591	FALSE	1948.69	2180.54	0.162183	-0.570492	0.98255	2082	1179	2083	2927
RNF207_-_6268946.23-P2|RNF207_+_6268950.23-P2	RNF207_P2	RNF207	388591	FALSE	550.693	834.933	0.600412	1.01199	0.379418	269	681	806	1113
C19orf73_+_49622295.23-P1P2|C19orf73_-_49622341.23-P1P2	C19orf73	C19orf73	55150	FALSE	567.043	712.96	0.330363	0.343714	0.313241	515	442	971	690
ICAM3_+_10450277.23-P1P2|ICAM3_-_10450282.23-P1P2	ICAM3	ICAM3	3385	FALSE	1055.27	726.474	-0.538624	-0.371353	-0.703328	801	994	920	767
ZBTB5_-_37465014.23-P1P2|ZBTB5_-_37465419.23-P1P2	ZBTB5	ZBTB5	9925	FALSE	635.709	462.881	-0.457725	-0.0914113	-1.28491	621	448	866	231
LIMS3L_-_111230360.23-ENST00000413601.2|LIMS3L_-_111230331.23-ENST00000413601.2	LIMS3L	LIMS3	96626	FALSE	603.935	1046.88	0.79363	0.187435	1.28085	529	492	895	1502
LIMS3_+_110656299.23-P1P2|LIMS3_-_110656318.23-P1P2	LIMS3	LIMS3	96626	FALSE	893.383	1285.62	0.525115	-0.326807	1.35313	921	577	1091	1852
SMYD5_+_73441741.23-P1P2|SMYD5_+_73441401.23-P1P2	SMYD5	SMYD5	10322	FALSE	1577.31	1444.77	-0.126633	-0.822094	0.617535	1635	1009	1374	1945
UBN1_+_4897489.23-P1P2|UBN1_-_4897536.23-P1P2	UBN1	UBN1	29855	FALSE	572.557	777.82	0.442016	0.507272	0.361833	501	467	1058	754
DCP2_+_112312884.23-P1P2|DCP2_+_112312862.23-P1P2	DCP2	DCP2	167227	FALSE	965.563	198.265	-2.28394	-2.28592	-2.28285	558	1100	170	284
ICT1_-_73008809.23-P1P2|ICT1_-_73008787.23-P1P2	ICT1	MRPL58	3396	FALSE	883.354	624.516	-0.500253	-0.577592	-0.434476	677	825	674	767
NDUFB3_-_201936802.23-P1P2|NDUFB3_-_201936782.23-P1P2	NDUFB3	NDUFB3	4709	FALSE	351.544	398.54	0.18102	0.0612441	0.294293	289	307	448	473
USP41_-_20726965.23-P1P2|USP41_-_20726954.23-P1P2	USP41	USP41	373856	FALSE	241.178	237.851	-0.0200351	0.0210822	-0.0628757	197	212	297	255
NXPH2_+_139537919.23-P1P2|NXPH2_-_139537902.23-P1P2	NXPH2	NXPH2	11249	FALSE	1016.59	1439.89	0.502218	0.87319	0.133218	718	1016	1954	1400
ALKBH8_+_107436405.23-P1P2|ALKBH8_+_107436425.23-P1P2	ALKBH8	ALKBH8	91801	FALSE	1284.18	680.775	-0.915602	-0.688357	-1.1256	923	1266	851	729
REG3G_+_79252881.23-P1P2|REG3G_+_79252926.23-P1P2	REG3G	REG3G	130120	FALSE	229.354	217.399	-0.0772304	-0.0206326	-0.144277	198	190	290	216
PSME3_-_40985447.23-P1P2|PSME3_-_40985543.23-P1P2	PSME3	PSME3	10197	FALSE	1181.48	429.706	-1.45917	-1.52219	-1.3736	1129	860	584	417
AKIRIN1_+_39456935.23-P1P2|AKIRIN1_-_39457004.23-P1P2	AKIRIN1	AKIRIN1	79647	FALSE	213.921	91.7067	-1.22198	-1.20166	-1.23976	161	203	104	108
LETM2_+_38244414.23-P1|LETM2_-_38244092.23-P1	LETM2_P1	LETM2	137994	FALSE	1793.84	994.51	-0.85099	-0.65048	-1.05434	1365	1686	1292	1020
LETM2_+_38261893.23-P2|LETM2_+_38261899.23-P2	LETM2_P2	LETM2	137994	FALSE	1074.5	714.783	-0.588094	-0.648338	-0.504154	1037	771	983	683
ACTR1B_-_98280407.23-P1P2|ACTR1B_+_98280464.23-P1P2	ACTR1B	ACTR1B	10120	FALSE	1282	813.407	-0.656343	-0.171084	-1.07145	801	1395	1057	834
ZDHHC3_-_45017630.23-P1P2|ZDHHC3_-_45017627.23-P1P2	ZDHHC3	ZDHHC3	51304	FALSE	392.03	127.564	-1.61974	-1.30972	-1.98426	307	359	184	114
MAN1C1_+_25944093.23-ENST00000374332.4|MAN1C1_-_25944261.23-ENST00000374332.4	MAN1C1	MAN1C1	57134	FALSE	1050.63	1072.69	0.0299699	-0.328669	0.386668	956	817	1131	1342
CYP4F3_+_15752187.23-P1P2|CYP4F3_+_15752084.23-P1P2	CYP4F3	CYP4F3	4051	FALSE	1661.63	1789.1	0.106635	0.621537	-0.462241	1165	1670	2663	1523
KANSL1_-_44270236.23-P1P2|KANSL1_-_44270717.23-P1P2	KANSL1	KANSL1	284058	FALSE	377.189	76.5737	-2.30037	-3.59602	-1.67422	293	348	36	137
MMP9_+_44637557.23-P1P2|MMP9_+_44637623.23-P1P2	MMP9	MMP9	4318	FALSE	706.748	631.553	-0.162293	-0.854454	0.548519	718	468	590	860
WIBG_+_56321640.23-P1P2|WIBG_+_56321656.23-P1P2	WIBG	PYM1	84305	FALSE	764.041	461.362	-0.72775	-0.621197	-0.830628	587	712	567	503
SCGB1D1_+_61957855.23-P1P2|SCGB1D1_+_61957666.23-P1P2	SCGB1D1	SCGB1D1	10648	FALSE	1030.8	623.508	-0.725285	-1.05517	-0.343133	1000	734	715	727
CASP8_-_202125301.23-P1|CASP8_-_202125341.23-P1	CASP8_P1	CASP8	841	FALSE	240.136	228.853	-0.0694299	-0.497528	0.308647	210	196	221	305
CASP8_+_202098243.23-P2|CASP8_-_202098221.23-P2	CASP8_P2	CASP8	841	FALSE	364.885	545.444	0.57999	0.640945	0.529777	262	360	607	653
MYBPHL_+_109849585.23-P1P2|MYBPHL_-_109849594.23-P1P2	MYBPHL	MYBPHL	343263	FALSE	746.994	485.641	-0.621206	-0.83096	-0.430916	619	647	517	603
PLLP_+_57318551.23-P1P2|PLLP_-_57318560.23-P1P2	PLLP	PLLP	51090	FALSE	716.53	1552	1.11503	1.46552	0.701811	553	665	2269	1359
SBK1_+_28303849.23-P1P2|SBK1_-_28304002.23-P1P2	SBK1	SBK1	388228	FALSE	3102.57	3962.86	0.353078	0.237758	0.491069	2854	2379	5000	4201
MARK2_-_63606618.23-P1|MARK2_-_63606668.23-P1	MARK2_P1	MARK2	2011	FALSE	458.967	718.174	0.645944	-0.125121	1.08614	345	436	470	1163
MARK2_+_63656051.23-P2|MARK2_+_63656055.23-P2	MARK2_P2	MARK2	2011	FALSE	966.501	1088.69	0.171752	-0.315559	0.588768	846	788	1010	1489
CYP20A1_+_204103755.23-P1P2|CYP20A1_-_204103791.23-P1P2	CYP20A1	CYP20A1	57404	FALSE	499.76	658.597	0.398162	0.243123	0.543645	414	433	728	793
FOXS1_-_30433385.23-P1P2|FOXS1_+_30433217.23-P1P2	FOXS1	FOXS1	2307	FALSE	642.039	442.573	-0.536748	-1.36244	0.421256	713	359	412	604
TPRN_-_140095175.23-P1P2|TPRN_-_140095185.23-P1P2	TPRN	TPRN	286262	FALSE	840.55	644.281	-0.383643	-0.652222	-0.137172	714	709	675	810
CCDC81_+_86106415.23-P1P2|CCDC81_+_86106478.23-P1P2	CCDC81	CCDC81	60494	FALSE	721.961	1051.86	0.542951	1.01684	0.108184	470	765	1413	1036
PRY2_+_24242065.23-ENST00000341740.2|PRY2_+_24241721.23-ENST00000341740.2	PRY2	PRY2	442862	FALSE	757.698	461.95	-0.713887	-0.334938	-1.21301	607	679	715	368
BIK_-_43506776.23-P1P2|BIK_+_43506765.23-P1P2	BIK	BIK	638	FALSE	844.692	712.57	-0.245394	-0.305091	-0.169201	785	639	944	714
ARSA_+_51066539.23-P1P2|ARSA_+_51066550.23-P1P2	ARSA	ARSA	410	FALSE	535.565	675.798	0.335531	0.403306	0.245287	485	419	953	624
NUDT18_-_21966909.23-P1P2|NUDT18_+_21966865.23-P1P2	NUDT18	NUDT18	79873	FALSE	441.236	217.41	-1.02113	-1.05988	-0.960853	442	299	315	193
TESC_+_117537210.23-P1P2|TESC_-_117537252.23-P1P2	TESC	TESC	54997	FALSE	311.647	328.839	0.0774717	-0.391636	0.420992	249	280	282	471
VLDLR_+_2621832.23-P1P2|VLDLR_+_2621803.23-P1P2	VLDLR	VLDLR	7436	FALSE	745.343	1620.1	1.1201	1.79327	0.00590095	575	692	2961	873
ZNF845_-_53837045.23-P1P2|ZNF845_+_53837220.23-P1P2	ZNF845	ZNF845	91664	FALSE	648.792	541.284	-0.261372	-0.158802	-0.379563	544	555	724	536
F12_+_176836533.23-P1|F12_+_176836521.23-P1	F12_P1	F12	2161	FALSE	953.464	944.28	-0.0139635	-0.108722	0.0758074	778	839	1072	1111
F12_-_176831501.23-P2|F12_-_176831430.23-P2	F12_P2	F12	2161	FALSE	319.036	374.94	0.232942	-0.0873384	0.49851	261	280	365	497
POSTN_+_38172874.23-P1|POSTN_-_38172856.23-P1	POSTN_P1	POSTN	10631	FALSE	513.851	862.463	0.747113	0.830149	0.681747	357	520	943	1048
POSTN_-_38154691.23-P2|POSTN_+_38154681.23-P2	POSTN_P2	POSTN	10631	FALSE	255.072	938.702	1.87976	2.7815	0.263207	181	254	1849	383
SLC25A12_+_172750711.23-P1P2|SLC25A12_+_172750720.23-P1P2	SLC25A12	SLC25A12	8604	FALSE	825.022	1331.16	0.690176	1.54964	-0.348783	518	895	2253	883
GP2_+_20338787.23-P1|GP2_+_20338825.23-P1	GP2_P1	GP2	2813	FALSE	539.769	788.944	0.547579	0.499976	0.595074	445	470	935	892
GP2_-_20337744.23-P2|GP2_-_20337749.23-P2	GP2_P2	GP2	2813	FALSE	703.395	692.138	-0.0232754	-0.720994	0.724306	730	449	658	932
ZNF25_+_38265525.23-P1P2|ZNF25_-_38265516.23-P1P2	ZNF25	ZNF25	219749	FALSE	1364.49	1612.59	0.24102	0.268089	0.22516	811	1530	1451	2247
IKZF2_-_214015078.23-P1|IKZF2_-_214015081.23-P1	IKZF2_P1	IKZF2	22807	FALSE	440.688	596.371	0.436451	0.685423	0.1012	375	371	896	500
IKZF2_+_214016306.23-P2|IKZF2_-_214016267.23-P2	IKZF2_P2	IKZF2	22807	FALSE	609.085	706.792	0.214642	0.229403	0.198168	519	512	904	738
UNC13A_+_17799129.23-P1P2|UNC13A_+_17799101.23-P1P2	UNC13A	UNC13A	23025	FALSE	97.3509	121.043	0.314249	-1.58526	1.55822	103	60	51	222
TMEM91_-_41869888.23-P1|TMEM91_-_41869920.23-P1	TMEM91_P1	TMEM91	641649	FALSE	391.016	632.908	0.694766	-0.218463	1.32791	343	318	438	1003
TMEM91_-_41882903.23-P2|TMEM91_-_41882466.23-P2	TMEM91_P2	TMEM91	641649	FALSE	542.006	540.168	-0.00489933	-0.130015	0.112464	444.5	474.5	603.5	644.5
PAAF1_+_73588075.23-P1P2|PAAF1_+_73588485.23-P1P2	PAAF1	PAAF1	80227	FALSE	60.9577	44.6111	-0.450407	-2.86664	0.531715	54	49	11	89
SCO1_-_10600802.23-P1P2|SCO1_+_10600798.23-P1P2	SCO1	SCO1	6341	FALSE	796.428	672.672	-0.24364	1.04997	-2.13512	433	937	1332	268
SPIN2B_+_57147934.23-P1P2|SPIN2B_+_57147877.23-P1P2	SPIN2B	SPIN2B	474343	FALSE	562.644	934.06	0.731294	1.30661	0.0613085	394	566	1448	742
ZNF865_-_56125009.23-P1P2|ZNF865_-_56125002.23-P1P2	ZNF865	ZNF865	100507290	FALSE	442.434	336.476	-0.394958	-1.08965	0.416407	477	263	333	441
ILVBL_+_15236471.23-P1P2|ILVBL_+_15236507.23-P1P2	ILVBL	ILVBL	10994	FALSE	742.51	1001.8	0.432111	0.670351	0.115382	631	626	1492	852
MBD3L4_+_7039984.23-ENST00000381394.4|MBD3L4_+_7039981.23-ENST00000381394.4	MBD3L4	MBD3L4	653656	FALSE	335.657	379.186	0.175917	0.638429	-0.346957	243	329	562	325
IRF2BP2_+_234744675.23-P1|IRF2BP2_-_234744611.23-P1	IRF2BP2_P1	IRF2BP2	359948	FALSE	678.9	642.652	-0.0791606	-0.461792	0.141088	457	703	493	974
IRF2BP2_-_234743498.23-P2|IRF2BP2_-_234743790.23-P2	IRF2BP2_P2	IRF2BP2	359948	FALSE	453.273	516.882	0.189453	0.118215	0.245761	333	439	537	654
NARG2_+_60770923.23-P1P2|NARG2_-_60770907.23-P1P2	NARG2	ICE2	79664	FALSE	353.963	335.925	-0.0754602	0.65208	-0.955919	236	369	551	239
KRT33A_+_39507063.23-P1P2|KRT33A_-_39507067.23-P1P2	KRT33A	KRT33A	3883	FALSE	470.134	534.353	0.18472	-0.551286	0.789546	432	361	438	784
CMAS_-_22199218.23-P1P2|CMAS_-_22199189.23-P1P2	CMAS	CMAS	55907	FALSE	1766.33	2267.07	0.360075	0.704686	-0.019439	1324	1682	3206	2085
TBC1D10B_+_30381740.23-P1P2|TBC1D10B_-_30381594.23-P1P2	TBC1D10B	TBC1D10B	26000	FALSE	516.537	510.559	-0.0167936	-0.437823	0.344563	444	430	487	686
WFS1_+_6271634.23-P1P2|WFS1_+_6271569.23-P1P2	WFS1	WFS1	7466	FALSE	956.586	1088.97	0.186993	-0.0982968	0.538262	941	667	1306	1217
SPATA31D1_-_84604088.23-P1P2|SPATA31D1_+_84604129.23-P1P2	SPATA31D1	SPATA31D1	389763	FALSE	1887.25	1451.38	-0.378856	-1.11244	0.519296	2097	1054	1441	1898
MRPS9_-_105654578.23-P1P2|MRPS9_-_105654556.23-P1P2	MRPS9	MRPS9	64965	FALSE	316.953	145.225	-1.12598	-2.67	-0.255599	287	248	67	261
KRTAP19-1_-_31852637.23-P1P2|KRTAP19-1_+_31852677.23-P1P2	KRTAP19-1	KRTAP19-1	337882	FALSE	525.299	456.353	-0.202988	0.0124806	-0.393939	371	525	556	502
C3orf67_+_59035672.23-P1P2|C3orf67_+_59035684.23-P1P2	C3orf67	C3orf67	200844	FALSE	297.825	453.804	0.607605	0.849017	0.31167	244	261	653	407
DUSP10_+_221915387.23-P1P2|DUSP10_+_221915343.23-P1P2	DUSP10	DUSP10	11221	FALSE	1313.69	1220.4	-0.106274	0.317551	-0.492179	869	1377	1609	1230
TRANK1_-_36986490.23-ENST00000429976.2|TRANK1_-_36986360.23-ENST00000429976.2	TRANK1	TRANK1	9881	FALSE	1385.42	1549.11	0.161123	-0.133229	0.460162	1249	1090	1692	1884
FOSB_-_45971307.23-P1|FOSB_-_45971281.23-P1	FOSB_P1	FOSB	2354	FALSE	1608.41	2200.5	0.452194	0.252173	0.634537	1332	1394	2357	2719
FOSB_-_45972782.23-P2|FOSB_-_45972788.23-P2	FOSB_P2	FOSB	2354	FALSE	294.192	486.992	0.727143	0.499807	0.907409	228	272	479	641
SCGB1A1_+_62186562.23-P1P2|SCGB1A1_+_62186589.23-P1P2	SCGB1A1	SCGB1A1	7356	FALSE	935.135	1573.07	0.750334	0.905532	0.551408	807	775	2246	1427
IMMP1L_-_31530770.23-P1P2|IMMP1L_+_31531143.23-P1P2	IMMP1L	IMMP1L	196294	FALSE	287.844	267.601	-0.105204	-0.0918628	-0.115529	203	288	283	334
PHLPP1_-_60382962.23-P1P2|PHLPP1_+_60382780.23-P1P2	PHLPP1	PHLPP1	23239	FALSE	573.565	749.224	0.385441	-0.60764	1.09177	521	447	508	1197
RORA_-_61521640.23-ENST00000335670.6|RORA_-_61521637.23-ENST00000335670.6	RORA	RORA	6095	FALSE	476.102	374.261	-0.347224	-0.349275	-0.344698	427	377	498	373
TSPAN7_-_38420802.23-P1P2|TSPAN7_-_38420817.23-P1P2	TSPAN7	TSPAN7	7102	FALSE	137.031	150.266	0.133023	0.291998	-0.0255279	105	128	191	158
PRSS38_+_228003424.23-P1P2|PRSS38_+_228003607.23-P1P2	PRSS38	PRSS38	339501	FALSE	391.47	529.162	0.43481	0.0621404	0.793691	352	309	546	673
C11orf30_+_76156106.23-P1P2|C11orf30_+_76156112.23-P1P2	C11orf30	EMSY	56946	FALSE	507.658	602.325	0.246684	-0.247459	0.738507	481	374	602	784
SMC1A_-_53449606.23-P1P2|SMC1A_+_53449593.23-P1P2	SMC1A	SMC1A	8243	FALSE	1109.6	119.466	-3.21537	-3.70504	-2.81536	948	930	108	166
CARD11_+_3083354.23-P1P2|CARD11_-_3083491.23-P1P2	CARD11	CARD11	84433	FALSE	790.464	113.223	-2.80353	-2.46639	-3.16149	584	762	157	107
SERPINB6_-_2971548.23-P1P2|SERPINB6_+_2971503.23-P1P2	SERPINB6	SERPINB6	5269	FALSE	364.274	400.597	0.137126	0.351336	-0.134346	306	311	580	356
ZNF329_-_58662123.23-P1|ZNF329_-_58662101.23-P1	ZNF329_P1	ZNF329	79673	FALSE	524.867	652.749	0.314576	0.68994	-0.238818	441	448	1057	477
ZNF329_+_58666393.23-P2|ZNF329_+_58666376.23-P2	ZNF329_P2	ZNF329	79673	FALSE	784.642	1065.33	0.441198	0.300853	0.573345	648	682	1186	1275
ADAMTS4_+_161168828.23-P1P2|ADAMTS4_-_161168836.23-P1P2	ADAMTS4	ADAMTS4	9507	FALSE	417.646	465.129	0.15535	-0.106033	0.445625	389	315	537	539
STRA6_-_74495070.23-P1P2|STRA6_+_74495026.23-P1P2	STRA6	STRA6	64220	FALSE	783.162	230.937	-1.76181	-2.39406	-0.897116	888	418	251	282
CHD6_+_40246867.23-P1P2|CHD6_+_40246582.23-P1P2	CHD6	CHD6	84181	FALSE	358.055	140.969	-1.3448	-1.10065	-1.67548	306	300	212	118
IQUB_+_123174606.23-P1P2|IQUB_+_123174615.23-P1P2	IQUB	IQUB	154865	FALSE	918.695	821.944	-0.160546	0.200482	-0.517023	649	918	1108	806
C17orf82_+_59489175.23-P1P2|C17orf82_+_59489153.23-P1P2	C17orf82	C17orf82	388407	FALSE	760.524	710.637	-0.0978822	-0.707874	0.451228	708	574	644	986
RPS27A_-_55459862.23-P1P2|RPS27A_+_55459832.23-P1P2	RPS27A	RPS27A	6233	FALSE	673	44.5977	-3.91557	-3.24635	-4.50495	396	759	62	42
PER1_+_8059606.23-P1|PER1_+_8059611.23-P1	PER1_P1	PER1	5187	FALSE	1451.47	1154.82	-0.329851	-0.623295	0.0691349	1494	940	1441	1239
PER1_+_8055649.23-P2|PER1_+_8055707.23-P2	PER1_P2	PER1	5187	FALSE	674.89	1049.33	0.636739	0.539562	0.771436	658	477	1421	1023
ADPGK_+_73076082.23-P1P2|ADPGK_+_73076066.23-P1P2	ADPGK	ADPGK	83440	FALSE	307.549	145.437	-1.08042	-1.81835	-0.641253	235	288	99	232
PACSIN2_+_43411099.23-P1P2|PACSIN2_+_43411127.23-P1P2	PACSIN2	PACSIN2	11252	FALSE	690.84	868.46	0.330108	-0.162854	0.735584	593	576	787	1205
FBXO24_-_100184112.23-P1P2|FBXO24_-_100184091.23-P1P2	FBXO24	FBXO24	26261	FALSE	1338.64	1118.21	-0.259568	-0.503875	-0.0782233	1005	1273	1053	1515
EPB41L1_-_34742904.23-P1P2|EPB41L1_+_34742651.23-P1P2	EPB41L1	EPB41L1	2036	FALSE	255.895	330.155	0.367591	0.921362	-0.903545	231	201	650	135
DBX1_+_20182016.23-P1P2|DBX1_+_20181995.23-P1P2	DBX1	DBX1	120237	FALSE	506.691	726.746	0.520346	0.742966	0.306651	372	491	925	763
PKNOX1_+_44394727.23-P1P2|PKNOX1_-_44394704.23-P1P2	PKNOX1	PKNOX1	5316	FALSE	2047.29	3195.02	0.642108	-0.418753	1.49419	2019	1422	2244	5033
TBC1D14_+_6911646.23-P1P2|TBC1D14_-_6911392.23-P1P2	TBC1D14	TBC1D14	57533	FALSE	935.77	1343.84	0.522136	1.48267	-0.536695	539	1068	2238	925
HNRNPH3_-_70092045.23-P1P2|HNRNPH3_+_70091878.23-P1P2	HNRNPH3	HNRNPH3	3189	FALSE	757.889	1072.75	0.50125	0.608246	0.417329	521	773	1180	1297
DKK3_+_12030120.23-P1P2|DKK3_+_12030151.23-P1P2	DKK3	DKK3	27122	FALSE	1073.94	1576.77	0.554054	1.37127	-0.267461	633	1210	2433	1263
CACNA1C_+_2162254.23-P1P2|CACNA1C_-_2162196.23-P1P2	CACNA1C	CACNA1C	775	FALSE	1401.79	1772.29	0.338349	1.34466	-1.10922	878	1523	3313	887
ITGAM_+_31271344.23-P1P2|ITGAM_-_31271498.23-P1P2	ITGAM	ITGAM	3684	FALSE	508.118	572.874	0.173053	0.901186	-0.674299	333	536	924	422
SLC4A2_-_150756722.23-P1|SLC4A2_-_150756853.23-P1	SLC4A2_P1	SLC4A2	6522	FALSE	944.177	1492.95	0.661039	0.711593	0.609291	762	840	1854	1610
SLC4A2_+_150759734.23-P2|SLC4A2_+_150759720.23-P2	SLC4A2_P2	SLC4A2	6522	FALSE	1052.55	1171.23	0.154144	-0.00501386	0.266625	747	1048	1106	1584
LYRM1_+_20912104.23-P1P2|LYRM1_+_20912159.23-P1P2	LYRM1	LYRM1	57149	FALSE	4076.57	2648.33	-0.622275	-0.921726	-0.374428	3310	3605	2596	3494
KRT10_-_38978838.23-P1|KRT10_-_38978663.23-P1	KRT10_P1	KRT10	3858	FALSE	863.079	1054.16	0.288529	0.87637	-0.181568	499	983	1361	1089
KRT10_+_38975898.23-P2|KRT10_-_38975915.23-P2	KRT10_P2	KRT10	3858	FALSE	263.554	659.611	1.32352	2.23845	-0.186452	181	269	1269	297
ST3GAL4_+_126225663.23-P1P2|ST3GAL4_+_126225666.23-P1P2	ST3GAL4	ST3GAL4	6484	FALSE	337.986	417.624	0.305242	-0.505251	0.832442	278	295	291	660
ZNF580_-_56146421.23-P2|ZNF580_-_56146585.23-P2	ZNF580_P2	ZNF580	51157	FALSE	829.907	1170.13	0.495642	1.19771	-0.147827	491.5	932.5	1675	1057.5
ZNF580_+_56152449.23-P1|ZNF580_+_56152408.23-P1	ZNF580_P1	ZNF580	51157	FALSE	487.03	925.75	0.926613	1.18384	0.610606	397	429	1340	823
IKZF5_+_124768268.23-P1P2|IKZF5_+_124768262.23-P1P2	IKZF5	IKZF5	64376	FALSE	1261.18	988.277	-0.35179	-0.280905	-0.404065	848	1307	1037	1241
CST9L_-_23549074.23-P1P2|CST9L_+_23549104.23-P1P2	CST9L	CST9L	128821	FALSE	275.22	102.885	-1.41955	-1.26545	-1.60853	233	233	144	96
HNRNPAB_-_177631589.23-P1P2|HNRNPAB_-_177631574.23-P1P2	HNRNPAB	HNRNPAB	3182	FALSE	591.77	736.074	0.314815	0.471842	0.11204	512	489	1055	664
MIEF2_+_18163931.23-P1P2|MIEF2_+_18163963.23-P1P2	MIEF2	MIEF2	125170	FALSE	405.516	500.543	0.303737	-0.3727	0.786169	339	348	389	754
RAB5C_+_40306974.23-P1|RAB5C_+_40306969.23-P1	RAB5C_P1	RAB5C	5878	FALSE	1859.74	3405.53	0.872775	1.52535	0.186212	1203	1979	5145	2829
RAB5C_-_40282561.23-P2|RAB5C_-_40282555.23-P2	RAB5C_P2	RAB5C	5878	FALSE	900.615	980.111	0.122033	-0.224307	0.649691	986	519	1254	1023
PAK4_-_39616453.23-P1P2|PAK4_-_39616471.23-P1P2	PAK4	PAK4	10298	FALSE	365.556	616.97	0.755106	0.702316	0.810309	309	310	747	683
SPATA25_-_44516230.23-P1P2|SPATA25_-_44516198.23-P1P2	SPATA25	SPATA25	128497	FALSE	1159.31	1248.17	0.106551	0.0160494	0.17642	846	1129	1271	1603
RPS11_-_49999745.23-P1P2|RPS11_-_49999733.23-P1P2	RPS11	RPS11	6205	FALSE	413.996	84.5862	-2.29112	-1.68721	-8.3123	440	253	203	1
C4orf33_-_130014912.23-P1|C4orf33_+_130014922.23-P1	C4orf33_P1	C4orf33	132321	FALSE	360.154	258.42	-0.478895	-0.358011	-0.633013	314	295	364	239
C4orf33_-_130017281.23-P2|C4orf33_-_130017292.23-P2	C4orf33_P2	C4orf33	132321	FALSE	348.886	435.098	0.318585	0.530913	0.159439	225	372	483	522
EPN3_+_48610091.23-P1|EPN3_+_48610174.23-P1	EPN3_P1	EPN3	55040	FALSE	615.64	566.733	-0.119418	-0.222741	0.0190798	593	443	755	564
EPN3_-_48611992.23-P2|EPN3_+_48611963.23-P2	EPN3_P2	EPN3	55040	FALSE	246.081	179.633	-0.454082	-0.222808	-0.828615	227	188	289	133
GPR155_+_175351770.23-P1P2|GPR155_-_175351765.23-P1P2	GPR155	GPR155	151556	FALSE	727.254	501.236	-0.536969	-0.905169	-0.100759	721	501	572	587
RNF130_+_179498719.23-P1P2|RNF130_-_179498712.23-P1P2	RNF130	RNF130	55819	FALSE	607.541	816.395	0.426285	1.09916	-0.416186	421	616	1340	580
LGALS1_-_38071712.23-P1|LGALS1_+_38071683.23-P1	LGALS1_P1	LGALS1	3956	FALSE	537.306	686.711	0.353958	0.214036	0.484172	441	470	760	826
LGALS1_-_38075711.23-P2|LGALS1_+_38075680.23-P2	LGALS1_P2	LGALS1	3956	FALSE	405.879	433.095	0.0936333	0.0464222	0.140858	335	353	514	489
HYAL1_-_50340765.23-P1|HYAL1_-_50340761.23-P1	HYAL1_P1	HYAL1	3373	FALSE	152.643	79.7094	-0.937342	-0.997718	-0.818056	168	87	125	62
HYAL1_+_50336828.23-P2|HYAL1_+_50336842.23-P2	HYAL1_P2	HYAL1	3373	FALSE	255.819	368.141	0.525137	0.00343546	1.22767	280	147.5	417	434
LRRC16B_+_24521286.23-P1P2|LRRC16B_-_24521241.23-P1P2	LRRC16B	CARMIL3	90668	FALSE	410.352	664.843	0.696151	0.187218	1.07322	334	362	565	957
SNX18_-_53813609.23-P1P2|SNX18_-_53813621.23-P1P2	SNX18	SNX18	112574	FALSE	836.999	930.727	0.153132	-0.630564	0.952702	868	535	833	1301
MYCBP2_+_77901201.23-P1P2|MYCBP2_+_77901103.23-P1P2	MYCBP2	MYCBP2	23077	FALSE	837.976	1398.75	0.739161	0.339746	1.00363	618	809	1162	2038
SRSF6_+_42086965.23-P1|SRSF6_-_42086572.23-P1	SRSF6_P1	SRSF6	6431	FALSE	2731.67	2049.56	-0.414469	0.225522	-1.30023	2001	2652	3476	1353
SRSF6_-_42090460.23-P2|SRSF6_-_42090114.23-P2	SRSF6_P2	SRSF6	6431	FALSE	203.217	230.982	0.184762	0.284206	0.06662	173	171	313	225
GPR113_+_26568639.23-P1P2|GPR113_-_26568634.23-P1P2	GPR113	ADGRF3	165082	FALSE	1119.23	1163.81	0.0563476	-0.424628	0.471236	982	910	1087	1585
SCLT1_-_130014602.23-P1P2|SCLT1_-_130014633.23-P1P2	SCLT1	SCLT1	132320	FALSE	1374.3	1761.7	0.358264	1.25264	-0.484914	759	1604	2687	1440
KLRD1_+_10460492.23-P1P2|KLRD1_-_10460446.23-P1P2	KLRD1	KLRD1	3824	FALSE	257.323	445.318	0.791258	0.732596	0.839313	192	246	474	553
SAMD1_+_14201518.23-P1P2|SAMD1_+_14201337.23-P1P2	SAMD1	SAMD1	90378	FALSE	3508.37	3685.78	0.0711692	0.226181	-0.0810126	2671	3296	4642	3915
ARPC1B_-_98972410.23-P1P2|ARPC1B_-_98972364.23-P1P2	ARPC1B	ARPC1B	10095	FALSE	1344.82	262.623	-2.35635	-2.00022	-2.88168	1139	1138	423	194
CAPRIN1_-_34073288.23-P1P2|CAPRIN1_+_34073257.23-P1P2	CAPRIN1	CAPRIN1	4076	FALSE	275.657	113.39	-1.28158	-1.28294	-1.2804	208	261	127	135
SULT1A2_-_28608304.23-P1P2|SULT1A2_+_28608296.23-P1P2	SULT1A2	SULT1A2	6799	FALSE	430.337	486.393	0.176656	0.280469	0.0303615	394	332	711	426
PAPOLG_+_60983709.23-P1P2|PAPOLG_-_60983780.23-P1P2	PAPOLG	PAPOLG	64895	FALSE	1441.56	1596.98	0.147709	0.342636	-0.0118746	983	1479	1852	1843
NAGK_-_71295802.23-P1P2|NAGK_+_71296014.23-P1P2	NAGK	NAGK	55577	FALSE	1095.61	1257.59	0.198919	0.45457	-0.052965	805	1061	1639	1285
PTPN14_+_214724894.23-P1P2|PTPN14_+_214724909.23-P1P2	PTPN14	PTPN14	5784	FALSE	1709.26	1133.12	-0.593076	-0.754755	-0.449066	1381	1519	1216	1398
TRIM16_-_15587563.23-P1P2|TRIM16_-_15587626.23-P1P2	TRIM16	TRIM16	10626	FALSE	1604.67	1008.33	-0.670316	-0.702736	-0.622379	1572	1126	1435	919
OR2M5_-_248308656.23-ENST00000366476.1|OR2M5_+_248308898.23-ENST00000366476.1	OR2M5	OR2M5	127059	FALSE	722.794	1479.71	1.03366	0.65694	1.35404	610	614	1429	1972
SOX11_+_5832577.23-P1P2|SOX11_-_5832580.23-P1P2	SOX11	SOX11	6664	FALSE	417.825	605.852	0.536065	0.141238	0.997638	415	287	680	720
DKC1_-_153991190.23-P1P2|DKC1_-_153991174.23-P1P2	DKC1	DKC1	1736	FALSE	779.995	185.466	-2.07231	-3.51195	-1.303	668	652	87	332
DBF4_-_87505724.23-P1P2|DBF4_+_87505889.23-P1P2	DBF4	DBF4	10926	FALSE	885.908	829.955	-0.0941233	0.844952	-1.02852	492	1031	1313	635
PLCH1_-_155462818.23-P1|PLCH1_+_155462611.23-P1	PLCH1_P1	PLCH1	23007	FALSE	831.519	1091.55	0.392554	-0.401449	1.17226	849	546	955	1546
PLCH1_+_155394116.23-P2|PLCH1_-_155394111.23-P2	PLCH1_P2	PLCH1	23007	FALSE	0	0	NaN	NaN	NaN	0	0	0	0
EHD4_+_42264727.23-P1P2|EHD4_-_42264746.23-P1P2	EHD4	EHD4	30844	FALSE	490.337	375.875	-0.383521	-0.969982	0.351869	530	290	402	465
C6orf47_-_31628496.23-P1P2|C6orf47_+_31628523.23-P1P2	C6orf47	C6orf47	57827	FALSE	752.996	1008.87	0.422028	0.268788	0.547972	581	699	1040	1284
LOC401052_+_10052832.23-P1P2|LOC401052_+_10052774.23-P1P2	LOC401052	NA	NA	FALSE	1096.88	810.999	-0.435634	-0.954084	0.0553552	1021	828	783	1081
LOC81691_+_20817890.23-P1P2|LOC81691_-_20818232.23-P1P2	LOC81691	NA	NA	FALSE	1581.11	1570.8	-0.00943926	0.325	-0.290038	1037	1667	1930	1713
LOC100129924_+_43253729.23-NM_001242750|LOC100129924_-_43253758.23-NM_001242750	LOC100129924	NA	NA	FALSE	301.032	248.692	-0.275557	-1.49929	0.514572	274	234	144	420
SPHAR_-_229439698.23-P1P2|SPHAR_+_229439686.23-P1P2	SPHAR	NA	NA	FALSE	505.531	559.144	0.145419	0.0454863	0.258033	450	404	690	607
LOC729574_+_16999488.23-NM_001282321|LOC729574_-_16999806.23-NM_001282321	LOC729574_NM_001282321	NA	NA	FALSE	527.381	558.034	0.0815075	-0.18721	0.325992	446	447	582	704
LOC728819_-_43903496.23-P1P2|LOC728819_+_43903527.23-P1P2	LOC728819	NA	NA	FALSE	806.381	1311.71	0.701915	1.51421	-0.0282062	451	935	1914	1152
LOC100133267_-_11929071.23-NM_001195257|LOC100133267_+_11928886.23-NM_001195257	LOC100133267_NM_001195257	NA	NA	FALSE	440.529	592.969	0.428719	0.214528	0.612563	355	392.5	612	754
LOC100862671_-_30751495.23-P1P2|LOC100862671_-_30751463.23-P1P2	LOC100862671	NA	NA	FALSE	537.065	413.599	-0.376864	-0.306323	-0.491125	526	377	632	337
LOC643669_-_39402803.23-P1P2|LOC643669_+_39402807.23-P1P2	LOC643669	NA	NA	FALSE	1241.37	1089.44	-0.188356	-0.639961	0.227379	1117	979	1065	1440
LOC100507462_-_139094844.23-P1P2|LOC100507462_-_139094799.23-P1P2	LOC100507462	NA	NA	FALSE	1215.87	1755.81	0.530144	1.19456	-0.253065	824	1253	2802	1321
LOC649330_+_12908310.23-P1P2|LOC649330_+_12908272.23-P1P2	LOC649330	NA	NA	FALSE	610.149	1059.46	0.796089	0.455196	1.01479	433.5	607	883	1541
LOC646862_-_58907068.23-P1P2|LOC646862_-_58907055.23-P1P2	LOC646862	NA	NA	FALSE	1725.65	480.689	-1.84397	-2.28262	-1.17331	1942	937	593	522
KIAA1804_-_233463538.23-P1P2|KIAA1804_+_233463529.23-P1P2	KIAA1804	NA	NA	FALSE	1024.55	647.47	-0.662103	-0.355505	-1.05098	831	907	965	550
LOC100996693_+_220360918.23-NM_001286811|LOC100996693_+_220360929.23-NM_001286811	LOC100996693	NA	NA	FALSE	932.523	2148.89	1.20438	1.86615	0.51515	598	998	3239	1792
LOC100129520_-_124453803.23-P1P2|LOC100129520_-_124453754.23-P1P2	LOC100129520	NA	NA	FALSE	677.029	1019.96	0.591217	0.745232	0.39952	577	569	1437	943
LOC100996634_-_109557601.23-P1P2|LOC100996634_+_109557636.23-P1P2	LOC100996634	NA	NA	FALSE	876.559	735.805	-0.252527	0.374367	-0.730751	486	1021	936	773
LOC100288255_-_190948162.23-NM_001199232|LOC100288255_-_190948402.23-NM_001199232	LOC100288255	NA	NA	FALSE	235.028	433.809	0.884227	0.463749	1.25192	204	193.5	418	579
LOC100996758_-_47087199.23-NM_001278795|LOC100996758_+_47086778.23-NM_001278795	LOC100996758	NA	NA	FALSE	1108.51	496.441	-1.15893	-1.27502	-1.05059	904	976	555	592
FLJ44313_-_74207320.23-P1P2|FLJ44313_+_74207425.23-P1P2	FLJ44313	NA	NA	FALSE	796.094	883.141	0.149704	-0.366759	0.736128	808	528	931	1105
LOC100130451_-_214148883.23-P1P2|LOC100130451_-_214148682.23-P1P2	LOC100130451	NA	NA	FALSE	1698.61	857.363	-0.986377	-0.797144	-1.09579	945	1975	808	1161
LOC100130539_+_44787998.23-P1P2|LOC100130539_-_44787980.23-P1P2	LOC100130539	NA	NA	FALSE	343.786	413.8	0.267423	0.865844	-0.413948	236	351	639	331
LOC100288524_+_330602.23-NM_001195127|LOC100288524_+_330581.23-NM_001195127	LOC100288524	NA	NA	FALSE	598.578	239.015	-1.32444	-1.85677	-0.930854	490	525	201	346
LOC100130880_+_137638136.23-NM_001243523|LOC100130880_-_137638156.23-NM_001243523	LOC100130880	NA	NA	FALSE	605.933	760.778	0.328317	-0.259541	0.81248	535	489	664	1079
LOC729574_-_17060984.23-NM_001282321_101|LOC729574_-_17060964.23-NM_001282321_101	LOC729574_NM_001282321_101	NA	NA	FALSE	175.937	166.101	-0.0829958	-0.775544	0.48103	159	138	138	242
SMCR9_+_17322733.23-NM_001243312|SMCR9_+_17322777.23-NM_001243312	SMCR9	NA	NA	FALSE	296.504	244.213	-0.279911	-0.552408	-0.0706527	229	275	232	329
C1orf134_-_16555885.23-ENST00000375605.2|C1orf134_-_16556022.23-ENST00000375605.2	C1orf134	NA	NA	FALSE	478.649	598.166	0.321576	0.200081	0.439518	399	412	681	702
LOC100130705_+_128506610.23-P1P2|LOC100130705_-_128506457.23-P1P2	LOC100130705	NA	NA	FALSE	1753.19	1992.09	0.1843	0.148859	0.215747	1355	1625	2232	2371
LOC388849_+_20138565.23-P1P2|LOC388849_+_20138556.23-P1P2	LOC388849	NA	NA	FALSE	500.548	462.497	-0.114066	-0.186212	-0.00738057	497	344	649	430
LOC100652824_-_202938050.23-P1P2|LOC100652824_-_202938042.23-P1P2	LOC100652824	NA	NA	FALSE	959.436	579.598	-0.727134	-1.13666	-0.288436	919	696	621	716
LOC100129361_-_11323821.23-P1P2|LOC100129361_-_11323818.23-P1P2	LOC100129361	NA	NA	FALSE	2627.09	1761.01	-0.577063	-1.06984	-0.21288	2125	2332	1504	2528
LOC100131094_+_4679400.23-P1P2|LOC100131094_+_4679563.23-P1P2	LOC100131094	NA	NA	FALSE	404.423	424.264	0.0690973	-0.718939	1.017	452	223	408	567
LOC554223_+_29760031.23-P1P2|LOC554223_+_29760024.23-P1P2	LOC554223	NA	NA	FALSE	1077.35	1409.33	0.38752	0.404185	0.374346	768	1069	1510	1741
KIAA1045_+_34958309.23-P1P2|KIAA1045_-_34958320.23-P1P2	KIAA1045	NA	NA	FALSE	1147.92	1959.45	0.77143	0.57015	0.944826	923	1025	2036	2479
ZNF664-FAM101A_-_124457830.23-P1P2|ZNF664-FAM101A_-_124457785.23-P1P2	ZNF664-FAM101A	NA	NA	FALSE	1464.27	1643.47	0.166564	0.247761	0.0711404	1248.5	1230	2202.5	1623.5
LOC286238_-_91267033.23-P1P2|LOC286238_-_91266768.23-P1P2	LOC286238	NA	NA	FALSE	388.301	397.199	0.0326858	0.145773	-0.106278	334	323	549	377
LOC100287534_-_55304562.23-NM_001258383|LOC100287534_-_55304559.23-NM_001258383	LOC100287534	NA	NA	FALSE	97.5749	164.81	0.756223	0.238592	1.18797	85	80	149	229
LOC729020_-_105005727.23-NM_001143909|LOC729020_+_105005712.23-NM_001143909	LOC729020	NA	NA	FALSE	274.61	380.185	0.469318	0.683629	0.310223	176	294	420	458
LOC100129216_-_71589561.23-NM_001242853|LOC100129216_+_71589549.23-NM_001242853	LOC100129216	NA	NA	FALSE	318.14	295.513	-0.106438	-0.683777	0.569867	333	200	308	373
LOC730159_+_173604558.23-P1P2|LOC730159_+_173604821.23-P1P2	LOC730159	NA	NA	FALSE	123.595	203.272	0.717788	1.22499	0.31036	74	138	257	215
LOC653486_+_193152.23-P1P2|LOC653486_+_193136.23-P1P2	LOC653486	NA	NA	FALSE	1089.73	1817.28	0.73781	0.493801	0.943915	879	970	1839	2344.5
LOC100133267_-_12175640.23-NM_001195257_37|LOC100133267_+_12175455.23-NM_001195257_37	LOC100133267_NM_001195257_37	NA	NA	FALSE	440.529	592.969	0.428719	0.214528	0.612563	355	392.5	612	754
LOC100130301_-_74171723.23-NM_001243237|LOC100130301_+_74171631.23-NM_001243237	LOC100130301	NA	NA	FALSE	297.254	281.658	-0.0777525	-0.0785267	-0.0772097	199	309	280	368
LOC100505478_-_117444475.23-P1P2|LOC100505478_-_117444423.23-P1P2	LOC100505478	NA	NA	FALSE	357.455	544.177	0.606312	-1.16255	1.60044	339	263	225	1002
ERCC6-PGBD3_+_50747057.23-P1P2|ERCC6-PGBD3_+_50747060.23-P1P2	ERCC6-PGBD3	NA	NA	FALSE	617.701	613.536	-0.00976113	0.112301	-0.119268	454.333	597.667	729.667	691.333
CRIPAK_-_1385735.23-P1P2|CRIPAK_-_1385690.23-P1P2	CRIPAK	NA	NA	FALSE	577.182	1562.14	1.43642	2.12428	0.550774	402	583	2604	1073
LOC100289187_-_99195913.23-P1P2|LOC100289187_+_99195937.23-P1P2	LOC100289187	NA	NA	FALSE	587.459	887.791	0.595733	-0.445853	1.51827	606	379	661	1364
LOC200726_+_207507175.23-NM_001102659|LOC200726_+_207507191.23-NM_001102659	LOC200726	NA	NA	FALSE	1317.55	1501.86	0.188899	0.503309	-0.313007	1170	1056	2464	1068
LOC729159_-_60393648.23-NM_001282301|LOC729159_-_60393447.23-NM_001282301	LOC729159	NA	NA	FALSE	569.551	1194.59	1.06861	0.0188306	1.69695	475	490	715	1996
LOC402160_+_2420703.23-P1P2|LOC402160_-_2420770.23-P1P2	LOC402160	NA	NA	FALSE	616.766	751.246	0.284562	0.601964	-0.0343837	447	604	1008	741
LOC100506127_-_76092409.23-P1P2|LOC100506127_-_76092401.23-P1P2	LOC100506127	NA	NA	FALSE	637.748	321.753	-0.987032	-0.635315	-1.31171	437	652	418	330
LOC728637_-_131281296.23-P1P2|LOC728637_-_131281282.23-P1P2	LOC728637	NA	NA	FALSE	876.801	491.759	-0.834298	-1.06788	-0.455094	951	515	674	472
LOC154872_+_124430696.23-P1P2|LOC154872_+_124430834.23-P1P2	LOC154872	NA	NA	FALSE	710.748	771.631	0.118573	1.00134	-0.868553	427	792	1270	545
LOC152586_-_141419430.23-P1P2|LOC152586_-_141419435.23-P1P2	LOC152586	NA	NA	FALSE	1143.4	1324.07	0.211646	0.9779	-0.503965	665	1298	1946	1150
LOC100132146_-_46654119.23-NM_001195442|LOC100132146_-_46654099.23-NM_001195442	LOC100132146	NA	NA	FALSE	169.292	278.946	0.720471	0.188944	1.32749	173	111	293	350
LOC100507003_+_49929768.23-NM_001195256|LOC100507003_+_49929948.23-NM_001195256	LOC100507003	NA	NA	FALSE	357.277	537.699	0.589754	1.66956	-0.889304	212	401	1002	272
FLJ22184_-_7939266.23-P1P2|FLJ22184_+_7939194.23-P1P2	FLJ22184	NA	NA	FALSE	1240.57	1124.62	-0.141561	0.0460443	-0.31278	899	1215	1379	1229
LOC100653515_-_76899205.23-P1P2|LOC100653515_+_76899186.23-P1P2	LOC100653515	NA	NA	FALSE	267.847	274.515	0.0354801	-0.203595	0.318076	255	196	329	307
LOC100288814_+_9935465.23-NM_001195081|LOC100288814_+_9935452.23-NM_001195081	LOC100288814	NA	NA	FALSE	1062.28	1159.57	0.12642	-0.0518798	0.329008	974	818	1396	1291
FLJ25363_+_109128953.23-P1P2|FLJ25363_-_109128932.23-P1P2	FLJ25363	NA	NA	FALSE	916.666	917.023	0.000562402	-0.604388	0.641115	923	616	902	1207
LOC147646_+_51893805.23-P1P2|LOC147646_+_51893808.23-P1P2	LOC147646	NA	NA	FALSE	418.072	482.266	0.206077	-0.0558427	0.47493	375	331	536	578
LOC643037_-_94245692.23-P1P2|LOC643037_-_94245879.23-P1P2	LOC643037	NA	NA	FALSE	695.262	749.306	0.107998	0.0921653	0.125191	591	586	936	803
LOC643355_+_112533266.23-NM_001270945|LOC643355_-_112533313.23-NM_001270945	LOC643355	NA	NA	FALSE	636.067	545.863	-0.220638	-1.13276	0.687159	673	392	456	793
LOC100505679_+_84841423.23-NM_001243531|LOC100505679_-_84841440.23-NM_001243531	LOC100505679	NA	NA	FALSE	407.346	191.82	-1.0865	-1.28136	-0.817887	409	275	250	196
non-targeting_00642|non-targeting_00748	NT_02577|00178	NA	NA	TRUE	1048.31	1647.11	0.651874	1.68334	-0.22479	517	1291	2467	1388
non-targeting_00718|non-targeting_01902	NT_00954|00633	NA	NA	TRUE	304.307	224.205	-0.440707	-0.279359	-0.872207	339	169	415	116
non-targeting_03631|non-targeting_02264	NT_02829|01335	NA	NA	TRUE	772.987	588.372	-0.393716	-0.358336	-0.42532	585	730	678	683
non-targeting_03705|non-targeting_01623	NT_03368|02140	NA	NA	TRUE	1084.94	1691.06	0.640311	0.41242	0.838769	885	955	1750	2146
non-targeting_01469|non-targeting_02714	NT_02691|01195	NA	NA	TRUE	100.553	207.81	1.04731	0.461236	1.52259	88	82	180	296
non-targeting_02459|non-targeting_01512	NT_01981|01172	NA	NA	TRUE	450.507	392.487	-0.198906	-0.285085	-0.0879693	424	335	517	396
non-targeting_00166|non-targeting_02207	NT_01227|02878	NA	NA	TRUE	614.369	722.33	0.233553	0.0195797	0.48526	579	456	872	802
non-targeting_01967|non-targeting_00082	NT_03783|02098	NA	NA	TRUE	213.159	310.598	0.543121	0.377934	0.746758	202	157	390	331
non-targeting_02577|non-targeting_00178	NT_01498|01333	NA	NA	TRUE	664.825	894.132	0.427513	0.103922	0.699065	548	579	875	1181
non-targeting_00954|non-targeting_00633	NT_03484|02953	NA	NA	TRUE	252.195	255.542	0.0190227	0.464439	-0.462203	180	250	369	228
non-targeting_02829|non-targeting_01335	NT_03306|03356	NA	NA	TRUE	224.842	234.076	0.0580622	-0.297901	0.356181	187	194	226	312
non-targeting_03368|non-targeting_02140	NT_01779|03361	NA	NA	TRUE	794.712	1055.23	0.409048	0.351783	0.474505	702	641	1331	1119
non-targeting_02691|non-targeting_01195	NT_01298|02984	NA	NA	TRUE	384.68	622.914	0.695377	0.73087	0.660229	307	346	757	687
non-targeting_01981|non-targeting_01172	NT_03347|03546	NA	NA	TRUE	398.714	590.535	0.566668	0.832574	0.279944	305	373	807	569
non-targeting_01227|non-targeting_02878	NT_02578|02124	NA	NA	TRUE	848.746	788.793	-0.105687	-0.184559	-0.0404555	641	803	838	981
non-targeting_03783|non-targeting_02098	NT_00518|03397	NA	NA	TRUE	1505.16	2081.06	0.467402	1.46784	-0.433784	775	1818	3185	1691
non-targeting_01498|non-targeting_01333	NT_01136|01683	NA	NA	TRUE	993.563	1244.81	0.325241	0.36053	0.287654	822	862	1568	1322
non-targeting_03484|non-targeting_02953	NT_03639|01632	NA	NA	TRUE	205.792	340.71	0.727356	1.12131	0.17647	168	181	543	257
non-targeting_03306|non-targeting_03356	NT_02417|03264	NA	NA	TRUE	240.797	397.034	0.721442	1.1246	0.324917	167	244	541	384
non-targeting_01779|non-targeting_03361	NT_03129|01952	NA	NA	TRUE	586.608	705.229	0.265694	-0.649037	0.940549	533	457	505	1102
non-targeting_01298|non-targeting_02984	NT_00550|00606	NA	NA	TRUE	74.1134	43.9355	-0.754347	-1.49718	-0.30855	57	69	30	70
non-targeting_03347|non-targeting_03546	NT_00013|01297	NA	NA	TRUE	485.021	541.835	0.159807	0.178189	0.14832	301	530	506	738
non-targeting_02578|non-targeting_02124	NT_01348|02617	NA	NA	TRUE	703.749	1051.55	0.579391	0.536945	0.630945	636	552	1371	1074
non-targeting_00518|non-targeting_03397	NT_01288|02942	NA	NA	TRUE	224.618	351.688	0.646821	0.820797	0.387619	205	174	538	286
non-targeting_01136|non-targeting_01683	NT_02442|01830	NA	NA	TRUE	998.851	1231.61	0.302201	-0.518818	1.11032	1028	647	1066	1755
non-targeting_03639|non-targeting_01632	NT_03670|01094	NA	NA	TRUE	719.927	977.76	0.44163	0.0390107	0.887437	699	512	1067	1190
non-targeting_02417|non-targeting_03264	NT_03045|02403	NA	NA	TRUE	688.249	860.877	0.322877	0.386124	0.276412	463	713	899	1085
non-targeting_03129|non-targeting_01952	NT_02896|03244	NA	NA	TRUE	2070.39	933.894	-1.14857	-0.971013	-1.43637	1950	1538	1478	714
non-targeting_00550|non-targeting_00606	NT_01527|03765	NA	NA	TRUE	883.961	785.916	-0.169609	-0.788705	0.556208	936	544	805	1005
non-targeting_00013|non-targeting_01297	NT_02830|02710	NA	NA	TRUE	954.335	937.132	-0.0262432	-0.757646	0.813987	1031	565	906	1248
non-targeting_01348|non-targeting_02617	NT_01493|00334	NA	NA	TRUE	742.02	203.921	-1.86345	-0.83422	-2.96158	408	868	340	140
non-targeting_01288|non-targeting_02942	NT_00652|02540	NA	NA	TRUE	506.764	1064.58	1.0709	1.81898	0.0552357	351	514	1840	671
non-targeting_02442|non-targeting_01830	NT_00827|02601	NA	NA	TRUE	467.352	617.607	0.402178	-0.396311	0.932833	388	404	438	969
non-targeting_03670|non-targeting_01094	NT_01460|02125	NA	NA	TRUE	601.684	775.438	0.366004	-0.0961403	0.754756	518	500	720	1060
non-targeting_03045|non-targeting_02403	NT_02799|02828	NA	NA	TRUE	1020.85	874.017	-0.224041	-0.47343	0.107612	1027	687	1099	930
non-targeting_02896|non-targeting_03244	NT_03479|01475	NA	NA	TRUE	312.901	258.86	-0.273532	-0.176769	-0.358068	229	304	301	298
non-targeting_01527|non-targeting_03765	NT_03552|01537	NA	NA	TRUE	343.762	231.529	-0.570218	-1.11066	0.074047	359	217	247	287
non-targeting_02830|non-targeting_02710	NT_02513|00546	NA	NA	TRUE	704.931	831.581	0.238376	0.0047774	0.416767	536	663	799	1112
non-targeting_01493|non-targeting_00334	NT_01736|01474	NA	NA	TRUE	325.474	379.267	0.220673	0.487902	-0.223631	299	250	623	269
non-targeting_00652|non-targeting_02540	NT_03554|01676	NA	NA	TRUE	259.237	514.451	0.988764	0.854788	1.13516	230	208	618	574
non-targeting_00827|non-targeting_02601	NT_00698|02362	NA	NA	TRUE	304.257	379.217	0.317734	-0.193142	0.668113	237	280	308	559
non-targeting_01460|non-targeting_02125	NT_01890|03737	NA	NA	TRUE	309.295	414.073	0.420904	0.275384	0.678684	337	180	606	362
non-targeting_02799|non-targeting_02828	NT_01684|01932	NA	NA	TRUE	833.631	1035.66	0.31307	0.0751779	0.499483	644	773	1008	1373
non-targeting_03479|non-targeting_01475	NT_01831|03734	NA	NA	TRUE	282.957	165.78	-0.771313	0.232276	-1.28867	106	385	185	198
non-targeting_03552|non-targeting_01537	NT_01668|00791	NA	NA	TRUE	0	0	NaN	NaN	NaN	0	0	0	0
non-targeting_02513|non-targeting_00546	NT_02514|02058	NA	NA	TRUE	110.904	220.66	0.992508	0.754919	1.12252	69	121	173	331
non-targeting_01736|non-targeting_01474	NT_03424|00110	NA	NA	TRUE	1619.72	1201.6	-0.43078	-0.691434	-0.18629	1388	1353	1277	1494
non-targeting_03554|non-targeting_01676	NT_02309|00330	NA	NA	TRUE	336.078	511.258	0.605258	0.812144	0.487431	184	394	480	694
non-targeting_00698|non-targeting_02362	NT_03171|03032	NA	NA	TRUE	312.212	388.47	0.315276	0.678266	-0.150852	249	281	592	318
non-targeting_01890|non-targeting_03737	NT_01908|03776	NA	NA	TRUE	707.332	1087.75	0.620885	0.64407	0.599251	550	652	1277	1241
non-targeting_01684|non-targeting_01932	NT_00497|01578	NA	NA	TRUE	501.647	1016.7	1.01915	1.85998	-0.0799492	328	530	1769	630
non-targeting_01831|non-targeting_03734	NT_02570|01477	NA	NA	TRUE	487.108	584.934	0.264032	0.354995	0.153046	421	403	800	563
non-targeting_01668|non-targeting_00791	NT_01948|02744	NA	NA	TRUE	1294.58	726.747	-0.832956	-0.96203	-0.687654	1163	1023	887	798
non-targeting_02514|non-targeting_02058	NT_01655|03541	NA	NA	TRUE	205.473	195.079	-0.0748886	-0.153333	-0.0281391	128	224	171	276
non-targeting_03424|non-targeting_00110	NT_02816|02012	NA	NA	TRUE	211.849	316.758	0.580342	0.445117	0.70958	176	183	356	376
non-targeting_02309|non-targeting_00330	NT_03068|00091	NA	NA	TRUE	984.19	692.505	-0.507113	-1.19909	0.266685	1040	608	673	919
non-targeting_03171|non-targeting_03032	NT_00702|02833	NA	NA	TRUE	602.731	561.296	-0.102751	-1.07085	0.599452	550	467	389	889
non-targeting_01908|non-targeting_03776	NT_01538|00001	NA	NA	TRUE	262.048	356.157	0.442686	0.410295	0.469779	196	250	387	435
non-targeting_00497|non-targeting_01578	NT_02823|00887	NA	NA	TRUE	765.664	1703.52	1.15373	0.988242	1.29608	608	692	1792	2135
non-targeting_02570|non-targeting_01477	NT_00169|03010	NA	NA	TRUE	238.765	470.168	0.977586	1.35442	0.465292	194	211	737	366
non-targeting_01948|non-targeting_02744	NT_03617|01158	NA	NA	TRUE	957.181	882.425	-0.117319	-0.0376152	-0.198355	762	863	1103	945
non-targeting_01655|non-targeting_03541	NT_00010|02551	NA	NA	TRUE	190.778	346.897	0.862614	0.521664	1.20307	173	149	369	431
non-targeting_02816|non-targeting_02012	NT_00179|00898	NA	NA	TRUE	335.735	900.189	1.4229	0.802747	1.84009	267	303	692	1363
non-targeting_03068|non-targeting_00091	NT_03473|00255	NA	NA	TRUE	545.743	771.895	0.500182	1.04107	-0.116367	384	547	1174	634
non-targeting_00702|non-targeting_02833	NT_01992|00908	NA	NA	TRUE	359.247	430.43	0.2608	0.32527	0.191244	296	313	551	449
non-targeting_01538|non-targeting_00001	NT_00797|01685	NA	NA	TRUE	132.658	312.221	1.23485	1.29964	1.16665	108	117	395	330
non-targeting_02823|non-targeting_00887	NT_01757|01262	NA	NA	TRUE	251.848	204.698	-0.29906	-0.755049	-0.150339	117	318	103	360
non-targeting_00169|non-targeting_03010	NT_00340|03051	NA	NA	TRUE	283.444	212.34	-0.416685	0.440592	-1.52332	183	302	369	132
non-targeting_03617|non-targeting_01158	NT_01550|03505	NA	NA	TRUE	715.074	1407.21	0.97667	0.493276	1.32551	569	645	1190	2031
non-targeting_00010|non-targeting_02551	NT_02433|01821	NA	NA	TRUE	807.851	621.935	-0.377327	-0.59941	-0.176479	671	698	658	776
non-targeting_00179|non-targeting_00898	NT_02243|00182	NA	NA	TRUE	552.192	1358.55	1.29882	1.67582	0.878596	411	529	1951	1222
non-targeting_03473|non-targeting_00255	NT_00852|02593	NA	NA	TRUE	799.45	1413.05	0.821732	0.991166	0.707238	493	877	1456	1799
non-targeting_01992|non-targeting_00908	NT_02049|03476	NA	NA	TRUE	1060.21	2050.9	0.951907	1.76313	-0.27101	742	1067	3742	1111
non-targeting_00797|non-targeting_01685	NT_00635|02061	NA	NA	TRUE	384.724	417.757	0.11884	0.128035	0.105907	364	284	591	384
non-targeting_01757|non-targeting_01262	NT_03012|03684	NA	NA	TRUE	802.056	456.601	-0.812769	-1.12048	-0.356445	859	483	587	474
non-targeting_00340|non-targeting_03051	NT_02900|03712	NA	NA	TRUE	872.152	402.496	-1.1156	-1.07949	-1.14462	623	864	438	491
non-targeting_01550|non-targeting_03505	NT_02668|03017	NA	NA	TRUE	212.174	288.618	0.443915	0.7068	0.169387	160	201	388	284
non-targeting_02433|non-targeting_01821	NT_03560|02075	NA	NA	TRUE	116.984	114.006	-0.0372077	0.724271	-0.517754	55	147	135	129
non-targeting_02243|non-targeting_00182	NT_01242|03173	NA	NA	TRUE	383.09	904.811	1.23993	1.86789	0.564604	253	402	1372	747
non-targeting_00852|non-targeting_02593	NT_02608|01901	NA	NA	TRUE	440.476	592.445	0.42762	0.281839	0.578377	382	363	690	681
non-targeting_02049|non-targeting_03476	NT_02957|00713	NA	NA	TRUE	282.957	295.345	0.0618226	0.289917	-0.156472	207	275	376	310
non-targeting_00635|non-targeting_02061	NT_00998|00141	NA	NA	TRUE	412.692	361.788	-0.18992	0.132351	-0.678004	358	340	583	267
non-targeting_03012|non-targeting_03684	NT_03751|00758	NA	NA	TRUE	150.393	268.096	0.834015	0.564647	1.21978	157	95	345	278
non-targeting_02900|non-targeting_03712	NT_03197|01293	NA	NA	TRUE	211.457	664.234	1.65133	1.65383	1.64921	157	203	734	800
non-targeting_02668|non-targeting_03017	NT_03750|03232	NA	NA	TRUE	331.889	433.089	0.38396	-0.185808	0.762032	258	306	337	652
non-targeting_03560|non-targeting_02075	NT_01425|00639	NA	NA	TRUE	319.814	829.624	1.37522	0.476304	1.90516	254	289	525	1360
non-targeting_01242|non-targeting_03173	NT_01833|01864	NA	NA	TRUE	313.31	301.927	-0.0533921	0.841858	-0.98254	181	357	482	227
non-targeting_02608|non-targeting_01901	NT_02354|01234	NA	NA	TRUE	572.719	708.251	0.306434	-0.0972539	0.823876	594	366	825	814
non-targeting_02957|non-targeting_00713	NT_03158|03436	NA	NA	TRUE	505.985	1221.49	1.27148	2.05548	0.0956932	358	505	2211	678
non-targeting_00998|non-targeting_00141	NT_02293|03178	NA	NA	TRUE	492.74	1133.39	1.20175	1.1234	1.25758	342	499	1107	1499
non-targeting_03751|non-targeting_00758	NT_01679|03610	NA	NA	TRUE	370.471	351.893	-0.0742267	-0.177193	0.0402375	328	298	431	385
non-targeting_03197|non-targeting_01293	NT_00907|00238	NA	NA	TRUE	519.203	544.584	0.0688565	0.720002	-0.684591	351	536	859	419
non-targeting_03750|non-targeting_03232	NT_00987|01594	NA	NA	TRUE	819.657	1112.23	0.440361	0.548052	0.294519	737	647	1601	997
non-targeting_01425|non-targeting_00639	NT_00984|02665	NA	NA	TRUE	833.401	767.179	-0.119447	-0.32601	0.0831205	718	692	851	921
non-targeting_01833|non-targeting_01864	NT_02181|01321	NA	NA	TRUE	338.59	410.952	0.27943	-0.0096272	0.545624	290	283	428	519
non-targeting_02354|non-targeting_01234	NT_01102|00338	NA	NA	TRUE	328.205	270.053	-0.281355	-1.01176	0.493814	342	208	252	368
non-targeting_03158|non-targeting_03436	NT_01524|03498	NA	NA	TRUE	171.453	144.298	-0.24876	-0.588158	0.166649	171	117	169	165
non-targeting_02293|non-targeting_03178	NT_01961|00390	NA	NA	TRUE	224.943	440.191	0.968571	0.651207	1.2456	189	192	441	572
non-targeting_01679|non-targeting_03610	NT_01603|01563	NA	NA	TRUE	837.922	556.396	-0.590704	0.356865	-1.20512	370	1079	704	588
non-targeting_00907|non-targeting_00238	NT_00699|03612	NA	NA	TRUE	938.298	1022.48	0.123957	0.0208561	0.254279	881	700	1328	1049
non-targeting_00987|non-targeting_01594	NT_00612|03415	NA	NA	TRUE	359.32	627.575	0.804518	0.428815	1.07279	275	336	550	888
non-targeting_00984|non-targeting_02665	NT_00485|00653	NA	NA	TRUE	1207.25	778.436	-0.633079	-1.12207	0.332275	1506	495	1028	783
non-targeting_02181|non-targeting_01321	NT_00932|02311	NA	NA	TRUE	872.481	708.154	-0.301061	-0.32841	-0.270654	753	723	891	753
non-targeting_01102|non-targeting_00338	NT_02357|02156	NA	NA	TRUE	310.007	496.794	0.680347	1.10735	0.329369	194	337	621	532
non-targeting_01524|non-targeting_03498	NT_01371|00870	NA	NA	TRUE	456.431	510.708	0.162103	0.295291	0.0223525	362	413	660	527
non-targeting_01961|non-targeting_00390	NT_01031|00562	NA	NA	TRUE	497.621	1052.91	1.08127	0.257974	1.58078	394	451	700	1695
non-targeting_01603|non-targeting_01563	NT_01586|02844	NA	NA	TRUE	478.968	458.984	-0.0614839	-0.436373	0.313139	439	369	482	576
non-targeting_00699|non-targeting_03612	NT_00431|00275	NA	NA	TRUE	186.478	421.105	1.17517	0.414785	1.69071	155	161	307	653
non-targeting_00612|non-targeting_03415	NT_00609|02945	NA	NA	TRUE	426.296	575.809	0.433734	1.05893	-0.50964	325	400	1006	353
non-targeting_00485|non-targeting_00653	NT_01859|03380	NA	NA	TRUE	734.253	910.718	0.310728	0.210731	0.409485	613	631	1054	1053
non-targeting_00932|non-targeting_02311	NT_02840|01049	NA	NA	TRUE	393.44	560.667	0.510999	0.749881	0.191788	335	331	837	475
non-targeting_02357|non-targeting_02156	NT_02332|03333	NA	NA	TRUE	207.818	205.735	-0.0145317	-0.221693	0.233482	197	153	251	226
non-targeting_01371|non-targeting_00870	NT_03108|02605	NA	NA	TRUE	328.771	565.392	0.782165	1.25739	0.223643	241	319	856	468
non-targeting_01031|non-targeting_00562	NT_02237|02250	NA	NA	TRUE	73.2735	188.577	1.36379	0.877573	1.92017	74	49	202	233
non-targeting_01586|non-targeting_02844	NT_02198|00658	NA	NA	TRUE	1305.87	1179.89	-0.146365	0.201746	-0.489969	927	1300	1584	1163
non-targeting_00431|non-targeting_00275	NT_02729|03508	NA	NA	TRUE	1264.7	1804.23	0.512585	0.911642	0.125015	873	1286	2440	1762
non-targeting_00609|non-targeting_02945	NT_03454|01173	NA	NA	TRUE	1632.37	1476.21	-0.145068	-0.411728	0.177054	1583	1163	1768	1652
non-targeting_01859|non-targeting_03380	NT_02811|00414	NA	NA	TRUE	846.927	766.36	-0.144215	-0.849579	0.297085	661	778	545	1201
non-targeting_02840|non-targeting_01049	NT_01206|00197	NA	NA	TRUE	483.15	540.581	0.162039	-0.387995	0.613087	421	396	478	761
non-targeting_02332|non-targeting_03333	NT_01341|02425	NA	NA	TRUE	165.704	298.769	0.85042	1.0307	0.704244	113	170	343	348
non-targeting_03108|non-targeting_02605	NT_03394|02655	NA	NA	TRUE	932.87	902.592	-0.0476018	0.426236	-0.420939	560	1040	1118	976
non-targeting_02237|non-targeting_02250	NT_00341|03528	NA	NA	TRUE	947.044	773.149	-0.292685	-1.21745	0.159615	673	942	430	1322
non-targeting_02198|non-targeting_00658	NT_01914|03386	NA	NA	TRUE	558.713	748.38	0.421665	0.377791	0.478046	518	424	1000	742
non-targeting_02729|non-targeting_03508	NT_02223|03234	NA	NA	TRUE	259.859	517.854	0.994816	1.79459	-0.0788429	175	269	902	320
non-targeting_03454|non-targeting_01173	NT_02227|00139	NA	NA	TRUE	205.478	231.643	0.172918	0.575387	-0.44067	173	175	383	162
non-targeting_02811|non-targeting_00414	NT_02778|00801	NA	NA	TRUE	427.924	756.438	0.821865	0.569334	1.09279	391	331	862	887
non-targeting_01206|non-targeting_00197	NT_00352|02915	NA	NA	TRUE	871.396	1077.63	0.306457	0.556295	0.00271479	709	769	1549	968
non-targeting_01341|non-targeting_02425	NT_00215|02292	NA	NA	TRUE	302.007	401.877	0.412173	0.696099	0.115476	226	288	544	392
non-targeting_03394|non-targeting_02655	NT_02567|02708	NA	NA	TRUE	1132.42	884.462	-0.356536	-0.350959	-0.362545	952	966	1109	944
non-targeting_00341|non-targeting_03528	NT_00316|03115	NA	NA	TRUE	831.633	1186.23	0.512361	0.632021	0.396084	638	776	1469	1283
non-targeting_01914|non-targeting_03386	NT_01499|00356	NA	NA	TRUE	801.626	1592.02	0.989857	-0.141832	1.74481	727	626	979	2636
non-targeting_02223|non-targeting_03234	NT_02468|00385	NA	NA	TRUE	691.08	559.228	-0.305416	-0.506334	-0.0984611	609	559	637	656
non-targeting_02227|non-targeting_00139	NT_00771|02865	NA	NA	TRUE	325.989	658.794	1.015	1.54504	-0.208557	298	252	1292	274
non-targeting_02778|non-targeting_00801	NT_03679|01381	NA	NA	TRUE	799.997	1356.02	0.761316	1.23586	0.0160918	661	695	2313	883
non-targeting_00352|non-targeting_02915	NT_03483|01497	NA	NA	TRUE	576.044	562.936	-0.0332086	-0.478721	0.446538	559	410	596	702
non-targeting_00215|non-targeting_02292	NT_02432|01810	NA	NA	TRUE	650.247	411.421	-0.660373	-0.658648	-0.662919	629	465	592	369
non-targeting_02567|non-targeting_02708	NT_02272|01968	NA	NA	TRUE	290.43	376.249	0.373497	1.00086	-0.265583	187	310	556	324
non-targeting_00316|non-targeting_03115	NT_02465|01624	NA	NA	TRUE	1962.04	1099.74	-0.835188	-0.709806	-0.964941	1550	1782	1408	1147
non-targeting_01499|non-targeting_00356	NT_00934|02971	NA	NA	TRUE	829.398	600.415	-0.466105	-0.654984	-0.252141	762	637	719	672
non-targeting_02468|non-targeting_00385	NT_00539|03531	NA	NA	TRUE	437.603	670.457	0.61552	0.606995	0.628187	426	310	964	602
non-targeting_00771|non-targeting_02865	NT_03345|02920	NA	NA	TRUE	544.269	508.553	-0.097921	-0.417151	0.342459	568	344	632	548
non-targeting_03679|non-targeting_01381	NT_01355|01062	NA	NA	TRUE	1151.96	1187.41	0.0437321	0.091379	-0.00680704	947	1006	1499	1258
non-targeting_03483|non-targeting_01497	NT_03426|02982	NA	NA	TRUE	148.339	287.502	0.954676	-0.59893	1.5487	105	148	103	544
non-targeting_02432|non-targeting_01810	NT_03762|02460	NA	NA	TRUE	987.119	1545.26	0.646556	0.174001	1.03336	840	831	1408	2137
non-targeting_02272|non-targeting_01968	NT_00886|01005	NA	NA	TRUE	537.105	447.87	-0.262122	0.0410297	-0.648196	437	474	668	380
non-targeting_02465|non-targeting_01624	NT_00021|03430	NA	NA	TRUE	342.951	348.545	0.0233411	-0.514229	0.464831	298	282	310	489
non-targeting_00934|non-targeting_02971	NT_03323|02337	NA	NA	TRUE	589.939	462.016	-0.352624	-0.695992	0.000259496	543	452	498	568
non-targeting_00539|non-targeting_03531	NT_00756|00219	NA	NA	TRUE	262.366	200.786	-0.385921	-0.719119	-0.0570113	236	207	213	250
non-targeting_03345|non-targeting_02920	NT_03290|03021	NA	NA	TRUE	1297.62	895.56	-0.535011	-0.499352	-0.567928	999	1207	1050	1023
non-targeting_01355|non-targeting_01062	NT_02515|00333	NA	NA	TRUE	585.933	1534.46	1.38892	1.5547	1.28779	340	666	1484	2043
non-targeting_03426|non-targeting_02982	NT_03713|01916	NA	NA	TRUE	828.223	1019.39	0.299616	0.354276	0.236904	705	697	1339	1032
non-targeting_03762|non-targeting_02460	NT_03761|00994	NA	NA	TRUE	1277.03	1256.5	-0.0233776	-0.070326	0.0176602	983	1188	1391	1511
non-targeting_00886|non-targeting_01005	NT_03530|01407	NA	NA	TRUE	768.729	610.184	-0.33323	0.417289	-0.83803	377	949	748	667
non-targeting_00021|non-targeting_03430	NT_00659|01743	NA	NA	TRUE	521.649	1011.71	0.95564	1.36213	0.636294	321	573	1226	1119
non-targeting_03323|non-targeting_02337	NT_02057|01508	NA	NA	TRUE	77.1697	40.003	-0.947925	-1.26306	-0.46361	84	45	52	41
non-targeting_00756|non-targeting_00219	NT_01373|01032	NA	NA	TRUE	202.287	363.831	0.846861	0.601454	1.089	177	165	399	441
non-targeting_03290|non-targeting_03021	NT_00517|01028	NA	NA	TRUE	452.333	404.328	-0.161857	0.0917799	-0.43596	348	421	551	391
non-targeting_02515|non-targeting_00333	NT_00787|02341	NA	NA	TRUE	522.891	1051.93	1.00845	0.366351	1.43086	413	475	791	1609
non-targeting_03713|non-targeting_01916	NT_03319|01429	NA	NA	TRUE	442.659	642.393	0.53726	0.662676	0.401034	358	393	842	652
non-targeting_03761|non-targeting_00994	NT_01976|00463	NA	NA	TRUE	1014.84	1163.18	0.196825	0.655428	-0.489964	829	892	1940	798
non-targeting_03530|non-targeting_01407	NT_01177|02711	NA	NA	TRUE	1149.3	1288.25	0.164656	0.999131	-0.831325	726	1242	2156	877
non-targeting_00659|non-targeting_01743	NT_01107|03676	NA	NA	TRUE	469.692	428.303	-0.133083	-0.676485	0.319675	412	382	383	599
non-targeting_02057|non-targeting_01508	NT_02202|03764	NA	NA	TRUE	1019.24	1329.6	0.383497	0.464749	0.304495	793	939	1626	1457
non-targeting_01373|non-targeting_01032	NT_00559|01021	NA	NA	TRUE	169.376	496.856	1.5526	2.13945	0.469551	141	146	923	254
non-targeting_00517|non-targeting_01028	NT_02602|02903	NA	NA	TRUE	382.026	337.086	-0.180554	0.311458	-0.806787	288	362	531	260
non-targeting_00787|non-targeting_02341	NT_00164|00374	NA	NA	TRUE	413.348	656.616	0.667693	1.07822	0.30647	270	437	847	679
non-targeting_03319|non-targeting_01429	NT_01296|00786	NA	NA	TRUE	92.8727	246.064	1.40571	0.246612	1.84382	59	100	104	451
non-targeting_01976|non-targeting_00463	NT_01044|02338	NA	NA	TRUE	226.001	268.853	0.250488	0.310759	0.165728	210	171	387	241
non-targeting_01177|non-targeting_02711	NT_02466|03190	NA	NA	TRUE	623.534	885.861	0.506612	0.46895	0.544436	514	543	1057	995
non-targeting_01107|non-targeting_03676	NT_00148|03204	NA	NA	TRUE	350.386	343.352	-0.0292552	0.3219	-0.428844	266	330	494	308
non-targeting_02202|non-targeting_03764	NT_03624|03589	NA	NA	TRUE	379.261	761.564	1.00578	1.65417	0.0984141	278	368	1300	495
non-targeting_00559|non-targeting_01021	NT_02364|02477	NA	NA	TRUE	830.59	729.078	-0.188065	-0.94338	0.409875	752	650	581	1085
non-targeting_02602|non-targeting_02903	NT_02401|02568	NA	NA	TRUE	1579.38	1285.17	-0.2974	-0.666614	0.0157812	1328	1347	1243	1711
non-targeting_00164|non-targeting_00374	NT_02085|03789	NA	NA	TRUE	268.513	310.953	0.211704	0.130549	0.320749	257	195	418	306
non-targeting_01296|non-targeting_00786	NT_00446|00196	NA	NA	TRUE	290.077	237.541	-0.288255	-0.178134	-0.468207	281	207	369	188
non-targeting_01044|non-targeting_02338	NT_03238|00512	NA	NA	TRUE	544.382	727.037	0.417409	0.685008	0.0606379	458	464	1094	608
non-targeting_02466|non-targeting_03190	NT_01431|03194	NA	NA	TRUE	623.327	957.723	0.619618	1.04751	0.118634	465	596	1428	813
non-targeting_00148|non-targeting_03204	NT_00018|00127	NA	NA	TRUE	588.809	807.707	0.456032	0.261132	0.604803	442	560	787	1070
non-targeting_03624|non-targeting_03589	NT_01999|01911	NA	NA	TRUE	670.609	1079.58	0.68693	1.05397	0.325498	472	672	1456	1058
non-targeting_02364|non-targeting_02477	NT_00326|00573	NA	NA	TRUE	371.748	354.816	-0.0672541	0.199681	-0.358795	286	346	488	339
non-targeting_02401|non-targeting_02568	NT_02787|01465	NA	NA	TRUE	679.296	717.119	0.0781722	-0.051056	0.229725	622	524	892	772
non-targeting_02085|non-targeting_03789	NT_01401|02127	NA	NA	TRUE	351.18	395.565	0.171701	0.355592	-0.0520136	293	302	557	366
non-targeting_00446|non-targeting_00196	NT_00611|01555	NA	NA	TRUE	753.846	575.716	-0.388914	-0.813196	-0.0190435	654	621	553	770
non-targeting_03238|non-targeting_00512	NT_00503|02159	NA	NA	TRUE	199.046	201.228	0.0157256	-1.25568	0.811554	180	156	112	344
non-targeting_01431|non-targeting_03194	NT_03398|02889	NA	NA	TRUE	552.919	961.558	0.798306	-0.0972539	1.46889	504	429	700	1492
non-targeting_00018|non-targeting_00127	NT_03063|02055	NA	NA	TRUE	251.467	302.686	0.267451	0.681581	-0.213831	188	240	448	260
non-targeting_01999|non-targeting_01911	NT_02100|03011	NA	NA	TRUE	524.358	1128.48	1.10576	1.39765	0.808971	386	507	1511	1116
non-targeting_00326|non-targeting_00573	NT_03449|03233	NA	NA	TRUE	548.694	1399.83	1.35118	2.06185	0.515613	364	574	2258	1031
non-targeting_02787|non-targeting_01465	NT_03471|03652	NA	NA	TRUE	375.118	182.68	-1.03803	-1.36224	-0.767997	308	328	178	242
non-targeting_01401|non-targeting_02127	NT_01666|00671	NA	NA	TRUE	471.854	278.046	-0.763018	-0.647891	-0.846367	309	498	293	348
non-targeting_00611|non-targeting_01555	NT_03273|00825	NA	NA	TRUE	543.334	688.811	0.34227	-0.578093	1.45631	628	277	625	955
non-targeting_00503|non-targeting_02159	NT_00696|03457	NA	NA	TRUE	703.38	826.78	0.233199	-0.372347	0.568014	494	706	567	1315
non-targeting_03398|non-targeting_02889	NT_03358|02092	NA	NA	TRUE	1146.72	825.06	-0.474947	-0.126662	-0.796616	787	1171	1071	847
non-targeting_03063|non-targeting_02055	NT_03223|00457	NA	NA	TRUE	286.617	384.32	0.423181	0.00593665	0.781052	246	239	367	516
non-targeting_02100|non-targeting_03011	NT_03231|01782	NA	NA	TRUE	644.897	836.175	0.374735	0.960611	-0.253692	433	669	1252	705
non-targeting_03449|non-targeting_03233	NT_03006|00233	NA	NA	TRUE	586.006	1066.61	0.864052	1.23034	0.636794	319	689	1112	1346
non-targeting_03471|non-targeting_03652	NT_01349|01064	NA	NA	TRUE	408.242	388.935	-0.0698935	-0.106703	-0.0327996	337	355	465	436
non-targeting_01666|non-targeting_00671	NT_01101|02369	NA	NA	TRUE	1176.67	1446.75	0.298112	0.0415722	0.540603	1011	980	1546	1791
non-targeting_03273|non-targeting_00825	NT_02242|02371	NA	NA	TRUE	1481.98	1775.17	0.260433	-0.295699	0.700653	1269	1239	1536	2530
non-targeting_00696|non-targeting_03457	NT_01339|02089	NA	NA	TRUE	776.966	659.117	-0.237315	-0.573072	0.162959	765	541	764	761
non-targeting_03358|non-targeting_02092	NT_02126|02323	NA	NA	TRUE	2084.89	2076.58	-0.00575614	0.252454	-0.323039	1699	1837	3007	1845
non-targeting_03223|non-targeting_00457	NT_01957|01159	NA	NA	TRUE	954.556	1827.83	0.937227	0.432577	1.30274	766	854	1536	2647
non-targeting_03231|non-targeting_01782	NT_00634|01548	NA	NA	TRUE	405.528	811.34	1.00051	0.553551	1.18971	227	470	495	1347
non-targeting_03006|non-targeting_00233	NT_00496|02153	NA	NA	TRUE	562.46	458.26	-0.295584	0.20456	-0.666462	323	643	553	509
non-targeting_01349|non-targeting_01064	NT_01955|03532	NA	NA	TRUE	2632.73	2181.18	-0.271452	0.269412	-0.567267	1238	3308	2217	2805
non-targeting_01101|non-targeting_02369	NT_03475|01545	NA	NA	TRUE	1218.44	1275.38	0.0658968	-0.462579	0.708069	1279	762	1379	1564
non-targeting_02242|non-targeting_02371	NT_03553|03304	NA	NA	TRUE	981.292	2056.93	1.06774	0.96075	1.18355	859	800	2484	2283
non-targeting_01339|non-targeting_02089	NT_01053|02769	NA	NA	TRUE	205.535	263.535	0.35861	1.22565	-0.505386	118	235	410	208
non-targeting_02126|non-targeting_02323	NT_00037|03093	NA	NA	TRUE	870.668	1077.31	0.307233	0.160943	0.443698	717	759	1191	1297
non-targeting_01957|non-targeting_01159	NT_01933|03701	NA	NA	TRUE	905.258	1061.01	0.229032	-0.392684	0.756715	820	708	928	1503
non-targeting_00634|non-targeting_01548	NT_01130|02426	NA	NA	TRUE	534.838	1112.47	1.05659	1.46426	0.605297	392	519	1607	992
non-targeting_00496|non-targeting_02153	NT_02537|03399	NA	NA	TRUE	287.771	314.936	0.130141	-0.312451	0.44421	224	265	268	453
non-targeting_01955|non-targeting_03532	NT_02498|03354	NA	NA	TRUE	580.977	1096.95	0.91694	-0.278346	1.65297	511	471	626	1861
non-targeting_03475|non-targeting_01545	NT_02002|02143	NA	NA	TRUE	363.418	468.71	0.367067	0.857516	-0.342565	289	328	778	325
non-targeting_03553|non-targeting_03304	NT_02654|02082	NA	NA	TRUE	903.211	786.136	-0.200284	0.104524	-0.465574	611	932	976	848
non-targeting_01053|non-targeting_02769	NT_01525|01380	NA	NA	TRUE	728.189	706.9	-0.0428074	-0.391616	0.4314	762	458	863	776
non-targeting_00037|non-targeting_03093	NT_01801|03733	NA	NA	TRUE	1026.55	1479.36	0.527169	0.878972	0.0563056	837	904	2287	1181
non-targeting_01933|non-targeting_03701	NT_02524|01364	NA	NA	TRUE	116.234	103.324	-0.169853	-0.0857583	-0.242597	85	113	119	120
non-targeting_01130|non-targeting_02426	NT_02694|01253	NA	NA	TRUE	159.535	433.446	1.44198	1.95348	0.854751	114	158	656	359
non-targeting_02537|non-targeting_03399	NT_01826|03083	NA	NA	TRUE	781.664	1025.55	0.391777	0.445494	0.334103	645	680	1305	1077
non-targeting_02498|non-targeting_03354	NT_03315|00715	NA	NA	TRUE	413.459	752.509	0.863964	0.517684	1.18548	362	337	770	963
non-targeting_02002|non-targeting_02143	NT_02937|00325	NA	NA	TRUE	519.436	672.391	0.372355	0.0766303	0.755225	524	348	821	738
non-targeting_02654|non-targeting_02082	NT_02216|00700	NA	NA	TRUE	304.218	344.205	0.178164	0.491551	-0.149026	225	293	470	332
non-targeting_01525|non-targeting_01380	NT_00823|03199	NA	NA	TRUE	1457.99	2177.25	0.578533	0.409761	0.795819	1410	1043	2783	2275
non-targeting_01801|non-targeting_03733	NT_03240|03788	NA	NA	TRUE	456.52	1266.07	1.4716	1.79395	1.04447	375	399	1932	1034
non-targeting_02524|non-targeting_01364	NT_02095|00515	NA	NA	TRUE	910.531	1135.66	0.318757	-0.612244	1.10198	891	640	866	1726
non-targeting_02694|non-targeting_01253	NT_03753|00369	NA	NA	TRUE	879.35	1278.36	0.539785	0.354075	0.758668	822	660	1561	1403
non-targeting_01826|non-targeting_03083	NT_01155|03313	NA	NA	TRUE	1130.28	1364.76	0.271969	0.126136	0.440298	1033	874	1675	1490
non-targeting_03315|non-targeting_00715	NT_01786|02813	NA	NA	TRUE	174.918	225.771	0.368177	0.579375	0.0881971	150	146	333	195
non-targeting_02937|non-targeting_00325	NT_01581|03406	NA	NA	TRUE	512.288	946.041	0.884947	1.32735	0.198939	427	441	1592	636
non-targeting_02216|non-targeting_00700	NT_00296|03582	NA	NA	TRUE	1088.34	1557.04	0.516669	-0.0503529	0.914946	874	973	1254	2305
non-targeting_00823|non-targeting_03199	NT_02119|02651	NA	NA	TRUE	477.715	466.83	-0.0332514	0.352267	-0.472531	358	455	679	412
non-targeting_03240|non-targeting_03788	NT_03049|00739	NA	NA	TRUE	787.207	1071.26	0.444496	0.218546	0.595729	553	790	956	1500
non-targeting_02095|non-targeting_00515	NT_00492|00488	NA	NA	TRUE	1350.37	1841.98	0.447909	1.22515	-0.408076	845	1468	2935	1390
non-targeting_03753|non-targeting_00369	NT_03500|03402	NA	NA	TRUE	722.934	552.074	-0.389	-0.488081	-0.284258	624	599	661	618
non-targeting_01155|non-targeting_03313	NT_03523|00802	NA	NA	TRUE	504.445	690.998	0.453983	0.34468	0.553878	406	450	766	830
non-targeting_01786|non-targeting_02813	NT_01311|02558	NA	NA	TRUE	312.878	395.735	0.338932	0.147269	0.504304	251	280	413	499
non-targeting_01581|non-targeting_03406	NT_03027|00744	NA	NA	TRUE	483.301	809.579	0.74425	0.245859	1.16995	424	393	747	1111
non-targeting_00296|non-targeting_03582	NT_02595|02179	NA	NA	TRUE	1666.89	794.353	-1.06931	-1.2823	-0.770349	1696	1101	1036	811
non-targeting_02119|non-targeting_02651	NT_00183|01885	NA	NA	TRUE	121.798	88.1298	-0.466792	0.116871	-0.951607	72	137	116	89
non-targeting_03049|non-targeting_00739	NT_01721|01433	NA	NA	TRUE	360.155	856.184	1.2493	2.14325	0.273356	213	405	1398	615
non-targeting_00492|non-targeting_00488	NT_03715|02480	NA	NA	TRUE	279.759	423.197	0.597143	0.142906	1.06704	267	204	438	537
non-targeting_03500|non-targeting_03402	NT_01869|02165	NA	NA	TRUE	968.375	1195.86	0.30441	-0.282411	1.08672	1074	543	1312	1449
non-targeting_03523|non-targeting_00802	NT_02030|01760	NA	NA	TRUE	935.643	1013.19	0.114873	-0.85322	0.99927	963	606	792	1522
non-targeting_01311|non-targeting_02558	NT_01615|02905	NA	NA	TRUE	118.949	169.855	0.513965	0.187109	0.767553	94	108	159	231
non-targeting_03027|non-targeting_00744	NT_02960|00456	NA	NA	TRUE	473.728	456.988	-0.0519035	-1.00398	0.654706	436	363	323	718
non-targeting_02595|non-targeting_02179	NT_01759|01351	NA	NA	TRUE	629.087	780.526	0.311186	0.190366	0.42317	512	555	868	935
non-targeting_00183|non-targeting_01885	NT_00692|03256	NA	NA	TRUE	398.132	434.508	0.126134	0.0296604	0.191951	271	409	411	587
non-targeting_01721|non-targeting_01433	NT_03549|01559	NA	NA	TRUE	610.965	689.598	0.174665	-0.0342893	0.435063	590	438	856	744
non-targeting_03715|non-targeting_02480	NT_02999|03659	NA	NA	TRUE	310.561	702.022	1.17664	1.43408	0.969422	205	326	823	802
non-targeting_01869|non-targeting_02165	NT_02074|01707	NA	NA	TRUE	734.22	666.152	-0.140361	-0.0990551	-0.176078	545	705	756	784
non-targeting_02030|non-targeting_01760	NT_02989|02406	NA	NA	TRUE	208.479	91.4222	-1.18929	-1.03062	-1.3365	154	201	112	100
non-targeting_01615|non-targeting_02905	NT_03205|01589	NA	NA	TRUE	566.361	641.078	0.178777	-0.244684	0.414487	378	590	474	988
non-targeting_02960|non-targeting_00456	NT_00227|01764	NA	NA	TRUE	678.243	992.965	0.549941	0.607152	0.464688	646	496	1462	860
non-targeting_01759|non-targeting_01351	NT_01879|00378	NA	NA	TRUE	792.575	1359.91	0.778889	1.19479	0.315073	581	769	1976	1202
non-targeting_00692|non-targeting_03256	NT_02736|00785	NA	NA	TRUE	583.931	296.676	-0.976913	-1.92055	0.0103837	637	339	250	429
non-targeting_03549|non-targeting_01559	NT_01989|01304	NA	NA	TRUE	283.153	384.858	0.442747	1.20098	-0.271858	166	320	567	333
non-targeting_02999|non-targeting_03659	NT_03700|03562	NA	NA	TRUE	1832.7	1813.74	-0.0150022	0.490156	-0.827605	1508	1599	3147	1132
non-targeting_02074|non-targeting_01707	NT_03491|01510	NA	NA	TRUE	1365.53	1242.96	-0.135671	-0.329437	-0.0170577	899	1436	1063	1783
non-targeting_02989|non-targeting_02406	NT_00158|01160	NA	NA	TRUE	263.424	276.824	0.0715841	-0.167419	0.369937	257	186	340	302
non-targeting_03205|non-targeting_01589	NT_02996|01112	NA	NA	TRUE	421.873	466.684	0.145635	-0.176139	0.387542	327	390	430	641
non-targeting_00227|non-targeting_01764	NT_00081|03672	NA	NA	TRUE	707.108	872.574	0.303347	0.74871	-0.327028	568	632	1418	633
non-targeting_01879|non-targeting_00378	NT_02643|02008	NA	NA	TRUE	314.995	571.891	0.860412	0.904548	0.833227	192	348	534	779
non-targeting_02736|non-targeting_00785	NT_01903|03667	NA	NA	TRUE	781.727	969.712	0.310891	1.37881	-0.898521	433	911	1673	614
non-targeting_01989|non-targeting_01304	NT_03342|01473	NA	NA	TRUE	911.279	1324.34	0.539307	1.21879	-0.015349	513	1053	1774	1309
non-targeting_03700|non-targeting_03562	NT_01725|00813	NA	NA	TRUE	411.422	454.621	0.144046	0.386254	-0.167124	344	353	668	395
non-targeting_03491|non-targeting_01510	NT_01245|02634	NA	NA	TRUE	724.462	1108.92	0.614169	0.300376	0.870761	587	642	1074	1475
non-targeting_00158|non-targeting_01160	NT_02607|01402	NA	NA	TRUE	281.96	313.914	0.154877	0.606008	-0.220716	176	307	398	331
non-targeting_02996|non-targeting_01112	NT_03514|00735	NA	NA	TRUE	464.474	549.553	0.242662	-0.230459	0.83951	488	290	618	652
non-targeting_00081|non-targeting_03672	NT_02766|01799	NA	NA	TRUE	628.566	148.467	-2.08192	-2.46608	-1.70958	569	492	153	189
non-targeting_02643|non-targeting_02008	NT_00347|01314	NA	NA	TRUE	68.6329	106.306	0.631252	1.72778	-0.651237	38	80	187	64
non-targeting_01903|non-targeting_03667	NT_03572|03412	NA	NA	TRUE	348.566	530.715	0.606506	1.05358	-0.0623378	286	305	882	367
non-targeting_03342|non-targeting_01473	NT_00474|03644	NA	NA	TRUE	1643.04	1135.36	-0.53321	-0.606603	-0.456076	1402	1379	1368	1263
non-targeting_01725|non-targeting_00813	NT_00881|02409	NA	NA	TRUE	409.149	521.95	0.351286	0.0838442	0.607242	355	337	559	645
non-targeting_01245|non-targeting_02634	NT_03246|02490	NA	NA	TRUE	100.928	165.082	0.709855	0.505777	0.855116	73	99	154	225
non-targeting_02607|non-targeting_01402	NT_02467|00395	NA	NA	TRUE	1100.97	1067.21	-0.0449276	0.0773131	-0.163756	844	1028	1323	1153
non-targeting_03514|non-targeting_00735	NT_01570|02784	NA	NA	TRUE	186.243	370.599	0.992671	1.13647	0.73628	184	129	601	270
non-targeting_02766|non-targeting_01799	NT_02520|01428	NA	NA	TRUE	858.107	1226.55	0.515377	1.21169	-0.189703	535	935	1841	1030
non-targeting_00347|non-targeting_01314	NT_03605|00789	NA	NA	TRUE	770.221	593.882	-0.375095	-0.840208	0.0299287	676	626	561	803
non-targeting_03572|non-targeting_03412	NT_00923|01904	NA	NA	TRUE	440.986	547.023	0.310868	0.441041	0.242748	235	524	474	779
non-targeting_00474|non-targeting_03644	NT_02879|00558	NA	NA	TRUE	501.233	568.432	0.181506	0.984423	-0.848591	331	526	973	367
non-targeting_00881|non-targeting_02409	NT_00412|02913	NA	NA	TRUE	521.128	762.697	0.549471	0.906862	0.178175	378	510	1053	725
non-targeting_03246|non-targeting_02490	NT_00271|03192	NA	NA	TRUE	159.787	298.282	0.900529	1.11143	0.694074	119	153	382	311
non-targeting_02467|non-targeting_00395	NT_00749|01519	NA	NA	TRUE	82.3201	194.992	1.24409	1.62024	0.579061	74	65	338	122
non-targeting_01570|non-targeting_02784	NT_03756|01543	NA	NA	TRUE	762.984	1125.96	0.561437	1.56914	-0.786603	465	843	2050	614
non-targeting_02520|non-targeting_01428	NT_03216|03157	NA	NA	TRUE	266.951	261.632	-0.0290398	-0.167362	0.1079	226	226	299	306
non-targeting_03605|non-targeting_00789	NT_02027|00430	NA	NA	TRUE	739.996	1171.66	0.662964	0.0184004	1.29692	727	517	1094	1596
non-targeting_00923|non-targeting_01904	NT_01190|00619	NA	NA	TRUE	377.116	406.606	0.108623	-0.182811	0.362569	314	325	411	525
non-targeting_02879|non-targeting_00558	NT_00610|01244	NA	NA	TRUE	477.67	653.707	0.452632	0.231034	0.658231	402	407	701	807
non-targeting_00412|non-targeting_02913	NT_00509|02389	NA	NA	TRUE	765.882	472.377	-0.697183	-0.875908	-0.526075	646	651	523	568
non-targeting_00271|non-targeting_03192	NT_02196|03224	NA	NA	TRUE	623.582	450.443	-0.469236	-0.869662	0.197755	717	322	583	464
non-targeting_00749|non-targeting_01519	NT_02794|01479	NA	NA	TRUE	309.424	222.185	-0.477823	-0.668354	-0.296765	261	263	244	269
non-targeting_03756|non-targeting_01543	NT_02496|01318	NA	NA	TRUE	936.532	743.914	-0.332193	-0.14317	-0.434034	498	1114	670	1036
non-targeting_03216|non-targeting_03157	NT_00484|03309	NA	NA	TRUE	691.359	653.458	-0.0813398	-0.631057	0.603741	738	419	708	800
non-targeting_02027|non-targeting_00430	NT_00544|02386	NA	NA	TRUE	806.284	1268.18	0.653405	0.658297	0.647834	696	668	1632	1315
non-targeting_01190|non-targeting_00619	NT_01142|03096	NA	NA	TRUE	180.018	293.53	0.705362	1.28429	-0.150771	139	167	503	189
non-targeting_00610|non-targeting_01244	NT_02764|02175	NA	NA	TRUE	850.415	1149.86	0.435224	0.86212	-0.0364915	618	831	1669	1018
non-targeting_00509|non-targeting_02389	NT_02154|01007	NA	NA	TRUE	194.215	190.952	-0.0244442	0.921413	-1.50279	129	203	363	90
non-targeting_02196|non-targeting_03224	NT_02600|01131	NA	NA	TRUE	1239.33	876.162	-0.500288	-1.0336	-0.173712	908	1203	659	1340
non-targeting_02794|non-targeting_01479	NT_01012|03042	NA	NA	TRUE	449.337	576.293	0.359003	-1.17554	1.24589	412	346	271	1031
non-targeting_02496|non-targeting_01318	NT_03035|03777	NA	NA	TRUE	464.061	404.372	-0.198633	-0.596364	0.00284733	289	506	284	637
non-targeting_00484|non-targeting_03309	NT_01294|01201	NA	NA	TRUE	709.589	597.843	-0.247216	0.0298759	-0.5077	505	705	766	623
non-targeting_00544|non-targeting_02386	NT_00047|00882	NA	NA	TRUE	395.349	519.999	0.395381	0.766491	-0.132451	328	342	829	392
non-targeting_01142|non-targeting_03096	NT_03219|01733	NA	NA	TRUE	1022.97	1431.72	0.484981	0.915049	-0.0237496	766	975	2146	1205
non-targeting_02764|non-targeting_02175	NT_03614|03586	NA	NA	TRUE	523.451	568.346	0.118715	0.269388	-0.00793027	368	525	659	656
non-targeting_02154|non-targeting_01007	NT_00545|03125	NA	NA	TRUE	512.383	489.061	-0.0672067	-0.269024	0.174538	485	378	598	536
non-targeting_02600|non-targeting_01131	NT_00131|02325	NA	NA	TRUE	323.122	386.027	0.256619	-0.413644	0.787875	286	260	319	564
non-targeting_01012|non-targeting_03042	NT_02741|00859	NA	NA	TRUE	421.684	588.154	0.480031	1.41507	-0.271758	211	516	836	537
non-targeting_03035|non-targeting_03777	NT_00026|02263	NA	NA	TRUE	403.462	814.811	1.01403	1.51657	0.447399	287	401	1220	687
non-targeting_01294|non-targeting_01201	NT_00516|02940	NA	NA	TRUE	840.702	1282.03	0.608763	1.12925	-0.0287542	616	816	2002	1005
non-targeting_00047|non-targeting_00882	NT_03478|00527	NA	NA	TRUE	356.695	428.566	0.264829	-0.530399	0.743809	279	327	287	688
non-targeting_03219|non-targeting_01733	NT_01946|02652	NA	NA	TRUE	476.186	543.971	0.192004	-0.665512	0.745742	395	412	370	868
non-targeting_03614|non-targeting_03586	NT_00940|00465	NA	NA	TRUE	1051.2	1187.33	0.175679	0.0364284	0.255654	653	1148	995	1722
non-targeting_00545|non-targeting_03125	NT_01939|03024	NA	NA	TRUE	2161.9	2692.42	0.316602	-0.392999	0.80157	1780	1885	2014	4128
non-targeting_00131|non-targeting_02325	NT_02488|02609	NA	NA	TRUE	418.229	414.021	-0.0145888	-0.382466	0.25194	322	389	367	582
non-targeting_02741|non-targeting_00859	NT_01572|01752	NA	NA	TRUE	645.356	596.439	-0.113721	0.478317	-0.951342	487	611	1008	397
non-targeting_00026|non-targeting_02263	NT_01855|02924	NA	NA	TRUE	245.068	393.516	0.68324	0.529447	0.942694	263	147	564	355
non-targeting_00516|non-targeting_02940	NT_01382|02469	NA	NA	TRUE	491.558	416.087	-0.240478	-0.130269	-0.390063	442	388	600	372
non-targeting_03478|non-targeting_00527	NT_01744|03196	NA	NA	TRUE	243.423	195.917	-0.31322	0.178119	-0.796602	163	253	274	183
non-targeting_01946|non-targeting_02652	NT_03616|00195	NA	NA	TRUE	205.12	103.819	-0.98239	-0.865755	-1.24817	222	121	181	64
non-targeting_00940|non-targeting_00465	NT_01089|02861	NA	NA	TRUE	1078.44	617.369	-0.804742	-0.846533	-0.743071	1059	754	875	566
non-targeting_01939|non-targeting_03024	NT_01593|03637	NA	NA	TRUE	620.728	868.029	0.48378	0.110228	0.890802	593	452	951	1053
non-targeting_02488|non-targeting_02609	NT_02633|02546	NA	NA	TRUE	1211.85	1027.8	-0.237658	-0.299502	-0.165703	1081	966	1305	1082
non-targeting_01572|non-targeting_01752	NT_00582|02704	NA	NA	TRUE	224.63	265.894	0.243303	0.199589	0.291404	194	186	331	286
non-targeting_01855|non-targeting_02924	NT_01376|00354	NA	NA	TRUE	570.184	524.491	-0.120511	0.260653	-0.515015	409	563	728	495
non-targeting_01382|non-targeting_02469	NT_03581|00730	NA	NA	TRUE	553.932	1202.59	1.11836	1.15929	1.07262	468	470	1553	1242
non-targeting_01744|non-targeting_03196	NT_02262|02688	NA	NA	TRUE	1363.41	1710.47	0.327175	-0.270176	0.900152	1306	989	1609	2319
non-targeting_03616|non-targeting_00195	NT_02244|01027	NA	NA	TRUE	551.503	481.78	-0.194995	-0.253951	-0.142377	431	506	537	576
non-targeting_01089|non-targeting_02861	NT_02178|03326	NA	NA	TRUE	275.533	314.39	0.190328	-0.0203708	0.380849	228	239	334	391
non-targeting_01593|non-targeting_03637	NT_01018|01478	NA	NA	TRUE	814.306	543.716	-0.582718	-0.75041	-0.440574	642	741	567	686
non-targeting_02633|non-targeting_02546	NT_03629|02182	NA	NA	TRUE	973.893	717.167	-0.441453	-1.04304	-0.129169	656	1008	473	1158
non-targeting_00582|non-targeting_02704	NT_03623|02639	NA	NA	TRUE	268.496	247.244	-0.118966	-0.417889	0.13914	223	232	248	321
non-targeting_01376|non-targeting_00354	NT_02421|00070	NA	NA	TRUE	551.073	529.654	-0.0571932	0.700668	-0.671383	299	649	722	512
non-targeting_03581|non-targeting_00730	NT_00999|03641	NA	NA	TRUE	496.266	722.404	0.541691	0.37531	0.697347	412	429	794	874
non-targeting_02262|non-targeting_02688	NT_00407|01523	NA	NA	TRUE	628.201	930.823	0.56728	-0.314945	1.48622	674	377	805	1327
non-targeting_02244|non-targeting_01027	NT_02573|00654	NA	NA	TRUE	508.151	551.683	0.118582	0.173674	0.064495	401	462	672	607
non-targeting_02178|non-targeting_03326	NT_03097|00510	NA	NA	TRUE	905.421	705.913	-0.359099	-0.0906945	-0.665701	711	827	992	655
non-targeting_01018|non-targeting_01478	NT_03141|03160	NA	NA	TRUE	102.854	88.2732	-0.220549	-1.00559	0.480867	100	73	74	128
non-targeting_03629|non-targeting_02182	NT_01822|02548	NA	NA	TRUE	165.144	91.6	-0.850305	-1.1335	-0.521954	158	120	107	105
non-targeting_03623|non-targeting_02639	NT_00709|03400	NA	NA	TRUE	181.037	193.812	0.0983692	-0.180726	0.335088	148	159	194	252
non-targeting_02421|non-targeting_00070	NT_02628|01634	NA	NA	TRUE	536.415	625.637	0.221976	-0.0388815	0.594685	558	341	807	647
non-targeting_00999|non-targeting_03641	NT_02385|03167	NA	NA	TRUE	134.646	205.001	0.606465	0.479839	0.759817	125	102	259	217
non-targeting_00407|non-targeting_01523	NT_02803|02441	NA	NA	TRUE	424.499	986.516	1.21658	1.81964	0.334227	323	399	1694	632
non-targeting_02573|non-targeting_00654	NT_03674|00904	NA	NA	TRUE	435.354	544.184	0.321906	0.721034	-0.102109	314	428	769	501
non-targeting_03097|non-targeting_00510	NT_01806|01016	NA	NA	TRUE	823.391	932.243	0.179128	-0.415556	0.703315	755	634	841	1297
non-targeting_03141|non-targeting_03160	NT_03691|00087	NA	NA	TRUE	435.733	751.256	0.78586	0.0105317	1.55521	445	286	666	1056
non-targeting_01822|non-targeting_02548	NT_02580|01394	NA	NA	TRUE	671.062	954.773	0.508711	0.579618	0.450111	481	663	1068	1138
non-targeting_00709|non-targeting_03400	NT_01958|03465	NA	NA	TRUE	180.046	188.893	0.0692061	0.35106	-0.381024	162	142	307	137
non-targeting_02628|non-targeting_01634	NT_01528|03709	NA	NA	TRUE	1260.68	1563.59	0.310664	0.417022	0.247204	737	1427	1462	2128
non-targeting_02385|non-targeting_03167	NT_00445|02824	NA	NA	TRUE	602.799	755.336	0.325443	0.80916	-0.386642	484	539	1260	518
non-targeting_02803|non-targeting_02441	NT_02923|03708	NA	NA	TRUE	291.241	335.346	0.203435	0.451899	-0.13152	248	245	504	281
non-targeting_03674|non-targeting_00904	NT_01922|03434	NA	NA	TRUE	470.263	453.271	-0.053094	-0.0235312	-0.0983031	457	334	668	392
non-targeting_01806|non-targeting_01016	NT_01681|03130	NA	NA	TRUE	659.961	827.441	0.326276	0.404106	0.24584	530	590	1042	879
non-targeting_03691|non-targeting_00087	NT_00811|01928	NA	NA	TRUE	73.4976	145.164	0.981912	0.665854	1.21322	56	69	132	201
non-targeting_02580|non-targeting_01394	NT_00205|02976	NA	NA	TRUE	1579.22	1837.07	0.218191	0.125312	0.319508	1381	1289	2238	2021
non-targeting_01958|non-targeting_03465	NT_00903|00000	NA	NA	TRUE	101.734	136.478	0.423857	1.2431	-2.79746	89	83	313	15
non-targeting_01528|non-targeting_03709	NT_02443|00307	NA	NA	TRUE	98.0283	182.978	0.900398	-0.230956	1.73526	94	71	119	297
non-targeting_00445|non-targeting_02824	NT_02773|01803	NA	NA	TRUE	1549.91	1646.5	0.087215	0.261516	-0.140038	1338	1284	2383	1464
non-targeting_02923|non-targeting_03708	NT_03060|03678	NA	NA	TRUE	417.025	781.706	0.906491	0.252303	1.36502	343	364	607	1178
non-targeting_01922|non-targeting_03434	NT_01034|02275	NA	NA	TRUE	576.397	1009.27	0.808184	0.272841	1.3681	566	403	1016	1307
non-targeting_01681|non-targeting_03130	NT_02455|01880	NA	NA	TRUE	491.514	610.714	0.313264	0.566318	0.0293377	385	450	847	577
non-targeting_00811|non-targeting_01928	NT_03627|01531	NA	NA	TRUE	435.728	1126.23	1.37	1.60034	1.00206	400	335	1802	843
non-targeting_00205|non-targeting_02976	NT_01669|00505	NA	NA	TRUE	608.75	766.884	0.333159	0.335057	0.331603	445	592	834	936
non-targeting_00903|non-targeting_00000	NT_03370|03288	NA	NA	TRUE	143.58	259.214	0.852286	0.882362	0.810622	134	108	367	238
non-targeting_02443|non-targeting_00307	NT_01403|00732	NA	NA	TRUE	518.653	535.93	0.0472761	0.0508969	0.0423221	486	388	748	502
non-targeting_02773|non-targeting_01803	NT_02705|01092	NA	NA	TRUE	824.131	1111.54	0.431619	1.0281	-0.463426	635	766	1924	698
non-targeting_03060|non-targeting_03678	NT_00020|01323	NA	NA	TRUE	570.783	555.195	-0.039948	-0.586388	0.376105	477	490	472	799
non-targeting_01034|non-targeting_02275	NT_01209|00834	NA	NA	TRUE	414.36	413.505	-0.00297758	-0.149545	0.233111	436	258	584	381
non-targeting_02455|non-targeting_01880	NT_02446|00513	NA	NA	TRUE	459.605	772.205	0.74859	0.53398	0.89398	324	460	697	1074
non-targeting_03627|non-targeting_01531	NT_02877|03592	NA	NA	TRUE	218.309	179.315	-0.283874	-0.361732	-0.197001	192	177	222	194
non-targeting_01669|non-targeting_00505	NT_02983|02666	NA	NA	TRUE	1230.82	535.667	-1.20022	-0.711173	-1.82419	930	1164	844	413
non-targeting_03370|non-targeting_03288	NT_02894|01038	NA	NA	TRUE	574.119	765.341	0.414753	-0.494611	1.11196	532	436	561	1184
non-targeting_01403|non-targeting_00732	NT_00963|03321	NA	NA	TRUE	615.058	473.453	-0.377501	-0.48357	-0.253051	559	479	594	505
non-targeting_02705|non-targeting_01092	NT_02200|01033	NA	NA	TRUE	814.211	891.76	0.131253	-0.0181655	0.276294	685	694	1005	1056
non-targeting_00020|non-targeting_01323	NT_00289|00015	NA	NA	TRUE	1018.92	1208.93	0.246699	-0.650377	1.0352	1011	701	957	1805
non-targeting_01209|non-targeting_00834	NT_02312|01784	NA	NA	TRUE	269.208	448.019	0.734842	0.697153	0.760889	181	279	436	594
non-targeting_02446|non-targeting_00513	NT_01047|00258	NA	NA	TRUE	572.038	355.293	-0.687103	-0.454461	-0.85316	356	624	386	434
non-targeting_02877|non-targeting_03592	NT_03758|00493	NA	NA	TRUE	416.762	618.635	0.569863	0.0123988	0.993427	349	357	523	893
non-targeting_02983|non-targeting_02666	NT_00620|00532	NA	NA	TRUE	597.133	673.226	0.173037	0.497121	-0.266514	495	517	1038	540
non-targeting_02894|non-targeting_01038	NT_02510|02947	NA	NA	TRUE	314.199	611.284	0.960164	-0.0265547	1.58264	266	266	388	1001
non-targeting_00963|non-targeting_03321	NT_03482|02176	NA	NA	TRUE	919.709	1396.15	0.602199	1.6498	-0.571176	512	1069	2387	904
non-targeting_02200|non-targeting_01033	NT_03591|02077	NA	NA	TRUE	374.328	399.369	0.093419	-0.106132	0.294293	326	307	450	473
non-targeting_00289|non-targeting_00015	NT_02484|03585	NA	NA	TRUE	327.613	511.143	0.641734	0.238059	0.867549	218	342	382	784
non-targeting_02312|non-targeting_01784	NT_03001|03015	NA	NA	TRUE	692.929	923.277	0.414056	1.43759	-0.879506	410	779	1650	532
non-targeting_01047|non-targeting_00258	NT_01117|00200	NA	NA	TRUE	321.903	418.733	0.379405	1.6536	-1.33688	172	382	804	190
non-targeting_03758|non-targeting_00493	NT_01241|00165	NA	NA	TRUE	58.4329	103.288	0.821824	0.428815	1.31758	60	38	120	119
non-targeting_00620|non-targeting_00532	NT_02276|03587	NA	NA	TRUE	382.928	563.946	0.558485	1.18881	-0.169617	261	393	884	439
non-targeting_02510|non-targeting_02947	NT_02872|01067	NA	NA	TRUE	646.979	899.528	0.475449	0.444351	0.503967	508	591	1027	1053
non-targeting_03482|non-targeting_02176	NT_02314|02526	NA	NA	TRUE	187.912	352.931	0.909331	-0.459158	1.66147	161	157	174	624
non-targeting_03591|non-targeting_02077	NT_01451|00168	NA	NA	TRUE	417.194	393.191	-0.0854863	-0.373378	0.0865596	279	434	320	579
non-targeting_02484|non-targeting_03585	NT_01368|02699	NA	NA	TRUE	1075.27	1150.08	0.097043	-0.559397	0.791026	1097	707	1106	1537
non-targeting_03001|non-targeting_03015	NT_02260|02349	NA	NA	TRUE	631.411	856.522	0.439911	0.134991	0.682036	502	570	819	1149
non-targeting_01117|non-targeting_00200	NT_01778|00115	NA	NA	TRUE	860.832	1178.34	0.452954	0.714569	0.0936995	735	722	1792	968
non-targeting_01241|non-targeting_00165	NT_00784|00251	NA	NA	TRUE	513.083	828.47	0.691257	0.691055	0.6915	454	413	1089	838
non-targeting_02276|non-targeting_03587	NT_03740|02966	NA	NA	TRUE	416.869	243.746	-0.774215	-0.142761	-1.57032	295	416	397	176
non-targeting_02872|non-targeting_01067	NT_01215|02173	NA	NA	TRUE	610.905	757.451	0.310205	0.482727	0.111688	499	537	1036	729
non-targeting_02314|non-targeting_02526	NT_02396|00565	NA	NA	TRUE	1701.07	2047.99	0.267761	0.756177	-0.015847	848	2085	2128	2591
non-targeting_01451|non-targeting_00168	NT_02010|01147	NA	NA	TRUE	443.639	456.273	0.0405124	-0.20681	0.245955	355	398	457	593
non-targeting_01368|non-targeting_02699	NT_03296|03317	NA	NA	TRUE	623.053	743.801	0.255563	0.269142	0.243098	482	577	863	858
non-targeting_02260|non-targeting_02349	NT_02004|00025	NA	NA	TRUE	479.713	711.7	0.569096	1.06695	-0.0780253	364	452	1133	538
non-targeting_01778|non-targeting_00115	NT_01218|02001	NA	NA	TRUE	339.565	245.973	-0.465187	0.0986663	-1.14095	242	337	385	192
non-targeting_00784|non-targeting_00251	NT_00298|01888	NA	NA	TRUE	75.569	129.874	0.781246	1.36588	0.364883	41	89	157	144
non-targeting_03740|non-targeting_02966	NT_02487|02435	NA	NA	TRUE	745.019	690.542	-0.109547	0.122667	-0.372767	591	674	956	654
non-targeting_01215|non-targeting_02173	NT_02478|03310	NA	NA	TRUE	701.975	1223.94	0.802042	1.07369	0.536133	511	685	1598	1248
non-targeting_02396|non-targeting_00565	NT_00629|02978	NA	NA	TRUE	1061.94	944.665	-0.168831	-0.183186	-0.151172	956	837	1251	947
non-targeting_02010|non-targeting_01147	NT_01326|03782	NA	NA	TRUE	578.049	664.001	0.199994	-0.300612	0.630049	509	468	614	910
non-targeting_03296|non-targeting_03317	NT_01942|03002	NA	NA	TRUE	1551.38	2381.32	0.618207	0.594229	0.640016	1210	1426	2714	2792
non-targeting_02004|non-targeting_00025	NT_01332|02054	NA	NA	TRUE	904.86	874.395	-0.0494087	-0.209738	0.148683	857	667	1101	929
non-targeting_01218|non-targeting_02001	NT_00327|01249	NA	NA	TRUE	157.816	155.745	-0.0190575	0.698904	-1.9033	136	131	328	44
non-targeting_00298|non-targeting_01888	NT_01185|02678	NA	NA	TRUE	755.711	785.603	0.0559666	0.120576	-0.00654928	590	694	953	868
non-targeting_02487|non-targeting_02435	NT_03284|01654	NA	NA	TRUE	347.821	463.157	0.413157	-0.607609	1.33775	361	222	352	705
non-targeting_02478|non-targeting_03310	NT_02080|00151	NA	NA	TRUE	285.616	381.995	0.419477	0.935303	0.00697473	170	320	483	404
non-targeting_00629|non-targeting_02978	NT_02093|00955	NA	NA	TRUE	813.753	888.693	0.127093	0.825016	-0.6504	530	862	1395	690
non-targeting_01326|non-targeting_03782	NT_02836|03210	NA	NA	TRUE	388.218	470.425	0.277098	0.236947	0.30553	265	398	464	618
non-targeting_01942|non-targeting_03002	NT_02461|00432	NA	NA	TRUE	1882.58	1739.51	-0.114031	0.441258	-0.513166	1039	2198	2096	1935
non-targeting_01332|non-targeting_02054	NT_00962|00480	NA	NA	TRUE	343.12	720.261	1.06981	1.73587	0.271956	234	352	1158	534
non-targeting_00327|non-targeting_01249	NT_02456|01643	NA	NA	TRUE	779.536	1479.46	0.92438	0.680031	1.19007	715	600	1702	1720
non-targeting_01185|non-targeting_02678	NT_00324|00868	NA	NA	TRUE	723.73	554.991	-0.382986	-0.302272	-0.435242	449	791	541	735
non-targeting_03284|non-targeting_01654	NT_00803|02757	NA	NA	TRUE	633.632	508.819	-0.316493	-0.932709	0.238412	591	477	460	707
non-targeting_02080|non-targeting_00151	NT_02233|02428	NA	NA	TRUE	336.704	460.074	0.450387	1.08874	-0.744346	275	296	869	222
non-targeting_02093|non-targeting_00955	NT_00862|00411	NA	NA	TRUE	123.875	140.946	0.186255	0.400246	-0.0729689	102	108	200	129
non-targeting_02836|non-targeting_03210	NT_01236|03229	NA	NA	TRUE	435.684	413.841	-0.0742049	-0.185895	0.0235381	343	397	448	507
non-targeting_02461|non-targeting_00432	NT_01763|02345	NA	NA	TRUE	116.284	81.2384	-0.517419	-0.639898	-0.422418	86	112	82	105
non-targeting_00962|non-targeting_00480	NT_02542|00252	NA	NA	TRUE	207.36	483.182	1.22043	1.86886	0.437432	143	211	776	359
non-targeting_02456|non-targeting_01643	NT_02597|01282	NA	NA	TRUE	482.4	579.276	0.264019	0.441128	0.103198	350	472	706	637
non-targeting_00324|non-targeting_00868	NT_01224|00504	NA	NA	TRUE	395.987	232.713	-0.766898	-1.34274	-0.11499	408	256	239	297
non-targeting_00803|non-targeting_02757	NT_00977|01748	NA	NA	TRUE	334.856	575.797	0.782017	0.603447	0.941018	272	296	614	714
non-targeting_02233|non-targeting_02428	NT_03486|00444	NA	NA	TRUE	570.764	608.267	0.0918096	-0.478076	0.896437	645	307	688	718
non-targeting_00862|non-targeting_00411	NT_03768|01358	NA	NA	TRUE	543.839	1088.04	1.00048	-0.0264865	1.58212	436	487	636	1832
non-targeting_01236|non-targeting_03229	NT_01861|01704	NA	NA	TRUE	1794.37	1904.21	0.0857212	-0.080615	0.265367	1600	1431	2248	2161
non-targeting_01763|non-targeting_02345	NT_01035|02622	NA	NA	TRUE	259.489	383.99	0.565396	-0.157683	1.14746	235	203	313	565
non-targeting_02542|non-targeting_00252	NT_00250|02146	NA	NA	TRUE	378.331	503.852	0.413349	0.576976	0.258308	282	362	625	544
non-targeting_02597|non-targeting_01282	NT_02802|02033	NA	NA	TRUE	325.805	390.355	0.260782	0.570933	-0.0259165	227	329	501	406
non-targeting_01224|non-targeting_00504	NT_00856|00467	NA	NA	TRUE	448.588	384.554	-0.222203	-0.174241	-0.265773	341	422	449	441
non-targeting_00977|non-targeting_01748	NT_00162|02683	NA	NA	TRUE	734.393	889.422	0.276315	0.33125	0.212869	627	616	1172	897
non-targeting_03486|non-targeting_00444	NT_02021|00117	NA	NA	TRUE	425.719	348.995	-0.286697	-0.687378	0.0111395	336	387	310	490
non-targeting_03768|non-targeting_01358	NT_03124|01444	NA	NA	TRUE	621.025	212.949	-1.54414	-2.04107	-1.10567	554	495	200	289
non-targeting_01861|non-targeting_01704	NT_03054|01334	NA	NA	TRUE	604.187	449.961	-0.425197	-0.452891	-0.403691	433	597	470	567
non-targeting_01035|non-targeting_02622	NT_00753|01110	NA	NA	TRUE	211.026	159.669	-0.402336	-0.718253	0.0684508	227	126	205	166
non-targeting_00250|non-targeting_02146	NT_01705|02538	NA	NA	TRUE	142.158	158.424	0.156295	0.465341	-0.250082	117	124	240	131
non-targeting_02802|non-targeting_02033	NT_00320|01616	NA	NA	TRUE	819.569	1139.41	0.475351	1.02761	-0.286901	623	771	1887	794
non-targeting_00856|non-targeting_00467	NT_02114|01891	NA	NA	TRUE	473.198	869.607	0.877921	1.8593	-0.55977	302	508	1628	433
non-targeting_00162|non-targeting_02683	NT_03438|00514	NA	NA	TRUE	191.377	159.064	-0.266807	0.0939478	-0.649299	140	186	222	149
non-targeting_02021|non-targeting_00117	NT_00991|00506	NA	NA	TRUE	543.978	810.827	0.575846	-0.453092	1.45971	551	362	598	1251
non-targeting_03124|non-targeting_01444	NT_03492|00459	NA	NA	TRUE	457.667	957.065	1.06432	1.03363	1.10101	409	364	1244	981
non-targeting_03054|non-targeting_01334	NT_02821|02347	NA	NA	TRUE	306.295	393.528	0.361545	0.54037	0.145933	255	264	551	367
non-targeting_00753|non-targeting_01110	NT_01359|01868	NA	NA	TRUE	618.042	438.122	-0.496371	-1.22326	-0.00844568	506	542	322	677
non-targeting_01705|non-targeting_02538	NT_02121|03008	NA	NA	TRUE	325.659	676.971	1.05573	0.468488	1.48459	269	283	553	995
non-targeting_00320|non-targeting_01616	NT_03731|02863	NA	NA	TRUE	772.041	1247.58	0.692385	1.20045	0.103159	555	761	1895	1027
non-targeting_02114|non-targeting_01891	NT_02298|03336	NA	NA	TRUE	1242.37	1274.28	0.036586	-0.611891	0.756861	1294	788	1258	1673
non-targeting_03438|non-targeting_00514	NT_00531|01795	NA	NA	TRUE	610.753	637.515	0.0618718	-0.145314	0.32764	597	430	802	678
non-targeting_00991|non-targeting_00506	NT_02273|03719	NA	NA	TRUE	310.303	293.554	-0.0800515	0.32666	-0.671415	256	270	477	213
non-targeting_03492|non-targeting_00459	NT_01910|02981	NA	NA	TRUE	347.822	343.388	-0.0185102	0.351891	-0.432885	260	332	493	309
non-targeting_02821|non-targeting_02347	NT_00287|01691	NA	NA	TRUE	519.169	618.984	0.253699	0.301233	0.212702	384	500	703	728
non-targeting_01359|non-targeting_01868	NT_02097|02279	NA	NA	TRUE	277.319	598.846	1.11064	0.510279	1.58767	241	228	510	861
non-targeting_02121|non-targeting_03008	NT_01987|02992	NA	NA	TRUE	77.5562	183.071	1.23909	0.954538	1.44423	58	74	167	253
non-targeting_03731|non-targeting_02863	NT_00750|02554	NA	NA	TRUE	221.433	414.183	0.903397	1.10512	0.733427	153	225	489	470
non-targeting_02298|non-targeting_03336	NT_02037|02869	NA	NA	TRUE	710.303	443.892	-0.678225	-0.74824	-0.572763	710	483	628	408
non-targeting_00531|non-targeting_01795	NT_00712|03169	NA	NA	TRUE	729.283	706.559	-0.0456671	0.499455	-0.771667	548	693	1151	510
non-targeting_02273|non-targeting_03719	NT_02908|02422	NA	NA	TRUE	864.976	820.687	-0.0758269	0.365336	-0.529537	604	872	1156	759
non-targeting_01910|non-targeting_02981	NT_00284|01289	NA	NA	TRUE	232.154	342.426	0.560714	1.10173	-0.162301	175	220	558	247
non-targeting_00287|non-targeting_01691	NT_01796|02327	NA	NA	TRUE	355.486	483.588	0.443986	0.835341	0.0355431	255	351	676	452
non-targeting_02097|non-targeting_02279	NT_01695|02230	NA	NA	TRUE	440.168	874.17	0.989859	1.18741	0.794639	331	418	1120	911
non-targeting_01987|non-targeting_02992	NT_00570|02137	NA	NA	TRUE	262.702	295	0.167284	0.532027	-0.299189	209	237	449	242
non-targeting_00750|non-targeting_02554	NT_03649|00208	NA	NA	TRUE	767.982	797.338	0.0541188	0.268964	-0.143358	553	756	990	860
non-targeting_02037|non-targeting_02869	NT_00426|01970	NA	NA	TRUE	707.779	418.468	-0.758181	-0.897654	-0.55374	716	472	571	404
non-targeting_00712|non-targeting_03169	NT_01295|01866	NA	NA	TRUE	567.06	478.199	-0.245891	-1.16909	0.287972	448	515	296	790
non-targeting_02908|non-targeting_02422	NT_01197|02671	NA	NA	TRUE	1047.25	1050.58	0.00457857	-0.13935	0.208348	1046	713	1411	1035
non-targeting_00284|non-targeting_01289	NT_03318|00221	NA	NA	TRUE	915.263	1173.21	0.358208	0.516677	0.226773	637	925	1354	1360
non-targeting_01796|non-targeting_02327	NT_00234|02569	NA	NA	TRUE	78.8269	221.663	1.49161	1.40864	1.5917	72	61	284	231
non-targeting_01695|non-targeting_02230	NT_01055|01396	NA	NA	TRUE	194.747	252.607	0.375292	0.433261	0.311797	162	168	325	262
non-targeting_00570|non-targeting_02137	NT_02748|02806	NA	NA	TRUE	987.948	1071.88	0.117643	0.246512	-0.0362111	834	839	1470	1028
non-targeting_03649|non-targeting_00208	NT_00657|01692	NA	NA	TRUE	879.194	744.185	-0.240521	-0.48789	-0.0508536	673	822	713	997
non-targeting_00426|non-targeting_01970	NT_01857|01068	NA	NA	TRUE	176.788	218.654	0.306626	0.708275	-0.146243	131	170	318	193
non-targeting_01295|non-targeting_01866	NT_00781|01302	NA	NA	TRUE	339.671	423.956	0.319779	-0.0878993	0.665638	289	286	404	570
non-targeting_01197|non-targeting_02671	NT_02046|01500	NA	NA	TRUE	191.954	299.88	0.643627	1.10759	0.193938	129	199	413	286
non-targeting_03318|non-targeting_00221	NT_02310|00883	NA	NA	TRUE	394.907	560.989	0.506459	0.716617	0.280608	308	363	752	554
non-targeting_00234|non-targeting_02569	NT_02205|00372	NA	NA	TRUE	288.202	527.072	0.870922	0.97362	0.737523	255	232	744	486
non-targeting_01055|non-targeting_01396	NT_01636|02405	NA	NA	TRUE	43.3518	104.117	1.26405	1.45266	1.10608	30	44	122	119
non-targeting_02748|non-targeting_02806	NT_00190|01408	NA	NA	TRUE	222.228	198.703	-0.161427	-0.547338	0.141397	180	197	183	273
non-targeting_00657|non-targeting_01692	NT_03404|02218	NA	NA	TRUE	309.005	380.516	0.30033	0.422212	0.198321	219	308	436	444
non-targeting_01857|non-targeting_01068	NT_00996|01756	NA	NA	TRUE	1405.17	2276.87	0.696299	1.14002	-0.0081027	1181	1199	3867	1498
non-targeting_00781|non-targeting_01302	NT_02776|03769	NA	NA	TRUE	252.593	232.278	-0.120961	-0.502238	0.0480584	143	291	150	378
non-targeting_02046|non-targeting_01500	NT_01530|03007	NA	NA	TRUE	879.71	1468.98	0.739716	1.65949	-0.559963	571	934	2680	796
non-targeting_02310|non-targeting_00883	NT_01188|03030	NA	NA	TRUE	695.905	817.631	0.232559	-0.412949	0.931859	716	451	799	1081
non-targeting_02205|non-targeting_00372	NT_02180|00439	NA	NA	TRUE	423.676	501.011	0.241882	0.0889348	0.405124	374	342	591	569
non-targeting_01636|non-targeting_02405	NT_02777|02170	NA	NA	TRUE	141.33	152.836	0.112922	-0.00590496	0.238975	123	116	182	172
non-targeting_00190|non-targeting_01408	NT_00863|01393	NA	NA	TRUE	270.338	169.509	-0.673398	-0.852755	-0.398433	282	171	232	163
non-targeting_03404|non-targeting_02218	NT_02229|03253	NA	NA	TRUE	721.711	1024.67	0.505664	0.244511	0.965054	813	391	1431	959
non-targeting_00996|non-targeting_01756	NT_01648|01061	NA	NA	TRUE	92.6261	67.7144	-0.451956	-1.07126	0.289601	99	56	70	86
non-targeting_02776|non-targeting_03769	NT_03393|03474	NA	NA	TRUE	925.913	1069.48	0.207959	1.13805	-0.582817	478	1117	1563	937
non-targeting_01530|non-targeting_03007	NT_02226|02217	NA	NA	TRUE	221.802	287.399	0.373782	0.316742	0.437632	194	181	359	308
non-targeting_01188|non-targeting_03030	NT_03262|01338	NA	NA	TRUE	1525.02	1185	-0.36394	-0.21601	-0.548504	1304	1277	1668	1097
non-targeting_02180|non-targeting_00439	NT_01269|02539	NA	NA	TRUE	245.561	542.99	1.14484	1.99127	-0.484726	183	235	1081	211
non-targeting_02777|non-targeting_02170	NT_01395|02523	NA	NA	TRUE	457.287	431.794	-0.0827555	-0.28549	0.102031	379	396	462	534
non-targeting_00863|non-targeting_01393	NT_03647|00899	NA	NA	TRUE	617.372	531.264	-0.216709	0.476381	-0.82174	358	702	740	499
non-targeting_02229|non-targeting_03253	NT_02307|02721	NA	NA	TRUE	777.634	1095.16	0.493975	1.12276	-0.348417	565	760	1828	750
non-targeting_01648|non-targeting_01061	NT_03249|01286	NA	NA	TRUE	63.6841	81.1917	0.350401	-0.413644	0.852021	52	56	58	127
non-targeting_03393|non-targeting_03474	NT_00762|02986	NA	NA	TRUE	547.669	1208.39	1.14171	1.77234	0.222981	411	521	2086	764
non-targeting_02226|non-targeting_02217	NT_02779|03470	NA	NA	TRUE	1339.92	1135.66	-0.23862	-0.251486	-0.229495	907	1382	1132	1481
non-targeting_03262|non-targeting_01338	NT_01273|03357	NA	NA	TRUE	627.771	854.086	0.444142	-0.233374	0.955524	542	520	685	1267
non-targeting_01269|non-targeting_02539	NT_02949|03588	NA	NA	TRUE	309.379	283.04	-0.128367	-0.205465	-0.0168056	305	215	393	267
non-targeting_01395|non-targeting_02523	NT_00688|02157	NA	NA	TRUE	605.177	673.3	0.153892	0.25507	0.0310333	520	504	922	647
non-targeting_03647|non-targeting_00899	NT_01278|02363	NA	NA	TRUE	589.274	915.117	0.635017	0.469229	0.762519	440	563	905	1200
non-targeting_02307|non-targeting_02721	NT_02820|03728	NA	NA	TRUE	1078	1410.37	0.387708	0.182996	0.613486	983	836	1658	1607
non-targeting_03249|non-targeting_01286	NT_03123|03725	NA	NA	TRUE	346.903	260.996	-0.410503	-1.67247	0.579268	354	228	165	428
non-targeting_00762|non-targeting_02986	NT_00410|00731	NA	NA	TRUE	1067.18	1089.3	0.0295938	0.212552	-0.234916	959	843	1651	900
non-targeting_02779|non-targeting_03470	NT_01629|02931	NA	NA	TRUE	688.326	962.343	0.483459	0.149495	0.781352	588	577	969	1246
non-targeting_01273|non-targeting_03357	NT_01485|00292	NA	NA	TRUE	242.336	375.927	0.633443	-0.469902	1.37991	220	189	236	618
non-targeting_02949|non-targeting_03588	NT_03037|02673	NA	NA	TRUE	952.109	1178.83	0.308159	0.061317	0.530802	796	817	1234	1483
non-targeting_00688|non-targeting_02157	NT_00306|00477	NA	NA	TRUE	429.452	340.392	-0.335301	-0.50609	-0.0608198	455	264	476	318
non-targeting_01278|non-targeting_02363	NT_00979|03702	NA	NA	TRUE	703.874	1104.07	0.649448	0.114706	0.883186	414	794	666	1840
non-targeting_02820|non-targeting_03728	NT_00986|00554	NA	NA	TRUE	314.048	369.52	0.234666	0.720813	-0.567881	263	269	644	228
non-targeting_03123|non-targeting_03725	NT_00528|03757	NA	NA	TRUE	753.561	1277.57	0.761604	0.77975	0.745001	581	700	1482	1474
non-targeting_00410|non-targeting_00731	NT_02282|01099	NA	NA	TRUE	1528.93	1854.79	0.278731	1.29215	-0.966646	899	1725	3271	1109
non-targeting_01629|non-targeting_02931	NT_00599|03472	NA	NA	TRUE	464.688	418.305	-0.151707	-0.213263	-0.0918409	380	408	487	481
non-targeting_01485|non-targeting_00292	NT_03600|00547	NA	NA	TRUE	622.516	918.937	0.561856	1.26546	-0.220057	404	661	1443	713
non-targeting_03037|non-targeting_02673	NT_02611|00353	NA	NA	TRUE	383.857	686.808	0.839339	1.4744	0.131109	257	399	1061	549
non-targeting_00306|non-targeting_00477	NT_01591|00063	NA	NA	TRUE	503.589	510.129	0.0186154	0.0849318	-0.0443026	389	467	613	569
non-targeting_00979|non-targeting_03702	NT_02649|02725	NA	NA	TRUE	589.197	791.659	0.42613	1.37397	-0.452028	315	699	1213	642
non-targeting_00986|non-targeting_00554	NT_03269|00391	NA	NA	TRUE	126.164	232.583	0.882445	0.308521	1.48041	125	87	230	305
non-targeting_00528|non-targeting_03757	NT_02052|01483	NA	NA	TRUE	521.649	1024.64	0.973962	1.82092	0.0101372	321	573	1685	725
non-targeting_02282|non-targeting_01099	NT_00062|02518	NA	NA	TRUE	157.867	173.87	0.1393	-0.347289	0.54919	137	130	160	239
non-targeting_00599|non-targeting_03472	NT_03004|03662	NA	NA	TRUE	460.13	604.474	0.393636	0.418297	0.362569	413	364	820	588
non-targeting_03600|non-targeting_00547	NT_00176|00949	NA	NA	TRUE	462.37	781.956	0.758038	0.179537	1.09681	334	454	562	1220
non-targeting_02611|non-targeting_00353	NT_00483|03391	NA	NA	TRUE	740.361	1118.81	0.59567	0.362363	0.809854	622	632	1188	1392
non-targeting_01591|non-targeting_00063	NT_03203|00052	NA	NA	TRUE	719.929	952.59	0.404002	0.676284	0.16342	497	732	1180	1030
non-targeting_02649|non-targeting_02725	NT_01938|03442	NA	NA	TRUE	782.688	644.332	-0.280634	0.099631	-0.730634	598	733	952	555
non-targeting_03269|non-targeting_00391	NT_00538|03038	NA	NA	TRUE	459.654	633.91	0.463728	-0.108678	0.985159	426	349	587	868
non-targeting_02052|non-targeting_01483	NT_00006|00706	NA	NA	TRUE	763.913	679.232	-0.169503	-0.530686	0.0734755	562	739	578	977
non-targeting_00062|non-targeting_02518	NT_03294|03094	NA	NA	TRUE	147.51	261.158	0.824109	0.799306	0.845189	111	140	287	316
non-targeting_03004|non-targeting_03662	NT_01956|00471	NA	NA	TRUE	440.773	574.843	0.383134	0.682707	0.0387784	343	406	818	524
non-targeting_00176|non-targeting_00949	NT_00501|01502	NA	NA	TRUE	616.056	872.647	0.502338	1.21692	-0.249372	388	667	1340	705
non-targeting_00483|non-targeting_03391	NT_01412|02078	NA	NA	TRUE	554.442	844.023	0.606245	0.626579	0.588066	422	521	968	984
non-targeting_03203|non-targeting_00052	NT_02183|00846	NA	NA	TRUE	255.363	452.243	0.824547	0.98681	0.658413	198	236	583	468
non-targeting_01938|non-targeting_03442	NT_01628|03433	NA	NA	TRUE	396.061	712.265	0.846693	1.53456	-0.122363	286	389	1231	449
non-targeting_00538|non-targeting_03038	NT_01093|02104	NA	NA	TRUE	1025.45	1000.98	-0.0348455	-0.135571	0.0765522	905	828	1224	1097
non-targeting_00006|non-targeting_00706	NT_03695|03558	NA	NA	TRUE	1184.09	1002.77	-0.239789	0.572835	-1.17305	743	1285	1642	716
non-targeting_03294|non-targeting_03094	NT_00095|03143	NA	NA	TRUE	1143.68	1123.09	-0.0262173	-0.0516235	-0.0029821	895	1048	1283	1314
non-targeting_01956|non-targeting_00471	NT_01139|00725	NA	NA	TRUE	669.024	861.38	0.364593	0.392551	0.33379	564	569	1100	901
non-targeting_00501|non-targeting_01502	NT_01086|01580	NA	NA	TRUE	393.065	525.06	0.417713	0.453337	0.37325	350	314	712	511
non-targeting_01412|non-targeting_02078	NT_03525|01686	NA	NA	TRUE	324.461	317.745	-0.0301747	0.772769	-1.33384	234	319	594	159
non-targeting_02183|non-targeting_00846	NT_02416|03463	NA	NA	TRUE	541.057	674.365	0.31775	-0.379638	0.893084	493	420	563	980
non-targeting_01628|non-targeting_03433	NT_01723|01138	NA	NA	TRUE	794.831	1114.93	0.488236	0.900915	0.101439	536	822	1487	1108
non-targeting_01093|non-targeting_02104	NT_02789|00992	NA	NA	TRUE	854.265	1289.83	0.594426	0.208443	0.967824	773	669	1327	1644
non-targeting_03695|non-targeting_03558	NT_00689|01836	NA	NA	TRUE	1550.6	1891.85	0.286971	0.572475	-0.109599	1318	1307	2912	1522
non-targeting_00095|non-targeting_03143	NT_01432|03428	NA	NA	TRUE	461.301	703.707	0.609266	1.18172	-0.0600557	324	463	1092	558
non-targeting_01139|non-targeting_00725	NT_02152|03100	NA	NA	TRUE	527.666	349.454	-0.594523	-0.907781	-0.216246	519	368	411	398
non-targeting_01086|non-targeting_01580	NT_02034|02136	NA	NA	TRUE	786.007	1677.5	1.0937	1.18667	0.963765	720	606	2435	1485
non-targeting_03525|non-targeting_01686	NT_00265|00888	NA	NA	TRUE	301.458	549.741	0.866795	0.807327	0.931319	260	250	676	599
non-targeting_02416|non-targeting_03463	NT_03198|03408	NA	NA	TRUE	275.684	145.922	-0.917824	-1.33547	-0.575327	231	236	136	199
non-targeting_01723|non-targeting_01138	NT_00461|01378	NA	NA	TRUE	328.883	744.354	1.17841	2.00024	-0.10629	232	329	1379	384
non-targeting_02789|non-targeting_00992	NT_01342|01307	NA	NA	TRUE	522.034	1252.45	1.26254	0.417157	1.96594	497	382	986	1875
non-targeting_00689|non-targeting_01836	NT_02271|01789	NA	NA	TRUE	621.352	539.726	-0.203185	0.920668	-1.48503	336	733	945	329
non-targeting_01432|non-targeting_03428	NT_02511|01851	NA	NA	TRUE	438.142	690.563	0.656375	1.21832	0.0321828	302	446	1044	573
non-targeting_02152|non-targeting_03100	NT_02785|01983	NA	NA	TRUE	1350.41	888.577	-0.603831	0.318567	-1.38909	700	1626	1297	780
non-targeting_02034|non-targeting_02136	NT_02462|01640	NA	NA	TRUE	265.093	571.945	1.10938	1.00347	1.22614	234	214	697	629
non-targeting_00265|non-targeting_00888	NT_01900|01280	NA	NA	TRUE	735.33	309.625	-1.24787	-0.212573	-2.14227	365	903	468	257
non-targeting_03198|non-targeting_03408	NT_03694|02277	NA	NA	TRUE	536.572	656.873	0.291841	0.38384	0.154568	505	399	979	558
non-targeting_00461|non-targeting_01378	NT_01607|01052	NA	NA	TRUE	663.141	900.817	0.441919	0.452794	0.431021	537	588	1092	996
non-targeting_01342|non-targeting_01307	NT_01109|00206	NA	NA	TRUE	583.871	744.238	0.350115	0.172108	0.56124	546	438	914	812
non-targeting_02271|non-targeting_01789	NT_01800|01657	NA	NA	TRUE	420.362	631.31	0.586715	-0.116619	0.96207	297	420	407	1028
non-targeting_02511|non-targeting_01851	NT_02790|01697	NA	NA	TRUE	722.112	652.194	-0.146922	-0.187755	-0.119958	473	762	617	881
non-targeting_02785|non-targeting_01983	NT_02493|02549	NA	NA	TRUE	547.339	1263.91	1.20738	1.60544	0.812465	382	552	1727	1218
non-targeting_02462|non-targeting_01640	NT_00664|02503	NA	NA	TRUE	651.686	583.726	-0.158886	-1.13758	0.514691	579	522	391	937
non-targeting_01900|non-targeting_01280	NT_01923|01156	NA	NA	TRUE	706.968	1135.94	0.684174	0.781659	0.586917	554	647	1415	1221
non-targeting_03694|non-targeting_02277	NT_01008|00425	NA	NA	TRUE	274.38	543.792	0.986881	0.153029	1.62947	250	213	413	828
non-targeting_01607|non-targeting_01052	NT_01436|03544	NA	NA	TRUE	358.323	412.62	0.203552	-0.0503529	0.508087	345	258	495	461
non-targeting_01109|non-targeting_00206	NT_03555|03220	NA	NA	TRUE	344.564	269.199	-0.356101	-0.115768	-0.549699	229	360	314	309
non-targeting_01800|non-targeting_01657	NT_01344|02013	NA	NA	TRUE	405.667	473.397	0.222757	-0.115594	0.516363	342	345	469	620
non-targeting_02790|non-targeting_01697	NT_00186|01726	NA	NA	TRUE	82.6562	30.5292	-1.43693	-0.803846	-1.94497	47	95	40	31
non-targeting_02493|non-targeting_02549	NT_00678|02387	NA	NA	TRUE	715.461	1244.21	0.798288	1.09555	0.474985	543	674	1724	1177
non-targeting_00664|non-targeting_02503	NT_00769|00944	NA	NA	TRUE	261.7	374.453	0.516868	0.346353	0.701571	234	208	442	425
non-targeting_01923|non-targeting_01156	NT_02610|00150	NA	NA	TRUE	51.3683	153.003	1.57461	1.67674	1.50719	32	56	152	200
non-targeting_01008|non-targeting_00425	NT_02712|02380	NA	NA	TRUE	829.096	1332.09	0.684086	0.3219	1.04505	756	643	1404	1667
non-targeting_01436|non-targeting_03544	NT_03735|03577	NA	NA	TRUE	313.124	223.201	-0.488392	-0.438735	-0.57093	312	214	342	181
non-targeting_03555|non-targeting_03220	NT_02963|00641	NA	NA	TRUE	596.377	327.973	-0.862649	-1.2738	-0.406552	581	422	357	400
non-targeting_01344|non-targeting_02013	NT_02845|01741	NA	NA	TRUE	803.793	1970.36	1.29357	0.977381	1.5649	669	693	1957	2576
non-targeting_00186|non-targeting_01726	NT_03080|01844	NA	NA	TRUE	588.02	1197.87	1.02653	1.0931	0.961779	460	539	1458	1319
non-targeting_00678|non-targeting_02387	NT_03081|02975	NA	NA	TRUE	416.628	759.878	0.86701	0.233999	1.4081	380	323	664	1077
non-targeting_00769|non-targeting_00944	NT_01482|00048	NA	NA	TRUE	381.169	574.189	0.591094	0.742966	0.327149	372	269	925	424
non-targeting_02610|non-targeting_00150	NT_00860|01972	NA	NA	TRUE	218.393	302.333	0.469211	0.533152	0.414446	160	212	344	355
non-targeting_02712|non-targeting_02380	NT_01421|02598	NA	NA	TRUE	1091.89	962.102	-0.182569	-0.446948	0.114142	1023	817	1115	1111
non-targeting_03735|non-targeting_03577	NT_01920|01275	NA	NA	TRUE	267.427	788.092	1.55922	0.705333	2.07521	213	241	516	1276
non-targeting_02963|non-targeting_00641	NT_03692|00661	NA	NA	TRUE	348.924	347.526	-0.00579248	-0.623336	0.593332	338	249	326	472
non-targeting_02845|non-targeting_01741	NT_02340|00631	NA	NA	TRUE	1476.74	1556.81	0.076178	1.24764	-1.02258	716	1832	2526	1133
non-targeting_03080|non-targeting_01844	NT_03155|01225	NA	NA	TRUE	355.503	171.783	-1.04928	-0.195037	-1.76261	188	424	244	157
non-targeting_03081|non-targeting_02975	NT_00843|00774	NA	NA	TRUE	1241.72	1386.85	0.159465	0.361466	-0.0178814	877	1241	1674	1540
non-targeting_01482|non-targeting_00048	NT_03706|01081	NA	NA	TRUE	638.979	693.985	0.119136	-0.234373	0.424593	540	542	682	914
non-targeting_00860|non-targeting_01972	NT_00170|02581	NA	NA	TRUE	532.235	843.657	0.664594	1.24824	-0.0258699	374	534	1320	659
non-targeting_01421|non-targeting_02598	NT_00293|03688	NA	NA	TRUE	1650.67	2018.54	0.290261	1.28408	-0.66584	880	1961	3184	1553
non-targeting_01920|non-targeting_01275	NT_01566|03182	NA	NA	TRUE	270.708	389.506	0.524908	0.317394	0.709726	222	237	411	487
non-targeting_03692|non-targeting_00661	NT_02621|02020	NA	NA	TRUE	262.647	464.661	0.823055	1.61147	-0.0388884	163	287	740	351
non-targeting_02340|non-targeting_00631	NT_02544|00995	NA	NA	TRUE	466.143	384.003	-0.279655	-1.04556	0.186612	364	428	262	612
non-targeting_03155|non-targeting_01225	NT_03180|03033	NA	NA	TRUE	12.2767	31.5016	1.3595	-Inf	2.09953	8	13	0	70
non-targeting_00843|non-targeting_00774	NT_02448|02256	NA	NA	TRUE	717.948	435.013	-0.722821	0.159514	-1.28596	323	918	536	473
non-targeting_03706|non-targeting_01081	NT_01706|01181	NA	NA	TRUE	790.736	611.827	-0.370072	-0.620095	0.0460005	870	451	841	585
non-targeting_00170|non-targeting_02581	NT_03016|03214	NA	NA	TRUE	1015.81	1322.07	0.380179	1.02808	-0.499959	736	995	2230	884
non-targeting_00293|non-targeting_03688	NT_00153|00305	NA	NA	TRUE	218.707	390.428	0.836056	1.00131	0.69367	155	218	461	443
non-targeting_01566|non-targeting_03182	NT_01917|00370	NA	NA	TRUE	491.839	1075.79	1.12914	1.83429	0.00489776	369	468	1955	590
non-targeting_02621|non-targeting_02020	NT_03461|01773	NA	NA	TRUE	371.389	425.687	0.196861	0.562398	-0.447671	335	292	735	269
non-targeting_02544|non-targeting_00995	NT_03185|00576	NA	NA	TRUE	53.8818	34.5317	-0.64188	-0.025751	-1.35578	37	55	54	27
non-targeting_03180|non-targeting_03033	NT_03382|00487	NA	NA	TRUE	721.882	551.903	-0.387348	0.0528067	-0.927038	547	681	843	450
non-targeting_02448|non-targeting_02256	NT_01975|03663	NA	NA	TRUE	328.536	167.389	-0.972846	-0.735111	-1.2654	270	287	241	150
non-targeting_01706|non-targeting_01181	NT_01291|03673	NA	NA	TRUE	346.338	281.56	-0.298739	0.0307838	-0.638451	253	337	384	272
non-targeting_03016|non-targeting_03214	NT_00670|02805	NA	NA	TRUE	611.046	744.619	0.285221	1.42997	-0.875899	311	742	1245	508
non-targeting_00153|non-targeting_00305	NT_00919|01328	NA	NA	TRUE	144.594	194.462	0.427481	0.714972	0.179443	98	149	239	212
non-targeting_01917|non-targeting_00370	NT_00260|02215	NA	NA	TRUE	621.509	338.272	-0.877593	0.205998	-1.70418	283	791	485	305
non-targeting_03461|non-targeting_01773	NT_03721|02172	NA	NA	TRUE	152.448	179.33	0.2343	-0.27079	0.531288	108	152	133	276
non-targeting_03185|non-targeting_00576	NT_02331|02470	NA	NA	TRUE	129.579	175.218	0.435319	0.371671	0.493814	103	117	198	207
non-targeting_03382|non-targeting_00487	NT_00125|02335	NA	NA	TRUE	400.136	515.286	0.364883	0.80353	-0.2545	322	357	835	376
non-targeting_01975|non-targeting_03663	NT_02969|00236	NA	NA	TRUE	833.922	924.111	0.148153	-0.431897	0.543944	661	755	728	1383
non-targeting_01291|non-targeting_03673	NT_01730|03520	NA	NA	TRUE	781.933	1106.31	0.500634	0.921822	0.0110175	583	748	1641	947
non-targeting_00670|non-targeting_02805	NT_01798|01119	NA	NA	TRUE	657.614	1050.56	0.675841	0.119345	1.28373	663	441	1070	1349
non-targeting_00919|non-targeting_01328	NT_01813|00122	NA	NA	TRUE	282.374	306.906	0.120191	-0.42129	0.670691	274	201	304	402
non-targeting_00260|non-targeting_02215	NT_00921|01174	NA	NA	TRUE	514.512	585.29	0.185949	0.688783	-0.231128	314	568	752	608
non-targeting_03721|non-targeting_02172	NT_00806|02762	NA	NA	TRUE	165.799	163.545	-0.0197489	-1.40408	1.03251	171	107	96	275
non-targeting_02331|non-targeting_02470	NT_02166|01584	NA	NA	TRUE	1084.07	1202.22	0.149251	-0.394468	0.68434	1036	789	1171	1593
non-targeting_00125|non-targeting_02335	NT_00209|00237	NA	NA	TRUE	748.159	625.771	-0.257709	-0.390903	-0.143789	586	685	664	779
non-targeting_02969|non-targeting_00236	NT_00707|00071	NA	NA	TRUE	319.008	444.039	0.477093	0.41664	0.52655	238	305	472	552
non-targeting_01730|non-targeting_03520	NT_03510|01602	NA	NA	TRUE	613.525	979.172	0.67444	1.03394	0.291573	450	595	1369	915
non-targeting_01798|non-targeting_01119	NT_03263|01638	NA	NA	TRUE	486.491	1104.54	1.18296	0.673971	1.83897	521	293	1235	1317
non-targeting_01813|non-targeting_00122	NT_00274|00794	NA	NA	TRUE	768.233	1453.31	0.919731	0.566517	1.23373	659	641	1450	1894
non-targeting_00921|non-targeting_01174	NT_01734|03775	NA	NA	TRUE	309.755	296.683	-0.0622045	0.470199	-0.513541	189	342	389	301
non-targeting_00806|non-targeting_02762	NT_00364|01292	NA	NA	TRUE	404.419	614.008	0.602408	1.36618	-0.751919	306	382	1172	285
non-targeting_02166|non-targeting_01584	NT_02774|00697	NA	NA	TRUE	722.749	527.664	-0.453874	-0.39295	-0.534388	654	566	740	491
non-targeting_00209|non-targeting_00237	NT_00266|00589	NA	NA	TRUE	122.24	185.329	0.600367	1.16264	-0.164922	92	116	306	130
non-targeting_00707|non-targeting_00071	NT_03275|01954	NA	NA	TRUE	1554.33	2054.43	0.402445	0.212069	0.553351	1190	1453	2048	2679
non-targeting_03510|non-targeting_01602	NT_02760|00683	NA	NA	TRUE	347.687	612.72	0.817439	1.30599	0.00994353	291	298	1069	377
non-targeting_03263|non-targeting_01638	NT_03522|02177	NA	NA	TRUE	491.218	557.659	0.183021	-0.165108	0.379478	323	517	428	845
non-targeting_00274|non-targeting_00794	NT_01823|00796	NA	NA	TRUE	174.868	244.296	0.482366	-0.0288024	0.893084	149	147	217	343
non-targeting_01734|non-targeting_03775	NT_00597|00270	NA	NA	TRUE	599.489	726.044	0.276323	-0.35814	0.830078	553	458	641	1023
non-targeting_00364|non-targeting_01292	NT_02297|01410	NA	NA	TRUE	745.46	602.215	-0.307853	-0.557071	-0.0132376	712	543	719	676
non-targeting_02774|non-targeting_00697	NT_03622|03138	NA	NA	TRUE	471.618	760.899	0.690085	0.187807	0.991381	338	466	572	1164
non-targeting_00266|non-targeting_00589	NT_03332|02189	NA	NA	TRUE	310.415	385.029	0.310767	0.204962	0.405594	247	280	423	466
non-targeting_03275|non-targeting_01954	NT_00807|02911	NA	NA	TRUE	374.625	475.611	0.344333	0.252593	0.421604	287	350	508	589
non-targeting_02760|non-targeting_00683	NT_00602|03763	NA	NA	TRUE	489.012	55.1849	-3.14752	-3.0112	-3.27729	369	463	68	60
non-targeting_03522|non-targeting_02177	NT_03116|00126	NA	NA	TRUE	413.079	417.118	0.0140383	0.211122	-0.209327	332	369	571	401
non-targeting_01823|non-targeting_00796	NT_00033|02025	NA	NA	TRUE	552.399	545.778	-0.0173968	-0.321278	0.245515	460	476	547	709
non-targeting_00597|non-targeting_00270	NT_00809|03613	NA	NA	TRUE	1129.02	351.157	-1.68489	-1.96681	-1.21489	1255	630	477	341
non-targeting_02297|non-targeting_01410	NT_01164|02895	NA	NA	TRUE	114.778	216.407	0.914903	0.443029	1.32629	101	93	204	293
non-targeting_03622|non-targeting_03138	NT_00632|01620	NA	NA	TRUE	479.137	856.975	0.838814	1.85924	-0.342508	274	549	1477	544
non-targeting_03332|non-targeting_02189	NT_03135|02838	NA	NA	TRUE	509.724	707.625	0.473268	0.889803	-0.140332	421	443	1159	505
non-targeting_00807|non-targeting_02911	NT_00379|02968	NA	NA	TRUE	959.285	929.46	-0.045567	-0.668922	0.540086	916	699	856	1277
non-targeting_00602|non-targeting_03763	NT_02846|02817	NA	NA	TRUE	543.526	839.766	0.627639	0.812852	0.415434	441	481	1151	806
non-targeting_03116|non-targeting_00126	NT_03462|00434	NA	NA	TRUE	586.781	509.822	-0.202828	-0.678281	0.392682	615	368	571	607
non-targeting_00033|non-targeting_02025	NT_01892|02245	NA	NA	TRUE	730.53	1034.65	0.502132	0.47646	0.536487	685	546	1416	995
non-targeting_00809|non-targeting_03613	NT_00027|00143	NA	NA	TRUE	324.651	412.537	0.345632	0.463166	0.231648	249	303	510	447
non-targeting_01164|non-targeting_02895	NT_00065|02434	NA	NA	TRUE	197.372	378.049	0.937653	1.24398	0.560638	158	177	556	328
non-targeting_00632|non-targeting_01620	NT_02155|00500	NA	NA	TRUE	456.027	111.258	-2.03521	-2.18174	-1.82872	455	311	149	110
non-targeting_03135|non-targeting_02838	NT_02505|01287	NA	NA	TRUE	1165.87	1140.77	-0.0314013	0.0511379	-0.104528	864	1121	1330	1310
non-targeting_00379|non-targeting_02968	NT_00587|01019	NA	NA	TRUE	709.53	442.497	-0.681197	-1.00017	-0.208879	762	425	566	462
non-targeting_02846|non-targeting_02817	NT_02278|02815	NA	NA	TRUE	427.209	399.717	-0.0959617	-0.502472	0.134557	287	443	301	611
non-targeting_03462|non-targeting_00434	NT_01978|01105	NA	NA	TRUE	743.773	506.056	-0.555566	-1.15855	0.452999	903	332	601	571
non-targeting_01892|non-targeting_02245	NT_01834|02388	NA	NA	TRUE	767.843	748.02	-0.0377348	-0.0105155	-0.0588088	539	771	795	930
non-targeting_00027|non-targeting_00143	NT_00982|03760	NA	NA	TRUE	437.772	404.628	-0.113581	-0.370591	0.112063	362	380	416	516
non-targeting_00065|non-targeting_02434	NT_00288|00845	NA	NA	TRUE	188.483	237.945	0.336192	1.14502	-0.382997	105	219	345	211
non-targeting_02155|non-targeting_00500	NT_03455|02881	NA	NA	TRUE	1108.06	1343.65	0.278127	-0.339073	0.75337	951	924	1117	1957
non-targeting_02505|non-targeting_01287	NT_03526|01571	NA	NA	TRUE	383.449	342.676	-0.162187	0.759205	-0.987273	204	456	513	289
non-targeting_00587|non-targeting_01019	NT_01000|00231	NA	NA	TRUE	356.146	394.989	0.149345	-0.231847	0.498581	313	289	396	513
non-targeting_02278|non-targeting_02815	NT_01435|00348	NA	NA	TRUE	614.118	586.657	-0.0659991	0.497315	-0.879325	473	571	992	390
non-targeting_01978|non-targeting_01105	NT_01720|01811	NA	NA	TRUE	887.317	1421.85	0.680244	0.847345	0.490365	722	783	1930	1382
non-targeting_01834|non-targeting_02388	NT_02935|00421	NA	NA	TRUE	940.52	1081.71	0.201782	-0.0386285	0.46795	869	717	1257	1246
non-targeting_00982|non-targeting_03760	NT_00495|01377	NA	NA	TRUE	686.478	1057.72	0.623673	0.121794	1.17954	686	467	1109	1329
non-targeting_00288|non-targeting_00845	NT_01290|01141	NA	NA	TRUE	767.529	794.263	0.049395	0.112842	-0.001734	544	765	874	960
non-targeting_03455|non-targeting_02881	NT_01825|01637	NA	NA	TRUE	485.618	588.723	0.277766	0.231778	0.343035	470	347	820	553
non-targeting_03526|non-targeting_01571	NT_00533|00096	NA	NA	TRUE	555.121	1061.08	0.934658	1.84038	0.0394901	312	642	1660	829
non-targeting_01000|non-targeting_00231	NT_02860|03270	NA	NA	TRUE	709.784	1192.42	0.748439	0.396538	1.02119	565	640	1105	1632
non-targeting_01435|non-targeting_00348	NT_01050|01213	NA	NA	TRUE	248.041	339.044	0.450896	0.284769	0.630049	221	198	400	385
non-targeting_01720|non-targeting_01811	NT_00537|00968	NA	NA	TRUE	577.495	906.217	0.650048	1.01667	0.0774223	498	479	1497	635
non-targeting_02935|non-targeting_00421	NT_02743|00008	NA	NA	TRUE	259.069	320.742	0.308077	-0.771325	0.840616	193	248	168	558
non-targeting_00495|non-targeting_01377	NT_00914|00605	NA	NA	TRUE	675.849	918.33	0.442312	0.72809	0.178439	475	678	1169	964
non-targeting_01290|non-targeting_01141	NT_00332|01927	NA	NA	TRUE	829.421	903.469	0.12337	0.220278	0.029931	639	771	1106	989
non-targeting_01825|non-targeting_01637	NT_01775|02333	NA	NA	TRUE	601.372	592.35	-0.0218076	0.195556	-0.212362	422	604	718	655
non-targeting_00533|non-targeting_00096	NT_03677|00032	NA	NA	TRUE	395.731	416.236	0.0728818	-0.0532477	0.151203	257	420	368	586
non-targeting_02860|non-targeting_03270	NT_00198|01434	NA	NA	TRUE	297.22	172.897	-0.781618	-0.78531	-0.77821	232	273	200	200
non-targeting_01050|non-targeting_01213	NT_03152|02841	NA	NA	TRUE	1472.38	1692.99	0.201423	-0.563302	0.919667	1460	1014	1468	2410
non-targeting_00537|non-targeting_00968	NT_03441|00663	NA	NA	TRUE	645.998	597.399	-0.112836	-0.658648	0.414309	612	476	576	797
non-targeting_02743|non-targeting_00008	NT_03630|02353	NA	NA	TRUE	358.358	443.896	0.30882	0.71334	0.0152949	211	404	514	513
non-targeting_00914|non-targeting_00605	NT_03754|02423	NA	NA	TRUE	899.374	873.156	-0.042682	0.19745	-0.392177	793	727	1351	696
non-targeting_00332|non-targeting_01927	NT_03665|03703	NA	NA	TRUE	1340.69	1046.96	-0.356773	-0.51495	-0.244017	956	1330	994	1411
non-targeting_01775|non-targeting_02333	NT_01792|02575	NA	NA	TRUE	1111.5	840.253	-0.403607	-1.27805	0.448977	1154	709	707	1216
non-targeting_03677|non-targeting_00032	NT_02977|01146	NA	NA	TRUE	215.32	299.17	0.474485	0.410668	0.555583	200	163	395	301
non-targeting_00198|non-targeting_01434	NT_01313|01015	NA	NA	TRUE	679.492	885.167	0.381492	0.567221	0.142288	581	569	1279	789
non-targeting_03152|non-targeting_02841	NT_03111|01921	NA	NA	TRUE	872.516	1052.06	0.269967	0.587561	-0.0358833	619	869	1382	1065
non-targeting_03441|non-targeting_00663	NT_01554|03251	NA	NA	TRUE	1221.41	1177.59	-0.0527125	-0.376253	0.126694	788	1302	902	1786
non-targeting_03630|non-targeting_02353	NT_01484|00622	NA	NA	TRUE	490.69	614.652	0.324956	-0.0287566	0.661485	436	393	635	781
non-targeting_03754|non-targeting_02423	NT_02070|03070	NA	NA	TRUE	809.229	1826.94	1.17481	1.6366	0.556748	631	744	2915	1375
non-targeting_03665|non-targeting_03703	NT_03114|00481	NA	NA	TRUE	848.348	1270.37	0.582516	0.19485	0.879223	678	762	1153	1761
non-targeting_01792|non-targeting_02575	NT_02374|01832	NA	NA	TRUE	714.01	968.183	0.439335	0.546862	0.312543	604	605	1311	944
non-targeting_02977|non-targeting_01146	NT_00050|03642	NA	NA	TRUE	974.787	1385.97	0.507739	0.463274	0.550289	786	868	1610	1597
non-targeting_01313|non-targeting_01015	NT_03248|02361	NA	NA	TRUE	968.422	1218.19	0.331038	-0.452495	0.882883	828	811	899	1879
non-targeting_03111|non-targeting_01921	NT_03098|01895	NA	NA	TRUE	592.051	954.414	0.688892	1.2471	0.262014	338	679	1192	1023
non-targeting_01554|non-targeting_03251	NT_00540|01609	NA	NA	TRUE	79.09	154.01	0.961453	0.603589	1.26271	66	68	149	205
non-targeting_01484|non-targeting_00622	NT_00831|01058	NA	NA	TRUE	663.297	1028.93	0.633415	0.477313	0.799359	585	536	1210	1172
non-targeting_02070|non-targeting_03070	NT_01046|00884	NA	NA	TRUE	1140.33	1566.52	0.458117	0.614384	0.290286	907	1029	2063	1581
non-targeting_03114|non-targeting_00481	NT_00119|02445	NA	NA	TRUE	631.175	477.596	-0.402249	-0.297324	-0.524254	531	538	642	470
non-targeting_02374|non-targeting_01832	NT_03785|00377	NA	NA	TRUE	730.917	1455.25	0.993487	1.32637	0.61596	558	685	2079	1319
non-targeting_00050|non-targeting_03642	NT_01495|00655	NA	NA	TRUE	556.67	923.118	0.729692	0.631138	0.823137	455	489	1047	1087
non-targeting_03248|non-targeting_02361	NT_00121|00339	NA	NA	TRUE	885.39	1637.3	0.886931	0.764452	1.02567	796	699	2009	1788
non-targeting_03098|non-targeting_01895	NT_01819|01912	NA	NA	TRUE	199.701	232.557	0.219741	0.211397	0.231919	193	143	332	211
non-targeting_00540|non-targeting_01609	NT_02142|02703	NA	NA	TRUE	823.924	1010.73	0.294816	0.47429	0.0775665	687	709	1418	940
non-targeting_00831|non-targeting_01058	NT_01258|03183	NA	NA	TRUE	719.195	577.421	-0.316759	0.185701	-1.01834	561	661	948	410
non-targeting_01046|non-targeting_00884	NT_00147|03113	NA	NA	TRUE	1132.64	1628.88	0.52419	0.495887	0.545046	788	1145	1651	2099
non-targeting_00119|non-targeting_02445	NT_01969|02893	NA	NA	TRUE	499.631	943.492	0.917146	1.54714	-0.0953139	389	460	1689	541
non-targeting_03785|non-targeting_00377	NT_02637|00926	NA	NA	TRUE	463.602	610.834	0.397894	-0.36359	0.809927	336	454	388	1000
non-targeting_01495|non-targeting_00655	NT_03429|00079	NA	NA	TRUE	199.08	211.304	0.085969	-0.255158	0.319349	147	192	183	301
non-targeting_00121|non-targeting_00339	NT_03445|00648	NA	NA	TRUE	374.39	326.348	-0.198131	-0.133499	-0.271504	316	318	428	331
non-targeting_01819|non-targeting_01912	NT_01283|03681	NA	NA	TRUE	394.235	524.625	0.412231	0.121262	0.719839	362	303	585	627
non-targeting_02142|non-targeting_02703	NT_01399|00303	NA	NA	TRUE	758.124	1135.97	0.583418	0.616739	0.55175	593	695	1351	1280
non-targeting_01258|non-targeting_03183	NT_00953|02376	NA	NA	TRUE	959.873	1252.02	0.383347	0.15509	0.642521	894	724	1479	1420
non-targeting_00147|non-targeting_03113	NT_03711|02359	NA	NA	TRUE	579.119	763.822	0.399377	0.735476	0.0595031	418	569	1034	745
non-targeting_01969|non-targeting_02893	NT_00691|00734	NA	NA	TRUE	488.916	425.916	-0.199018	-0.0240659	-0.415039	412	416	602	392
non-targeting_02637|non-targeting_00926	NT_03181|01276	NA	NA	TRUE	951.589	1077.46	0.179227	0.427855	-0.104057	752	864	1503	1010
non-targeting_03429|non-targeting_00079	NT_01828|00135	NA	NA	TRUE	413.391	499.695	0.27354	-0.0180313	0.676125	428	265	628	532
non-targeting_03445|non-targeting_00648	NT_03237|02700	NA	NA	TRUE	631.113	837.246	0.407752	0.412725	0.402171	541	527	1070	875
non-targeting_01283|non-targeting_03681	NT_00247|00113	NA	NA	TRUE	2075.5	1286.37	-0.690152	-1.03685	-0.364933	1827	1681	1323	1640
non-targeting_01399|non-targeting_00303	NT_03247|02781	NA	NA	TRUE	757.372	934.441	0.303102	-0.283587	1.05222	825	441	1007	1149
non-targeting_00953|non-targeting_02376	NT_00216|00857	NA	NA	TRUE	752.234	1191.31	0.663297	0.87341	0.407215	622	653	1693	1088
non-targeting_03711|non-targeting_02359	NT_00220|00362	NA	NA	TRUE	1215.59	1217.83	0.00265569	0.578533	-0.444613	695	1393	1542	1286
non-targeting_00691|non-targeting_00734	NT_00068|00473	NA	NA	TRUE	642.691	1081.2	0.750431	-0.275395	1.26811	479	615	588	1861
non-targeting_03181|non-targeting_01276	NT_01193|00733	NA	NA	TRUE	522.701	716.583	0.455148	0.733238	0.155278	398	491	983	687
non-targeting_01828|non-targeting_00135	NT_01945|00636	NA	NA	TRUE	1922.43	1450.08	-0.406793	-0.461993	-0.34895	1628	1627	1756	1605
non-targeting_03237|non-targeting_02700	NT_03212|00673	NA	NA	TRUE	230.166	250.119	0.119935	0.604814	-0.379277	158	235	357	227
non-targeting_00247|non-targeting_00113	NT_00317|00201	NA	NA	TRUE	487.31	705.877	0.534577	1.04461	0.0323163	324	509	993	654
non-targeting_03247|non-targeting_02781	NT_02265|02106	NA	NA	TRUE	782.178	1230.81	0.654041	0.0886169	1.19994	745	572	1177	1651
non-targeting_00216|non-targeting_00857	NT_00438|00603	NA	NA	TRUE	635.79	853.873	0.425472	1.05809	-0.0337107	342	752	1058	923
non-targeting_00220|non-targeting_00362	NT_00490|01841	NA	NA	TRUE	392.433	503.991	0.360952	0.651207	0.00652701	315	351	735	443
non-targeting_00068|non-targeting_00473	NT_01907|01998	NA	NA	TRUE	468.377	554.909	0.244581	0.0319953	0.396883	341	457	518	756
non-targeting_01193|non-targeting_00733	NT_00451|00262	NA	NA	TRUE	992.679	1238.29	0.318955	0.472426	0.157713	782	904	1612	1267
non-targeting_01945|non-targeting_00636	NT_00367|03658	NA	NA	TRUE	491.53	369.111	-0.413225	-0.458624	-0.364671	419	413	453	403
non-targeting_03212|non-targeting_00673	NT_02135|00872	NA	NA	TRUE	2.87744	6.19364	1.106	1.01378	1.13012	1	4	3	11
non-targeting_00317|non-targeting_00201	NT_02698|03556	NA	NA	TRUE	254.473	394.857	0.633817	0.542216	0.726124	214	217	463	451
non-targeting_02265|non-targeting_02106	NT_01426|02531	NA	NA	TRUE	449.288	324.867	-0.467792	-0.0112591	-0.931739	310	457	457	301
non-targeting_00438|non-targeting_00603	NT_01392|01404	NA	NA	TRUE	452.064	537.492	0.249719	0.356665	0.101985	410	353	780	476
non-targeting_00490|non-targeting_01841	NT_03787|00777	NA	NA	TRUE	263.032	236.851	-0.151259	0.431843	-1.57287	238	206	477	87
non-targeting_01907|non-targeting_01998	NT_01542|01896	NA	NA	TRUE	595.263	754.911	0.342779	0.118419	0.561298	514	493	829	914
non-targeting_00451|non-targeting_00262	NT_02457|01729	NA	NA	TRUE	695.38	636.014	-0.128744	-0.148625	-0.111629	526	657	705	764
non-targeting_00367|non-targeting_03658	NT_02521|01091	NA	NA	TRUE	582.052	509.305	-0.192619	-0.589922	0.109666	465	523	459	709
non-targeting_02135|non-targeting_00872	NT_03149|03036	NA	NA	TRUE	898.635	885.599	-0.0210815	-0.163718	0.139949	812	705	1077	976
non-targeting_02698|non-targeting_03556	NT_00419|02843	NA	NA	TRUE	546.308	1024.58	0.907248	0.196972	1.46196	485	438	826	1516
non-targeting_01426|non-targeting_02531	NT_02053|02584	NA	NA	TRUE	760.548	1470.25	0.950948	1.14567	0.74998	585	708	1923	1496
non-targeting_01392|non-targeting_01404	NT_03279|03580	NA	NA	TRUE	589.561	1182.44	1.00406	1.48901	0.696083	311	704	1297	1433
non-targeting_03787|non-targeting_00777	NT_00970|01973	NA	NA	TRUE	188.348	233.859	0.312235	0.77598	-0.209638	136	185	346	201
non-targeting_01542|non-targeting_01896	NT_01180|01468	NA	NA	TRUE	705.189	1103.76	0.64634	1.30139	-0.144964	485	719	1776	817
non-targeting_02457|non-targeting_01729	NT_00092|00192	NA	NA	TRUE	242.711	651.725	1.42502	1.49417	1.34613	205	206	858	658
non-targeting_02521|non-targeting_01091	NT_02825|01847	NA	NA	TRUE	725.806	1494.14	1.04166	0.211802	1.55138	580	652	998	2401
non-targeting_03149|non-targeting_03036	NT_00365|00876	NA	NA	TRUE	64.5126	94.4202	0.549513	-0.366827	1.00161	46	64	53	161
non-targeting_00419|non-targeting_02843	NT_00821|00394	NA	NA	TRUE	468.444	370.531	-0.338282	-0.192083	-0.497083	376	419	489	373
non-targeting_02053|non-targeting_02584	NT_02103|01069	NA	NA	TRUE	487.332	645.668	0.405888	0.0870618	0.675798	403	423	636	849
non-targeting_03279|non-targeting_03580	NT_00613|01699	NA	NA	TRUE	1173.91	1505.09	0.358525	0.499282	0.223173	889	1108	1867	1625
non-targeting_00970|non-targeting_01973	NT_00054|01095	NA	NA	TRUE	487.662	675.998	0.471138	0.636823	0.243334	432	392	998	583
non-targeting_01180|non-targeting_01468	NT_00022|02334	NA	NA	TRUE	341.177	260.392	-0.389836	-1.16142	0.10102	274	305	182	411
non-targeting_00092|non-targeting_00192	NT_00747|01456	NA	NA	TRUE	205.384	242.918	0.242149	1.06311	-0.503027	115	238	357	211
non-targeting_02825|non-targeting_01847	NT_00454|01874	NA	NA	TRUE	378.051	545.802	0.529797	-0.0177208	1.04881	355	282	521	733
non-targeting_00365|non-targeting_00876	NT_01232|02028	NA	NA	TRUE	709.935	1057.6	0.575034	0.893778	0.178909	568	637	1568	906
non-targeting_00821|non-targeting_00394	NT_02946|03268	NA	NA	TRUE	918.285	782.813	-0.230275	-1.48351	0.508033	798	755	424	1349
non-targeting_02103|non-targeting_01069	NT_01656|03669	NA	NA	TRUE	691.35	1484.16	1.10215	0.557173	1.37399	446	737	975	2400
non-targeting_00613|non-targeting_01699	NT_03444|02117	NA	NA	TRUE	724.277	789.432	0.124274	0.418254	-0.289588	617	609	1225	626
non-targeting_00054|non-targeting_01095	NT_03266|02822	NA	NA	TRUE	1739.93	1861.86	0.0977174	-0.712284	0.60921	1406	1546	1275	2963
non-targeting_00022|non-targeting_02334	NT_00089|01490	NA	NA	TRUE	699.019	947.469	0.438748	0.133973	0.706492	587	597	957	1224
non-targeting_00747|non-targeting_01456	NT_02167|00049	NA	NA	TRUE	3.59397	41.3887	3.52558	3.10124	4.16254	4	2	51	45
non-targeting_00454|non-targeting_01874	NT_00927|02645	NA	NA	TRUE	527.358	674.638	0.355331	0.427273	0.26359	468	423	935	638
non-targeting_01232|non-targeting_02028	NT_03535|03661	NA	NA	TRUE	466.613	792.989	0.765074	1.30296	-0.306825	407	382	1492	388
non-targeting_02946|non-targeting_03268	NT_02738|00469	NA	NA	TRUE	398.311	511.624	0.361187	0.272488	0.432435	297	381	533	646
non-targeting_01656|non-targeting_03669	NT_00433|00254	NA	NA	TRUE	573.593	500.075	-0.197883	-0.152895	-0.239933	443	532	592	566
non-targeting_03444|non-targeting_02117	NT_00623|02740	NA	NA	TRUE	1046.97	860.248	-0.283394	-0.459786	-0.118386	872	902	942	1044
non-targeting_03266|non-targeting_02822	NT_01894|01677	NA	NA	TRUE	719.312	1212.04	0.752746	-0.0496208	1.28474	597	622	857	1904
non-targeting_00089|non-targeting_01490	NT_02501|02402	NA	NA	TRUE	125.509	230.837	0.879076	1.373	-0.115184	112	100	431	116
non-targeting_02167|non-targeting_00049	NT_00218|00004	NA	NA	TRUE	486.139	672.623	0.468427	-0.00379523	0.853849	413	410	612	931
non-targeting_00927|non-targeting_02645	NT_03778|00397	NA	NA	TRUE	1083.97	1103.3	0.0254956	0.734838	-0.434156	529	1341	1308	1247
non-targeting_03535|non-targeting_03661	NT_00039|01771	NA	NA	TRUE	476.88	950.929	0.995711	-0.268622	1.75419	420	386	518	1636
non-targeting_02738|non-targeting_00469	NT_01567|00596	NA	NA	TRUE	822.319	744.849	-0.142749	0.537591	-0.78282	498	912	1074	666
non-targeting_00433|non-targeting_00254	NT_00057|00277	NA	NA	TRUE	994.727	1289.26	0.374175	0.338513	0.416759	890	790	1672	1325
non-targeting_00623|non-targeting_02740	NT_03148|00109	NA	NA	TRUE	445.94	328.704	-0.440061	-0.235953	-0.685007	367	389	463	304
non-targeting_01894|non-targeting_01677	NT_02481|02587	NA	NA	TRUE	742.516	1646.59	1.14899	1.71158	0.32601	575	687	2798	1082
non-targeting_02501|non-targeting_02402	NT_03559|03602	NA	NA	TRUE	848.248	772.122	-0.135658	0.153349	-0.482571	676	764	1117	687
non-targeting_00218|non-targeting_00004	NT_03307|01551	NA	NA	TRUE	1774.15	2117.93	0.255529	0.226689	0.291448	1614	1380	2806	2122
non-targeting_03778|non-targeting_00397	NT_00552|02770	NA	NA	TRUE	620.569	889.149	0.518834	0.853503	0.351327	298	773	800	1239
non-targeting_00039|non-targeting_01771	NT_02684|03653	NA	NA	TRUE	343.102	335.696	-0.0314814	-0.680683	0.480261	301	279	279	489
non-targeting_01567|non-targeting_00596	NT_02906|02246	NA	NA	TRUE	730.454	582.893	-0.325564	0.0244839	-0.507856	358	902	541	797
non-targeting_00057|non-targeting_00277	NT_01717|01814	NA	NA	TRUE	273.781	472.586	0.787554	-0.0345856	1.16724	182	286	264	807
non-targeting_03148|non-targeting_00109	NT_00246|01308	NA	NA	TRUE	385.155	301.584	-0.352875	-0.412259	-0.256458	395	251	441	264
non-targeting_02481|non-targeting_02587	NT_02209|02240	NA	NA	TRUE	233.514	353.271	0.597266	-0.0445212	1.09225	202	193	291	517
non-targeting_03559|non-targeting_03602	NT_02801|02839	NA	NA	TRUE	183.948	197.53	0.102767	0.325721	-0.0590427	116	199	216	240
non-targeting_03307|non-targeting_01551	NT_01013|02005	NA	NA	TRUE	348.824	220.825	-0.659595	-0.947856	-0.485314	235	361	181	324
non-targeting_00552|non-targeting_02770	NT_00116|02560	NA	NA	TRUE	754.054	514.122	-0.552558	-0.665253	-0.451362	602	678	564	623
non-targeting_02684|non-targeting_03653	NT_03335|03594	NA	NA	TRUE	347.301	463.239	0.415572	-0.328777	1.01708	317	269	375	684
non-targeting_02906|non-targeting_02246	NT_00163|00665	NA	NA	TRUE	769.355	1027.42	0.417299	1.06525	-0.18121	468	851	1455	943
non-targeting_01717|non-targeting_01814	NT_00792|02296	NA	NA	TRUE	850.05	1319.85	0.63475	0.832584	0.380401	723	716	1913	1171
non-targeting_00246|non-targeting_01308	NT_00389|03628	NA	NA	TRUE	309.788	376.607	0.281779	0.299707	0.262814	257	268	470	404
non-targeting_02209|non-targeting_02240	NT_02492|03071	NA	NA	TRUE	1464.49	2394.59	0.709379	0.946663	0.495954	1034	1464	2961	2594
non-targeting_02801|non-targeting_02839	NT_03258|01564	NA	NA	TRUE	289.501	314.501	0.119496	-0.664798	0.48346	191	304	179	534
non-targeting_01013|non-targeting_02005	NT_00684|02962	NA	NA	TRUE	430.416	507.916	0.238856	0.285383	0.19907	317	416	574	600
non-targeting_00116|non-targeting_02560	NT_00817|02758	NA	NA	TRUE	267.092	405.973	0.604046	1.55305	-0.229473	139	321	606	344
non-targeting_03335|non-targeting_03594	NT_02791|03550	NA	NA	TRUE	643.1	948.553	0.560685	1.26035	-0.272144	431	668	1534	695
non-targeting_00163|non-targeting_00665	NT_00672|01993	NA	NA	TRUE	736	1228.79	0.739461	0.194626	1.15335	614	633	1044	1769
non-targeting_00792|non-targeting_02296	NT_02162|01818	NA	NA	TRUE	884.506	1652.56	0.901759	0.226322	1.40298	756	741	1314	2462
non-targeting_00389|non-targeting_03628	NT_03005|02056	NA	NA	TRUE	599.776	813.816	0.440279	0.420283	0.455506	424	599	843	1032
non-targeting_02492|non-targeting_03071	NT_02750|00617	NA	NA	TRUE	446.791	484.647	0.117335	0.00951537	0.20568	339	421	507	610
non-targeting_03258|non-targeting_01564	NT_01583|03414	NA	NA	TRUE	345.968	464.751	0.425819	0.0958981	0.75596	313	271	497	575
non-targeting_00684|non-targeting_02962	NT_03467|01317	NA	NA	TRUE	164.842	213.671	0.374313	-0.139633	0.853283	152	126	205	286
non-targeting_00817|non-targeting_02758	NT_03291|00453	NA	NA	TRUE	795.181	594.02	-0.420773	-0.826057	0.130393	846	485	709	667
non-targeting_02791|non-targeting_03550	NT_02191|03218	NA	NA	TRUE	539.736	1069.69	0.986864	1.17646	0.825212	377	544	1266	1211
non-targeting_00672|non-targeting_01993	NT_02661|02909	NA	NA	TRUE	744.924	1340.07	0.847138	1.45231	0.0847497	533	737	2167	982
non-targeting_02162|non-targeting_01818	NT_00799|00833	NA	NA	TRUE	1089.59	1683.28	0.627486	1.41448	-0.326815	708	1156	2804	1158
non-targeting_03005|non-targeting_02056	NT_03236|01673	NA	NA	TRUE	326.039	207.962	-0.648723	-0.89432	-0.381989	299	251	239	242
non-targeting_02750|non-targeting_00617	NT_00693|02043	NA	NA	TRUE	906.418	299.665	-1.59682	-1.05932	-2.21444	641	905	457	245
non-targeting_01583|non-targeting_03414	NT_01797|01106	NA	NA	TRUE	551.851	674.676	0.289917	0.555263	0.0423011	393	548	858	709
non-targeting_03467|non-targeting_01317	NT_01649|01132	NA	NA	TRUE	636.526	344.642	-0.885121	-0.836064	-0.963853	626	444	521	286
non-targeting_03291|non-targeting_00453	NT_01936|01870	NA	NA	TRUE	1710.87	1655.21	-0.0477135	0.279504	-0.45689	1368	1536	2467	1406
non-targeting_02191|non-targeting_03218	NT_03043|00703	NA	NA	TRUE	305.27	359.695	0.236689	0.127048	0.392536	302	211	490	348
non-targeting_02661|non-targeting_02909	NT_03324|02161	NA	NA	TRUE	934.505	1345.59	0.525968	1.41099	-0.501332	570	1032	2252	916
non-targeting_00799|non-targeting_00833	NT_01853|01794	NA	NA	TRUE	181.188	137.761	-0.395321	-0.460862	-0.329309	151	156	163	156
non-targeting_03236|non-targeting_01673	NT_02819|01549	NA	NA	TRUE	592.475	871.382	0.55655	0.719692	0.331577	526	475	1287	751
non-targeting_00693|non-targeting_02043	NT_03028|01238	NA	NA	TRUE	609.169	727.643	0.256387	0.522017	-0.0583835	487	547	1039	660
non-targeting_01797|non-targeting_01106	NT_03494|01198	NA	NA	TRUE	689.945	637.919	-0.113109	0.177573	-0.359854	463	716	778	701
non-targeting_01649|non-targeting_01132	NT_00502|01405	NA	NA	TRUE	492.203	669.22	0.443228	0.434732	0.450331	365	473	733	812
non-targeting_01936|non-targeting_01870	NT_02502|02742	NA	NA	TRUE	824.193	826.864	0.00466886	-0.0149764	0.0216618	625	777	919	991
non-targeting_03043|non-targeting_00703	NT_01048|01443	NA	NA	TRUE	1319.44	1221.92	-0.110772	-0.9523	0.675579	1331	884	1022	1774
non-targeting_03324|non-targeting_02161	NT_00447|03431	NA	NA	TRUE	653.819	623.55	-0.0683851	-0.127255	0.0216355	655	443	891	565
non-targeting_01853|non-targeting_01794	NT_03489|02373	NA	NA	TRUE	144.241	141.658	-0.02607	0.0707674	-0.0911489	91	156	142	184
non-targeting_02819|non-targeting_01549	NT_00313|01906	NA	NA	TRUE	398.966	480.823	0.269241	-0.0335283	0.500276	310	368	450	654
non-targeting_03028|non-targeting_01238	NT_02994|03339	NA	NA	TRUE	362.159	492.41	0.443239	0.795932	0.0744457	264	353	681	467
non-targeting_03494|non-targeting_01198	NT_02232|03437	NA	NA	TRUE	549.017	998.739	0.863255	0.402878	1.21621	449	482	882	1407
non-targeting_00502|non-targeting_01405	NT_03513|01023	NA	NA	TRUE	402.051	291.65	-0.463143	0.0702181	-0.965618	259	429	404	276
non-targeting_02502|non-targeting_02742	NT_01357|02697	NA	NA	TRUE	476.03	722.295	0.601536	0.759861	0.458369	347	464	873	801
non-targeting_01048|non-targeting_01443	NT_01532|02599	NA	NA	TRUE	126.164	254.08	1.00998	-0.242349	1.94199	125	87	157	420
non-targeting_00447|non-targeting_03431	NT_03593|02944	NA	NA	TRUE	308.881	519.494	0.750055	0.98738	0.493814	239	286	704	506
non-targeting_03489|non-targeting_02373	NT_00945|00751	NA	NA	TRUE	156.024	264.55	0.761767	-0.91545	2.17005	179	81	141	458
non-targeting_00313|non-targeting_01906	NT_00967|03569	NA	NA	TRUE	330.596	511.915	0.630833	0.82886	0.405699	266	295	702	491
non-targeting_02994|non-targeting_03339	NT_02035|03407	NA	NA	TRUE	507.658	776.932	0.613931	0.548209	0.701226	481	374	1045	764
non-targeting_02232|non-targeting_03437	NT_03162|00358	NA	NA	TRUE	640.878	752.773	0.232166	0.661406	-0.196042	443	651	1041	714
non-targeting_03513|non-targeting_01023	NT_00035|03439	NA	NA	TRUE	776.597	547.111	-0.505334	-0.37854	-0.640895	623	695	712	560
non-targeting_01357|non-targeting_02697	NT_03446|00668	NA	NA	TRUE	222.72	284.364	0.352502	0.729048	-0.321088	201	175	495	176
non-targeting_01532|non-targeting_02599	NT_02902|02884	NA	NA	TRUE	199.875	199.198	-0.00488904	-0.0774907	0.0746906	174	164	245	217
non-targeting_03593|non-targeting_02944	NT_01865|01665	NA	NA	TRUE	538.499	856.13	0.668888	0.374238	0.907097	431	483	830	1138
non-targeting_00945|non-targeting_00751	NT_01611|01672	NA	NA	TRUE	74.3539	186.81	1.32909	1.35273	1.29218	73	52	277	160
non-targeting_00967|non-targeting_03569	NT_01712|03276	NA	NA	TRUE	433.669	663.92	0.614414	1.08952	0.11109	303	437	958	593
non-targeting_02035|non-targeting_03407	NT_02214|03351	NA	NA	TRUE	1284.3	2241.65	0.803582	1.17372	0.335088	1015	1166	3402	1848
non-targeting_03162|non-targeting_00358	NT_03215|02798	NA	NA	TRUE	474.641	400.082	-0.246542	-0.5931	0.0497495	398	406	392	528
non-targeting_00035|non-targeting_03439	NT_01641|03726	NA	NA	TRUE	578.083	683.812	0.242324	-0.0629908	0.500766	476	504	677	896
non-targeting_03446|non-targeting_00668	NT_02640|01574	NA	NA	TRUE	613.161	1099.65	0.842711	1.52559	-0.178529	454	590	1942	655
non-targeting_02902|non-targeting_02884	NT_01540|03536	NA	NA	TRUE	1016.26	1511.86	0.573047	0.536121	0.606141	790	937	1702	1792
non-targeting_01865|non-targeting_01665	NT_00005|01689	NA	NA	TRUE	602.277	992.71	0.720945	0.14212	1.2157	541	476	887	1389
non-targeting_01611|non-targeting_01672	NT_02847|00134	NA	NA	TRUE	332.422	537.78	0.694002	1.2209	0.299168	190	381	658	589
non-targeting_01712|non-targeting_03276	NT_03396|03014	NA	NA	TRUE	644.214	930.846	0.531003	0.723842	0.330218	498	597	1222	943
non-targeting_02214|non-targeting_03351	NT_03250|00767	NA	NA	TRUE	180.6	261.749	0.535386	0.320616	0.79714	173	131	321	286
non-targeting_03215|non-targeting_02798	NT_00355|01829	NA	NA	TRUE	655.158	894.765	0.449667	0.540751	0.36313	502	612	1085	989
non-targeting_01641|non-targeting_03726	NT_03507|00615	NA	NA	TRUE	362.152	694.037	0.938415	0.953944	0.919659	320	292	921	694
non-targeting_02640|non-targeting_01574	NT_01660|01229	NA	NA	TRUE	619.246	776.366	0.326224	-0.313117	0.741444	485	567	580	1191
non-targeting_01540|non-targeting_03536	NT_02672|00924	NA	NA	TRUE	497.241	590.608	0.248257	0.430795	0.0789925	364	483	729	641
non-targeting_00005|non-targeting_01689	NT_01162|00053	NA	NA	TRUE	717.271	970.656	0.436442	1.84575	-1.12084	332	907	1773	524
non-targeting_02847|non-targeting_00134	NT_03468|01711	NA	NA	TRUE	450.614	462.153	0.0364796	0.232824	-0.196473	370	394	646	432
non-targeting_03396|non-targeting_03014	NT_01817|03136	NA	NA	TRUE	283.174	420.037	0.568825	0.0429237	0.999999	245	234	375	588
non-targeting_03250|non-targeting_00767	NT_01947|02641	NA	NA	TRUE	327.199	410.079	0.325735	-0.0103595	0.52484	221	338	326	611
non-targeting_00355|non-targeting_01829	NT_02627|03573	NA	NA	TRUE	851.801	1624.6	0.931498	0.369576	1.5608	870	559	1670	2072
non-targeting_03507|non-targeting_00615	NT_01374|00185	NA	NA	TRUE	127.956	384.954	1.58904	2.1454	1.0605	82	137	539	359
non-targeting_01660|non-targeting_01229	NT_00618|00371	NA	NA	TRUE	460.954	466.763	0.0180665	0.0761739	-0.0385565	362	421	567	515
non-targeting_02672|non-targeting_00924	NT_00819|00111	NA	NA	TRUE	2530.3	1729.24	-0.549169	-0.849014	-0.295786	2078	2212	1714	2264
non-targeting_01162|non-targeting_00053	NT_00880|01345	NA	NA	TRUE	490.803	1149.34	1.22759	1.76219	0.175927	427	403	2152	572
non-targeting_03468|non-targeting_01711	NT_00144|02076	NA	NA	TRUE	414.652	503.651	0.280525	0.240846	0.322768	352	350	618	550
non-targeting_01817|non-targeting_03136	NT_03056|00625	NA	NA	TRUE	969.792	900.839	-0.106406	-0.298009	0.14041	945	686	1142	950
non-targeting_01947|non-targeting_02641	NT_02253|03421	NA	NA	TRUE	185.963	775.761	2.06059	1.365	2.55503	156	159	597	1174
non-targeting_02627|non-targeting_03573	NT_00592|03254	NA	NA	TRUE	233.738	150.751	-0.632728	-0.261857	-1.09823	184	213	228	125
non-targeting_01374|non-targeting_00185	NT_01030|02990	NA	NA	TRUE	460.024	845.211	0.877601	0.637629	1.0757	366	415	846	1099
non-targeting_00618|non-targeting_00371	NT_02533|03168	NA	NA	TRUE	473.969	386.685	-0.293632	-0.530277	-0.0123928	452	346	465	431
non-targeting_00819|non-targeting_00111	NT_02855|01051	NA	NA	TRUE	696.465	897.864	0.366445	-0.23684	0.949952	671	501	846	1216
non-targeting_00880|non-targeting_01345	NT_00958|00482	NA	NA	TRUE	880.035	651.683	-0.433391	-0.273901	-0.544646	555	952	682	820
non-targeting_00144|non-targeting_02076	NT_03521|02629	NA	NA	TRUE	738.512	583.665	-0.339482	-0.313169	-0.379935	720	522	861	504
non-targeting_03056|non-targeting_00625	NT_02835|00901	NA	NA	TRUE	405.068	538.999	0.412118	0.754949	0.105439	274	418	687	565
non-targeting_02253|non-targeting_03421	NT_03340|02859	NA	NA	TRUE	550.075	721.879	0.392128	0.382021	0.403269	470	461	910	766
non-targeting_00592|non-targeting_03254	NT_01279|02614	NA	NA	TRUE	290.463	882.455	1.60317	1.76985	1.37864	255	236	1292	771
non-targeting_01030|non-targeting_02990	NT_03548|00145	NA	NA	TRUE	729.255	532.132	-0.454638	-0.315037	-0.576357	525	718	627	605
non-targeting_02533|non-targeting_03168	NT_01739|01924	NA	NA	TRUE	557.661	874.977	0.649856	0.710269	0.590073	441	506	1072	957
non-targeting_02855|non-targeting_01051	NT_01943|02552	NA	NA	TRUE	1297.7	921.202	-0.494366	-1.15969	0.333349	1427	741	949	1173
non-targeting_00958|non-targeting_00482	NT_01281|01871	NA	NA	TRUE	164.512	274.63	0.739298	1.34739	-0.116135	123	157	465	182
non-targeting_03521|non-targeting_02629	NT_00931|02792	NA	NA	TRUE	623.904	873.192	0.484976	0.486437	0.483788	454	609	945	1070
non-targeting_02835|non-targeting_00901	NT_00557|00240	NA	NA	TRUE	367.444	266.166	-0.465196	0.0202324	-0.858642	223	407	336	282
non-targeting_03340|non-targeting_02859	NT_01161|02504	NA	NA	TRUE	410.336	418.297	0.0277222	-0.35706	0.280745	300	399	348	609
non-targeting_01279|non-targeting_02614	NT_00318|00877	NA	NA	TRUE	407.452	573.581	0.493366	0.303653	0.685731	355	334	651	675
non-targeting_03548|non-targeting_00145	NT_01118|01458	NA	NA	TRUE	298.447	186.495	-0.678339	-1.06734	-0.47535	189	322	134	291
non-targeting_01739|non-targeting_01924	NT_02211|00261	NA	NA	TRUE	682.432	997.508	0.547643	0.817189	0.31005	471	694	1233	1081
non-targeting_01943|non-targeting_02552	NT_03176|02026	NA	NA	TRUE	867.83	1197.63	0.464702	0.90385	-0.0196242	627	852	1743	1056
non-targeting_01281|non-targeting_01871	NT_02451|02032	NA	NA	TRUE	452.399	476.019	0.0734236	-1.11501	1.13252	484	273	332	752
non-targeting_00931|non-targeting_02792	NT_02438|00448	NA	NA	TRUE	929.644	2103.84	1.17827	1.30197	1.0627	698	884	2557	2320
non-targeting_00557|non-targeting_00240	NT_03346|01783	NA	NA	TRUE	537.289	584.038	0.120365	-0.22002	0.490967	508	397	648	701
non-targeting_01161|non-targeting_02504	NT_02755|00566	NA	NA	TRUE	1614.1	1837.03	0.186639	0.631809	-0.336774	1198	1550	2758	1542
non-targeting_00318|non-targeting_00877	NT_02759|02561	NA	NA	TRUE	1044.12	1051.09	0.00959809	-0.0930196	0.127574	939	824	1308	1131
non-targeting_01118|non-targeting_01458	NT_02294|00535	NA	NA	TRUE	262.249	354.897	0.436463	0.885621	-0.127165	200	246	549	283
non-targeting_02211|non-targeting_00261	NT_03074|03325	NA	NA	TRUE	188.321	219.188	0.21898	0.658484	-0.118742	113	210	265	243
non-targeting_03176|non-targeting_02026	NT_00839|00103	NA	NA	TRUE	535.649	823.881	0.621148	0.401487	0.827136	453	454	889	1012
non-targeting_02451|non-targeting_02032	NT_02006|02722	NA	NA	TRUE	784.171	843.44	0.105116	0.0327249	0.190391	706	618	1073	886
non-targeting_02438|non-targeting_00448	NT_02635|02356	NA	NA	TRUE	167.378	297.55	0.830024	0.64662	0.990682	135	149	314	372
non-targeting_03346|non-targeting_01783	NT_00031|00014	NA	NA	TRUE	214.48	213.884	-0.00401585	-0.443993	0.516445	217	143	237	257
non-targeting_02755|non-targeting_00566	NT_02248|02255	NA	NA	TRUE	372.637	571.298	0.61647	0.0634645	1.20577	371	255	576	739
non-targeting_02759|non-targeting_02561	NT_03137|01807	NA	NA	TRUE	208.765	345.639	0.727386	1.28126	0.259794	126	232	455	349
non-targeting_02294|non-targeting_00535	NT_03416|01974	NA	NA	TRUE	291.6	455.685	0.644046	1.27197	-0.0816351	199	299	714	355
non-targeting_03074|non-targeting_03325	NT_02358|00822	NA	NA	TRUE	150.354	244.899	0.703823	0.35743	1.09571	145	108	276	290
non-targeting_00839|non-targeting_00103	NT_00359|03671	NA	NA	TRUE	682.006	710.779	0.0596169	-0.444014	0.472229	586	568	640	990
non-targeting_02006|non-targeting_02722	NT_00959|00815	NA	NA	TRUE	1016.18	1583.5	0.639968	1.17578	0.100273	676	1061	2269	1429
non-targeting_02635|non-targeting_02356	NT_01336|02222	NA	NA	TRUE	411.225	311.759	-0.399495	-0.628518	-0.136664	385	308	370	352
non-targeting_00031|non-targeting_00014	NT_01849|03668	NA	NA	TRUE	329.588	349.049	0.0827668	-0.124281	0.400602	347	205	473	340
non-targeting_02248|non-targeting_02255	NT_00311|01406	NA	NA	TRUE	134.746	202.133	0.58506	0.793277	0.236289	127	100	327	148
non-targeting_03137|non-targeting_01807	NT_02912|00129	NA	NA	TRUE	1055.75	998.017	-0.0811313	0.0914934	-0.16561	530	1290	839	1445
non-targeting_03416|non-targeting_01974	NT_01804|01360	NA	NA	TRUE	302.59	308.942	0.0299715	0.558875	-0.313455	159	362	348	366
non-targeting_02358|non-targeting_00822	NT_00281|01340	NA	NA	TRUE	359.823	453.361	0.333372	-0.432323	1.18259	386	216	425	616
non-targeting_00359|non-targeting_03671	NT_03504|02717	NA	NA	TRUE	518.536	679.62	0.390285	0.0265447	0.718869	450	427	681	883
non-targeting_00959|non-targeting_00815	NT_00508|03570	NA	NA	TRUE	464.81	273.602	-0.764562	-0.849952	-0.64001	461	320	380	258
non-targeting_01336|non-targeting_02222	NT_02559|01481	NA	NA	TRUE	232.472	283.017	0.283829	0.254269	0.322027	215	177	381	278
non-targeting_01849|non-targeting_03668	NT_02299|02998	NA	NA	TRUE	537.787	511.17	-0.0732322	-0.11926	-0.0206774	473	436	647	540
non-targeting_00311|non-targeting_01406	NT_02659|00060	NA	NA	TRUE	270.433	266.655	-0.0202966	-0.684149	0.506133	239	218	221	389
non-targeting_02912|non-targeting_00129	NT_02775|02565	NA	NA	TRUE	612.091	666.099	0.121991	-0.544954	0.657354	545	489	555	969
non-targeting_01804|non-targeting_01360	NT_00295|00583	NA	NA	TRUE	787.715	535.74	-0.556139	-0.459626	-0.685917	709	621	766	485
non-targeting_00281|non-targeting_01340	NT_02437|00925	NA	NA	TRUE	105.804	87.6465	-0.271629	-1.53556	0.321456	80	100	41	157
non-targeting_03504|non-targeting_02717	NT_03381|03517	NA	NA	TRUE	111.934	181.992	0.701223	1.07697	0.426006	67	125	210	211
non-targeting_00508|non-targeting_03570	NT_01647|03039	NA	NA	TRUE	702.948	546.811	-0.362375	-1.16049	0.309312	665	519	442	808
non-targeting_02559|non-targeting_01481	NT_02328|00345	NA	NA	TRUE	354.528	454.533	0.358487	-0.219597	0.910418	337	260	430	614
non-targeting_02299|non-targeting_02998	NT_03685|02934	NA	NA	TRUE	628.812	931.177	0.566428	-0.16822	1.2825	630	426	833	1302
non-targeting_02659|non-targeting_00060	NT_00930|03450	NA	NA	TRUE	388.889	631.139	0.698599	1.04428	0.255654	312	348	956	522
non-targeting_02775|non-targeting_02565	NT_00167|00392	NA	NA	TRUE	367.371	263.711	-0.478276	0.28924	-1.43854	244	384	443	178
non-targeting_00295|non-targeting_00583	NT_02921|01004	NA	NA	TRUE	599.944	654.357	0.125251	0.123224	0.12707	461	559	746	767
non-targeting_02437|non-targeting_00925	NT_00541|03595	NA	NA	TRUE	841.675	1252.16	0.573088	0.0495536	1.05091	770	650	1184	1692
non-targeting_03381|non-targeting_03517	NT_02747|02525	NA	NA	TRUE	468.231	437.289	-0.0986343	-0.269743	0.056475	383	411	472	537
non-targeting_01647|non-targeting_03039	NT_02038|01350	NA	NA	TRUE	531.333	706.718	0.411518	0.720936	0.0756551	401	503	982	666
non-targeting_02328|non-targeting_00345	NT_01235|02619	NA	NA	TRUE	547.009	824.271	0.591555	0.804494	0.431706	353	583	916	988
non-targeting_03685|non-targeting_02934	NT_02274|01075	NA	NA	TRUE	995.046	563.708	-0.819813	-1.43509	-0.263248	930	747	511	782
non-targeting_00930|non-targeting_03450	NT_02151|01749	NA	NA	TRUE	263.627	624.497	1.2442	1.94451	0.570979	160	292	915	545
non-targeting_00167|non-targeting_00392	NT_03120|02862	NA	NA	TRUE	743.592	757.241	0.026242	0.239672	-0.165252	529	739	928	828
non-targeting_02921|non-targeting_01004	NT_00910|03208	NA	NA	TRUE	428.098	509.782	0.251939	0.389502	0.0754459	372	352	724	466
non-targeting_00541|non-targeting_03595	NT_02399|01547	NA	NA	TRUE	271.62	343.641	0.33931	0.288957	0.374298	184	280	334	456
non-targeting_02747|non-targeting_02525	NT_01633|00310	NA	NA	TRUE	296.598	263.076	-0.173031	-0.464629	0.17159	287	212	309	300
non-targeting_02038|non-targeting_01350	NT_03195|01057	NA	NA	TRUE	955.423	1390.57	0.541465	0.73647	0.318281	772	849	1911	1330
non-targeting_01235|non-targeting_02619	NT_00918|00078	NA	NA	TRUE	384.657	364.586	-0.0773114	-0.029247	-0.132749	329	322	479	369
non-targeting_02274|non-targeting_01075	NT_02412|01387	NA	NA	TRUE	457.354	222.8	-1.03756	-1.08476	-0.980234	414	358	290	228
non-targeting_02151|non-targeting_01749	NT_02800|00088	NA	NA	TRUE	449.383	470.045	0.0648523	0.333903	-0.116764	267	504	500	584
non-targeting_03120|non-targeting_02862	NT_00681|03509	NA	NA	TRUE	414.451	479.066	0.209024	0.68012	-0.156623	247	464	588	523
non-targeting_00910|non-targeting_03208	NT_02259|02171	NA	NA	TRUE	259.136	403.856	0.640131	0.564592	0.72463	228	210	501	436
non-targeting_02399|non-targeting_01547	NT_02596|01746	NA	NA	TRUE	1749.67	1960.37	0.164042	0.0055203	0.340094	1577	1377	2352	2190
non-targeting_01633|non-targeting_00310	NT_00161|02254	NA	NA	TRUE	482.567	658.632	0.448743	-1.01007	1.48443	488	322	360	1132
non-targeting_03195|non-targeting_01057	NT_00077|01678	NA	NA	TRUE	503.354	945.018	0.90877	1.47133	-0.0885557	418	435	1722	514
non-targeting_00918|non-targeting_00078	NT_00879|00778	NA	NA	TRUE	742.582	577.947	-0.361614	-0.411896	-0.292314	711	539	794	553
non-targeting_02412|non-targeting_01387	NT_00024|03061	NA	NA	TRUE	188.606	319.009	0.758224	0.202539	1.33771	186	131	318	416
non-targeting_02800|non-targeting_00088	NT_02039|01077	NA	NA	TRUE	541.717	494.87	-0.13049	-0.955994	0.660581	551	358	422	711
non-targeting_00681|non-targeting_03509	NT_02138|02804	NA	NA	TRUE	436.097	639.942	0.553291	0.349812	0.836755	441	291	835	653
non-targeting_02259|non-targeting_02171	NT_02734|02732	NA	NA	TRUE	504.971	473.626	-0.0924505	-1.13015	0.740304	495	354	336	743
non-targeting_02596|non-targeting_01746	NT_00180|01979	NA	NA	TRUE	643.856	1342.51	1.06012	1.61873	0.434796	446	653	2035	1109
non-targeting_00161|non-targeting_02254	NT_00736|02197	NA	NA	TRUE	391.336	584.658	0.579185	1.1174	-0.0662743	282	385	909	462
non-targeting_00077|non-targeting_01678	NT_01257|03078	NA	NA	TRUE	288.705	339.587	0.234186	0.186321	0.294128	265	222	448	342
non-targeting_00879|non-targeting_00778	NT_03052|02210	NA	NA	TRUE	305.853	538.214	0.815342	1.23705	0.29066	235	285	823	438
non-targeting_00024|non-targeting_03061	NT_03615|02225	NA	NA	TRUE	124.642	75.5414	-0.722448	-0.612605	-0.85373	106	105	103	73
non-targeting_02039|non-targeting_01077	NT_03385|01645	NA	NA	TRUE	1791.18	1691.36	-0.0827197	0.0255676	-0.208261	1503	1531	2273	1665
non-targeting_02138|non-targeting_02804	NT_01600|01113	NA	NA	TRUE	411.438	753.288	0.872525	0.618117	1.14827	378	316	862	880
non-targeting_02734|non-targeting_02732	NT_01149|02763	NA	NA	TRUE	413.118	461.579	0.160025	-0.193319	0.457053	344	356	447	614
non-targeting_00180|non-targeting_01979	NT_02444|03378	NA	NA	TRUE	271.083	493.393	0.864003	-0.0406704	1.36325	207	254	299	821
non-targeting_00736|non-targeting_02197	NT_00957|02566	NA	NA	TRUE	913.508	1049.47	0.200173	-0.659373	1.13701	995	532	936	1470
non-targeting_01257|non-targeting_03078	NT_02247|03104	NA	NA	TRUE	272.23	354.057	0.379155	0.543832	0.153292	241	219	522	306
non-targeting_03052|non-targeting_02210	NT_03044|00667	NA	NA	TRUE	964.078	1171.72	0.281403	-0.0178605	0.512335	753	885	1105	1586
non-targeting_03615|non-targeting_02225	NT_01522|01520	NA	NA	TRUE	170.848	218.775	0.356731	-0.0638891	0.778405	159	129	226	278
non-targeting_03385|non-targeting_01645	NT_01059|01988	NA	NA	TRUE	365.998	296.509	-0.303762	-0.803846	0.143224	329	289	280	401
non-targeting_01600|non-targeting_01113	NT_02306|00824	NA	NA	TRUE	321.023	28.8469	-3.47619	-2.73593	-5.5718	278	265	62	7
non-targeting_01149|non-targeting_02763	NT_01122|01494	NA	NA	TRUE	166.941	136.505	-0.290379	-0.458485	-0.0782469	160	121	173	144
non-targeting_02444|non-targeting_03378	NT_01367|02185	NA	NA	TRUE	280.365	203.487	-0.462372	-0.312209	-0.567713	178	302	213	256
non-targeting_00957|non-targeting_02566	NT_02882|01905	NA	NA	TRUE	322.507	602.832	0.902428	0.620511	1.1797	285	260	651	740
non-targeting_02247|non-targeting_03104	NT_00909|01805	NA	NA	TRUE	379.361	416.187	0.133661	-0.430587	0.742154	381	256	420	538
non-targeting_03044|non-targeting_00667	NT_01985|02270	NA	NA	TRUE	1064.71	1406.82	0.401981	0.588633	0.234915	764	1051	1707	1554
non-targeting_01522|non-targeting_01520	NT_02283|02290	NA	NA	TRUE	758.197	719.911	-0.0747546	-0.476028	0.201051	572	718	611	1037
non-targeting_01059|non-targeting_01988	NT_00804|02930	NA	NA	TRUE	478.218	550.38	0.202758	0.348196	0.0579052	368	445	696	582
non-targeting_02306|non-targeting_00824	NT_01881|00848	NA	NA	TRUE	874.099	1247.12	0.512734	0.39781	0.624888	729	752	1427	1457
non-targeting_01122|non-targeting_01494	NT_00106|02193	NA	NA	TRUE	557.829	453.203	-0.299665	-0.353111	-0.24221	478	466	556	495
non-targeting_01367|non-targeting_02185	NT_03477|02464	NA	NA	TRUE	201.493	344.231	0.772649	0.865332	0.689259	150	193	406	391
non-targeting_02882|non-targeting_01905	NT_03089|01127	NA	NA	TRUE	503.948	480.01	-0.0702096	-0.654147	0.236139	340	521	321	771
non-targeting_00909|non-targeting_01805	NT_00442|01312	NA	NA	TRUE	604.613	1046.08	0.790908	1.2562	0.310305	419	613	1487	955
non-targeting_01985|non-targeting_02270	NT_00204|00553	NA	NA	TRUE	646.252	350.946	-0.880848	-0.599268	-1.10007	415	691	407	405
non-targeting_02283|non-targeting_02290	NT_02883|03575	NA	NA	TRUE	1719.62	1456.13	-0.23995	-0.357445	-0.105085	1553	1350	1801	1577
non-targeting_00804|non-targeting_02930	NT_00470|02343	NA	NA	TRUE	194.943	181.259	-0.105003	0.00180476	-0.175275	121	213	180	237
non-targeting_01881|non-targeting_00848	NT_03651|00637	NA	NA	TRUE	162.44	266.923	0.716514	0.882533	0.509297	138	137	378	245
non-targeting_00106|non-targeting_02193	NT_01986|00058	NA	NA	TRUE	1332.49	1392.92	0.0639872	-0.100072	0.187844	984	1285	1364	1839
non-targeting_03477|non-targeting_02464	NT_00177|02660	NA	NA	TRUE	753.27	1194.81	0.665546	0.571241	0.770385	665	608	1468	1303
non-targeting_03089|non-targeting_01127	NT_03352|00933	NA	NA	TRUE	37.345	25.9935	-0.522767	0.262805	-1.36493	23	41	41	20
non-targeting_00442|non-targeting_01312	NT_02797|02967	NA	NA	TRUE	714.128	804.59	0.17207	0.661874	-0.451739	539	676	1267	621
non-targeting_00204|non-targeting_00553	NT_00038|00083	NA	NA	TRUE	2384.5	1528.78	-0.641307	-0.674361	-0.608331	1956	2087	1821	1720
non-targeting_02883|non-targeting_03575	NT_00349|03722	NA	NA	TRUE	391.802	483.094	0.302182	1.01646	-0.114385	179	498	538	578
non-targeting_00470|non-targeting_02343	NT_02068|01588	NA	NA	TRUE	538.722	491.549	-0.132205	-0.432151	0.209653	514	393	566	571
non-targeting_03651|non-targeting_00637	NT_01919|03067	NA	NA	TRUE	491.911	593.049	0.269754	0.091949	0.469909	449	381	711	663
non-targeting_01986|non-targeting_00058	NT_01114|02257	NA	NA	TRUE	845.965	988.076	0.224024	0.922735	-0.402039	496	956	1397	909
non-targeting_00177|non-targeting_02660	NT_02192|01728	NA	NA	TRUE	575.351	1058.14	0.879021	0.325228	1.22988	433	546	806	1609
non-targeting_03352|non-targeting_00933	NT_00972|01400	NA	NA	TRUE	1000.51	1181.34	0.239679	-0.513735	0.906401	960	724	999	1705
non-targeting_02797|non-targeting_02967	NT_00286|01420	NA	NA	TRUE	497.324	500.783	0.00999852	0.0926565	-0.0918409	433	408	686	481
non-targeting_00038|non-targeting_00083	NT_03774|00475	NA	NA	TRUE	1114.16	1920.5	0.785534	1.93445	-0.384741	567	1353	3220	1302
non-targeting_00349|non-targeting_03722	NT_01196|03048	NA	NA	TRUE	239.627	218.398	-0.13383	-0.637856	0.123421	155	255	148	349
non-targeting_02068|non-targeting_01588	NT_03480|01419	NA	NA	TRUE	605.173	898.366	0.569956	1.38575	-0.338039	374	663	1452	659
non-targeting_01919|non-targeting_03067	NT_00210|02497	NA	NA	TRUE	844.649	952.236	0.172966	0.559821	-0.133339	526	921	1152	1055
non-targeting_01114|non-targeting_02257	NT_02636|01299	NA	NA	TRUE	1268.81	2835.99	1.16038	1.93529	0.215227	831	1339	4722	1953
non-targeting_02192|non-targeting_01728	NT_00768|02867	NA	NA	TRUE	275.712	559.839	1.02185	1.07857	0.943946	254	211	797	510
non-targeting_00972|non-targeting_01400	NT_02160|03127	NA	NA	TRUE	1998.09	2119.93	0.0853972	0.0506584	0.129018	1828	1543	2813	2120
non-targeting_00286|non-targeting_01420	NT_02961|01457	NA	NA	TRUE	556.912	899.309	0.691368	1.15364	0.254	370	582	1223	872
non-targeting_03774|non-targeting_00475	NT_01631|01014	NA	NA	TRUE	207.102	402.18	0.957503	1.28011	0.354569	194	155	700	249
non-targeting_01196|non-targeting_03048	NT_00920|00174	NA	NA	TRUE	584.942	517.074	-0.177922	-0.247628	-0.138054	354	649	443	741
non-targeting_03480|non-targeting_01419	NT_02716|00915	NA	NA	TRUE	743.609	652.268	-0.189079	0.400433	-0.730202	462	812	906	615
non-targeting_00210|non-targeting_02497	NT_00776|03320	NA	NA	TRUE	368.977	431.84	0.226967	0.0871985	0.383661	332	291	524	477
non-targeting_02636|non-targeting_01299	NT_00314|02555	NA	NA	TRUE	316.293	75.5181	-2.06637	-1.90259	-2.21312	229	310	91	84
non-targeting_00768|non-targeting_02867	NT_00278|00279	NA	NA	TRUE	260.67	500.438	0.940966	0.0137774	1.61665	236	204	354	786
non-targeting_02160|non-targeting_03127	NT_00351|02158	NA	NA	TRUE	1133.02	1753.31	0.629908	1.05992	-0.0647628	964	954	2986	1146
non-targeting_02961|non-targeting_01457	NT_02029|03636	NA	NA	TRUE	431.989	610.712	0.499496	0.882397	0.0235381	337	397	923	507
non-targeting_01631|non-targeting_01014	NT_00479|03515	NA	NA	TRUE	965.014	1101.82	0.191271	0.51958	-0.135338	693	952	1476	1089
non-targeting_00920|non-targeting_00174	NT_02326|01614	NA	NA	TRUE	774.834	1090.9	0.493557	-0.00267312	0.821607	588	730	872	1621
non-targeting_02716|non-targeting_00915	NT_01320|00737	NA	NA	TRUE	244.598	311.082	0.346881	0.508542	0.117153	220	193	465	263
non-targeting_00776|non-targeting_03320	NT_00232|02519	NA	NA	TRUE	578.917	648.717	0.164233	0.158479	0.171174	515	463	854	655
non-targeting_00314|non-targeting_02555	NT_02624|01182	NA	NA	TRUE	263.811	349.265	0.404818	0.188091	0.622938	231	215	391	416
non-targeting_00278|non-targeting_00279	NT_02458|03087	NA	NA	TRUE	535.251	470.013	-0.187516	-0.911633	0.406958	490	413	387	688
non-targeting_00351|non-targeting_02158	NT_01471|03683	NA	NA	TRUE	63.2081	15.123	-2.06337	-4.27162	-0.82888	65	41	5	29
non-targeting_02029|non-targeting_03636	NT_01541|01029	NA	NA	TRUE	162.266	374.849	1.20795	0.0470835	2.06774	157	116	241	611
non-targeting_00479|non-targeting_03515	NT_00895|01040	NA	NA	TRUE	907.677	1696.42	0.90224	0.0829421	1.4581	767	770	1207	2658
non-targeting_02326|non-targeting_01614	NT_01097|03311	NA	NA	TRUE	841.96	852.412	0.0177988	0.137903	-0.139049	742	681	1213	777
non-targeting_01320|non-targeting_00737	NT_00676|01448	NA	NA	TRUE	452.585	336.581	-0.427235	-0.369374	-0.482854	353	416	406	374
non-targeting_00232|non-targeting_02519	NT_03518|02527	NA	NA	TRUE	1163.63	946.814	-0.297475	-0.0784724	-0.623697	1044	921	1469	751
non-targeting_02624|non-targeting_01182	NT_02586|00257	NA	NA	TRUE	2885.71	1388.97	-1.05491	-1.2795	-0.849964	2410	2479	1475	1728
non-targeting_02458|non-targeting_03087	NT_00642|00748	NA	NA	TRUE	782.134	609.846	-0.358971	-0.652058	-0.147368	587	744	555	844
non-targeting_01471|non-targeting_03683	NT_00718|01902	NA	NA	TRUE	417.804	438.601	0.0700849	0.13716	0.00110363	336	373	549	469
non-targeting_01541|non-targeting_01029	NT_03631|02264	NA	NA	TRUE	844.407	1270.29	0.589145	0.386667	0.779973	712	718	1383	1549
non-targeting_00895|non-targeting_01040	NT_03705|01623	NA	NA	TRUE	1194.89	1339.99	0.165341	0.173637	0.158434	879	1156	1473	1621
non-targeting_01097|non-targeting_03311	NT_01469|02714	NA	NA	TRUE	683.356	471.415	-0.535639	-0.311833	-0.769398	523	639	626	471
non-targeting_00676|non-targeting_01448	NT_02459|01512	NA	NA	TRUE	1036.39	1267.53	0.29046	-0.332261	0.973602	1066	672	1258	1658
non-targeting_03518|non-targeting_02527	NT_00166|02207	NA	NA	TRUE	2214.01	2485.68	0.16698	0.262707	0.0650022	1793	1963	3196	2580
non-targeting_02586|non-targeting_00257	NT_01967|00082	NA	NA	TRUE	813.293	607.277	-0.421419	-0.937408	-0.0239635	678	700	526	865
S100A7_-_153432782.23-P1P2|S100A7_-_153432779.23-P1P2	S100A7	S100A7	6278	FALSE	606.113	761.955	0.330118	0.431948	0.234444	460	571	922	844
TIMM21_-_71815966.23-P1P2|TIMM21_-_71815718.23-P1P2	TIMM21	TIMM21	29090	FALSE	359.521	215.342	-0.739448	-1.52633	0.095444	380	222	196	298
DSE_-_116692156.23-P1|DSE_-_116692125.23-P1	DSE_P1	DSE	29940	FALSE	167.439	289.523	0.790038	0.345674	1.08347	125	160	236	426
DSE_+_116575361.23-P2|DSE_-_116575415.23-P2	DSE_P2	DSE	29940	FALSE	569.198	750.425	0.398779	-0.192088	1.01995	569	387	740	986
MYSM1_+_59165688.23-P1P2|MYSM1_+_59165708.23-P1P2	MYSM1	MYSM1	114803	FALSE	1072.24	1181.02	0.139408	-0.027281	0.295603	891	926	1299	1428
ITIH2_+_7745352.23-P1P2|ITIH2_+_7745314.23-P1P2	ITIH2	ITIH2	3698	FALSE	290.91	229.418	-0.342599	-0.413333	-0.204502	320	166	357	181
CHRNA10_-_3692566.23-ENST00000250699.2|CHRNA10_-_3692605.23-ENST00000250699.2	CHRNA10	CHRNA10	57053	FALSE	2037.35	984.391	-1.04939	-0.418967	-1.72188	1339	2145	1488	817
MTRNR2L2_-_79946830.23-ENST00000604882.1|MTRNR2L2_-_79946838.23-ENST00000604882.1	MTRNR2L2	MTRNR2L2	100462981	FALSE	344.709	276.613	-0.317508	-0.664295	-0.0230622	288	296	270	366
USP30_-_109490609.23-P1P2|USP30_+_109490393.23-P1P2	USP30	USP30	84749	FALSE	1543.42	1228.83	-0.328846	-0.890245	0.485622	1759	814	1410	1432
PRKCA_-_64298956.23-P1P2|PRKCA_-_64298813.23-P1P2	PRKCA	PRKCA	5578	FALSE	941.281	299.168	-1.65367	-1.55114	-1.8285	929	653	471	231
VN1R4_-_53770577.23-ENST00000311170.4|VN1R4_+_53770922.23-ENST00000311170.4	VN1R4	VN1R4	317703	FALSE	783.596	1048.84	0.420611	0.514464	0.353128	515	825	1093	1324
CYP21A2_-_32006103.23-P1P2|CYP21A2_-_32006098.23-P1P2	CYP21A2	CYP21A2	1589	FALSE	443.61	1034.14	1.22106	1.3439	1.01367	433	313	1633	794
ENDOD1_+_94822990.23-P1P2|ENDOD1_-_94823095.23-P1P2	ENDOD1	ENDOD1	23052	FALSE	321.41	230.866	-0.477361	-0.565471	-0.399698	252	294	253	280
FKBP4_+_2904174.23-P1P2|FKBP4_+_2904557.23-P1P2	FKBP4	FKBP4	2288	FALSE	578.284	655.032	0.179786	0.10124	0.257576	480	500	765	751
USO1_-_76649876.23-P1P2|USO1_-_76649855.23-P1P2	USO1	USO1	8615	FALSE	494.889	65.0131	-2.9283	-2.63648	-3.41866	452	383	108	45
TIMELESS_-_56842914.23-P1P2|TIMELESS_-_56842929.23-P1P2	TIMELESS	TIMELESS	8914	FALSE	835.57	63.522	-3.71743	-3.20094	-4.07465	458	979	74	73
RSPH3_+_159421170.23-P1P2|RSPH3_+_159421239.23-P1P2	RSPH3	RSPH3	83861	FALSE	742.664	1095.7	0.561072	1.58071	-0.148825	331	953	1471	1080
SPINK5_+_147443637.23-P1|SPINK5_+_147443579.23-P1	SPINK5_P1	SPINK5	11005	FALSE	691.618	1234.41	0.835778	0.790564	0.88354	586	585	1506	1356
SPINK5_-_147470488.23-P2|SPINK5_+_147470473.23-P2	SPINK5_P2	SPINK5	11005	FALSE	356.968	209.962	-0.765665	-0.925264	-0.532472	363	236	284	205
INS-IGF2_+_2179514.23-P2|INS-IGF2_-_2179564.23-P2	INS-IGF2_P2	INS-IGF2	723961	FALSE	612.64	582.073	-0.0738402	-0.246436	0.0884638	511	527	640	704
INS-IGF2_+_2182408.23-P1|INS-IGF2_+_2182348.23-P1	INS-IGF2_P1	INS-IGF2	723961	FALSE	1538.6	1223.25	-0.330895	-0.713561	0.0409693	1394	1203	1263	1555
TRIM68_-_4629196.23-P1P2|TRIM68_+_4629376.23-P1P2	TRIM68	TRIM68	55128	FALSE	301.62	201.4	-0.582672	-0.334146	-0.903173	252	259	297	174
ATXN1L_-_71879902.23-P1P2|ATXN1L_-_71879986.23-P1P2	ATXN1L	ATXN1L	342371	FALSE	1875.5	459.268	-2.02987	-2.14767	-1.92039	1527	1654	512	549
LRSAM1_-_130213819.23-P1P2|LRSAM1_+_130214028.23-P1P2	LRSAM1	LRSAM1	90678	FALSE	904.652	87.8086	-3.36493	-3.05059	-4.09012	909	610	163	45
ALKBH1_+_78174341.23-P1P2|ALKBH1_-_78174295.23-P1P2	ALKBH1	ALKBH1	8846	FALSE	676.045	209.491	-1.69023	-1.71803	-1.67234	434	723	196	285
SYNC_+_33168356.23-P1P2|SYNC_+_33168305.23-P1P2	SYNC	SYNC	81493	FALSE	3921.01	3295.04	-0.25093	-0.0555165	-0.454371	3028	3637	4329	3335
TMOD3_-_52121890.23-P1P2|TMOD3_-_52121912.23-P1P2	TMOD3	TMOD3	29766	FALSE	512.826	483.797	-0.0840677	-0.525493	0.235954	404	467	417	691
UNC13B_-_35162012.23-P1P2|UNC13B_+_35162067.23-P1P2	UNC13B	UNC13B	10497	FALSE	892.586	723.128	-0.30374	0.475609	-1.12208	546	984	1128	568
ZNF302_-_35168629.23-P1P2|ZNF302_+_35168664.23-P1P2	ZNF302	ZNF302	55900	FALSE	929.958	827.34	-0.168685	-0.268116	-0.0894232	693	890	855	1051
ZNF705D_-_11961942.23-ENST00000400085.3|ZNF705D_+_11962108.23-ENST00000400085.3	ZNF705D	ZNF705D	728957	FALSE	17.718	49.7724	1.49013	1.86177	0.933726	15	15	81	36
LCN6_-_139642943.23-P1|LCN6_+_139642930.23-P1	LCN6_P1	LCN6	158062	FALSE	1257.52	1661.53	0.401929	0.214936	0.578477	1056	1074	1821	2015
LCN6_-_139640412.23-P2|LCN6_+_139640456.23-P2	LCN6_P2	LCN6	158062	FALSE	1009.23	1087.6	0.107894	0.0122269	0.224763	931	771	1395	1132
MARK1_+_220701558.23-P1P2|MARK1_-_220701789.23-P1P2	MARK1	MARK1	4139	FALSE	234.354	352.816	0.590229	0.688596	0.490571	185	213	443	376
IMPDH2_+_49066798.23-P1P2|IMPDH2_+_49066801.23-P1P2	IMPDH2	IMPDH2	3615	FALSE	845.051	1054.93	0.32003	0.672791	-0.0731778	635	803	1504	959
PFKFB2_-_207226662.23-P1P2|PFKFB2_-_207226710.23-P1P2	PFKFB2	PFKFB2	5208	FALSE	44.9751	37.6107	-0.257982	-0.436256	0.0857288	51	24	56	32
TRIAP1_+_120884159.23-P1P2|TRIAP1_-_120884014.23-P1P2	TRIAP1	TRIAP1	51499	FALSE	393.816	33.5372	-3.55369	-3.43368	-3.68479	320	348	44	34
MEA1_+_42981613.23-P1P2|MEA1_+_42981635.23-P1P2	MEA1	MEA1	4201	FALSE	1136.39	2282.99	1.00647	1.45814	0.477105	840	1095	3429	1915
IER3IP1_+_44702468.23-P1P2|IER3IP1_+_44702730.23-P1P2	IER3IP1	IER3IP1	51124	FALSE	1057.89	100.768	-3.39208	-5.09635	-2.57724	898	893	39	188
STX8_+_9479142.23-P1P2|STX8_-_9479112.23-P1P2	STX8	STX8	9482	FALSE	1653.91	1275.08	-0.375295	-0.479729	-0.248118	1528	1261	1628	1334
TPBGL_-_74951875.23-P1P2|TPBGL_+_74951899.23-P1P2	TPBGL	TPBGL	100507050	FALSE	411.092	571.586	0.475512	0.810845	0.0913534	315	384	821	514
MEGF10_+_126626743.23-P1P2|MEGF10_-_126626553.23-P1P2	MEGF10	MEGF10	84466	FALSE	373.483	423.586	0.181611	0.184061	0.179241	298	336	503	478
NMUR2_-_151784792.23-P1P2|NMUR2_-_151784811.23-P1P2	NMUR2	NMUR2	56923	FALSE	474.803	410.725	-0.209156	-0.256674	-0.16209	390	415	485	466
RGMB_+_98109413.23-P1|RGMB_+_98109384.23-P1	RGMB_P1	RGMB	285704	FALSE	563.941	815.479	0.532102	0.892186	-0.188045	532	418	1467	461
RGMB_-_98105318.23-P2|RGMB_-_98105370.23-P2	RGMB_P2	RGMB	285704	FALSE	1031.05	1393.53	0.434631	0.199644	0.70006	960	778	1638	1588
CDRT15_+_14139882.23-P1P2|CDRT15_+_14139839.23-P1P2	CDRT15	CDRT15	146822	FALSE	1626.07	1901.64	0.225852	1.00508	-0.705901	1054	1728	3143	1331
PPM1G_-_27632090.23-P1|PPM1G_-_27632410.23-P1	PPM1G_P1	PPM1G	5496	FALSE	61.9878	82.7919	0.417504	-2.57119	1.36904	52	53	13	172
PPM1G_-_27607633.23-P2|PPM1G_-_27607619.23-P2	PPM1G_P2	PPM1G	5496	FALSE	1047.3	1080.92	0.0455777	-0.401107	0.557998	1047	712	1178	1317
KYNU_-_143635275.23-P1P2|KYNU_+_143635278.23-P1P2	KYNU	KYNU	8942	FALSE	329.857	443.045	0.425611	0.125746	0.704639	285	273	462	559
TAS2R40_-_142919180.23-ENST00000408947.3|TAS2R40_+_142919329.23-ENST00000408947.3	TAS2R40	TAS2R40	259286	FALSE	230.25	466.481	1.01862	0.450889	1.60615	227	160	461	612
IFRD1_+_112090510.23-P1|IFRD1_+_112090593.23-P1	IFRD1_P1	IFRD1	3475	FALSE	1024.01	1189.86	0.216565	0.951794	-0.935536	753	991	2164	651
IFRD1_+_112063264.23-P2|IFRD1_-_112063242.23-P2	IFRD1_P2	IFRD1	3475	FALSE	81.8163	196.555	1.26447	1.80385	0.475296	64	75	332	131
MUC8_+_133051126.23-P1P2|MUC8_-_133051153.23-P1P2	MUC8	MUC8	100129528	FALSE	45.7533	61.1652	0.418836	0.23617	0.648665	44	33	77	65
PTPN22_-_114414151.23-P1P2|PTPN22_-_114414171.23-P1P2	PTPN22	PTPN22	26191	FALSE	763.973	1663.49	1.12262	1.11061	1.13585	653	640	2095	1767
TMEM220_+_10633303.23-P1P2|TMEM220_+_10633275.23-P1P2	TMEM220	TMEM220	388335	FALSE	1545.85	2237.96	0.53378	1.28078	-0.134218	887	1768	3202	2024
CBR4_+_169931109.23-P1P2|CBR4_+_169931374.23-P1P2	CBR4	CBR4	84869	FALSE	785.096	1241.17	0.660765	1.47917	-0.627028	556	783	2303	637
UGT2B4_+_70361155.23-P1P2|UGT2B4_-_70361397.23-P1P2	UGT2B4	UGT2B4	7363	FALSE	560.803	746.749	0.413131	0.844929	0.0857288	335	627	894	836
HBA2_+_226672.23-P1|HBA2_-_226676.23-P1	HBA2_P1	HBA2	3040	FALSE	1778.55	1323.19	-0.426676	-0.538873	-0.296484	1611.5	1390.5	1648	1422.5
HBA2_-_222868.23-P2|HBA2_-_222872.23-P2	HBA2_P2	HBA2	3040	FALSE	1924.85	2000.81	0.0558418	0.0223314	0.0900561	1597.5	1664.5	2410.5	2226
REV3L_+_111804354.23-P1P2|REV3L_-_111804372.23-P1P2	REV3L	REV3L	5980	FALSE	294.718	34.3183	-3.10229	-2.41918	-4.09686	216	286	60	21
WDR31_-_116102502.23-P1P2|WDR31_-_116102498.23-P1P2	WDR31	WDR31	114987	FALSE	368.221	312.566	-0.236409	-0.548607	0.0499281	317	306	322	398
ZNF189_-_104161203.23-P1P2|ZNF189_-_104161228.23-P1P2	ZNF189	ZNF189	7743	FALSE	483.688	218.6	-1.14579	-1.93169	-0.628343	398	422	155	343
SLX1A_+_30205279.23-ENST00000251303.6|SLX1A_-_30205256.23-ENST00000251303.6	SLX1A	SLX1A	548593	FALSE	797.977	488.824	-0.707034	-0.441902	-0.961025	576	784	630	506
MSMP_-_35754033.23-P1P2|MSMP_+_35753985.23-P1P2	MSMP	MSMP	692094	FALSE	1272.42	1274.48	0.00234102	-0.765563	0.532522	1071	1084	936	1970
FRMD1_+_168479860.23-P1|FRMD1_+_168479856.23-P1	FRMD1_P1	FRMD1	79981	FALSE	889.003	960.662	0.111841	-0.525721	0.384246	531	994	548	1630
FRMD1_+_168468023.23-P2|FRMD1_+_168467974.23-P2	FRMD1_P2	FRMD1	79981	FALSE	1255.56	806.721	-0.638186	-0.17897	-0.929826	669	1492	878	984
HSPB1_+_75932009.23-P1|HSPB1_+_75932210.23-P1	HSPB1_P1	HSPB1	3315	FALSE	175.921	290.251	0.722374	1.29592	0.0332614	125	175	456	225
HSPB1_+_75933108.23-P2|HSPB1_+_75933087.23-P2	HSPB1_P2	HSPB1	3315	FALSE	862.091	1158.48	0.426317	0.436388	0.414265	760	697	1528	1167
A2M_+_9268487.23-P1P2|A2M_+_9268495.23-P1P2	A2M	A2M	2	FALSE	377.479	448.749	0.249512	-0.0742706	0.7442	411	220	580	463
SIM2_-_38071478.23-P1P2|SIM2_-_38071452.23-P1P2	SIM2	SIM2	6493	FALSE	453.553	595.262	0.392253	1.10664	-0.988457	361	409	1155	259
PARVB_+_44420216.23-P1P2|PARVB_-_44420173.23-P1P2	PARVB	PARVB	29780	FALSE	450.765	458.751	0.0253362	-0.614371	0.481731	373	391	362	686
TONSL_-_145669773.23-P1P2|TONSL_-_145669819.23-P1P2	TONSL	TONSL	4796	FALSE	471.837	26.8113	-4.13738	-4.50455	-3.96644	275	535	18	43
HMOX2_+_4526369.23-P1|HMOX2_+_4526391.23-P1	HMOX2_P1	HMOX2	3163	FALSE	965.987	1622.73	0.748348	0.852289	0.647153	746	896	2001	1763
HMOX2_-_4524797.23-P2|HMOX2_-_4524776.23-P2	HMOX2_P2	HMOX2	3163	FALSE	806.375	661.26	-0.286234	0.0958179	-0.593003	507	874	805	728
LRRC42_-_54412279.23-P1P2|LRRC42_+_54411904.23-P1P2	LRRC42	LRRC42	115353	FALSE	1030.38	858.596	-0.263121	-0.0653442	-0.478239	812	938	1153	846
ELAVL2_+_23826273.23-P1|ELAVL2_+_23826299.23-P1	ELAVL2_P1	ELAVL2	1993	FALSE	872.368	698.107	-0.321489	-0.997972	0.341568	863	603	642	960
ELAVL2_+_23821788.23-P2|ELAVL2_+_23821784.23-P2	ELAVL2_P2	ELAVL2	1993	FALSE	780.196	625.155	-0.319623	-0.726718	0.149976	773	538	694	750
MGAT2_+_50087545.23-P1P2|MGAT2_-_50087538.23-P1P2	MGAT2	MGAT2	4247	FALSE	697.731	848.615	0.28244	0.617651	-0.315938	640	537	1459	542
RGPD3_+_107084762.23-P1P2|RGPD3_+_107084831.23-P1P2	RGPD3	RGPD3	653489	FALSE	391.973	886.663	1.17763	1.11012	1.26207	362	299	1161	901
SPTBN2_+_66496373.23-P1P2|SPTBN2_-_66496651.23-P1P2	SPTBN2	SPTBN2	6712	FALSE	661.82	712.888	0.107235	0.692706	-0.454103	421	712	1011	653
STRADA_+_61819143.23-P1P2|STRADA_+_61819123.23-P1P2	STRADA	STRADA	92335	FALSE	1164.03	1528.28	0.392784	0.476583	0.311098	906	1072	1873	1671
ACOT4_+_74058647.23-P1P2|ACOT4_+_74058635.23-P1P2	ACOT4	ACOT4	122970	FALSE	576.621	264.497	-1.12437	-1.40712	-0.801157	548	423	307	305
CORO7-PAM16_-_4466376.23-P1P2|CORO7-PAM16_-_4466535.23-P1P2	CORO7-PAM16	CORO7-PAM16	100529144	FALSE	463.255	684.066	0.562331	0.671454	0.44567	374	412	885	705
C19orf18_+_58485465.23-P1P2|C19orf18_-_58485480.23-P1P2	C19orf18	C19orf18	147685	FALSE	445.375	374.559	-0.249827	0.15161	-0.547844	266	498	439	428
OLFML1_-_7506824.23-P1P2|OLFML1_+_7506772.23-P1P2	OLFML1	OLFML1	283298	FALSE	709.583	939.869	0.405488	1.26192	-0.71031	460	754	1639	579
TNNI2_+_1860251.23-P1|TNNI2_+_1860222.23-P1	TNNI2_P1	TNNI2	7136	FALSE	461.984	487.637	0.0779643	0.416742	-0.325918	360	425	714	426
TNNI2_+_1861494.23-P2|TNNI2_-_1861475.23-P2	TNNI2_P2	TNNI2	7136	FALSE	653.216	807.914	0.306641	-0.117415	0.546908	441	675	604	1239
EBPL_+_50265555.23-P1P2|EBPL_+_50265571.23-P1P2	EBPL	EBPL	84650	FALSE	509.892	720.63	0.499068	0.0242393	0.928945	458	403	692	964
NAA20_-_19998023.23-P1P2|NAA20_-_19998029.23-P1P2	NAA20	NAA20	51126	FALSE	552.556	144.592	-1.93413	-1.43272	-2.54451	407	534	224	115
CRYGB_+_209010823.23-P1P2|CRYGB_+_209010777.23-P1P2	CRYGB	CRYGB	1419	FALSE	941.738	672.848	-0.485045	0.331015	-1.24153	534	1084	998	576
COLGALT1_+_17666723.23-P1P2|COLGALT1_+_17666712.23-P1P2	COLGALT1	COLGALT1	79709	FALSE	1422.27	2021.12	0.506957	0.348939	0.626412	1049	1373	1985	2663
IGLON5_+_51815316.23-P1P2|IGLON5_+_51814910.23-P1P2	IGLON5	IGLON5	402665	FALSE	78.575	95.6624	0.283882	-0.0826854	0.603577	67	66	94	126
ZIC3_+_136648661.23-P1P2|ZIC3_+_136648665.23-P1P2	ZIC3	ZIC3	7547	FALSE	573.907	1012.5	0.819037	0.272413	1.17477	438	538	786	1526
GADD45G_+_92219986.23-P1P2|GADD45G_-_92219943.23-P1P2	GADD45G	GADD45G	10912	FALSE	1456.19	1823.7	0.324674	-0.106547	0.789573	1408	1042	1943	2263
ATP5F1_+_111992112.23-P1P2|ATP5F1_-_111992129.23-P1P2	ATP5F1	ATP5PB	515	FALSE	0	0	NaN	NaN	NaN	0	0	0	0
ZNF423_-_49860880.23-ENST00000262383.2|ZNF423_+_49860850.23-ENST00000262383.2	ZNF423_ENST00000262383.2	ZNF423	23090	FALSE	0	0	NaN	NaN	NaN	0	0	0	0
ZNF423_-_49856477.23-ENST00000561648.1|ZNF423_+_49856581.23-ENST00000561648.1	ZNF423_ENST00000561648.1	ZNF423	23090	FALSE	1198.98	1198.42	-0.000682661	-0.377913	0.413635	1151	867	1316	1451
SYNPO2L_-_75415739.23-P1|SYNPO2L_+_75415748.23-P1	SYNPO2L_P1	SYNPO2L	79933	FALSE	754.77	1061.16	0.491528	0.189432	0.735378	605	676	1025	1414
SYNPO2L_-_75410757.23-P2|SYNPO2L_-_75410784.23-P2	SYNPO2L_P2	SYNPO2L	79933	FALSE	351.073	376.585	0.101202	-0.295731	0.55966	347	243	420	450
ZSCAN30_-_32870157.23-P1P2|ZSCAN30_-_32870168.23-P1P2	ZSCAN30	ZSCAN30	100101467	FALSE	616.195	1544.43	1.32562	1.36504	1.28464	503	542	1925	1659
ZEB1_-_31608166.23-P1|ZEB1_-_31608169.23-P1	ZEB1_P1	ZEB1	6935	FALSE	877.536	1171.78	0.417177	0.103901	0.727594	786	696	1255	1448
ZEB1_+_31610416.23-P2|ZEB1_+_31610573.23-P2	ZEB1_P2	ZEB1	6935	FALSE	1195.91	2354.37	0.977232	1.4551	0.460202	843	1197	3434	2069
ARPC5L_+_127631498.23-P1|ARPC5L_-_127631510.23-P1	ARPC5L_P1	ARPC5L	81873	FALSE	439.216	734.158	0.741159	0.153606	1.15824	357	388	590	1088
ARPC5L_-_127624450.23-P2|ARPC5L_+_127624418.23-P2	ARPC5L_P2	ARPC5L	81873	FALSE	279.733	368.39	0.397186	0.948424	0.0501847	143	339	410	441
SNX13_+_17979892.23-P1P2|SNX13_+_17980000.23-P1P2	SNX13	SNX13	23161	FALSE	1194.12	962.932	-0.310438	-0.112255	-0.462686	785	1257	1079	1146
ATP5C1_-_7830158.23-P1P2|ATP5C1_+_7830168.23-P1P2	ATP5C1	ATP5F1C	509	FALSE	1346.89	428.761	-1.65138	-1.74785	-1.54601	1180	1097	522	472
EMC7_+_34394068.23-P1P2|EMC7_-_34393868.23-P1P2	EMC7	EMC7	56851	FALSE	613.603	174.791	-1.81168	-1.50573	-2.15967	474	569	248	160
ZSWIM3_+_44486286.23-P1P2|ZSWIM3_-_44486302.23-P1P2	ZSWIM3	ZSWIM3	140831	FALSE	731.784	881.891	0.269183	0.178309	0.37696	665	570	1118	930
ROBO4_+_124767704.23-P1P2|ROBO4_+_124767686.23-P1P2	ROBO4	ROBO4	54538	FALSE	931.951	1310.77	0.492089	0.741004	0.268951	654	936	1624	1417
LRIG3_+_59314029.23-P1P2|LRIG3_+_59313927.23-P1P2	LRIG3	LRIG3	121227	FALSE	1202.34	1721.45	0.517774	1.44578	-0.303421	634	1436	2566	1462
RNPEP_-_201951819.23-P1P2|RNPEP_-_201951783.23-P1P2	RNPEP	RNPEP	6051	FALSE	1015	1075.38	0.0833556	-0.122394	0.281387	866	852	1182	1301
NDC1_-_54303966.23-P1P2|NDC1_+_54303930.23-P1P2	NDC1	NDC1	55706	FALSE	120.88	106.643	-0.180788	-2.89311	0.324601	65	143	13	225
POLR1B_-_113300081.23-P1P2|POLR1B_+_113300085.23-P1P2	POLR1B	POLR1B	84172	FALSE	670.6	224.36	-1.57964	-0.0689868	-3.06627	281	880	398	132
TMEM68_-_56685856.23-P1P2|TMEM68_-_56685873.23-P1P2	TMEM68	TMEM68	137695	FALSE	723.258	69.5512	-3.37836	-4.86492	-2.62116	608	617	31	126
ATXN7L3_+_42277462.23-P1P2|ATXN7L3_-_42277461.23-P1P2	ATXN7L3	ATXN7L3	56970	FALSE	748.148	616.459	-0.279319	-1.12389	0.234781	597	673	407	995
FRMD4B_-_69435340.23-ENST00000398540.3|FRMD4B_+_69435141.23-ENST00000398540.3	FRMD4B	FRMD4B	23150	FALSE	492.398	646.702	0.393277	0.508068	0.250931	425	408	898	610
RAP1GAP_-_21995752.23-P1|RAP1GAP_+_21995838.23-P1	RAP1GAP_P1	RAP1GAP	5909	FALSE	979.618	1463.92	0.579543	1.0109	-0.126377	837	821	2506	945
RAP1GAP_+_21949039.23-P2|RAP1GAP_-_21948991.23-P2	RAP1GAP_P2	RAP1GAP	5909	FALSE	1872.82	2723.37	0.540181	-0.00691678	1.04351	1732	1426	2561	3693
CHUK_-_101989295.23-P1P2|CHUK_-_101989292.23-P1P2	CHUK	CHUK	1147	FALSE	1332.14	2243.8	0.752205	1.06634	0.353181	1078	1182	3354	1897
AK7_+_96858485.23-P1P2|AK7_-_96858538.23-P1P2	AK7	AK7	122481	FALSE	1024.12	1415.92	0.467353	0.280049	0.574028	643	1111	1160	2078
EXOSC7_-_45017818.23-P1P2|EXOSC7_-_45017841.23-P1P2	EXOSC7	EXOSC7	23016	FALSE	930.868	114.265	-3.02619	-3.21768	-2.74514	958	603	153	113
HTR6_+_19991408.23-P1P2|HTR6_+_19991854.23-P1P2	HTR6	HTR6	3362	FALSE	418.767	262.741	-0.672503	-0.126302	-1.31892	299	415	407	209
CLDN2_-_106171353.23-P1|CLDN2_-_106171337.23-P1	CLDN2_P1	CLDN2	9075	FALSE	677.667	793.952	0.228475	0.0115798	0.499646	657	483	984	858
CLDN2_+_106163709.23-P2|CLDN2_+_106163693.23-P2	CLDN2_P2	CLDN2	9075	FALSE	948.226	1227.8	0.372777	0.855138	-0.0142473	573	1053	1540	1310
MAGEB5_-_26235478.23-ENST00000379029.2|MAGEB5_-_26235499.23-ENST00000379029.2	MAGEB5_ENST00000379029.2	MAGEB5	347541	FALSE	346.243	466.131	0.428952	0.641426	0.148994	296	290	686	404
MAGEB5_+_26234344.23-ENST00000602297.1|MAGEB5_-_26234315.23-ENST00000602297.1	MAGEB5_ENST00000602297.1	MAGEB5	347541	FALSE	639.039	476.051	-0.424788	-1.28922	0.631163	732	333	445	648
NRL_-_24553805.23-P1|NRL_-_24553630.23-P1	NRL_P1	NRL	4901	FALSE	457.299	825.175	0.851562	1.98834	-0.761154	267	518	1574	384
NRL_+_24584125.23-P2|NRL_-_24584151.23-P2	NRL_P2	NRL	4901	FALSE	93.6787	119.251	0.348212	0.447924	0.244158	75	84	152	125
PAFAH1B2_-_117015061.23-P1P2|PAFAH1B2_+_117015054.23-P1P2	PAFAH1B2	PAFAH1B2	5049	FALSE	986.062	1667.4	0.75785	1.40909	-0.14117	718	962	2833	1096
AKR1C1_+_5005615.23-P1P2|AKR1C1_+_5005619.23-P1P2	AKR1C1	AKR1C1	1645	FALSE	87.6833	119.809	0.450364	0.390341	0.489085	57	93	111	164
COPE_+_19030144.23-P1P2|COPE_-_19030119.23-P1P2	COPE	COPE	11316	FALSE	1532.71	237.687	-2.68895	-2.79931	-2.59679	1176	1430	251	297
DYNLL1_-_120934043.23-P1P2|DYNLL1_-_120933933.23-P1P2	DYNLL1	DYNLL1	8655	FALSE	575.35	179.118	-1.68353	-2.97367	-0.844828	534	436	101	305
OR4M2_-_22368503.23-ENST00000332663.2|OR4M2_-_22368641.23-ENST00000332663.2	OR4M2	OR4M2	390538	FALSE	400.158	332.079	-0.269044	-0.00558792	-0.541012	300	381	444	329
CAMK1G_-_209757073.23-P1|CAMK1G_+_209757104.23-P1	CAMK1G_P1	CAMK1G	57172	FALSE	496.585	955.079	0.943578	0.145854	1.56808	452	386	743	1438
CAMK1G_+_209781059.23-P2|CAMK1G_-_209781067.23-P2	CAMK1G_P2	CAMK1G	57172	FALSE	172.668	218.996	0.342904	0.797714	-0.310693	139	154	359	156
NYAP2_+_226265410.23-P1P2|NYAP2_+_226265473.23-P1P2	NYAP2	NYAP2	57624	FALSE	951.747	1000.9	0.0726534	0.592831	-0.389251	598	1032	1340	990
PKDREJ_-_46659198.23-P1P2|PKDREJ_-_46659206.23-P1P2	PKDREJ	PKDREJ	10343	FALSE	416.6	789.571	0.922407	1.33166	0.263921	357	348	1335	525
ATP11B_+_182511382.23-P1P2|ATP11B_-_182511533.23-P1P2	ATP11B	ATP11B	23200	FALSE	1669.13	344.655	-2.27587	-1.88449	-2.66418	1168	1680	470	333
REPS1_+_139309337.23-P1P2|REPS1_+_139309379.23-P1P2	REPS1	REPS1	85021	FALSE	1377.87	1768.95	0.360447	0.360487	0.360402	1189	1142	2268	1842
SOX30_+_157079335.23-P1|SOX30_-_157079344.23-P1	SOX30_P1	SOX30	11063	FALSE	704.017	737.489	0.0670113	-0.195142	0.376778	675	510	876	832
SOX30_-_157098396.23-P2|SOX30_-_157098399.23-P2	SOX30_P2	SOX30	11063	FALSE	853.426	659.32	-0.372288	-0.481876	-0.271556	689	759	733	790
ZNF581_+_56155029.23-P1|ZNF581_+_56155049.23-P1	ZNF581_P1	ZNF581	51545	FALSE	444.166	362.068	-0.29484	0.00180476	-0.471518	242	522	360	473
ZNF581_-_56146421.23-P2|ZNF581_-_56146585.23-P2	ZNF581_P2	ZNF581	51545	FALSE	829.907	1170.13	0.495642	1.19771	-0.147827	491.5	932.5	1675	1057.5
BZRAP1_+_56406114.23-P1P2|BZRAP1_-_56406128.23-P1P2	BZRAP1	TSPOAP1	9256	FALSE	173.81	279.192	0.683747	0.928661	0.443281	128	168	362	287
OR1I1_+_15197855.23-ENST00000209540.2|OR1I1_+_15197845.23-ENST00000209540.2	OR1I1	OR1I1	126370	FALSE	681.86	878.532	0.36562	0.0590067	0.688545	628	522	972	1057
DNAL4_+_39178731.23-P2|DNAL4_+_39178653.23-P2	DNAL4_P2	DNAL4	10126	FALSE	473.594	650.776	0.458508	0.742838	0.140542	366	439	910	608
DNAL4_+_39190171.23-P1|DNAL4_+_39190071.23-P1	DNAL4_P1	DNAL4	10126	FALSE	1813.6	2143.36	0.241021	0.280855	0.195814	1544	1526	2787	2196
NDUFC2_+_77790689.23-P1P2|NDUFC2_+_77790703.23-P1P2	NDUFC2	NDUFC2	4718	FALSE	581.108	220.492	-1.39808	-1.78371	-0.975746	558.5	419.5	241	268
SOD1_+_33032480.23-P1P2|SOD1_+_33032477.23-P1P2	SOD1	SOD1	6647	FALSE	938.086	122.981	-2.93128	-2.86049	-3.01098	787	802	161	125
WDR96_-_105992054.23-P1P2|WDR96_+_105992047.23-P1P2	WDR96	CFAP43	80217	FALSE	333.888	413.318	0.307887	0.42334	0.189069	264	303	526	434
PPP1R14C_+_150464221.23-P1P2|PPP1R14C_+_150464229.23-P1P2	PPP1R14C	PPP1R14C	81706	FALSE	514.64	676.289	0.394075	1.21226	-0.667326	339	541	1167	428
MRPL53_-_74699602.23-P1P2|MRPL53_-_74699616.23-P1P2	MRPL53	MRPL53	116540	FALSE	906.301	266.092	-1.76807	-0.991797	-2.76074	605	944	452	175
TCHHL1_-_152061528.23-P1P2|TCHHL1_+_152061466.23-P1P2	TCHHL1	TCHHL1	126637	FALSE	537.39	434.398	-0.306955	-0.202748	-0.405566	409	505	528	479
RNF186_-_20141458.23-P1P2|RNF186_+_20141688.23-P1P2	RNF186	RNF186	54546	FALSE	788.985	1252.26	0.666459	-0.312481	1.37841	723	608	865	1986
AXL_-_41725322.23-P1P2|AXL_-_41725592.23-P1P2	AXL	AXL	558	FALSE	509.097	569.059	0.160636	-0.091508	0.392853	431	431	601	711
CREBZF_-_85376117.23-P1P2|CREBZF_-_85376158.23-P1P2	CREBZF	CREBZF	58487	FALSE	1302.29	1240.83	-0.0697411	0.739308	-1.28805	912	1310	2262	674
HSPA4L_-_128703482.23-P1P2|HSPA4L_+_128703540.23-P1P2	HSPA4L	HSPA4L	22824	FALSE	494.827	613.017	0.309003	-0.0942592	0.720247	462	372	643	770
OR2T4_-_248524983.23-ENST00000366475.1|OR2T4_+_248524970.23-ENST00000366475.1	OR2T4	OR2T4	127074	FALSE	392.528	486.8	0.310532	0.503743	0.147809	272	398	573	554
CCNE2_-_95907205.23-P1P2|CCNE2_+_95907328.23-P1P2	CCNE2	CCNE2	9134	FALSE	483.867	762.707	0.656518	1.62773	-0.944645	323	504	1483	329
SLC4A9_-_139739797.23-P1P2|SLC4A9_+_139739817.23-P1P2	SLC4A9	SLC4A9	83697	FALSE	1033.54	665.11	-0.635927	-0.948236	-0.282188	987	753	760	778
MCM5_-_35796550.23-P1P2|MCM5_-_35796201.23-P1P2	MCM5	MCM5	4174	FALSE	1111.19	325.766	-1.77019	-1.18023	-2.42183	755	1143	495	268
PRSS33_+_2836673.23-ENST00000293851.5|PRSS33_+_2836676.23-ENST00000293851.5	PRSS33_ENST00000293851.5	PRSS33	260429	FALSE	1994.36	2706.04	0.440262	0.633533	0.281985	1361	2045	3137	3124
PRSS33_+_2837906.23-ENST00000570702.1|PRSS33_+_2837853.23-ENST00000570702.1	PRSS33_ENST00000570702.1	PRSS33	260429	FALSE	719.793	1448.75	1.00916	0.660353	1.33133	629	588	1477	1859
L3HYPDH_-_59951003.23-P1P2|L3HYPDH_+_59951030.23-P1P2	L3HYPDH	L3HYPDH	112849	FALSE	327.652	590.82	0.850554	1.22538	0.481175	230	329	799	577
DEFB103A_-_7738948.23-P1P2|DEFB103A_+_7738978.23-P1P2	DEFB103A	DEFB103A	414325	FALSE	520.17	556.322	0.0969374	0.19435	-0.0288878	460	419	782	516
LGALS16_-_40146597.23-P1P2|LGALS16_-_40146580.23-P1P2	LGALS16	LGALS16	148003	FALSE	1180.71	636.336	-0.891798	-1.14525	-0.690737	923	1083	620	843
KRTAP10-7_+_46020504.23-P1P2|KRTAP10-7_+_46020501.23-P1P2	KRTAP10-7	KRTAP10-7	386675	FALSE	389.87	676.026	0.794086	0.551742	0.899302	208	463	453	1085
LCE3C_+_152572748.23-P1P2|LCE3C_+_152572741.23-P1P2	LCE3C	LCE3C	353144	FALSE	752.3	720.154	-0.0630036	-0.504244	0.453764	758	505	794	869
TACR2_-_71169022.23-P1|TACR2_-_71168961.23-P1	TACR2_P1	TACR2	6865	FALSE	1237.8	1350.29	0.125492	0.489201	-0.24665	889	1221	1854	1293
TACR2_+_71176645.23-P2|TACR2_-_71176677.23-P2	TACR2_P2	TACR2	6865	FALSE	175.366	384.633	1.13312	-0.819532	2.84903	215	76	181	688
OR11L1_+_248005043.23-ENST00000355784.2|OR11L1_-_248004963.23-ENST00000355784.2	OR11L1	OR11L1	391189	FALSE	1300.19	472.336	-1.46084	-1.26008	-1.74527	1151	1046	714	392
SMS_+_21958834.23-P1P2|SMS_+_21959263.23-P1P2	SMS	SMS	6611	FALSE	1549.88	480.635	-1.68914	-0.613988	-2.79657	821	1847	797	334
FAM214B_+_35115809.23-P1|FAM214B_+_35115865.23-P1	FAM214B_P1	FAM214B	80256	FALSE	358.469	725.978	1.01808	0.930475	1.10751	303	304	858	823
FAM214B_-_35111460.23-P2|FAM214B_-_35111454.23-P2	FAM214B_P2	FAM214B	80256	FALSE	225.38	262.802	0.221614	0.641119	-0.240304	164	220	380	234
PIP4K2C_-_57985075.23-P1P2|PIP4K2C_+_57985384.23-P1P2	PIP4K2C	PIP4K2C	79837	FALSE	1049.06	53.8471	-4.28409	-3.9895	-4.46752	588	1215	55	69
SEPHS2_-_30457178.23-P1P2|SEPHS2_+_30457164.23-P1P2	SEPHS2	SEPHS2	22928	FALSE	962.795	645.327	-0.5772	-0.394307	-0.831189	851	776	962	548
TYW5_+_200820475.23-P1P2|TYW5_+_200820215.23-P1P2	TYW5	TYW5	129450	FALSE	1625.89	2103.15	0.371321	0.538876	0.232089	1129	1646	2437	2429
SS18_-_23670593.23-P1P2|SS18_+_23670540.23-P1P2	SS18	SS18	6760	FALSE	316.646	483.202	0.609757	0.503274	0.694304	236	303	497	616
HOXB4_+_46655726.23-P1P2|HOXB4_-_46655578.23-P1P2	HOXB4	HOXB4	3214	FALSE	559.021	511.085	-0.129341	0.0859272	-0.4003	468	479	738	456
CAPS2_-_75784607.23-P1P2|CAPS2_+_75784481.23-P1P2	CAPS2	CAPS2	84698	FALSE	464.011	570.669	0.298494	0.532685	0.131933	288	507	619	698
ZNF90_+_20188835.23-P1P2|ZNF90_-_20188801.23-P1P2	ZNF90	ZNF90	7643	FALSE	339.487	402.883	0.247006	0.83805	-0.333289	218	363	579	362
TOMM22_+_39078005.23-P1P2|TOMM22_-_39078185.23-P1P2	TOMM22	TOMM22	56993	FALSE	330.417	64.3142	-2.36108	-1.63259	-3.45525	240	323	115	37
CD5L_+_157811487.23-P1P2|CD5L_-_157811498.23-P1P2	CD5L	CD5L	922	FALSE	750.616	1814.28	1.27325	0.969174	1.55333	646	624	1879	2301
OR2A14_+_143826186.23-ENST00000408899.2|OR2A14_+_143826181.23-ENST00000408899.2	OR2A14	OR2A14	135941	FALSE	177.567	179.256	0.0136652	0.195718	-0.140699	124	179	211	204
ZNF274_+_58694488.23-P1P2|ZNF274_+_58694473.23-P1P2	ZNF274	ZNF274	10782	FALSE	482.199	711.91	0.562066	0.701546	0.441209	346	476	836	812
SIT1_+_35650880.23-P1P2|SIT1_+_35650586.23-P1P2	SIT1	SIT1	27240	FALSE	600.094	538.71	-0.155679	0.012926	-0.426305	565	446	847	417
B3GALT1_+_168725401.23-P1P2|B3GALT1_+_168725410.23-P1P2	B3GALT1	B3GALT1	8708	FALSE	431.722	649.443	0.589102	1.9257	-0.719165	197	549	1112	419
MSRB1_+_1993161.23-P1P2|MSRB1_+_1993208.23-P1P2	MSRB1	MSRB1	51734	FALSE	502.587	912.642	0.860677	1.43056	-0.135429	414	438	1658	501
ZNF585B_+_37701409.23-P1P2|ZNF585B_-_37701366.23-P1P2	ZNF585B	ZNF585B	92285	FALSE	339.487	582.491	0.778882	1.46476	0.0464489	218	363	894	471
NDUFA12_+_95397427.23-P1P2|NDUFA12_+_95397381.23-P1P2	NDUFA12	NDUFA12	55967	FALSE	1029.79	1885.44	0.872555	1.78881	-0.828053	733	1023	3763	724
NEDD4L_+_55816744.23-ENST00000357895.5|NEDD4L_+_55816673.23-ENST00000357895.5	NEDD4L_ENST00000357895.5	NEDD4L	23327	FALSE	464.571	322.013	-0.52878	0.272187	-1.15622	243	557	436	314
NEDD4L_+_55711635.23-ENST00000400345.3|NEDD4L_-_55711493.23-ENST00000400345.3	NEDD4L_ENST00000400345.3	NEDD4L	23327	FALSE	1693.92	1543.9	-0.133779	0.208506	-0.474922	1211	1677	2079	1516
TBC1D10A_-_30722781.23-P1P2|TBC1D10A_+_30722853.23-P1P2	TBC1D10A	TBC1D10A	83874	FALSE	781.933	727.546	-0.104005	-0.307326	0.0486094	583	748	700	972
SMIM18_-_30496160.23-P1P2|SMIM18_-_30496089.23-P1P2	SMIM18	SMIM18	100507341	FALSE	377.771	362.221	-0.0606432	-0.350685	0.211838	327	312	381	454
OLFML2B_-_161993616.23-P1P2|OLFML2B_-_161993466.23-P1P2	OLFML2B	OLFML2B	25903	FALSE	1091.82	1328.18	0.282717	0.617277	-0.105697	842	1014	1919	1184
BORA_+_73302094.23-P1P2|BORA_-_73302125.23-P1P2	BORA	BORA	79866	FALSE	159.641	37.3163	-2.09695	-7.9021	-0.713224	161	107	1	82
ABI1_-_27149837.23-P1P2|ABI1_-_27149855.23-P1P2	ABI1	ABI1	10006	FALSE	981.717	758.781	-0.371624	-0.46427	-0.273814	845	816	910	848
DHFR_+_79950771.23-P1P2|DHFR_-_79950787.23-P1P2	DHFR	DHFR	1719	FALSE	670.323	1502.47	1.16441	1.84133	0.139301	500	641	2662	887
AMER1_+_63425562.23-P1P2|AMER1_+_63425598.23-P1P2	AMER1	AMER1	139285	FALSE	1143.06	1118.77	-0.030986	-0.0373614	-0.0261336	804	1146	1164	1414
RGS9BP_+_33166811.23-P1P2|RGS9BP_+_33166825.23-P1P2	RGS9BP	RGS9BP	388531	FALSE	1107.22	800.919	-0.467209	-0.576186	-0.372636	867	1014	864	984
TCF7_-_133451208.23-P1P2|TCF7_-_133450415.23-P1P2	TCF7	TCF7	6932	FALSE	101.382	133.875	0.401092	0.778622	-0.106916	82	90	209	105
ANKRD13C_+_70820351.23-P1P2|ANKRD13C_-_70820382.23-P1P2	ANKRD13C	ANKRD13C	81573	FALSE	615.853	1230.58	0.998679	1.58245	0.0837988	485	561	2158	747
WDR83_-_12780548.23-P1|WDR83_-_12780539.23-P1	WDR83_P1	WDR83	84292	FALSE	723.139	555.576	-0.38029	-0.518119	-0.146208	774	436	803	495
WDR83_-_12777671.23-P2|WDR83_-_12777639.23-P2	WDR83_P2	WDR83	84292	FALSE	735.743	674.877	-0.124577	0.0458199	-0.296094	564	687	865	703
MYLK_-_123603205.23-ENST00000360304.3|MYLK_-_123603166.23-ENST00000360304.3	MYLK_ENST00000360304.3	MYLK	4638	FALSE	3588.62	2928.48	-0.293274	-0.309531	-0.27666	2962	3121	3551	3237
MYLK_+_123512803.23-ENST00000475616.1|MYLK_-_123512813.23-ENST00000475616.1	MYLK_ENST00000475616.1	MYLK	4638	FALSE	1046.93	1301.42	0.313924	0.827591	-0.140163	658	1135	1735	1294
SLC26A11_-_78194258.23-P1P2|SLC26A11_-_78194246.23-P1P2	SLC26A11	SLC26A11	284129	FALSE	491.363	480.556	-0.0320826	0.217708	-0.307186	382	453	660	460
GCLM_-_94374826.23-P1P2|GCLM_-_94374989.23-P1P2	GCLM	GCLM	2730	FALSE	413.43	291.996	-0.501694	-1.15779	0.259465	440	252	293	379
SIGLEC15_+_43405737.23-P1|SIGLEC15_-_43405732.23-P1	SIGLEC15_P1	SIGLEC15	284266	FALSE	371.256	410.815	0.146077	0.716588	-0.544532	265	368	647	317
SIGLEC15_+_43409102.23-P2|SIGLEC15_-_43409066.23-P2	SIGLEC15_P2	SIGLEC15	284266	FALSE	1225.83	1026.33	-0.256275	-1.13054	0.319243	1033	1043	701	1635
MAATS1_+_119421842.23-P1P2|MAATS1_+_119421961.23-P1P2	MAATS1	MAATS1	89876	FALSE	1062.24	1327.1	0.321168	0.429699	0.21626	816	990	1633	1445
KIAA1984_+_139694810.23-P1P2|KIAA1984_+_139694834.23-P1P2	KIAA1984	CCDC183	84960	FALSE	1747.53	2063.18	0.239556	-0.0761126	0.531288	1512	1444	2131	2622
IGFBP3_-_45960825.23-P1P2|IGFBP3_-_45960804.23-P1P2	IGFBP3	IGFBP3	3486	FALSE	1516.51	1528.31	0.011191	0.121116	-0.0899132	1135	1446	1834	1707
HJURP_+_234763174.23-P1P2|HJURP_+_234762977.23-P1P2	HJURP	HJURP	55355	FALSE	392.153	120.521	-1.70213	-3.00817	-1.12817	287	381	53	219
ZNF232_-_5015121.23-P1|ZNF232_-_5015110.23-P1	ZNF232_P1	ZNF232	7775	FALSE	1566.66	1716.87	0.132096	-0.699091	0.93607	1603	1025	1467	2464
ZNF232_-_5026364.23-P2|ZNF232_+_5026346.23-P2	ZNF232_P2	ZNF232	7775	FALSE	1131.67	1319.56	0.221602	-0.62135	1.14253	1229	663	1187	1839
STK25_-_242447975.23-P1P2|STK25_-_242447978.23-P1P2	STK25	STK25	10494	FALSE	1379.17	1776.02	0.364849	0.560412	0.192287	979	1373	2145	1971
DEFB107B_+_7353449.23-ENST00000355602.2|DEFB107B_+_7353435.23-ENST00000355602.2	DEFB107B	DEFB107B	503614	FALSE	907.896	731.088	-0.312482	-1.04193	0.431722	928.5	594.5	670	1007.5
RADIL_+_4923271.23-P1P2|RADIL_+_4923267.23-P1P2	RADIL	RADIL	55698	FALSE	4829.03	5886.07	0.285572	0.359964	0.205556	3959	4229	7549	6127
GATA2_-_128211996.23-P1|GATA2_-_128211957.23-P1	GATA2_P1	GATA2	2624	FALSE	1177.21	1339.1	0.185883	0.217699	0.15186	977	1018	1688	1421
GATA2_-_128206683.23-P2|GATA2_-_128206670.23-P2	GATA2_P2	GATA2	2624	FALSE	481.611	158.872	-1.6	-0.790966	-3.1921	368	451	316	62
CYP26B1_+_72371223.23-P1|CYP26B1_+_72371195.23-P1	CYP26B1_P1	CYP26B1	56603	FALSE	1144.4	2337.25	1.03022	1.60823	0.273356	842	1107	3814	1681
CYP26B1_-_72374883.23-P2|CYP26B1_-_72374901.23-P2	CYP26B1_P2	CYP26B1	56603	FALSE	828.261	804.592	-0.0418273	-0.628757	0.561067	818	574	786	1064
ADRB3_+_37824097.23-P1P2|ADRB3_-_37823993.23-P1P2	ADRB3	ADRB3	155	FALSE	676.644	759.273	0.166222	0.999336	-1.37898	502	650	1491	314
OR51I1_+_5462691.23-ENST00000380211.1|OR51I1_+_5462682.23-ENST00000380211.1	OR51I1	OR51I1	390063	FALSE	575.85	1270.63	1.14178	1.94194	-0.00787388	398	585	2272	731
RFPL4B_-_112668544.23-P1P2|RFPL4B_-_112668536.23-P1P2	RFPL4B	RFPL4B	442247	FALSE	512.49	275.36	-0.896204	-1.6503	-0.372878	431	437	204	424
URGCP_-_43965944.23-P2|URGCP_-_43965901.23-P2	URGCP_P2	URGCP	55665	FALSE	1403.15	1992.7	0.506058	0.864022	0.181671	950	1447	2569	2062
URGCP_-_43946163.23-P1|URGCP_+_43946170.23-P1	URGCP_P1	URGCP	55665	FALSE	229.553	585.112	1.34989	1.84711	0.655188	179.5	210.5	959.5	416.5
TAAR5_+_132910842.23-ENST00000258034.2|TAAR5_-_132910875.23-ENST00000258034.2	TAAR5	TAAR5	9038	FALSE	376.115	402.856	0.0990901	0.945508	-0.928555	238	406	681	268
ZNF605_-_133532717.23-P1P2|ZNF605_-_133532936.23-P1P2	ZNF605	ZNF605	100289635	FALSE	195.161	341.963	0.809174	1.36623	-0.118949	159	172	609	199
SENP3_-_7465277.23-P1P2|SENP3_-_7465270.23-P1P2	SENP3	SENP3	26168	FALSE	4722.81	2565.88	-0.880189	-1.1372	-0.550368	4690	3245	3168	2784
MED29_-_39882017.23-P1P2|MED29_-_39882278.23-P1P2	MED29	MED29	55588	FALSE	438.337	72.618	-2.59364	-3.54747	-2.00814	362	381	46	119
SNTG2_-_946604.23-P1P2|SNTG2_-_946583.23-P1P2	SNTG2	SNTG2	54221	FALSE	2317.35	2464.18	0.0886308	0.198532	-0.0362034	1925	2002	3282	2453
XPNPEP3_+_41253139.23-P1P2|XPNPEP3_+_41253206.23-P1P2	XPNPEP3	XPNPEP3	63929	FALSE	433.472	338.356	-0.357395	-0.613959	-0.00125446	445	282	432	354
ACYP2_-_54342821.23-P1P2|ACYP2_+_54342748.23-P1P2	ACYP2	ACYP2	98	FALSE	116.726	98.8948	-0.23916	-0.428741	-0.0297484	106	91	117	112
MCL1_-_150552064.23-P1P2|MCL1_+_150552050.23-P1P2	MCL1	MCL1	4170	FALSE	1435.22	940.801	-0.609312	-1.22075	-0.32468	902	1556	575	1561
CCDC69_-_150603582.23-P1P2|CCDC69_-_150603596.23-P1P2	CCDC69	CCDC69	26112	FALSE	265.216	360.243	0.441803	0.279805	0.58571	214	236	386	445
NCALD_+_103136303.23-ENST00000311028.3	ENST00000521599.1|NCALD_+_103136668.23-ENST00000311028.3	ENST00000521599.1	NCALD_ENST00000311028.3/ENST00000521599.1	NCALD	83988	FALSE	917.804	1349.44	0.556107	0.662998	0.43375	766	789
NCALD_-_103137003.23-ENST00000395923.1|NCALD_+_103136778.23-ENST00000395923.1	NCALD_ENST00000395923.1	NCALD	83988	FALSE	1162.17	1286.49	0.146609	0.412524	-0.0635422	757	1231	1497	1480
NCALD_+_102731814.23-ENST00000519508.2|NCALD_+_102731823.23-ENST00000519508.2	NCALD_ENST00000519508.2	NCALD	83988	FALSE	231.375	266.601	0.204444	0.775889	-0.675368	182	211	463	166
RIMBP3B_-_21737871.23-ENST00000434111.1|RIMBP3B_-_21737723.23-ENST00000434111.1	RIMBP3B	RIMBP3B	440804	FALSE	192.3	268.571	0.481942	0.161265	0.880442	192	131	319	303
SYTL1_+_27668549.23-P1|SYTL1_+_27668621.23-P1	SYTL1_P1	SYTL1	84958	FALSE	803.311	768.087	-0.0646884	-0.147377	0.0363757	738	617	990	795
SYTL1_-_27669777.23-P2|SYTL1_-_27669828.23-P2	SYTL1_P2	SYTL1	84958	FALSE	288.235	303.931	0.0764977	0.185146	-0.0290756	222	268	375	330
TMEM160_-_47551831.23-P1P2|TMEM160_+_47551864.23-P1P2	TMEM160	TMEM160	54958	FALSE	1987.06	2051.99	0.0463906	-0.399325	0.316003	1407	1982	1585	3100
ZDHHC5_-_57435631.23-P1P2|ZDHHC5_-_57435496.23-P1P2	ZDHHC5	ZDHHC5	25921	FALSE	950.354	871.723	-0.124595	0.870142	-1.06797	503	1133	1366	679
RTN4R_-_20255777.23-P1P2|RTN4R_-_20255747.23-P1P2	RTN4R	RTN4R	65078	FALSE	2368.87	2493.92	0.0742118	-0.528889	0.642172	2252	1737	2319	3406
LEPR_-_65886413.23-P1P2|LEPR_-_65886410.23-P1P2	LEPR	LEPR	3953	FALSE	527.834	1206.36	1.1925	1.09794	1.29251	455	438	1447	1348
DMRT1_+_841762.23-P1P2|DMRT1_+_841744.23-P1P2	DMRT1	DMRT1	1761	FALSE	535.005	1186.87	1.14953	1.54196	0.62479	429	479	1856	928
SPRY1_+_124318013.23-P1P2|SPRY1_+_124317976.23-P1P2	SPRY1	SPRY1	10252	FALSE	106.532	85.9386	-0.309911	0.247575	-0.901215	72	110	127	74
TYRO3_+_41851449.23-P1P2|TYRO3_-_41851466.23-P1P2	TYRO3	TYRO3	7301	FALSE	3483.85	1942.03	-0.843116	-0.98879	-0.651672	3374	2487	2526	1989
NRBF2_-_64893423.23-P1P2|NRBF2_+_64893099.23-P1P2	NRBF2	NRBF2	29982	FALSE	353.207	459.183	0.378558	0.240005	0.538444	322	274	565	500
CDO1_-_115152304.23-P1P2|CDO1_-_115152311.23-P1P2	CDO1	CDO1	1036	FALSE	412.95	825.041	0.998499	1.88011	-0.793758	307	396	1679	287
MAGED2_-_54834203.23-P1|MAGED2_-_54834191.23-P1	MAGED2_P1	MAGED2	10916	FALSE	1097.22	1174.27	0.0979104	0.505166	-0.27829	736	1139	1552	1180
MAGED2_-_54835553.23-P2|MAGED2_+_54835592.23-P2	MAGED2_P2	MAGED2	10916	FALSE	475.817	293.283	-0.698113	-0.277239	-1.18492	354	456	434	252
C9orf37_+_140513241.23-P1P2|C9orf37_-_140513022.23-P1P2	C9orf37	ARRDC1-AS1	85026	FALSE	2022.56	822.518	-1.29806	-1.01274	-1.7269	1775	1644	1307	624
AMPD3_-_10476823.23-P1P2|AMPD3_-_10476980.23-P1P2	AMPD3	AMPD3	272	FALSE	357.865	396.91	0.1494	-0.508133	0.60053	291	316	304	602
KCNK3_-_26915669.23-P1P2|KCNK3_-_26915856.23-P1P2	KCNK3	KCNK3	3777	FALSE	652.297	849.37	0.380865	-0.0514974	0.719138	535	571	767	1181
POTEC_+_14543132.23-P1P2|POTEC_-_14543167.23-P1P2	POTEC	POTEC	388468	FALSE	776.418	939.821	0.275551	0.535903	-0.00698154	597	723	1286	904
CDH23_-_73156723.23-P1P2|CDH23_-_73156765.23-P1P2	CDH23	CDH23	64072	FALSE	391.963	438.549	0.16202	0.823151	-0.658523	272	397	715	316
SLC36A3_+_150683306.23-P1P2|SLC36A3_+_150683283.23-P1P2	SLC36A3	SLC36A3	285641	FALSE	587.168	713.79	0.281727	0.0955136	0.539533	589	397	935	725
SMCP_+_152850857.23-P1P2|SMCP_-_152850808.23-P1P2	SMCP	SMCP	4184	FALSE	302.841	194.949	-0.635458	-1.28118	-0.127929	265	247	162	284
UBE2W_+_74790945.23-P1P2|UBE2W_+_74791034.23-P1P2	UBE2W	UBE2W	55284	FALSE	942.163	1304.97	0.469972	1.01378	-0.07114	621	990	1863	1184
TMEM212_-_171561191.23-P1P2|TMEM212_+_171561199.23-P1P2	TMEM212	TMEM212	389177	FALSE	61.1592	116.577	0.930638	0.0302655	1.65457	58	45	88	178
MMEL1_-_2564540.23-ENST00000378412.3|MMEL1_+_2564330.23-ENST00000378412.3	MMEL1	MMEL1	79258	FALSE	207.348	564.084	1.44385	2.17326	0.277241	154	199	1032	303
APOBEC2_-_41021362.23-P1P2|APOBEC2_+_41021194.23-P1P2	APOBEC2	APOBEC2	10930	FALSE	186.646	94.9191	-0.975535	-8.15615	0.466074	192	121	1	210
CSGALNACT1_+_19614738.23-P1|CSGALNACT1_+_19614704.23-P1	CSGALNACT1_P1	CSGALNACT1	55790	FALSE	559.704	605.115	0.112545	0.0289638	0.210237	504	441	764	641
CSGALNACT1_+_19459704.23-P2|CSGALNACT1_+_19459696.23-P2	CSGALNACT1_P2	CSGALNACT1	55790	FALSE	432.19	300.184	-0.525816	-0.30652	-0.998233	442	283	531	178
ZNF790_-_37329260.23-P1|ZNF790_+_37329251.23-P1	ZNF790_P1	ZNF790	388536	FALSE	183.26	282.141	0.622528	0.813027	0.440078	136	176	355	300
ZNF790_-_37341167.23-P2|ZNF790_+_37341153.23-P2	ZNF790_P2	ZNF790	388536	FALSE	290.093	410.309	0.500193	0.25889	0.890657	315	170	560	396
LIPH_-_185270369.23-P1P2|LIPH_-_185270374.23-P1P2	LIPH	LIPH	200879	FALSE	665.632	1330.36	0.999016	1.59145	0.308274	463	673	2073	1047
MTUS2_+_30002974.23-P1P2|MTUS2_+_30002723.23-P1P2	MTUS2	MTUS2	23281	FALSE	797.737	1240.25	0.636651	1.12131	0.113821	560	801	1810	1089
C11orf52_+_111789677.23-P2|C11orf52_-_111789718.23-P2	C11orf52_P2	C11orf52	91894	FALSE	634.295	811.271	0.35503	1.21457	-0.410974	346	745	1193	704
C11orf52_+_111783520.23-P1|C11orf52_+_111783468.23-P1	C11orf52_P1	C11orf52	91894	FALSE	906.222	1398.39	0.625831	1.1	0.034938	682	860	2172	1107
GLI2_-_121554890.23-ENST00000361492.4|GLI2_+_121554921.23-ENST00000361492.4	GLI2_ENST00000361492.4	GLI2	2736	FALSE	435.191	198.475	-1.13269	-1.17676	-1.06939	423	309	278	185
GLI2_-_121550027.23-ENST00000452319.1|GLI2_+_121550056.23-ENST00000452319.1	GLI2_ENST00000452319.1	GLI2	2736	FALSE	364.946	196.083	-0.896219	-0.895158	-0.897783	353	261	282	176
LY6G6C_-_31689478.23-P1P2|LY6G6C_-_31689448.23-P1P2	LY6G6C	LY6G6C	80740	FALSE	743.968	1082.5	0.541054	0.65917	0.475664	413	866	969	1513
RASSF7_+_560386.23-P1P2|RASSF7_-_561273.23-P1P2	RASSF7	RASSF7	8045	FALSE	768.385	362.606	-1.08343	-0.573759	-1.69629	561	748	560	290
MRC1_+_18098412.23-ENST00000239761.3|MRC1_-_18098384.23-ENST00000239761.3	MRC1	MRC1	4360	FALSE	583.301	786.656	0.431492	0.767952	0.123948	400	596	1012	816
ABCA8_+_66951401.23-P1P2|ABCA8_-_66951525.23-P1P2	ABCA8	ABCA8	10351	FALSE	93.7795	100.445	0.0990589	0.501878	-0.477407	77	82	162	74
MRGPRX1_+_18960840.23-P1P2|MRGPRX1_-_18960668.23-P1P2	MRGPRX1	MRGPRX1	259249	FALSE	130.884	119.477	-0.131556	0.0917799	-0.29872	84	140	133	143
VWA3A_+_22103915.23-P1P2|VWA3A_-_22103914.23-P1P2	VWA3A	VWA3A	146177	FALSE	356.426	267.346	-0.414895	0.428815	-1.60886	240	369	480	152
TNFSF14_-_6670115.23-P1P2|TNFSF14_+_6670081.23-P1P2	TNFSF14	TNFSF14	8740	FALSE	117.314	128.878	0.135635	0.567879	-0.329309	84	116	185	116
WBSCR22_-_73097989.23-P1P2|WBSCR22_-_73097911.23-P1P2	WBSCR22	BUD23	114049	FALSE	1245.53	185.747	-2.74535	-3.05019	-2.46262	1076	1031	193	235
HABP4_+_99212531.23-P1P2|HABP4_-_99213009.23-P1P2	HABP4	HABP4	22927	FALSE	736.716	538.635	-0.451801	-0.621143	-0.290955	617	631	596	648
CCDC37_-_126113817.23-P1P2|CCDC37_-_126113808.23-P1P2	CCDC37	CFAP100	348807	FALSE	1897.03	2673.81	0.495155	1.07882	-0.091508	1236	2009	3879	2369
ANHX_+_133812391.23-P1P2|ANHX_+_133812402.23-P1P2	ANHX	ANHX	647589	FALSE	594.066	1261.43	1.08636	1.03174	1.13828	479	529	1455	1463
FGFR3_-_1795030.23-P1P2|FGFR3_+_1795055.23-P1P2	FGFR3	FGFR3	2261	FALSE	1945.82	2080.36	0.0964614	-0.374132	0.590418	1879	1395	2154	2639
UHRF1_+_4910126.23-P1P2|UHRF1_+_4909924.23-P1P2	UHRF1	UHRF1	29128	FALSE	336.284	100.34	-1.74478	-1.95964	-1.60339	233	341	89	141
PAMR1_+_35547150.23-P1P2|PAMR1_+_35547129.23-P1P2	PAMR1	PAMR1	25891	FALSE	530.152	901.008	0.765133	0.801767	0.732571	400	502	1036	1048
TTC22_+_55266966.23-P1P2|TTC22_-_55266930.23-P1P2	TTC22	TTC22	55001	FALSE	1420.33	1811.17	0.350696	1.43431	-0.896091	786	1656	3156	1118
PPFIA3_+_49631881.23-P1|PPFIA3_+_49631936.23-P1	PPFIA3_P1	PPFIA3	8541	FALSE	2044.17	2193.74	0.101879	0.0940735	0.109589	1654	1814	2623	2459
PPFIA3_-_49622853.23-P2|PPFIA3_+_49623064.23-P2	PPFIA3_P2	PPFIA3	8541	FALSE	501.445	638.72	0.349093	-0.294076	0.826941	425	424	515	945
EFCAB11_+_90421044.23-P1P2|EFCAB11_-_90420865.23-P1P2	EFCAB11	EFCAB11	90141	FALSE	701.733	670.002	-0.0667553	-0.542494	0.461706	697	482	711	834
EMD_+_153607778.23-P1P2|EMD_+_153607759.23-P1P2	EMD	EMD	2010	FALSE	759.321	1123.29	0.564952	0.237482	0.84086	628	659	1100	1483
RBMX_-_135962895.23-P1P2|RBMX_-_135962885.23-P1P2	RBMX	RBMX	27316	FALSE	290.811	2.25011	-7.01394	-Inf	-6.12632	217	278	0	5
FGD4_+_32639394.23-P1P2|FGD4_+_32638980.23-P1P2	FGD4	FGD4	121512	FALSE	282.704	260.03	-0.120611	-0.23693	0.0814794	303	170	382	226
SLC38A10_-_79268826.23-P1P2|SLC38A10_+_79269001.23-P1P2	SLC38A10	SLC38A10	124565	FALSE	378.813	404.357	0.0941466	-0.322774	0.429483	314	328	373	555
H3F3B_+_73775842.23-P1P2|H3F3B_+_73775827.23-P1P2	H3F3B	H3-3B	3021	FALSE	424.734	115.259	-1.88168	-1.11981	-2.93111	294	431	201	71
FAM103A1_-_83654987.23-P1P2|FAM103A1_+_83655189.23-P1P2	FAM103A1	RAMAC	83640	FALSE	1124.33	250.689	-2.1651	-1.47522	-2.63138	567	1371	303	278
OCIAD1_+_48833107.23-P1P2|OCIAD1_-_48833090.23-P1P2	OCIAD1	OCIAD1	54940	FALSE	750.562	591.391	-0.343859	-0.0685147	-0.571153	499	784	707	663
ATAD3A_-_1448112.23-P1P2|ATAD3A_+_1448130.23-P1P2	ATAD3A	ATAD3A	55210	FALSE	355.34	64.3031	-2.46624	-2.29365	-2.67508	297	305	90	60
EEF1B2_+_207024362.23-P1P2|EEF1B2_+_207024400.23-P1P2	EEF1B2	EEF1B2	1933	FALSE	355.816	326.174	-0.12549	-0.40352	0.100307	284	320	319	431
EPCAM_+_47596500.23-P1P2|EPCAM_+_47596336.23-P1P2	EPCAM	EPCAM	4072	FALSE	1099.17	830.951	-0.403579	-0.271538	-0.612868	1044	807	1285	663
OR1S1_-_57982265.23-ENST00000309433.6|OR1S1_+_57982296.23-ENST00000309433.6	OR1S1	OR1S1	219959	FALSE	181.424	133.77	-0.43961	-0.0589789	-0.785865	122	188	174	137
PPM1F_+_22307083.23-P1P2|PPM1F_+_22307162.23-P1P2	PPM1F	PPM1F	9647	FALSE	300.932	551.607	0.874205	0.183702	1.4373	272	236	459	803
SPINK4_+_33240217.23-P1P2|SPINK4_+_33240214.23-P1P2	SPINK4	SPINK4	27290	FALSE	716.086	759.465	0.0848501	-0.805073	0.925446	735	466	625	1112
ADRBK2_+_25960616.23-P1P2|ADRBK2_-_25960625.23-P1P2	ADRBK2	GRK3	157	FALSE	1214.65	713.762	-0.767023	-0.622598	-0.978963	1114	935	1075	596
CPNE7_+_89642219.23-P1P2|CPNE7_+_89642204.23-P1P2	CPNE7	CPNE7	27132	FALSE	1235.24	1390.03	0.170325	-0.44885	0.706537	1130	954	1230	1956
PARK7_+_8021784.23-P1P2|PARK7_-_8021812.23-P1P2	PARK7	PARK7	11315	FALSE	49.2074	27.6035	-0.834023	0.223995	-3.16581	34	50	59	7
AKAP12_-_151561599.23-P1|AKAP12_-_151561609.23-P1	AKAP12_P1	AKAP12	9590	FALSE	1188.52	1249.29	0.0719435	-0.36525	0.387071	932	1087	1075	1786
AKAP12_+_151646850.23-P2|AKAP12_-_151646835.23-P2	AKAP12_P2	AKAP12	9590	FALSE	387.216	706.358	0.867263	1.40878	0.154442	290	369	1144	516
RMDN3_+_41047389.23-P1P2|RMDN3_+_41047422.23-P1P2	RMDN3	RMDN3	55177	FALSE	691.003	252.805	-1.45066	-0.817623	-2.23102	484	695	408	186
MYH3_-_10560590.23-P1|MYH3_+_10560593.23-P1	MYH3_P1	MYH3	4621	FALSE	129.999	139.182	0.0984764	-0.420177	0.831683	145	72	161	161
MYH3_+_10542691.23-P2|MYH3_-_10542696.23-P2	MYH3_P2	MYH3	4621	FALSE	853.614	1067.07	0.321995	1.77326	-0.997641	356	1122	1808	706
ODF4_-_8243193.23-P1P2|ODF4_+_8243596.23-P1P2	ODF4	ODF4	146852	FALSE	674.085	801.624	0.249996	0.363351	0.129905	541	603	1034	829
CUTC_-_101492344.23-P1P2|CUTC_-_101492241.23-P1P2	CUTC	CUTC	51076	FALSE	1109.35	525.294	-1.07852	-1.02698	-1.16104	1089	776	794	436
BRSK1_-_55795401.23-P1P2|BRSK1_-_55795805.23-P1P2	BRSK1	BRSK1	84446	FALSE	861.236	1133.19	0.395913	0.693908	0.0835386	642	824	1543	1097
POLR2D_-_128615513.23-P1|POLR2D_+_128615628.23-P1	POLR2D_P1	POLR2D	5433	FALSE	697.301	378.952	-0.879767	-0.652979	-1.09484	508	680	480	400
POLR2D_+_128605175.23-P2|POLR2D_+_128604811.23-P2	POLR2D_P2	POLR2D	5433	FALSE	186.82	227.964	0.287161	-0.0632988	0.650227	173	142	246	280
RBAK-RBAKDN_-_5023809.23-ENST00000407184.1|RBAK-RBAKDN_+_5023667.23-ENST00000407184.1	RBAK-RBAKDN	RBAK-RBAKDN	100533952	FALSE	278.471	122.259	-1.18759	-1.60771	-0.499234	320	144	156	128
CFL2_+_35183742.23-P1P2|CFL2_+_35183750.23-P1P2	CFL2	CFL2	1073	FALSE	758.156	960.11	0.340705	-0.493781	1.11749	762	511	804	1393
ALDH8A1_+_135271208.23-P1P2|ALDH8A1_-_135271197.23-P1P2	ALDH8A1	ALDH8A1	64577	FALSE	867.153	636.091	-0.447053	-0.881253	-0.16722	636	841	513	941
EIF4G1_-_184032400.23-P1P2|EIF4G1_-_184032787.23-P1P2	EIF4G1	EIF4G1	1981	FALSE	1013.69	328.581	-1.62529	-0.994108	-2.66217	795	927	593	184
ATP4A_+_36054525.23-P1|ATP4A_+_36054542.23-P1	ATP4A_P1	ATP4A	495	FALSE	738.564	527.299	-0.486102	-0.423143	-0.556663	620	631	687	539
ATP4A_-_36048687.23-P2|ATP4A_+_36048719.23-P2	ATP4A_P2	ATP4A	495	FALSE	482.422	475.601	-0.0205447	-0.518357	0.415856	429	386	445	647
KCNIP3_-_96012316.23-ENST00000468529.1|KCNIP3_+_96012664.23-ENST00000468529.1	KCNIP3	KCNIP3	30818	FALSE	1683.91	1989.29	0.240438	-0.18411	0.707762	1641	1191	2146	2444
HMX3_+_124895494.23-P1P2|HMX3_-_124895562.23-P1P2	HMX3	HMX3	340784	FALSE	1553.33	490.341	-1.66351	-1.6835	-1.64517	1215	1424	562	572
AMTN_+_71384334.23-P1P2|AMTN_+_71384355.23-P1P2	AMTN	AMTN	401138	FALSE	156.103	348.735	1.15963	0.946214	1.28736	102	165	292	506
PPM1D_+_58677656.23-P1P2|PPM1D_-_58677985.23-P1P2	PPM1D	PPM1D	8493	FALSE	793.532	48.0079	-4.04695	-3.47808	-4.83566	600	750	80	33
CAPN11_-_44126615.23-P1|CAPN11_+_44126596.23-P1	CAPN11_P1	CAPN11	11131	FALSE	415.602	275.354	-0.593912	-0.993527	0.308765	528	160	394	249
CAPN11_-_44144378.23-P2|CAPN11_-_44144384.23-P2	CAPN11_P2	CAPN11	11131	FALSE	479.781	544.189	0.181731	0.478773	-0.0385511	298	524	617	641
TEX36_+_127371686.23-P1P2|TEX36_-_127371664.23-P1P2	TEX36	TEX36	387718	FALSE	512.584	624.385	0.284646	-0.0474949	0.655178	489	374	703	740
ACOT11_-_55013950.23-P1|ACOT11_-_55013905.23-P1	ACOT11_P1	ACOT11	26027	FALSE	348.068	601.06	0.788142	0.941589	0.557923	321	266	916	492
ACOT11_+_55007963.23-P2|ACOT11_-_55008004.23-P2	ACOT11_P2	ACOT11	26027	FALSE	722.736	126.774	-2.51121	-4.0863	-1.34236	766	444	67	220
ZNF514_-_95831373.23-P1|ZNF514_+_95831385.23-P1	ZNF514_P1	ZNF514	84874	FALSE	261.18	301.01	0.204769	-0.222177	0.477238	190	255	242	446
ZNF514_-_95825235.23-P2|ZNF514_+_95825281.23-P2	ZNF514_P2	ZNF514	84874	FALSE	416.136	467.366	0.167497	0.61726	-0.201929	258	455	588	497
LTB4R_+_24780741.23-P1P2|LTB4R_+_24780758.23-P1P2	LTB4R	LTB4R	1241	FALSE	589.475	1197.62	1.02267	1.50322	0.418968	444	559	1870	939
DNAJA3_+_4475898.23-P1P2|DNAJA3_-_4475855.23-P1P2	DNAJA3	DNAJA3	9093	FALSE	597.888	91.7889	-2.70348	-2.83753	-2.50108	611	392	127	87
GTF2H3_-_124118399.23-P1P2|GTF2H3_-_124118424.23-P1P2	GTF2H3	GTF2H3	2967	FALSE	232.511	20.8543	-3.47888	-4.00542	-2.93197	227	164	21	27
FLJ45513_+_47923441.23-NM_001242791|FLJ45513_-_47923603.23-NM_001242791	FLJ45513	FLJ45513	729220	FALSE	710.634	516.106	-0.46144	-0.365036	-0.590291	638	562	736	469
CTRB1_+_75252936.23-P1P2|CTRB1_+_75252970.23-P1P2	CTRB1	CTRB1	1504	FALSE	468.13	698.492	0.577333	-0.318284	1.1279	381	413	454	1134
MSI1_-_120806897.23-P1P2|MSI1_-_120806970.23-P1P2	MSI1	MSI1	4440	FALSE	565.291	425.382	-0.410237	-0.0892781	-0.845147	469	489	655	342
TCP10L_+_33957780.23-P1|TCP10L_+_33957753.23-P1	TCP10L_P1	TCP10L	140290	FALSE	670.597	667.493	-0.00669194	-0.405659	0.348763	584	550	655	880
TCP10L_+_33954683.23-P2|TCP10L_+_33954508.23-P2	TCP10L_P2	TCP10L	140290	FALSE	219.625	463.581	1.07778	1.7702	0.040803	162	212	821	274
LMAN1L_+_75105198.23-P1P2|LMAN1L_+_75105187.23-P1P2	LMAN1L	LMAN1L	79748	FALSE	1297.22	1411	0.121298	-0.0154533	0.244778	1047	1154	1539	1718
SPINT4_+_44351004.23-P1P2|SPINT4_+_44351016.23-P1P2	SPINT4	SPINT4	391253	FALSE	656.333	1640.08	1.32126	1.03597	1.58176	559	552	1703	2076
CMTR2_+_71323114.23-P1P2|CMTR2_-_71323260.23-P1P2	CMTR2	CMTR2	55783	FALSE	671.477	156.553	-2.10069	-1.55319	-2.74507	478	667	242	125
UBAC2_-_99853142.23-P1P2|UBAC2_+_99853181.23-P1P2	UBAC2	UBAC2	337867	FALSE	400.259	677.22	0.758689	0.283167	1.0733	302	379	546	1002
PSAT1_-_80912059.23-P1P2|PSAT1_+_80912504.23-P1P2	PSAT1	PSAT1	29968	FALSE	444.988	488.941	0.135896	0.159158	0.107664	393	359	652	486
CCDC177_+_70040278.23-ENST00000599174.1|CCDC177_+_70040308.23-ENST00000599174.1	CCDC177	CCDC177	56936	FALSE	903.534	728.627	-0.310399	-0.935825	0.193738	797	730	619	1049
CDC37_+_10506514.23-P1P2|CDC37_-_10506403.23-P1P2	CDC37	CDC37	11140	FALSE	454.633	90.7821	-2.32422	-2.39744	-2.21016	461	302	130	82
DAND5_-_13080726.23-P1P2|DAND5_-_13080723.23-P1P2	DAND5	DAND5	199699	FALSE	873.143	1449.22	0.730988	1.20366	0.233098	609	881	2084	1301
IFNA6_+_21351146.23-ENST00000380210.1|IFNA6_-_21350924.23-ENST00000380210.1	IFNA6	IFNA6	3443	FALSE	0	0	NaN	NaN	NaN	0	0	0	0
MAGEE2_-_75005017.23-P1P2|MAGEE2_-_75004995.23-P1P2	MAGEE2	MAGEE2	139599	FALSE	712.601	534.428	-0.415098	-0.0346086	-0.755391	475	743	689	553
TRAPPC3L_+_116866780.23-P1P2|TRAPPC3L_-_116866467.23-P1P2	TRAPPC3L	TRAPPC3L	100128327	FALSE	306.899	430.438	0.488039	-0.477063	1.1322	267	252	285	694
HMGB3_-_150152173.23-P1P2|HMGB3_-_150152182.23-P1P2	HMGB3	HMGB3	3149	FALSE	1852.65	899.614	-1.04221	-2.37893	-0.0589947	1859	1252	531	1510
FAM166A_-_140142127.23-P1P2|FAM166A_+_140141976.23-P1P2	FAM166A	FAM166A	401565	FALSE	954.349	1549.57	0.699277	0.896455	0.504837	717	907	1983	1617
IWS1_-_128283989.23-P1P2|IWS1_-_128284000.23-P1P2	IWS1	IWS1	55677	FALSE	679.039	982.827	0.533443	0.813908	0.153977	572	578	1494	808
DNAJB7_+_41258041.23-P1P2|DNAJB7_-_41258046.23-P1P2	DNAJB7	DNAJB7	150353	FALSE	1773.24	2734.41	0.624842	0.583467	0.671688	1551	1447	3453	2896
CRP_+_159684375.23-P1P2|CRP_-_159684353.23-P1P2	CRP	CRP	1401	FALSE	577.047	733.816	0.346731	0.207323	0.512834	534	439	916	787
RAN_+_131356632.23-P1P2|RAN_+_131356569.23-P1P2	RAN	RAN	5901	FALSE	929.348	153.745	-2.59568	-1.73941	-3.88276	636	951	283	81
MYH15_-_108229422.23-P1P2|MYH15_-_108229362.23-P1P2	MYH15	MYH15	22989	FALSE	856.813	755.962	-0.180667	-0.0472336	-0.30645	644	814	926	827
SQRDL_-_45927322.23-P1P2|SQRDL_-_45927289.23-P1P2	SQRDL	SQOR	58472	FALSE	801.251	1064.75	0.41019	0.351375	0.465089	641	719	1215	1247
TRNAU1AP_-_28879658.23-P1P2|TRNAU1AP_-_28879612.23-P1P2	TRNAU1AP	TRNAU1AP	54952	FALSE	725.089	179.543	-2.01383	-2.75493	-1.5429	577	654	127	282
B9D1_-_19266066.23-P1P2|B9D1_-_19265964.23-P1P2	B9D1	B9D1	27077	FALSE	429.828	386.672	-0.15265	0.0349007	-0.355371	339	391	516	384
SEPHS1_+_13389991.23-P1P2|SEPHS1_-_13389894.23-P1P2	SEPHS1	SEPHS1	22929	FALSE	1601.14	947.008	-0.757648	-1.06345	-0.501548	1311	1404	932	1246
EIF3F_-_8009270.23-P1P2|EIF3F_+_8009255.23-P1P2	EIF3F	EIF3F	8665	FALSE	618.602	202.156	-1.61354	-1.01467	-2.44073	461	592	339	137
FAP_-_163099892.23-P1P2|FAP_-_163099885.23-P1P2	FAP	FAP	2191	FALSE	107.501	92.0856	-0.223297	-0.165193	-0.274342	80	103	106	107
ACRC_-_70798376.23-P1P2|ACRC_-_70798359.23-P1P2	ACRC	GCNA	93953	FALSE	766.984	633.624	-0.275569	-0.953374	0.519738	825	458	633	825
CTSG_-_25045396.23-P1P2|CTSG_+_25045383.23-P1P2	CTSG	CTSG	1511	FALSE	484.359	424.297	-0.191001	-0.452967	0.0915345	445	372	483	498
SLC28A1_-_85427982.23-P1|SLC28A1_-_85428036.23-P1	SLC28A1_P1	SLC28A1	9154	FALSE	404.95	406.71	0.00625474	0.0515794	-0.0435867	339	347	522	423
SLC28A1_+_85429980.23-P2|SLC28A1_-_85430181.23-P2	SLC28A1_P2	SLC28A1	9154	FALSE	226.219	301.485	0.414365	-0.770494	1.52791	248	130	216	471
TMEM186_+_8891437.23-P1P2|TMEM186_+_8891347.23-P1P2	TMEM186	TMEM186	25880	FALSE	98.2246	115.876	0.23842	1.11875	-0.543433	53	116	171	100
C1QTNF1_+_77020328.23-P1P2|C1QTNF1_+_77020294.23-P1P2	C1QTNF1	C1QTNF1	114897	FALSE	626.551	737.381	0.234978	0.222469	0.248404	529	532	917	794
AK3_-_4741156.23-P1P2|AK3_-_4741205.23-P1P2	AK3	AK3	50808	FALSE	817.133	799.105	-0.0321861	-0.0599867	-0.00660721	642	746	915	933
CXorf36_+_45060067.23-P1P2|CXorf36_-_45060127.23-P1P2	CXorf36	DIPK2B	79742	FALSE	364.531	334.037	-0.126034	-0.7569	0.491615	356	257	313	454
RIC3_-_8190550.23-P1P2|RIC3_+_8190532.23-P1P2	RIC3	RIC3	79608	FALSE	1178.7	1255	0.0904966	0.306993	-0.124829	883	1123	1623	1294
SNX6_-_35098947.23-P1P2|SNX6_-_35099101.23-P1P2	SNX6	SNX6	58533	FALSE	849.942	589.52	-0.527825	-0.87962	-0.0649561	878	547	709	657
CNTNAP4_-_76311426.23-P1P2|CNTNAP4_+_76311521.23-P1P2	CNTNAP4	CNTNAP4	85445	FALSE	755.701	886.686	0.230608	0.659018	-0.161004	500	792	1173	890
IRX4_+_1887038.23-P1P2|IRX4_-_1886904.23-P1P2	IRX4	IRX4	50805	FALSE	269.678	379.704	0.49364	-0.307078	1.02567	224	233	269	596
UVSSA_+_1341452.23-P1P2|UVSSA_+_1341437.23-P1P2	UVSSA	UVSSA	57654	FALSE	160.884	28.788	-2.48248	-2.14669	-3.13666	152	119	51	17
HLA-DRA_+_32407703.23-P1|HLA-DRA_+_32407679.23-P1	HLA-DRA_P1	HLA-DRA	3122	FALSE	385.81	386.815	0.00375305	0.0554633	-0.0477383	307	348	474	423
HLA-DRA_+_32410476.23-P2|HLA-DRA_+_32410464.23-P2	HLA-DRA_P2	HLA-DRA	3122	FALSE	886.946	1174.79	0.405484	-0.438591	1.17249	883	607	968	1719
IL16_-_81517944.23-ENST00000302987.4|IL16_-_81517653.23-ENST00000302987.4	IL16_ENST00000302987.4	IL16	3603	FALSE	545.033	1207.13	1.14716	1.68443	0.709197	325	610	1552	1253
IL16_+_81489132.23-ENST00000394660.2|IL16_-_81489092.23-ENST00000394660.2	IL16_ENST00000394660.2	IL16	3603	FALSE	657.94	849.916	0.369366	0.447193	0.283278	546	569	1106	870
KCNK15_+_43374594.23-P1P2|KCNK15_-_43374521.23-P1P2	KCNK15	KCNK15	60598	FALSE	790.291	1600.99	1.01851	0.415596	1.40004	603	741	1195	2457
ARGLU1_+_107220466.23-P1P2|ARGLU1_-_107220477.23-P1P2	ARGLU1	ARGLU1	55082	FALSE	1454.36	486.707	-1.57926	-1.80764	-1.36387	1237	1225	525	598
KMT2B_+_36209116.23-P1|KMT2B_+_36209123.23-P1	KMT2B_P1	KMT2B	9757	FALSE	510.417	444.524	-0.199417	-0.67506	0.428187	547	307	509	519
KMT2B_-_36211198.23-P2|KMT2B_+_36211136.23-P2	KMT2B_P2	KMT2B	9757	FALSE	433.17	580.729	0.42293	0.702128	0.105529	338	398	817	538
MED13_-_60142558.23-P1P2|MED13_+_60142607.23-P1P2	MED13	MED13	9969	FALSE	1461.86	1143.12	-0.35483	-1.20248	0.448299	1487	966	960	1656
ATP8A1_-_42659065.23-P1P2|ATP8A1_-_42659112.23-P1P2	ATP8A1	ATP8A1	10396	FALSE	1674.85	1233.78	-0.440942	-0.237161	-0.643099	1259	1591	1587	1280
CREB5_-_28475286.23-ENST00000396300.2|CREB5_-_28475317.23-ENST00000396300.2	CREB5_ENST00000396300.2	CREB5	9586	FALSE	800.358	700.246	-0.192783	0.387771	-0.566667	410	969	797	822
CREB5_-_28452323.23-ENST00000357727.2|CREB5_-_28452310.23-ENST00000357727.2	CREB5_ENST00000357727.2	CREB5	9586	FALSE	368.121	913.559	1.31132	2.23135	0.318683	214	418	1493	655
RFK_+_79009281.23-P1P2|RFK_+_79009331.23-P1P2	RFK	RFK	55312	FALSE	371.418	832.113	1.16374	1.68411	0.602119	257	377	1227	719
GPA33_+_167059568.23-P1P2|GPA33_+_167059549.23-P1P2	GPA33	GPA33	10223	FALSE	499.244	226.423	-1.14072	-1.34401	-0.841957	516	321	302	225
MLKL_+_74734747.23-P1P2|MLKL_+_74734719.23-P1P2	MLKL	MLKL	197259	FALSE	976.53	1379.15	0.498039	1.66034	-0.973086	540	1139	2536	729
PRRC1_+_126853373.23-P1P2|PRRC1_-_126853368.23-P1P2	PRRC1	PRRC1	133619	FALSE	329.969	416.636	0.336455	0.159494	0.503313	276	283	458	504
SH3D21_+_36772757.23-P1P2|SH3D21_+_36772747.23-P1P2	SH3D21	SH3D21	79729	FALSE	397.18	406.267	0.0326349	0.583002	-0.69569	297	379	661	294
ZNF319_+_58032350.23-P1|ZNF319_-_58032344.23-P1	ZNF319_P1	ZNF319	57567	FALSE	597.978	970.154	0.698121	0.981231	0.277172	523	488	1534	743
ZNF319_+_58033543.23-P2|ZNF319_+_58033562.23-P2	ZNF319_P2	ZNF319	57567	FALSE	482.198	469.967	-0.0370663	0.136437	-0.30585	447	366	730	372
ZBED5_-_10879553.23-P1P2|ZBED5_+_10879548.23-P1P2	ZBED5	ZBED5	58486	FALSE	750.204	1449.2	0.949898	1.42316	0.582155	447	840	1781	1580
C7orf72_+_50135482.23-P1P2|C7orf72_-_50135498.23-P1P2	C7orf72	SPATA48	100130988	FALSE	87.3862	113.33	0.375051	0.110639	0.808195	96	50	154	110
C1orf185_-_51567921.23-P1P2|C1orf185_-_51567935.23-P1P2	C1orf185	C1orf185	284546	FALSE	394.74	780.184	0.982912	0.067765	1.40945	271	403	422	1345
POMT2_-_77787104.23-P1P2|POMT2_+_77787134.23-P1P2	POMT2	POMT2	29954	FALSE	511.891	1097.31	1.10006	1.81221	0.11513	363	510	1894	694
DYNC1LI1_+_32612127.23-P1P2|DYNC1LI1_-_32612288.23-P1P2	DYNC1LI1	DYNC1LI1	51143	FALSE	268.966	277.741	0.046317	-1.17526	0.964423	266	186	175	456
SLC25A47_-_100789714.23-P1P2|SLC25A47_-_100789718.23-P1P2	SLC25A47	SLC25A47	283600	FALSE	490.506	622.755	0.344394	0.771931	-0.153258	365	470	926	531
CTXN3_+_126984756.23-P1P2|CTXN3_-_126984841.23-P1P2	CTXN3	CTXN3	613212	FALSE	633.504	708.218	0.16084	-0.165097	0.479681	566	504	750	883
MBTPS2_-_21857794.23-P1P2|MBTPS2_-_21857766.23-P1P2	MBTPS2	MBTPS2	51360	FALSE	969.44	308.718	-1.65086	-2.25975	-1.05866	938	693	291	418
FCHSD1_+_141030958.23-P1P2|FCHSD1_-_141030953.23-P1P2	FCHSD1	FCHSD1	89848	FALSE	369.962	422.505	0.191589	0.616829	-0.293389	273	357	622	366
NTS_+_86268128.23-P1P2|NTS_-_86268103.23-P1P2	NTS	NTS	4922	FALSE	386.477	520.166	0.428591	0.799404	-0.053855	309	347	799	420
MURC_-_103340393.23-P1P2|MURC_+_103340546.23-P1P2	MURC	CAVIN4	347273	FALSE	272.757	243.296	-0.164905	1.06181	-1.30016	128	343	397	175
GDF5_-_34025625.23-P1P2|GDF5_-_34026016.23-P1P2	GDF5	GDF5	8200	FALSE	250.236	149.142	-0.746603	-0.684079	-0.801571	186	240	172	173
NOBOX_-_144100755.23-ENST00000223140.5|NOBOX_+_144100748.23-ENST00000223140.5	NOBOX_ENST00000223140.5	NOBOX	135935	FALSE	508.549	398.065	-0.353384	-0.0789797	-0.613725	364	503	512	413
NOBOX_+_144107316.23-ENST00000483238.1|NOBOX_+_144107256.23-ENST00000483238.1	NOBOX_ENST00000483238.1	NOBOX	135935	FALSE	1126.84	1478.33	0.391687	-0.270701	0.898393	976	930	1202	2178
PTTG2_-_37962042.23-P1P2|PTTG2_+_37962101.23-P1P2	PTTG2	PTTG2	10744	FALSE	695.139	781.929	0.169737	-0.451174	0.668131	611	564	664	1126
MAP1LC3A_+_33146566.23-P1P2|MAP1LC3A_+_33146574.23-P1P2	MAP1LC3A	MAP1LC3A	84557	FALSE	326.471	399.484	0.291183	0.784368	-0.243917	229	328	586	348
UBQLNL_+_5537859.23-P1P2|UBQLNL_-_5537729.23-P1P2	UBQLNL	UBQLNL	143630	FALSE	319.819	341.862	0.0961565	-0.0740876	0.299076	299	240	422	371
PEMT_+_17494950.23-P1P2|PEMT_+_17494947.23-P1P2	PEMT	PEMT	10400	FALSE	806.776	835.073	0.0497332	-0.278937	0.367347	717	646	878	1047
C3orf58_-_143690674.23-P1P2|C3orf58_-_143690709.23-P1P2	C3orf58	DIPK2A	205428	FALSE	837.677	1068.93	0.351707	-0.152792	0.942069	859	546	1148	1318
RIT1_+_155881142.23-P1P2|RIT1_+_155881114.23-P1P2	RIT1	RIT1	6016	FALSE	436.21	716.445	0.715831	0.827965	0.609749	331	411	873	788
NECAB3_+_32262195.23-P1|NECAB3_-_32262177.23-P1	NECAB3_P1	NECAB3	63941	FALSE	1930.44	3825.22	0.986618	1.46055	0.408906	1439	1847	5884	3081
NECAB3_+_32251481.23-P2|NECAB3_-_32251439.23-P2	NECAB3_P2	NECAB3	63941	FALSE	1218.31	201.993	-2.5925	-2.61575	-2.56655	1052	1009	255	214
KCND2_+_119913222.23-P1P2|KCND2_+_119913274.23-P1P2	KCND2	KCND2	3751	FALSE	736.129	1549.33	1.07362	1.7416	0.124985	538	716	2673	981
MLX_-_40719148.23-P1P2|MLX_+_40719163.23-P1P2	MLX	MLX	6945	FALSE	1229.04	1002.03	-0.294599	-0.280777	-0.309131	1018	1065	1245	1080
MDM2_+_69201973.23-P1P2|MDM2_-_69202029.23-P1P2	MDM2	MDM2	4193	FALSE	933.951	756.822	-0.303392	-0.301285	-0.304623	559	1043	674	1061
POLE4_-_75185851.23-P1P2|POLE4_-_75185809.23-P1P2	POLE4	POLE4	56655	FALSE	1066.78	195.707	-2.4465	-3.29549	-1.62439	1097	692	166	282
STRC_+_43910967.23-ENST00000450892.2|STRC_-_43910947.23-ENST00000450892.2	STRC	STRC	161497	FALSE	1138.39	710.537	-0.680019	-1.2727	0.236429	1340	554	824	820
ZNF154_+_58220533.23-P1P2|ZNF154_-_58220514.23-P1P2	ZNF154	ZNF154	7710	FALSE	437.845	420.945	-0.0567888	0.0208115	-0.132196	341	403	514	462
NODAL_-_72201404.23-P1P2|NODAL_+_72201368.23-P1P2	NODAL	NODAL	4838	FALSE	768.944	1425.41	0.890424	0.254992	1.45794	718	578	1273	1995
ACTL7B_-_111618185.23-P1P2|ACTL7B_+_111618198.23-P1P2	ACTL7B	ACTL7B	10880	FALSE	490.333	638.719	0.38142	-0.0450119	0.689842	384	449	553	910
GPT2_-_46918372.23-P1P2|GPT2_+_46918601.23-P1P2	GPT2	GPT2	84706	FALSE	636.246	162.846	-1.96608	-3.33383	-0.776407	699	364	103	267
DNAJC22_-_49740727.23-P1P2|DNAJC22_+_49740763.23-P1P2	DNAJC22	DNAJC22	79962	FALSE	400.993	663.753	0.72707	0.721349	0.730354	238	450	583	938
CYB5D2_-_4047034.23-P1P2|CYB5D2_-_4047039.23-P1P2	CYB5D2	CYB5D2	124936	FALSE	724.625	687.638	-0.0755849	-0.386661	0.172801	579	651	658	922
HLA-DQB1_-_32634450.23-P1|HLA-DQB1_-_32634357.23-P1	HLA-DQB1_P1	HLA-DQB1	3119	FALSE	830.451	1232.55	0.569683	0.203778	0.833359	637	775	1090	1735
HLA-DQB1_+_32632625.23-P2|HLA-DQB1_+_32632674.23-P2	HLA-DQB1_P2	HLA-DQB1	3119	FALSE	1725.8	1744.16	0.0152622	-0.44524	0.550832	1743	1154	1902	2124
IL17RC_+_9959008.23-P1P2|IL17RC_+_9958827.23-P1P2	IL17RC	IL17RC	84818	FALSE	238.339	769.897	1.69165	1.76866	1.59669	208	195	1053	741
NRP1_+_33623748.23-P1P2|NRP1_-_33623764.23-P1P2	NRP1	NRP1	8829	FALSE	898.568	836.718	-0.102885	-0.543518	0.380045	878	633	895	1035
WWC2_-_184020423.23-P1P2|WWC2_+_184020619.23-P1P2	WWC2	WWC2	80014	FALSE	1478.11	2859.05	0.951781	1.02312	0.865408	1282	1218	3871	2788
TSSK3_-_32828258.23-P1P2|TSSK3_-_32828205.23-P1P2	TSSK3	TSSK3	81629	FALSE	560.97	944.779	0.752053	1.69701	-0.715954	372	587	1792	449
CXCL9_+_76928619.23-P1P2|CXCL9_+_76928588.23-P1P2	CXCL9	CXCL9	4283	FALSE	174.039	301.879	0.794556	1.10689	0.293217	155	139	496	214
UBLCP1_-_158690374.23-P1P2|UBLCP1_+_158690339.23-P1P2	UBLCP1	UBLCP1	134510	FALSE	762.539	812.422	0.0914183	-0.0017356	0.222864	748	534	1110	783
SF3A2_-_2236876.23-P1|SF3A2_-_2236863.23-P1	SF3A2_P1	SF3A2	8175	FALSE	393.653	59.5662	-2.72436	-2.53642	-2.95309	328	339	84	55
SF3A2_+_2243491.23-P2|SF3A2_+_2243552.23-P2	SF3A2_P2	SF3A2	8175	FALSE	301.48	197.184	-0.612523	-0.291077	-1.00108	238	274	289	172
MTMR9_+_11142357.23-P1P2|MTMR9_+_11142347.23-P1P2	MTMR9	MTMR9	66036	FALSE	1375.99	1546.92	0.168932	-0.266565	0.534561	1174	1155	1450	2102
C14orf169_-_73957709.23-P1P2|C14orf169_+_73957720.23-P1P2	C14orf169	RIOX1	79697	FALSE	756.221	663.057	-0.189674	0.12435	-0.499718	544	745	881	662
NHP2L1_-_42084601.23-P1P2|NHP2L1_+_42084750.23-P1P2	NHP2L1	SNU13	4809	FALSE	1020.51	203.162	-2.32859	-1.68072	-3.44271	807	926	374	107
SIGLEC1_-_3687813.23-P1P2|SIGLEC1_+_3687496.23-P1P2	SIGLEC1	SIGLEC1	6614	FALSE	348.914	280.249	-0.316159	-0.453919	-0.217354	248	347	269	375
TTC18_+_75118480.23-P1P2|TTC18_-_75118390.23-P1P2	TTC18	CFAP70	118491	FALSE	168.425	154.733	-0.122327	0.242402	-0.260744	66	226	116	237
TNFRSF13B_-_16875396.23-P1P2|TNFRSF13B_-_16875350.23-P1P2	TNFRSF13B	TNFRSF13B	23495	FALSE	307.431	909.033	1.56407	1.41674	1.76089	300	217	1190	924
ELMO1_-_37488469.23-P1P2|ELMO1_+_37488419.23-P1P2	ELMO1	ELMO1	9844	FALSE	1060.26	434.841	-1.28586	-1.9119	-0.825592	889	907	351	643
SPP1_-_88896899.23-P1|SPP1_+_88896943.23-P1	SPP1_P1	SPP1	6696	FALSE	904.092	1119.1	0.307794	-0.218732	0.956094	954	560	1218	1365
SPP1_+_88901270.23-P2|SPP1_-_88901445.23-P2	SPP1_P2	SPP1	6696	FALSE	87.3471	39.7908	-1.13432	-2.64157	-0.177306	84	63	20	70
OR1L4_-_125486388.23-ENST00000259466.1|OR1L4_+_125486375.23-ENST00000259466.1	OR1L4	OR1L4	254973	FALSE	298.558	409.964	0.457487	0.511134	0.380101	281	222	595	363
ZNF747_-_30546113.23-P1P2|ZNF747_-_30546158.23-P1P2	ZNF747	ZNF747	65988	FALSE	1431.33	1773.6	0.309326	0.0954612	0.60229	1442	961	2289	1833
DCAKD_+_43128957.23-P1|DCAKD_+_43128944.23-P1	DCAKD_P1	DCAKD	79877	FALSE	987.998	1121.21	0.182478	0.173363	0.192306	835	838	1399	1203
DCAKD_-_43138427.23-P2|DCAKD_+_43138433.23-P2	DCAKD_P2	DCAKD	79877	FALSE	626.278	706.515	0.173916	1.0401	-0.613358	344	733	1051	602
SMAD1_+_146403428.23-P1P2|SMAD1_+_146403396.23-P1P2	SMAD1	SMAD1	4086	FALSE	1194.17	1023.12	-0.22304	-0.572458	0.158701	1134	877	1133	1230
OR1L8_-_125330597.23-ENST00000304865.2|OR1L8_-_125330660.23-ENST00000304865.2	OR1L8	OR1L8	138881	FALSE	447.2	777.991	0.798833	1.56699	-0.11739	291	474	1281	549
ZNF23_+_71496114.23-P1|ZNF23_+_71496111.23-P1	ZNF23_P1	ZNF23	7571	FALSE	1223.35	1499.27	0.293428	0.314595	0.269275	1051	1019	1942	1543
ZNF23_-_71523229.23-P2|ZNF23_-_71523156.23-P2	ZNF23_P2	ZNF23	7571	FALSE	455.797	314.587	-0.534932	-0.482929	-0.609417	428	340	455	280
DIRC2_+_122513682.23-P1P2|DIRC2_-_122513921.23-P1P2	DIRC2	SLC49A4	84925	FALSE	818.638	959.782	0.229482	-0.190934	0.734131	829	545	1079	1139
PODXL2_+_127348092.23-P1P2|PODXL2_-_127348066.23-P1P2	PODXL2	PODXL2	50512	FALSE	2012.92	806.102	-1.32026	-1.40346	-1.22977	1752	1652	984	885
ZNF419_-_57999200.23-P1P2|ZNF419_-_57999197.23-P1P2	ZNF419	ZNF419	79744	FALSE	1108.22	1279.01	0.206773	0.0379707	0.353834	887	994	1353	1596
ZNF331_-_54058166.23-P1|ZNF331_+_54058120.23-P1	ZNF331_P1	ZNF331	55422	FALSE	227.193	289.658	0.350431	0.630449	-0.0715109	200	184	460	220
ZNF331_-_54041717.23-P2|ZNF331_-_54041729.23-P2	ZNF331_P2	ZNF331	55422	FALSE	930.081	2169.49	1.22193	1.8767	0.328652	673	912	3672	1439
FSCB_+_44976438.23-P1P2|FSCB_+_44976416.23-P1P2	FSCB	FSCB	84075	FALSE	809.43	804.571	-0.0086868	-0.434715	0.300442	635	740	698	1145
PCDHB12_-_140588309.23-P1P2|PCDHB12_-_140588405.23-P1P2	PCDHB12	PCDHB12	56124	FALSE	909.358	1218.6	0.422299	0.269548	0.501467	531	1030	951	1832
ATXN10_+_46067906.23-P1P2|ATXN10_-_46067769.23-P1P2	ATXN10	ATXN10	25814	FALSE	992.601	106.995	-3.21367	-3.26687	-3.16803	758	930	117	130
KIAA1731_+_93395217.23-P1P2|KIAA1731_-_93394845.23-P1P2	KIAA1731	CEP295	85459	FALSE	550.299	51.3025	-3.42311	-Inf	-2.40631	452	481	0	114
PARN_+_14724082.23-P1P2|PARN_+_14724027.23-P1P2	PARN	PARN	5073	FALSE	1125.65	768.088	-0.55142	0.650145	-1.89946	582	1357	1357	457
GPR35_+_241565002.23-P1|GPR35_+_241564907.23-P1	GPR35_P1	GPR35	2859	FALSE	317.927	526.143	0.726761	0.0334444	1.52244	340	192	517	693
GPR35_+_241544905.23-P2|GPR35_+_241544899.23-P2	GPR35_P2	GPR35	2859	FALSE	1258.26	1937.8	0.62299	0.135746	1.11143	1194	925	1949	2511
SLC7A7_-_23284581.23-P1P2|SLC7A7_+_23284591.23-P1P2	SLC7A7	SLC7A7	9056	FALSE	1889.25	1277.7	-0.564272	-1.57843	0.0669083	1598	1601	795	2107
POLR3H_+_41940181.23-P1P2|POLR3H_+_41940057.23-P1P2	POLR3H	POLR3H	171568	FALSE	374.916	99.8782	-1.90833	-2.14669	-1.70435	304	332	102	128
FAM47C_-_37026463.23-P1P2|FAM47C_+_37026443.23-P1P2	FAM47C	FAM47C	442444	FALSE	1174.73	1070.32	-0.134288	-0.662525	0.408002	1141	835	1071	1392
CREB3_-_35732659.23-P1P2|CREB3_+_35732428.23-P1P2	CREB3	CREB3	10488	FALSE	956.334	1121.33	0.229625	-0.507859	0.914092	936	672	978	1591
LZTS2_-_102759590.23-P1|LZTS2_+_102759798.23-P1	LZTS2_P1	LZTS2	84445	FALSE	204.583	246.553	0.269211	0.880942	-0.477407	144	205	394	185
LZTS2_-_102756895.23-P2|LZTS2_-_102756907.23-P2	LZTS2_P2	LZTS2	84445	FALSE	678.257	1030.29	0.603148	1.62931	-0.252213	332	838	1526	884
OR2AG2_-_6790231.23-ENST00000338569.2|OR2AG2_-_6790089.23-ENST00000338569.2	OR2AG2	OR2AG2	338755	FALSE	226.225	182.098	-0.313046	-0.21951	-0.422922	192	191	245	179
METTL7A_+_51318831.23-P1P2|METTL7A_+_51319084.23-P1P2	METTL7A	METTL7A	25840	FALSE	1246.32	1833.29	0.556754	0.500885	0.620938	1103	1003	2319	1938
COMMD2_+_149470240.23-P1P2|COMMD2_+_149470262.23-P1P2	COMMD2	COMMD2	51122	FALSE	1021.38	1686.24	0.723293	0.411858	0.970203	813	921	1607	2267
CDK14_+_90225779.23-P1P2|CDK14_+_90225794.23-P1P2	CDK14	CDK14	5218	FALSE	731.476	625.737	-0.225255	-0.540958	0.0500905	614	625	627	813
CHRNE_-_4806328.23-P1P2|CHRNE_+_4806299.23-P1P2	CHRNE	CHRNE	1145	FALSE	80.6351	104.793	0.37806	0.138036	0.569762	63	74	103	138
CAST_-_96038545.23-P1|CAST_-_96038519.23-P1	CAST_P1	CAST	831	FALSE	779.246	1195.75	0.617772	1.18093	-0.184258	597	728	2011	805
CAST_-_95997966.23-P2|CAST_-_95998431.23-P2	CAST_P2	CAST	831	FALSE	806.484	315.124	-1.35573	-1.86812	-0.799195	801	554	326	400
PHF12_+_27278322.23-P1P2|PHF12_+_27278232.23-P1P2	PHF12	PHF12	57649	FALSE	787.413	571.034	-0.463544	-0.412487	-0.510534	602	737	672	650
CCL3_+_34417463.23-P1P2|CCL3_-_34417416.23-P1P2	CCL3	CCL3	6348	FALSE	681.803	757.409	0.151717	-1.1572	1.12272	683	462	455	1264
URB2_-_229762001.23-P1P2|URB2_+_229762047.23-P1P2	URB2	URB2	9816	FALSE	1414.62	640.564	-1.143	-3.21318	0.221061	1548	816	248	1195
GORASP2_-_171785788.23-P1P2|GORASP2_-_171785801.23-P1P2	GORASP2	GORASP2	26003	FALSE	610.725	1183.27	0.954183	0.689124	1.25354	574	455	1375	1363
OR5AN1_-_59131941.23-ENST00000313940.2|OR5AN1_-_59131938.23-ENST00000313940.2	OR5AN1	OR5AN1	390195	FALSE	918.196	1135.33	0.306234	-0.678425	0.811325	684	879	635	1938
TTC7B_-_91282588.23-P1P2|TTC7B_+_91282749.23-P1P2	TTC7B	TTC7B	145567	FALSE	465.953	406.641	-0.19643	-0.210913	-0.184145	349	444	448	491
C3orf52_-_111805313.23-P1P2|C3orf52_+_111805269.23-P1P2	C3orf52	C3orf52	79669	FALSE	534.887	608.588	0.186232	-0.195372	0.571913	494	408	641	762
CTAG2_-_153881561.23-ENST00000369585.3|CTAG2_+_153881436.23-ENST00000369585.3	CTAG2	CTAG2	30848	FALSE	553.463	523.56	-0.0801317	-0.130077	-0.0367552	425	516	577	632
SMURF1_+_98741675.23-P1P2|SMURF1_+_98741478.23-P1P2	SMURF1	SMURF1	57154	FALSE	237.813	304.71	0.357611	0.514734	0.119213	220	181	467	247
PEX11G_+_7553849.23-P1P2|PEX11G_+_7553830.23-P1P2	PEX11G	PEX11G	92960	FALSE	348.795	467.176	0.421585	0.38197	0.469057	313	276	606	480
C17orf80_-_71228594.23-P1P2|C17orf80_+_71228807.23-P1P2	C17orf80	C17orf80	55028	FALSE	977.392	646.6	-0.596064	0.367623	-1.84985	602	1073	1154	374
TEX35_+_178482315.23-P1P2|TEX35_+_178482312.23-P1P2	TEX35	TEX35	84066	FALSE	168.318	146.69	-0.198418	-0.111753	-0.270069	120	167	165	174
PCDH1_-_141257981.23-P1P2|PCDH1_+_141257964.23-P1P2	PCDH1	PCDH1	5097	FALSE	274.626	219.555	-0.322888	-0.156148	-0.489443	210	257	280	230
NAB2_-_57482932.23-P1P2|NAB2_-_57482935.23-P1P2	NAB2	NAB2	4665	FALSE	723.728	778.685	0.105592	0.0780683	0.139053	651	571	1021	790
TMEM247_+_46706695.23-ENST00000434431.1|TMEM247_+_46706866.23-ENST00000434431.1	TMEM247	TMEM247	388946	FALSE	936.809	1390.54	0.56982	0.451263	0.700048	829	754	1684	1539
NMT1_-_43138703.23-P1P2|NMT1_-_43138762.23-P1P2	NMT1	NMT1	4836	FALSE	272.051	344.962	0.34256	0.680622	-0.0731047	215	247	512	295
CYTH4_-_37678539.23-P1P2|CYTH4_-_37678584.23-P1P2	CYTH4	CYTH4	27128	FALSE	747.477	969.694	0.375502	0.848109	-0.183304	550	723	1471	800
C17orf85_-_3749509.23-P1P2|C17orf85_+_3749530.23-P1P2	C17orf85	NCBP3	55421	FALSE	1115.57	1383.12	0.310151	0.0742002	0.528988	943	946	1475	1715
WWC1_+_167718961.23-P1P2|WWC1_-_167718718.23-P1P2	WWC1	WWC1	23286	FALSE	239.342	204.34	-0.2281	-0.524643	-0.00738057	183	224	189	280
ALOX12B_+_7990948.23-P1P2|ALOX12B_-_7991020.23-P1P2	ALOX12B	ALOX12B	242	FALSE	291.029	172.197	-0.7571	-0.628901	-0.923431	255	237	245	157
PPEF2_+_76823539.23-P1P2|PPEF2_+_76823587.23-P1P2	PPEF2	PPEF2	5470	FALSE	516.846	412.934	-0.323824	0.634937	-1.34148	293	595	676	295
CRAMP1L_-_1662423.23-P1|CRAMP1L_-_1662401.23-P1	CRAMP1L_P1	CRAMP1	57585	FALSE	419.679	745.63	0.829175	1.01908	0.578687	362	348	1090	653
CRAMP1L_+_1664225.23-P2|CRAMP1L_+_1664217.23-P2	CRAMP1L_P2	CRAMP1	57585	FALSE	567.535	820.168	0.53121	0.44221	0.646444	536	420	1082	826
OR10A4_+_6897933.23-ENST00000379829.2|OR10A4_-_6897887.23-ENST00000379829.2	OR10A4	OR10A4	283297	FALSE	1337.06	2257.06	0.755374	0.891865	0.604507	1086	1182	2994	2258
GSDMB_+_38074618.23-P1P2|GSDMB_+_38074860.23-P1P2	GSDMB	GSDMB	55876	FALSE	195.66	449.266	1.19922	1.98637	0.29832	124	211	730	326
SLC37A1_-_43933987.23-P1P2|SLC37A1_+_43934144.23-P1P2	SLC37A1	SLC37A1	54020	FALSE	3600.47	1734.36	-1.05378	-0.847794	-1.28703	2883	3228	2380	1662
GDPD1_-_57297945.23-P1P2|GDPD1_+_57297915.23-P1P2	GDPD1	GDPD1	284161	FALSE	151.104	175.481	0.215769	-0.287392	0.54885	115	142	140	261
RPP38_+_15139555.23-P1P2|RPP38_+_15139358.23-P1P2	RPP38	RPP38	10557	FALSE	99.3164	63.7464	-0.639688	0.610422	-1.55538	41	131	93	56
KCNA4_+_30038363.23-P1P2|KCNA4_+_30038176.23-P1P2	KCNA4	KCNA4	3739	FALSE	246.686	241.617	-0.0299516	-0.219386	0.21126	239	176	305	256
ESCO1_-_19180570.23-P1P2|ESCO1_+_19180562.23-P1P2	ESCO1	ESCO1	114799	FALSE	467.588	431.58	-0.115607	0.710813	-1.82137	359	436	873	155
POLH_+_43543948.23-P1P2|POLH_+_43543917.23-P1P2	POLH	POLH	5429	FALSE	936.304	430.471	-1.12106	-1.92482	-0.394743	920	654	360	625
SH3GL1_+_4400263.23-P1P2|SH3GL1_+_4400350.23-P1P2	SH3GL1	SH3GL1	6455	FALSE	675.03	800.614	0.246156	-0.420471	0.911699	672	462	746	1092
UFD1L_+_19466662.23-P1P2|UFD1L_+_19466494.23-P1P2	UFD1L	UFD1	7353	FALSE	1206.23	952.686	-0.340426	-0.769372	-0.0773372	857	1200	747	1429
SPRED2_+_65593861.23-ENST00000443619.2|SPRED2_+_65593864.23-ENST00000443619.2	SPRED2	SPRED2	200734	FALSE	310.371	408.147	0.395097	1.42881	-1.05367	190	342	760	207
PRKAB2_+_146643991.23-P1P2|PRKAB2_+_146644006.23-P1P2	PRKAB2	PRKAB2	5565	FALSE	1075.01	1040.44	-0.0471607	0.151751	-0.214951	744	1091	1228	1181
OR51A4_-_4968377.23-ENST00000380373.2|OR51A4_-_4968056.23-ENST00000380373.2	OR51A4	OR51A4	401666	FALSE	67.3006	148.502	1.14179	1.91121	0.589264	34	82	190	155
ZMYM6_+_35496907.23-P1P2|ZMYM6_-_35497259.23-P1P2	ZMYM6	ZMYM6	9204	FALSE	1084.33	247.36	-2.13212	-1.99609	-2.30093	929	906	346	231
NWD1_-_16830833.23-P1P2|NWD1_-_16830822.23-P1P2	NWD1	NWD1	284434	FALSE	582.644	937.934	0.686871	0.206831	1.23949	589	389	1010	1154
SYCP3_+_102133209.23-P1P2|SYCP3_-_102133215.23-P1P2	SYCP3	SYCP3	50511	FALSE	664.771	861.61	0.374178	1.1629	-0.436674	401	739	1334	686
EEA1_-_93323052.23-P1P2|EEA1_-_93323009.23-P1P2	EEA1	EEA1	8411	FALSE	330.254	204.823	-0.689197	-0.973874	-0.273814	349	204	264	212
C16orf58_-_31519666.23-P1P2|C16orf58_+_31519695.23-P1P2	C16orf58	C16orf58	64755	FALSE	229.304	434.043	0.920577	0.772547	1.07054	197	191	500	504
FATE1_+_150884546.23-P1P2|FATE1_+_150884561.23-P1P2	FATE1	FATE1	89885	FALSE	562.343	742.194	0.400347	-0.228297	0.616813	287	682	364	1314
B3GAT2_+_71666744.23-P1P2|B3GAT2_+_71666697.23-P1P2	B3GAT2	B3GAT2	135152	FALSE	1026.99	1168.01	0.185634	0.212163	0.157051	857	883	1475	1237
CXCL13_+_78432964.23-ENST00000286758.4|CXCL13_-_78432949.23-ENST00000286758.4	CXCL13	CXCL13	10563	FALSE	650.787	848.213	0.382242	0.792971	0.0534111	404	711	1040	927
SRD5A3_+_56212439.23-P1P2|SRD5A3_-_56212515.23-P1P2	SRD5A3	SRD5A3	79644	FALSE	332.477	288.313	-0.205621	-0.187042	-0.220216	236	331	308	357
TMEM205_+_11456946.23-P1P2|TMEM205_+_11456950.23-P1P2	TMEM205	TMEM205	374882	FALSE	538.929	538.388	-0.00144944	-0.381275	0.330616	462	450	527	711
ZNF639_-_179040855.23-P1P2|ZNF639_+_179040813.23-P1P2	ZNF639	ZNF639	51193	FALSE	2721.14	2732.71	0.0061173	0.229853	-0.310526	2387	2213	4159	2242
ARAP1_+_72463419.23-P2|ARAP1_+_72463416.23-P2	ARAP1_P2	ARAP1	116985	FALSE	678.407	1398.58	1.04374	1.61566	0.147716	537	615	2445	856
ARAP1_+_72433345.23-P1|ARAP1_+_72433314.23-P1	ARAP1_P1	ARAP1	116985	FALSE	196.348	107.005	-0.87573	-0.758812	-1.11358	205	124	180	72
HAMP_+_35771624.23-P1P2|HAMP_+_35773493.23-P1P2	HAMP	HAMP	57817	FALSE	160.828	97.6403	-0.719972	-0.823372	-0.653373	106	169	89	135
PSMD4_-_151227239.23-P1P2|PSMD4_-_151227243.23-P1P2	PSMD4	PSMD4	5710	FALSE	592.005	226.669	-1.38503	-0.811107	-2.36576	483	521	409	127
LGALS7_+_39263633.23-ENST00000378626.4|LGALS7_-_39263666.23-ENST00000378626.4	LGALS7	LGALS7	3963	FALSE	622.223	657.77	0.0801502	-0.347044	0.521828	589	459	688	828
CITED4_+_41327960.23-P1P2|CITED4_-_41327994.23-P1P2	CITED4	CITED4	163732	FALSE	440.93	770.579	0.805394	1.49089	0.0342975	290	464	1211	597
LARS_+_145561989.23-P1P2|LARS_-_145562203.23-P1P2	LARS	LARS1	51520	FALSE	595.286	139.268	-2.09572	-3.38442	-1.40669	492	517	70	245
ANKRD39_+_97523562.23-P1P2|ANKRD39_-_97523708.23-P1P2	ANKRD39	ANKRD39	51239	FALSE	385.396	327.124	-0.236502	0.371859	-1.27984	310	344	596	178
CDH15_+_89238234.23-P1P2|CDH15_-_89238216.23-P1P2	CDH15	CDH15	1013	FALSE	274.883	389.416	0.502493	0.673234	0.224524	260	203	616	298
OVGP1_-_111965659.23-P1|OVGP1_-_111965680.23-P1	OVGP1_P1	OVGP1	5016	FALSE	706.435	913.46	0.370785	-0.31582	1.08924	723	462	863	1235
OVGP1_+_111970279.23-P2|OVGP1_+_111970215.23-P2	OVGP1_P2	OVGP1	5016	FALSE	776.173	1671.85	1.10699	1.74535	0.341431	536	789	2670	1256
POFUT1_-_30795748.23-P1P2|POFUT1_+_30795702.23-P1P2	POFUT1	POFUT1	23509	FALSE	704.612	978.138	0.473209	1.00014	-0.120408	496	706	1474	816
POGLUT1_-_119187880.23-P1P2|POGLUT1_-_119187876.23-P1P2	POGLUT1	POGLUT1	56983	FALSE	1159.27	1410.42	0.28291	0.614415	-0.0489035	834	1142	1897	1387
HSD17B14_-_49339732.23-P1P2|HSD17B14_+_49339714.23-P1P2	HSD17B14	HSD17B14	51171	FALSE	576.57	337.115	-0.774253	-1.44751	0.103991	648	314	353	424
ST14_+_130029743.23-P1P2|ST14_-_130029737.23-P1P2	ST14	ST14	6768	FALSE	3068.08	3482.48	0.182781	-0.418885	0.747246	2910	2257	3234	4760
ZNHIT1_-_100861047.23-P1P2|ZNHIT1_-_100861482.23-P1P2	ZNHIT1	ZNHIT1	10467	FALSE	485.692	83.5141	-2.53995	-4.8442	-1.83532	348	480	18	169
LIPF_+_90424226.23-P1P2|LIPF_-_90424381.23-P1P2	LIPF	LIPF	8513	FALSE	192.787	292.161	0.599751	0.441639	0.763515	168	158	339	337
STK33_-_8615755.23-P1P2|STK33_-_8615519.23-P1P2	STK33	STK33	65975	FALSE	2070.6	1676.28	-0.304781	-0.281219	-0.340035	1999	1485	2444	1474
TRABD_+_50624389.23-P1|TRABD_+_50624348.23-P1	TRABD_P1	TRABD	80305	FALSE	446.634	213.738	-1.06325	-0.284385	-2.00555	291	473	355	148
TRABD_+_50629458.23-P2|TRABD_+_50629024.23-P2	TRABD_P2	TRABD	80305	FALSE	1032.82	203.403	-2.34417	-2.05118	-2.55765	636	1134	228	242
GSTM4_+_110198783.23-P1P2|GSTM4_-_110198757.23-P1P2	GSTM4	GSTM4	2948	FALSE	562.292	1009.41	0.844118	1.98576	-0.308339	286	683	1683	693
TTLL5_-_76127635.23-P1P2|TTLL5_-_76127590.23-P1P2	TTLL5	TTLL5	23093	FALSE	355.681	251.492	-0.500071	-0.342916	-0.714393	315	286	369	219
CNGA4_+_6260337.23-P1|CNGA4_-_6260397.23-P1	CNGA4_P1	CNGA4	1262	FALSE	1300.51	1847.07	0.50616	0.789941	0.227402	944	1272	2425	1871
CNGA4_-_6256051.23-P2|CNGA4_+_6256067.23-P2	CNGA4_P2	CNGA4	1262	FALSE	441.109	611.282	0.470703	0.888247	0.0266283	316	436	869	558
UBXN2B_-_59323947.23-P1P2|UBXN2B_+_59323961.23-P1P2	UBXN2B	UBXN2B	137886	FALSE	1288.23	1025.59	-0.328941	-0.417408	-0.230051	1138	1039	1266	1113
PAX8_+_114036426.23-P1P2|PAX8_-_114036454.23-P1P2	PAX8	PAX8	7849	FALSE	58.3938	96.8213	0.729508	1.07267	0.265053	48	51	150	77
CTSZ_-_57582269.23-P1P2|CTSZ_-_57582111.23-P1P2	CTSZ	CTSZ	1522	FALSE	240.422	333.025	0.470061	0.904014	-0.0578251	182	227	506	274
DEFA4_+_6795613.23-P1P2|DEFA4_-_6795689.23-P1P2	DEFA4	DEFA4	1669	FALSE	717.74	839.249	0.225639	0.501223	-0.000863798	476	751	1001	943
OR10G7_-_123909694.23-ENST00000330487.5|OR10G7_-_123909724.23-ENST00000330487.5	OR10G7	OR10G7	390265	FALSE	445.072	428.006	-0.0564062	-0.408829	0.226059	361	394	404	579
GHSR_-_172166175.23-P1P2|GHSR_+_172166170.23-P1P2	GHSR	GHSR	2693	FALSE	899.6	1013.11	0.171435	-0.378225	0.43982	573	967	655	1648
OR4E2_-_22133358.23-ENST00000408935.1|OR4E2_-_22133299.23-ENST00000408935.1	OR4E2	OR4E2	26686	FALSE	251.389	235.994	-0.0911732	0.0254592	-0.175138	164	266	248	296
PLD3_-_40871795.23-P1|PLD3_-_40871837.23-P1	PLD3_P1	PLD3	23646	FALSE	624.781	602.782	-0.051715	-1.3708	0.999887	651	396	374	995
PLD3_-_40854641.23-P2|PLD3_-_40854603.23-P2	PLD3_P2	PLD3	23646	FALSE	946.82	1833.31	0.953288	1.39395	0.455972	691	922	2698	1589
BMPR1B_-_95679116.23-P1P2|BMPR1B_-_95679535.23-P1P2	BMPR1B	BMPR1B	658	FALSE	828.844	1134.47	0.452851	0.396764	0.520666	751	648	1469	1168
LRRC34_+_169530292.23-P1P2|LRRC34_+_169530278.23-P1P2	LRRC34	LRRC34	151827	FALSE	1733.72	1689.04	-0.0376684	0.784174	-0.99895	1092	1877	2794	1180
CASQ2_+_116311312.23-P1P2|CASQ2_-_116311345.23-P1P2	CASQ2	CASQ2	845	FALSE	408.808	328.31	-0.316365	0.64946	-1.39259	236	466	550	223
GULP1_+_189157591.23-P1P2|GULP1_-_189157751.23-P1P2	GULP1	GULP1	51454	FALSE	193.252	501.335	1.37529	1.75941	0.770227	166	161	835	345
FAM222B_+_27169779.23-P1|FAM222B_-_27169813.23-P1	FAM222B_P1	FAM222B	55731	FALSE	730.428	510.689	-0.516297	-1.2317	0.301046	784	438	496	678
FAM222B_-_27139423.23-P2|FAM222B_+_27139440.23-P2	FAM222B_P2	FAM222B	55731	FALSE	1369.65	2085.33	0.606469	0.84159	0.364162	1037	1293	2761	2091
RNF150_-_142054533.23-P1P2|RNF150_-_142054584.23-P1P2	RNF150	RNF150	57484	FALSE	259.03	429.78	0.730477	0.911963	0.576476	181	261	506	489
XPO5_+_43543679.23-P1P2|XPO5_-_43543686.23-P1P2	XPO5	XPO5	57510	FALSE	941.568	212.826	-2.14539	-1.69148	-2.89621	800	794	368	134
COPS8_-_237994589.23-P1P2|COPS8_-_237994564.23-P1P2	COPS8	COPS8	10920	FALSE	871.707	176.66	-2.30287	-2.06364	-2.86069	906	555	322	96
MISP_-_751141.23-P1P2|MISP_+_751359.23-P1P2	MISP	MISP	126353	FALSE	802.864	1171.54	0.545181	1.08753	-0.0912276	572	797	1806	940
AADAT_-_171011368.23-P1P2|AADAT_+_171011325.23-P1P2	AADAT	AADAT	51166	FALSE	445.699	781.228	0.809674	0.518452	1.03878	351	406	747	1048
ATP8A2_-_25946184.23-P1P2|ATP8A2_-_25946360.23-P1P2	ATP8A2	ATP8A2	51761	FALSE	333.849	489.503	0.552121	0.408637	0.666119	252	316	497	630
PKIB_-_122931583.23-P1|PKIB_-_122931580.23-P1	PKIB_P1	PKIB	5570	FALSE	1218.72	1588.73	0.382502	0.00707108	0.780628	1150	903	1717	1949
PKIB_-_123038738.23-P2|PKIB_+_123039013.23-P2	PKIB_P2	PKIB	5570	FALSE	986.568	1447.57	0.55314	0.0137774	0.757865	526	1172	789	2490
OPN1LW_+_153409702.23-P1P2|OPN1LW_-_153409722.23-P1P2	OPN1LW	OPN1LW	5956	FALSE	337.425	285.836	-0.239381	-0.394823	-0.0419449	323	245	365	299
OR4C15_+_55321831.23-ENST00000314644.2|OR4C15_+_55322135.23-ENST00000314644.2	OR4C15	OR4C15	81309	FALSE	174.566	268.108	0.619046	0.643983	0.593213	143	153	332	290
ASMT_-_1734188.23-P1P2|ASMT_+_1734013.23-P1P2	ASMT	ASMT	438	FALSE	901.826	858.271	-0.0714161	0.130353	-0.366093	808	715	1314	697
SAMD9_+_92747264.23-P1P2|SAMD9_+_92747261.23-P1P2	SAMD9	SAMD9	54809	FALSE	983.869	1330.57	0.435504	0.0516303	0.650947	652	1030	1004	2032
MSMB_+_51549969.23-P1|MSMB_-_51549591.23-P1	MSMB_P1	MSMB	4477	FALSE	1846.26	1527.45	-0.273481	0.485239	-1.19526	1216	1941	2529	1065
MSMB_+_51555761.23-P2|MSMB_+_51555764.23-P2	MSMB_P2	MSMB	4477	FALSE	185.902	160.188	-0.214778	0.177897	-0.909405	166	148	279	99
SCNN1B_+_23313707.23-P1P2|SCNN1B_+_23313895.23-P1P2	SCNN1B	SCNN1B	6338	FALSE	901.854	1125.65	0.319787	0.016668	0.640051	831	690	1249	1351
NDUFA13_-_19627479.23-P1P2|NDUFA13_+_19627083.23-P1P2	NDUFA13	NDUFA13	51079	FALSE	332.955	122.444	-1.44321	-2.03635	-0.763804	346.5	211.5	125.5	156.5
SYT8_-_1856252.23-P1P2|SYT8_+_1856191.23-P1P2	SYT8	SYT8	90019	FALSE	967.15	1020.67	0.0777084	-0.147893	0.343196	915	714	1227	1138
WNT10B_-_49365421.23-P1P2|WNT10B_-_49365513.23-P1P2	WNT10B	WNT10B	7480	FALSE	979.177	650.881	-0.589175	-0.17083	-1.0542	716	952	945	576
ASB5_+_177190311.23-P1P2|ASB5_-_177190327.23-P1P2	ASB5	ASB5	140458	FALSE	588.786	1121.86	0.930079	-0.241617	1.78069	565	426	710	1839
ETAA1_-_67624659.23-P1P2|ETAA1_+_67624484.23-P1P2	ETAA1	ETAA1	54465	FALSE	382.989	732.016	0.934571	1.82469	-0.30804	251	404	1321	410
ARTN_-_44399487.23-P1|ARTN_+_44399657.23-P1	ARTN_P1	ARTN	9048	FALSE	248.057	70.2	-1.82113	-1.73265	-1.9878	255	161	114	51
ARTN_+_44401656.23-P2|ARTN_+_44401650.23-P2	ARTN_P2	ARTN	9048	FALSE	767.568	963.379	0.327808	0.530252	0.141242	556	752	1193	1042
CHN2_-_29234422.23-P1|CHN2_-_29234419.23-P1	CHN2_P1	CHN2	1124	FALSE	493.238	1285.76	1.38227	1.94868	0.384552	408	428	2340	702
CHN2_-_29186250.23-P2|CHN2_-_29186314.23-P2	CHN2_P2	CHN2	1124	FALSE	370.13	439.996	0.249457	0.494765	-0.0677921	310	317	649	380
CLEC5A_-_141646542.23-P1P2|CLEC5A_+_141646731.23-P1P2	CLEC5A	CLEC5A	23601	FALSE	760.323	1478.92	0.959859	0.447142	1.44194	704	578	1426	1973
ETFDH_+_159593530.23-P1P2|ETFDH_-_159593461.23-P1P2	ETFDH	ETFDH	2110	FALSE	537.093	994.47	0.888755	1.11831	0.598662	448	462	1445	879
MSL2_+_135915118.23-P1P2|MSL2_+_135915144.23-P1P2	MSL2	MSL2	55167	FALSE	823.409	713.06	-0.207586	-0.140868	-0.262034	587	817	791	856
TMEM71_-_133772658.23-P1P2|TMEM71_+_133772737.23-P1P2	TMEM71	TMEM71	137835	FALSE	842.564	658.611	-0.35536	-0.907954	0.258232	855	559	677	840
GNPNAT1_-_53258340.23-P1P2|GNPNAT1_-_53258358.23-P1P2	GNPNAT1	GNPNAT1	64841	FALSE	1605.58	2138.17	0.413284	0.227849	0.563478	1242	1487	2161	2761
ELOVL7_+_60140075.23-P1P2|ELOVL7_+_60139915.23-P1P2	ELOVL7	ELOVL7	79993	FALSE	493.949	1189.76	1.26823	1.96908	0.194649	366	475	2129	683
GPR124_-_37654417.23-P1P2|GPR124_+_37654450.23-P1P2	GPR124	ADGRA2	25960	FALSE	415.901	505.944	0.28274	0.82615	-0.312356	287	423	756	428
ITGAL_+_30484102.23-P1P2|ITGAL_+_30484132.23-P1P2	ITGAL	ITGAL	3683	FALSE	2138.45	1361.58	-0.651291	-0.740523	-0.556719	1842	1776	1638	1517
EFNA4_+_155036369.23-P1P2|EFNA4_+_155036199.23-P1P2	EFNA4	EFNA4	1945	FALSE	411.416	463.69	0.172561	0.740089	-0.541568	299	402	742	347
HIC2_-_21771720.23-P1|HIC2_-_21771708.23-P1	HIC2_P1	HIC2	23119	FALSE	3631.5	5461.77	0.588804	1.16383	0.22356	1849	4409	6155	6468
HIC2_-_21775458.23-P2|HIC2_-_21775367.23-P2	HIC2_P2	HIC2	23119	FALSE	494.123	618.781	0.324559	0.58248	0.0915345	347	496	772	664
C16orf97_-_52107762.23-ENST00000562818.1|C16orf97_-_52107759.23-ENST00000562818.1	C16orf97_ENST00000562818.1	C16orf97	388276	FALSE	452.763	346.672	-0.385182	-1.02686	0.359105	480	278	350	448
C16orf97_+_52108829.23-ENST00000566628.1|C16orf97_+_52108788.23-ENST00000566628.1	C16orf97_ENST00000566628.1	C16orf97	388276	FALSE	202.757	206.093	0.023544	-0.986223	1.03326	220	119	165	306
C16orf97_-_52061212.23-ENST00000566314.1|C16orf97_-_52061220.23-ENST00000566314.1	C16orf97_ENST00000566314.1	C16orf97	388276	FALSE	53.7585	137.917	1.35923	0.350812	2.31978	57	33	108	207
TRMT44_+_8442671.23-P1P2|TRMT44_+_8442568.23-P1P2	TRMT44	TRMT44	152992	FALSE	648.792	181.078	-1.84115	-1.43465	-2.45697	544	555	299	127
SIAE_-_124543567.23-P1P2|SIAE_-_124543594.23-P1P2	SIAE	SIAE	54414	FALSE	304.638	157.42	-0.952477	-1.24818	-0.668795	267	248	167	196
ZNF239_+_44069940.23-P1P2|ZNF239_+_44069989.23-P1P2	ZNF239	ZNF239	8187	FALSE	380.341	825.759	1.11843	0.679207	1.39751	277	371	659	1228
GFER_-_2034253.23-P1P2|GFER_-_2034199.23-P1P2	GFER	GFER	2671	FALSE	1259.54	576.239	-1.12816	-0.421002	-1.86642	793	1364	880	470
TOB2_+_41842825.23-P1P2|TOB2_-_41842753.23-P1P2	TOB2	TOB2	10766	FALSE	621.363	1243.53	1.00093	1.34156	0.688753	426	635	1604	1286
EXOC8_-_231473564.23-P1P2|EXOC8_-_231473581.23-P1P2	EXOC8	EXOC8	149371	FALSE	123.237	141.407	0.198421	0.300082	0.0198409	123	84	225	107
NOP10_+_34635309.23-P1P2|NOP10_+_34635306.23-P1P2	NOP10	NOP10	55505	FALSE	433.12	91.7472	-2.23903	-1.89633	-2.64763	337	399	134.5	80
ABCC1_+_16043647.23-P1P2|ABCC1_+_16043482.23-P1P2	ABCC1	ABCC1	4363	FALSE	1751.87	1244.78	-0.493001	-0.67049	-0.234632	1789	1150	1670	1228
WDR20_-_102606236.23-P1P2|WDR20_+_102606341.23-P1P2	WDR20	WDR20	91833	FALSE	1278.26	1116.03	-0.195798	-0.14544	-0.230987	839	1347	1127	1442
C19orf66_-_10197533.23-P1P2|C19orf66_+_10197572.23-P1P2	C19orf66	SHFL	55337	FALSE	437.253	208.851	-1.06599	-0.591269	-1.33739	217	537	214	267
SCXA_+_145490600.23-ENST00000340695.2|SCXA_+_145490588.23-ENST00000340695.2	SCXA	SCX	642658	FALSE	1189.89	2549.34	1.09929	0.169263	1.68647	993	1023	1659	4137
SCXB_+_145321955.23-ENST00000340210.1|SCXB_+_145321958.23-ENST00000340210.1	SCXB	SCX	642658	FALSE	413.88	395.735	-0.0646772	-0.124361	-0.0174643	303	402	413	499
B3GALT4_+_33244954.23-P1P2|B3GALT4_+_33245090.23-P1P2	B3GALT4	B3GALT4	8705	FALSE	817.514	722.016	-0.179213	0.13453	-0.592343	672	714	1096	595
FAM188A_-_15902478.23-P1P2|FAM188A_+_15902459.23-P1P2	FAM188A	MINDY3	80013	FALSE	1080.2	1233.58	0.191542	-0.563939	0.80677	993	829	998	1822
ATAD1_-_89577820.23-P1P2|ATAD1_-_89577928.23-P1P2	ATAD1	ATAD1	84896	FALSE	876.411	427.353	-1.03618	-1.19724	-0.884017	730	755	473	514
C15orf59_+_74044035.23-P1P2|C15orf59_-_74043903.23-P1P2	C15orf59	INSYN1	388135	FALSE	615.473	507.403	-0.278563	0.00210419	-0.563917	455	593	677	504
HLA-DMA_+_32920822.23-P1|HLA-DMA_+_32920808.23-P1	HLA-DMA_P1	HLA-DMA	3108	FALSE	345.784	490.716	0.505016	0.993767	-0.0207081	242	348	716	431
HLA-DMA_+_32936260.23-P2|HLA-DMA_-_32936271.23-P2	HLA-DMA_P2	HLA-DMA	3108	FALSE	587.219	824.351	0.48936	0.482388	0.496662	489	506	1015	897
ZDHHC1_-_67450375.23-P1P2|ZDHHC1_-_67450185.23-P1P2	ZDHHC1	ZDHHC1	29800	FALSE	235.226	244.318	0.0547128	-0.393132	0.572128	236	159	267	297
RCCD1_+_91498159.23-P1|RCCD1_+_91498195.23-P1	RCCD1_P1	RCCD1	91433	FALSE	808.983	1277.39	0.659012	0.58688	0.711952	570	810	1272	1667
RCCD1_-_91500418.23-P2|RCCD1_-_91500348.23-P2	RCCD1_P2	RCCD1	91433	FALSE	1219.27	289.793	-2.07292	-2.51196	-1.56858	1217	831	317	352
ALG13_+_110924898.23-P1P2|ALG13_+_110924465.23-P1P2	ALG13	ALG13	79868	FALSE	486.088	39.1741	-3.63325	-3.93014	-3.20538	513	301	50	41
ARHGAP6_+_11445719.23-P1P2|ARHGAP6_+_11445607.23-P1P2	ARHGAP6	ARHGAP6	395	FALSE	924.42	414.253	-1.15804	-1.23198	-1.07155	830	731	525	437
HEPHL1_-_93754601.23-P1P2|HEPHL1_-_93754542.23-P1P2	HEPHL1	HEPHL1	341208	FALSE	221.999	136.932	-0.69709	-0.497656	-0.864085	153	226	161	156
GRIP1_-_67072800.23-ENST00000398016.3|GRIP1_+_67072819.23-ENST00000398016.3	GRIP1	GRIP1	23426	FALSE	478.453	414.456	-0.20716	-0.404178	0.0152412	440	367	494	466
KRT76_-_53171092.23-P1P2|KRT76_-_53171132.23-P1P2	KRT76	KRT76	51350	FALSE	870.254	996.487	0.195416	-0.217548	0.527156	720	755	920	1367
DRC1_+_26624855.23-P1P2|DRC1_+_26624873.23-P1P2	DRC1	DRC1	92749	FALSE	428.35	538.175	0.329285	-0.0716141	0.693379	377	347	533	705
GNL3L_+_54556706.23-P1P2|GNL3L_+_54556690.23-P1P2	GNL3L	GNL3L	54552	FALSE	1135.6	215.896	-2.39504	-2.40511	-2.38422	959	964	269	232
PFN2_+_149688650.23-P1P2|PFN2_+_149688635.23-P1P2	PFN2	PFN2	5217	FALSE	1044.5	1111.07	0.0891325	-0.479762	0.727722	1070	682	1140	1419
PTK2_-_142011343.23-P1P2|PTK2_-_142011334.23-P1P2	PTK2	PTK2	5747	FALSE	725.442	1236.19	0.768972	1.0407	0.440287	584	647	1785	1103
WNT5B_+_1683851.23-ENST00000537031.1|WNT5B_-_1683904.23-ENST00000537031.1	WNT5B_ENST00000537031.1	WNT5B	81029	FALSE	603.812	873.102	0.53205	0.835779	0.215296	448	580	1188	846
WNT5B_+_1738831.23-ENST00000397196.2|WNT5B_+_1738834.23-ENST00000397196.2	WNT5B_ENST00000397196.2	WNT5B	81029	FALSE	475.47	325.879	-0.545016	-1.1415	-0.112903	392	414	264	481
WNT5B_-_1726431.23-ENST00000310594.3|WNT5B_+_1726219.23-ENST00000310594.3	WNT5B_ENST00000310594.3	WNT5B	81029	FALSE	221.551	462.081	1.06051	1.28864	0.757241	189	186	686	395
CNTD2_+_40732551.23-P1|CNTD2_+_40732529.23-P1	CNTD2_P1	CNTD2	79935	FALSE	504.372	626.68	0.31324	0.270039	0.358864	427	427	765	688
CNTD2_+_40730804.23-P2|CNTD2_+_40730623.23-P2	CNTD2_P2	CNTD2	79935	FALSE	729.77	1370.95	0.909664	0.833144	0.967557	524	720	1387	1769
SLC5A2_-_31494499.23-P1|SLC5A2_-_31494496.23-P1	SLC5A2_P1	SLC5A2	6524	FALSE	766.963	732.323	-0.0666764	-0.000458604	-0.141359	645	654	958	745
SLC5A2_-_31499293.23-P2|SLC5A2_-_31499281.23-P2	SLC5A2_P2	SLC5A2	6524	FALSE	1192.46	879.126	-0.439798	-1.17345	-0.0849956	797	1241	525	1470
TRIML2_-_189030734.23-P1P2|TRIML2_+_189030719.23-P1P2	TRIML2	TRIML2	205860	FALSE	704.494	1483.35	1.0742	1.64403	0.169043	561	635	2605	897
DOLK_+_131709816.23-P1P2|DOLK_-_131709668.23-P1P2	DOLK	DOLK	22845	FALSE	962.658	362.7	-1.40825	-0.383954	-2.51736	534	1121	608	246
TTR_+_29171894.23-P1|TTR_+_29172095.23-P1	TTR_P1	TTR	7276	FALSE	233.357	296.352	0.344771	0.70506	0.0332614	154	245	373	315
TTR_-_29172954.23-P2|TTR_-_29172972.23-P2	TTR_P2	TTR	7276	FALSE	1125.93	1094.05	-0.0414385	-0.387292	0.212724	868	1046	986	1523
MNX1_+_156803347.23-P1P2|MNX1_+_156803299.23-P1P2	MNX1	MNX1	3110	FALSE	401.731	326.55	-0.298926	-0.260118	-0.337301	320	362	397	360
ZNF354B_+_178286968.23-P1P2|ZNF354B_-_178287044.23-P1P2	ZNF354B	ZNF354B	117608	FALSE	686.507	1824.26	1.40996	1.88799	0.837222	507	662	2788	1486
EFNA1_-_155100413.23-P1P2|EFNA1_-_155100397.23-P1P2	EFNA1	EFNA1	1942	FALSE	459.621	474.015	0.0444902	-0.766077	0.798525	459	313	401	684
TMEM254_-_81838464.23-P1P2|TMEM254_+_81838477.23-P1P2	TMEM254	TMEM254	80195	FALSE	1486.34	969.607	-0.616293	0.19096	-1.17951	727	1837	1233	1019
TMSB10_-_85132984.23-P1P2|TMSB10_+_85133250.23-P1P2	TMSB10	TMSB10	9168	FALSE	928.222	233.921	-1.98845	-2.2574	-1.74556	782	790	243	296
WNT7A_-_13921172.23-P1P2|WNT7A_-_13921497.23-P1P2	WNT7A	WNT7A	7476	FALSE	1184.32	259.852	-2.1883	-2.02756	-2.41485	1062	938	387	221
TNFSF13B_+_108922422.23-P1P2|TNFSF13B_-_108922432.23-P1P2	TNFSF13B	TNFSF13B	10673	FALSE	554.868	575.966	0.0538386	-0.254926	0.267249	408	537	508	812
ZNF488_-_48355092.23-P1|ZNF488_+_48355106.23-P1	ZNF488_P1	ZNF488	118738	FALSE	812.71	1270.07	0.644098	0.404403	0.905214	745	626	1465	1473
ZNF488_-_48359391.23-P2|ZNF488_-_48359394.23-P2	ZNF488_P2	ZNF488	118738	FALSE	193.073	196.904	0.0283444	-0.520559	0.356376	140	189	145	304
SURF2_+_136223466.23-P1P2|SURF2_-_136223495.23-P1P2	SURF2	SURF2	6835	FALSE	315.028	333.632	0.0827769	0.0964451	0.0685143	260	274	413	361
RNASEH2A_-_12917521.23-P1P2|RNASEH2A_+_12917522.23-P1P2	RNASEH2A	RNASEH2A	10535	FALSE	486.917	176.724	-1.46218	-2.39716	-0.572866	507	309	143	261
MEF2B_-_19302936.23-P1P2|MEF2B_+_19302922.23-P1P2	MEF2B	MEF2B	100271849	FALSE	551.447	766.192	0.474482	0.333827	0.596084	435.5	501	815.5	951.5
RBMS2_+_56915622.23-P1P2|RBMS2_+_56915606.23-P1P2	RBMS2	RBMS2	5939	FALSE	996.188	1042.41	0.0654336	0.0494396	0.0862027	919	761	1413	1015
CSHL1_-_61988605.23-P1|CSHL1_+_61988478.23-P1	CSHL1_P1	CSHL1	1444	FALSE	394.269	745.915	0.919831	1.14636	0.634056	329	339	1082	661
CSHL1_-_61995748.23-P2|CSHL1_-_61996145.23-P2	CSHL1_P2	CSHL1	1444	FALSE	1478.25	1642.07	0.151629	-0.28644	0.571336	1352	1142	1647	2132
SLC4A7_+_27525847.23-P1P2|SLC4A7_+_27525631.23-P1P2	SLC4A7	SLC4A7	9497	FALSE	504.317	787.177	0.642358	0.095959	0.992014	381	477	605	1192
MINOS1-NBL1_+_19923571.23-P1P2|MINOS1-NBL1_-_19923558.23-P1P2	MINOS1-NBL1	MICOS10-NBL1	100532736	FALSE	1063.92	454.312	-1.22764	-0.902128	-1.67097	883	920	702	363
CYP4F11_+_16045652.23-P1P2|CYP4F11_-_16045665.23-P1P2	CYP4F11	CYP4F11	57834	FALSE	295.188	444.422	0.590295	-0.0961403	1.12135	259	240	360	656
OGFR_+_61436202.23-P1P2|OGFR_+_61436199.23-P1P2	OGFR	OGFR	11054	FALSE	183.226	421.984	1.20356	1.31334	1.04523	169	140	624	363
PDZD8_-_119134955.23-P1P2|PDZD8_-_119134876.23-P1P2	PDZD8	PDZD8	118987	FALSE	917.96	1211.75	0.40059	0.154393	0.64999	814	737	1346	1453
DHRS7C_-_9694670.23-P1P2|DHRS7C_-_9694810.23-P1P2	DHRS7C	DHRS7C	201140	FALSE	809.885	851.179	0.0717453	0.658023	-0.555423	543	841	1273	719
FOXD2_-_47904030.23-P1P2|FOXD2_-_47904023.23-P1P2	FOXD2	FOXD2	2306	FALSE	295.938	763.003	1.36639	1.09741	1.57407	229	274	728	1025
GJB7_+_88032509.23-ENST00000296882.3|GJB7_+_88032504.23-ENST00000296882.3	GJB7_ENST00000296882.3	GJB7	375519	FALSE	715.616	217.246	-1.71986	-1.93435	-1.45279	692	512	269	235
GJB7_-_88038907.23-ENST00000525899.1|GJB7_+_88038898.23-ENST00000525899.1	GJB7_ENST00000525899.1	GJB7	375519	FALSE	349.825	310.089	-0.173951	-0.285902	-0.0492007	311	280	379	340
C19orf12_+_30206127.23-P1P2|C19orf12_-_30206076.23-P1P2	C19orf12	C19orf12	83636	FALSE	1057.95	1402.1	0.406318	0.456984	0.334612	989	794	2017	1258
SPATA2_+_48531987.23-P1P2|SPATA2_-_48531996.23-P1P2	SPATA2	SPATA2	9825	FALSE	1748.52	2539.96	0.538672	1.2551	-0.143523	1049	1950	3720	2218
DHRS2_+_24105839.23-P1P2|DHRS2_-_24106054.23-P1P2	DHRS2	DHRS2	10202	FALSE	275.819	413.683	0.584805	0.962378	0.186333	200	270	579	386
HIST1H2BC_-_26124168.23-P1P2|HIST1H2BC_-_26124187.23-P1P2	HIST1H2BC	H2BC4	8347	FALSE	268.86	297.229	0.144717	0.149883	0.1395	219	237	361	328
PCK2_+_24563556.23-P1P2|PCK2_+_24563732.23-P1P2	PCK2	PCK2	5106	FALSE	1750.91	412.873	-2.08433	-1.40527	-3.14802	1321	1658	741	235
ARHGAP32_+_129062200.23-ENST00000310343.9|ARHGAP32_-_129062212.23-ENST00000310343.9	ARHGAP32	ARHGAP32	9743	FALSE	212.101	289.344	0.448035	0.0530903	0.787415	181	178	279	386
MECOM_+_169381482.23-P1P2|MECOM_+_169381146.23-P1P2	MECOM	MECOM	2122	FALSE	269.387	450.328	0.7413	0.539459	0.901272	207	251	447	589
CDK5R1_-_30813611.23-P1P2|CDK5R1_-_30813629.23-P1P2	CDK5R1	CDK5R1	8851	FALSE	556.727	635.083	0.189975	0.690346	-0.385577	400	549	959	528
AGTPBP1_-_88356703.23-P1P2|AGTPBP1_-_88356586.23-P1P2	AGTPBP1	AGTPBP1	23287	FALSE	211.082	216.134	0.0341197	-0.108707	0.164956	172	186	237	262
GABBR1_-_29595723.23-P1|GABBR1_-_29595715.23-P1	GABBR1_P1	GABBR1	2550	FALSE	690.489	527.439	-0.388615	0.411808	-1.09287	384	803	759	473
GABBR1_+_29600967.23-P2|GABBR1_+_29600388.23-P2	GABBR1_P2	GABBR1	2550	FALSE	642.933	318.815	-1.01195	0.0478392	-1.80559	293	818	450	294
BCKDHA_-_41903764.23-P1|BCKDHA_-_41903738.23-P1	BCKDHA_P1	BCKDHA	593	FALSE	968.536	623.141	-0.636246	-0.389101	-0.821682	617	1041	700	740
BCKDHA_-_41882903.23-P2|BCKDHA_-_41882466.23-P2	BCKDHA_P2	BCKDHA	593	FALSE	542.006	540.168	-0.00489933	-0.130015	0.112464	444.5	474.5	603.5	644.5
GTF3A_-_27998904.23-P1P2|GTF3A_-_27998788.23-P1P2	GTF3A	GTF3A	2971	FALSE	490.479	98.787	-2.3118	-1.68526	-3.07114	342	495	158	74
CARTPT_-_71015511.23-P1P2|CARTPT_+_71015148.23-P1P2	CARTPT	CARTPT	9607	FALSE	1120.79	535.461	-1.06567	-1.56003	-0.472434	1159	720	584	652
INPP5F_+_121485648.23-ENST00000361976.2|INPP5F_+_121485591.23-ENST00000361976.2	INPP5F	INPP5F	22876	FALSE	955.294	697.833	-0.453063	-0.821347	-0.106378	848	766	713	894
DROSHA_-_31532204.23-P1P2|DROSHA_-_31532156.23-P1P2	DROSHA	DROSHA	29102	FALSE	592.935	117.973	-2.32941	-2.66771	-2.05808	479	527	112	159
BGN_+_152760628.23-P1P2|BGN_-_152760510.23-P1P2	BGN	BGN	633	FALSE	2035.03	2556.87	0.329328	0.319243	0.341271	1798	1641	3333	2612
IL27_+_28518157.23-P1P2|IL27_+_28518106.23-P1P2	IL27	IL27	246778	FALSE	548.484	553.63	0.0134728	-0.831421	1.01671	618	297	516	755
FOXJ3_-_42800858.23-P1P2|FOXJ3_-_42800811.23-P1P2	FOXJ3	FOXJ3	22887	FALSE	507.283	184.786	-1.45694	-1.51415	-1.37446	496	357	258	173
PQBP1_-_48755240.23-P1P2|PQBP1_+_48755445.23-P1P2	PQBP1	PQBP1	10084	FALSE	947.812	222.28	-2.09222	-1.75243	-2.34174	576	1049	254	260
CCM2L_+_30606728.23-P1|CCM2L_-_30606688.23-P1	CCM2L_P1	CCM2L	140706	FALSE	481.885	226.358	-1.09008	-0.116619	-3.29894	351	470	481	60
CCM2L_-_30598280.23-P2|CCM2L_-_30598246.23-P2	CCM2L_P2	CCM2L	140706	FALSE	816.606	1924.63	1.23687	-0.161412	2.10116	755	622	1003	3353
NUP210L_+_154127528.23-P1P2|NUP210L_-_154127521.23-P1P2	NUP210L	NUP210L	91181	FALSE	381.112	290.384	-0.392255	-0.85395	0.294249	427	209	351	322
TSEN2_-_12526016.23-P1P2|TSEN2_-_12525993.23-P1P2	TSEN2	TSEN2	80746	FALSE	753.025	301.101	-1.32245	-1.0299	-1.56898	503	784	366	332
WNT11_-_75921718.23-P1|WNT11_+_75921403.23-P1	WNT11_P1	WNT11	7481	FALSE	1133.02	1305.41	0.204335	-0.142379	0.619111	1121	783	1509	1511
WNT11_+_75917522.23-P2|WNT11_-_75917486.23-P2	WNT11_P2	WNT11	7481	FALSE	3105.84	3096.74	-0.00423336	-0.0523836	0.0599615	2930	2302	4198	3015
TMED4_+_44621763.23-P1P2|TMED4_+_44621815.23-P1P2	TMED4	TMED4	222068	FALSE	472.027	480.348	0.0252106	-0.176585	0.209053	391	409	514	594
CCDC87_-_66360476.23-P1P2|CCDC87_+_66360479.23-P1P2	CCDC87	CCDC87	55231	FALSE	1032.29	834.988	-0.306014	-0.361393	-0.256677	805	949	931	998
GATA4_+_11561738.23-P1P2|GATA4_+_11561776.23-P1P2	GATA4	GATA4	2626	FALSE	797.367	986.492	0.307062	1.15742	-0.804189	519	845	1720	608
KRTAP4-6_-_39296766.23-P1P2|KRTAP4-6_-_39296762.23-P1P2	KRTAP4-6	KRTAP4-6	81871	FALSE	522.878	309.782	-0.755223	-1.31046	0.167944	626	243	375	343
POC1A_-_52188394.23-P1P2|POC1A_+_52188423.23-P1P2	POC1A	POC1A	25886	FALSE	3217.17	3270.4	0.0236767	-0.139701	0.178057	2682	2769	3617	3936
LEPROTL1_+_29953187.23-P1P2|LEPROTL1_+_29952990.23-P1P2	LEPROTL1	LEPROTL1	23484	FALSE	252.223	57.4595	-2.13408	-2.8442	-1.66736	203	225	42	89
LAD1_-_201368024.23-P1P2|LAD1_+_201368381.23-P1P2	LAD1	LAD1	3898	FALSE	459.409	962.713	1.06733	0.681934	1.35959	365	415	870	1338
SIGLEC6_-_52034882.23-P1P2|SIGLEC6_+_52034894.23-P1P2	SIGLEC6	SIGLEC6	946	FALSE	409.349	547.209	0.418759	-0.168748	1.22734	460	223	608	656
SPDYA_+_29033771.23-P1|SPDYA_+_29033721.23-P1	SPDYA_P1	SPDYA	245711	FALSE	638.514	216.356	-1.56131	-1.27829	-1.95224	542	539	332	175
SPDYA_-_29005381.23-P2|SPDYA_-_29005378.23-P2	SPDYA_P2	SPDYA	245711	FALSE	882.917	1315.4	0.575148	-0.0420939	0.990808	702	797	1013	1990
TBC1D28_-_18545637.23-ENST00000345096.4|TBC1D28_+_18545467.23-ENST00000345096.4	TBC1D28_ENST00000345096.4	TBC1D28	254272	FALSE	337.185	425.458	0.335478	0.0215884	0.656859	307	262	463	519
TBC1D28_+_18547242.23-ENST00000405044.1|TBC1D28_+_18547665.23-ENST00000405044.1	TBC1D28_ENST00000405044.1	TBC1D28	254272	FALSE	23.9879	70.5078	1.55548	2.31146	0.611798	16	25	118	48
LEMD3_+_65563441.23-P1P2|LEMD3_-_65563622.23-P1P2	LEMD3	LEMD3	23592	FALSE	304.889	488.966	0.681447	0.631371	0.740232	272	243	626	510
ZDHHC23_+_113666968.23-P1P2|ZDHHC23_-_113666793.23-P1P2	ZDHHC23	ZDHHC23	254887	FALSE	2103.87	2077.59	-0.018138	0.52034	-0.631187	1481	2108	3156	1710
PTPLAD1_-_65822842.23-P1P2|PTPLAD1_-_65822874.23-P1P2	PTPLAD1	HACD3	51495	FALSE	1473.17	2173.84	0.56133	0.746517	0.384412	1094	1414	2727	2319
EPS15L1_+_16582749.23-P1P2|EPS15L1_+_16582752.23-P1P2	EPS15L1	EPS15L1	58513	FALSE	1089.56	219.836	-2.30925	-1.6964	-3.25417	842	1010	386	133
IL9R_+_155227411.23-P1P2|IL9R_-_155227448.23-P1P2	IL9R	IL9R	3581	FALSE	262.619	378.675	0.527988	1.59185	-0.570317	140	312	627	264
SMIM12_+_35325198.23-P1P2|SMIM12_+_35325328.23-P1P2	SMIM12	SMIM12	113444	FALSE	731.449	442.188	-0.726097	-0.549381	-0.925412	591	650	600	430
MTA2_+_62368883.23-P1P2|MTA2_+_62369072.23-P1P2	MTA2	MTA2	9219	FALSE	543	828.208	0.609041	1.53353	-0.700836	352	577	1514	446
RIC8A_-_207729.23-P1|RIC8A_-_207732.23-P1	RIC8A_P1	RIC8A	60626	FALSE	648.63	666.213	0.0385886	-0.247168	0.299033	552	546	691	844
RIC8A_-_208823.23-P2|RIC8A_-_208828.23-P2	RIC8A_P2	RIC8A	60626	FALSE	853.113	1423.28	0.738412	1.34878	0.0155067	593	863	2244	1096
CNOT3_+_54641532.23-P1P2|CNOT3_-_54641691.23-P1P2	CNOT3	CNOT3	4849	FALSE	1008.65	181.837	-2.47171	-2.15796	-2.84816	796	917	265	160
VEZF1_-_56065595.23-P1P2|VEZF1_-_56065555.23-P1P2	VEZF1	VEZF1	7716	FALSE	313.953	610.864	0.9603	1.68891	0.119019	205	332	982	453
GIGYF1_-_100277714.23-P1|GIGYF1_+_100277758.23-P1	GIGYF1_P1	GIGYF1	64599	FALSE	485.899	916.308	0.915176	0.864598	0.964645	397	427	1074	1047
GIGYF1_-_100279060.23-P2|GIGYF1_+_100278718.23-P2	GIGYF1_P2	GIGYF1	64599	FALSE	736.677	777.666	0.0781187	0.206224	-0.0659009	605	644	1037	773
PIDD_-_809477.23-P1|PIDD_+_809516.23-P1	PIDD_P1	PIDD1	55367	FALSE	614.588	495.663	-0.31026	-0.851093	0.106193	516	525	425	710
PIDD_-_805106.23-P2|PIDD_-_805100.23-P2	PIDD_P2	PIDD1	55367	FALSE	332.304	311.997	-0.0909689	-0.164659	-0.0280042	255	310	338	382
NR0B2_-_27240419.23-P1P2|NR0B2_+_27240409.23-P1P2	NR0B2	NR0B2	8431	FALSE	1122.68	1009.18	-0.15376	-0.211173	-0.0650026	1129	756	1449	908
OR2T27_-_248814115.23-ENST00000344889.3|OR2T27_-_248813788.23-ENST00000344889.3	OR2T27	OR2T27	403239	FALSE	1026.77	633.512	-0.696671	-0.726677	-0.660572	920	814	826	647
ZNF431_+_21324864.23-P1P2|ZNF431_-_21324920.23-P1P2	ZNF431	ZNF431	170959	FALSE	750.444	266.484	-1.4937	-0.771417	-2.22615	463	823	403	221
NDRG3_-_35374452.23-P1P2|NDRG3_+_35374462.23-P1P2	NDRG3	NDRG3	57446	FALSE	1142.69	828.681	-0.46354	-1.88938	0.285098	965	970	387	1485
ARX_+_25034044.23-P1|ARX_-_25033780.23-P1	ARX_P1	ARX	170302	FALSE	562.252	592.898	0.0765656	0.140163	0.0305233	375	586	614	752
ARX_-_25031175.23-P2|ARX_+_25031186.23-P2	ARX_P2	ARX	170302	FALSE	715.13	843.561	0.238287	0.102482	0.377273	615	595	981	971
ATP5I_-_668029.23-P1P2|ATP5I_+_668023.23-P1P2	ATP5I	ATP5ME	521	FALSE	1008.56	189.803	-2.40972	-1.2222	-4.15813	581	1151	370	81
CPA5_-_129984754.23-P1|CPA5_-_129984735.23-P1	CPA5_P1	CPA5	93979	FALSE	327.271	549.614	0.747936	0.306331	1.17488	301	251	553	712
CPA5_-_130003273.23-P2|CPA5_-_130003311.23-P2	CPA5_P2	CPA5	93979	FALSE	299.617	279.699	-0.099243	0.588335	-0.90964	201	311	449	208
SPATA33_+_89724482.23-P1P2|SPATA33_+_89724485.23-P1P2	SPATA33	SPATA33	124045	FALSE	1605.83	3227.4	1.00705	1.50122	0.267352	1292	1433	5434	2167
ZCWPW1_+_100026235.23-P1P2|ZCWPW1_-_100026292.23-P1P2	ZCWPW1	ZCWPW1	55063	FALSE	1219.96	1448.72	0.247936	1.2012	-0.759496	692	1404	2364	1042
RALGDS_+_135996619.23-P1|RALGDS_+_135996428.23-P1	RALGDS_P1	RALGDS	5900	FALSE	1477.49	1046.62	-0.497409	-1.01273	0.0741175	1483	998	1092	1320
RALGDS_+_136024595.23-P2|RALGDS_+_136024552.23-P2	RALGDS_P2	RALGDS	5900	FALSE	1423.81	1631.89	0.196787	0.605246	-0.268348	1057	1367	2389	1426
BEX2_+_102565817.23-P1P2|BEX2_+_102565866.23-P1P2	BEX2	BEX2	84707	FALSE	901.922	1056.05	0.2276	0.492453	-0.131466	765	762	1599	874
NME1_+_49233051.23-P2|NME1_+_49233013.23-P2	NME1_P2	NME1	4830	FALSE	500.078	699.441	0.484048	-0.746682	1.27281	454	390	402	1184
NME1_-_49230960.23-P1|NME1_+_49230952.23-P1	NME1_P1	NME1	4830	FALSE	931.264	1112	0.255893	0.456065	0.155026	472	1133	962	1585
DEGS1_+_224370968.23-P1P2|DEGS1_+_224370936.23-P1P2	DEGS1	DEGS1	8560	FALSE	1551.65	1106.96	-0.487205	-0.465235	-0.519922	1496	1115	1610	977
FGFR1OP_+_167413231.23-P1P2|FGFR1OP_-_167412853.23-P1P2	FGFR1OP	FGFR1OP	11116	FALSE	373.786	292.78	-0.352395	-0.954926	0.0725534	304	330	233	436
[truncated: 19,555 more rows]

## Sheet: T.gonfio library (CRISPRoff)
Plasmid_ID	Plate_ID	Well_number	Gene_symbol	Entrez_ID	TSS_ID	Is_main_TSS	Is_obsolete	Non_targeting	Mean_count_baseline	Mean_count_endpoint	Log2FC	Log2FC_rep1	Log2FC_rep2	Count_baseline_rep1	Count_baseline_rep2	Count_endpoint_rep1	Count_endpoint_rep2
1__8__155	8	155	A1BG	1	P1	Main		FALSE	570.32	726.331	0.348857	0.0269335	0.690447	636	522	589	850
1__13__6	13	6	A1BG	1	P2	Other		FALSE	209.95	295.883	0.494984	0.123617	0.793464	206	223	204	390
2__10__129	10	129	A2M	2		Single		FALSE	1228.2	1414.66	0.203911	-0.0394116	0.384843	1108	1411	980	1859
9__38__279	38	279	NAT1	9		Single		FALSE	1217.49	1453.11	0.255232	0.167535	0.345977	1244	1239	1270	1589
10__38__226	38	226	NAT2	10		Single		FALSE	2393.22	2408.35	0.00909585	-0.061457	0.0773005	2350	2540	2047	2704
12__11__358	11	358	SERPINA3	12	P1	Main		FALSE	1292.58	1397.48	0.112575	-0.0117053	0.232481	1291	1348	1164	1598
12__10__148	10	148	SERPINA3	12	P2	Other		FALSE	1189.56	1335.95	0.167444	0.33275	-0.0318098	1195	1233	1368	1217
13__31__100	31	100	AADAC	13		Single		FALSE	965.833	1068.03	0.145105	0.0834548	0.220304	1057	906	1018	1065
14__35__322	35	322	AAMP	14		Single		FALSE	1256.55	792.802	-0.664433	-0.406973	-0.973986	1218	1351	835	694
15__22__9	22	9	AANAT	15		Single		FALSE	213.359	286.572	0.425616	0.0669581	0.715074	209	227	199	376
16__20__378	20	378	AARS1	16		Single		FALSE	357.576	70.0838	-2.3511	-1.84671	-3.26089	368	361	93	38
18__22__275	22	275	ABAT	18	P1	Main		FALSE	696.448	838.68	0.268105	-0.186796	0.637644	705	716	563	1124
18__18__370	18	370	ABAT	18	P2	Other		FALSE	494.382	410.124	-0.269566	-0.651047	0.102987	539	466	312	505
19__44__327	44	327	ABCA1	19		Single		FALSE	1526.14	1644.11	0.107418	0.169185	0.046169	1450	1673	1482	1743
20__35__42	35	42	ABCA2	20		Single		FALSE	1196.48	1193.17	-0.00399452	0.0552305	-0.0723048	1224	1216	1156	1167
21__41__322	41	322	ABCA3	21		Single		FALSE	326.689	352.721	0.110609	0.264038	-0.0362359	295	375	322	369
22__34__266	34	266	ABCB7	22		Single		FALSE	204.15	48.5268	-2.07278	-2.40457	-1.70546	233	181	40	56
23__26__278	26	278	ABCF1	23	P1	Main		FALSE	639.689	125.312	-2.35185	-1.5029	-4.42184	608	701	195	33
23__28__285	28	285	ABCF1	23	P2	Other		FALSE	242.804	367.243	0.596942	0.188717	0.948241	250	245	259	477
24__43__270	43	270	ABCA4	24		Single		FALSE	1287.09	1527.87	0.247411	0.217066	0.277991	1273	1356	1345	1659
25__24__23	24	23	ABL1	25	N1	Main		FALSE	468.674	458.369	-0.0320778	-0.792843	0.44365	446	513	234	704
25__23__107	23	107	ABL1	25	T1	Other		FALSE	841.671	940.765	0.160578	0.462344	-0.146091	741	987	928	900
26__10__99	10	99	AOC1	26	P1	Main		FALSE	1353.86	1426.43	0.075332	-0.037971	0.176016	1291	1479	1143	1686
26__9__35	9	35	AOC1	26	P2	Other		FALSE	459.431	433.934	-0.0823731	-0.184235	0.0317227	490	445	392	459
27__19__374	19	374	ABL2	27	P1	Main		FALSE	777.324	1078.69	0.472686	0.870554	0.00795451	704	890	1170	903
27__20__144	20	144	ABL2	27	P2	Other		FALSE	863.957	441.87	-0.967338	-1.41216	-0.589642	893	868	305	582
28__8__279	8	279	ABO	28	P1	Main		FALSE	1014.41	919.798	-0.141257	-0.12705	-0.156351	1014	1057	844	957
28__10__288	10	288	ABO	28	P2	Other		FALSE	1606.28	1320.73	-0.282389	-0.298955	-0.266404	1547	1738	1143	1458
29__26__365	26	365	ABR	29		Single		FALSE	382.311	324.305	-0.237397	-0.750041	0.0948898	346	438	187	472
30__33__335	33	335	ACAA1	30		Single		FALSE	2928.94	3223.01	0.13803	0.106948	0.169253	2893	3090	2832	3506
31__24__96	24	96	ACACA	31		Single		FALSE	383.088	334.02	-0.197741	-0.208865	-0.186066	384	398	302	353
32__22__276	22	276	ACACB	32	P1	Main		FALSE	228.186	417.41	0.871255	1.20023	0.373312	237	228	495	298
32__20__116	20	116	ACACB	32	P2	Other		FALSE	441.055	285.766	-0.626126	-0.198591	-1.1522	404	500	320	227
33__33__203	33	203	ACADL	33		Single		FALSE	1195.05	1211.97	0.0202779	-0.00457892	0.0454233	1182	1259	1071	1311
34__42__331	42	331	ACADM	34		Single		FALSE	564.867	772.836	0.452252	0.229926	0.6227	515	643	549	999
35__24__78	24	78	ACADS	35		Single		FALSE	648.486	592.708	-0.129754	0.30391	-0.691838	606	722	680	451
36__23__179	23	179	ACADSB	36		Single		FALSE	239.981	200.942	-0.256137	-0.704766	0.159768	260	228	145	257
37__34__377	34	377	ACADVL	37		Single		FALSE	584.234	579.962	-0.0105874	0.093009	-0.146397	623	566	604	516
38__22__83	22	83	ACAT1	38		Single		FALSE	1184.58	1185.75	0.0014298	-0.152241	0.133804	1126	1298	921	1437
39__22__372	22	372	ACAT2	39		Single		FALSE	321.138	404.076	0.331434	0.304251	0.353895	286	373	321	481
40__13__144	13	144	ASIC2	40	N1	Main		FALSE	508.213	711.602	0.485638	0.339454	0.617084	493	546	567	845
40__13__249	13	249	ASIC2	40	T1	Other		FALSE	111.875	105.491	-0.0847768	0.268396	-0.630497	116	112	127	73
41__18__77	18	77	ASIC1	41		Single		FALSE	315.394	139.282	-1.17915	-2.29613	-0.46128	335	307	62	225
43__21__198	21	198	ACHE	43	P1	Main		FALSE	506.973	319.446	-0.666335	-1.24824	-0.233993	507	528	194	453
43__22__93	22	93	ACHE	43	P2	Other		FALSE	231.967	253.385	0.127414	0.143046	0.104166	269	201	270	218
47__33__253	33	253	ACLY	47		Single		FALSE	1692.97	857.735	-0.980956	-0.618056	-1.48438	1675	1783	992	643
48__33__225	33	225	ACO1	48		Single		FALSE	2803.87	2921.42	0.0592498	0.0790902	0.0366917	2889	2827	2774	2926
49__12__303	12	303	ACR	49		Single		FALSE	1061.04	1190.34	0.165897	0.383625	-0.0676485	990	1183	1174	1139
50__40__307	40	307	ACO2	50		Single		FALSE	628.783	237.016	-1.40758	-1.07894	-1.93286	667	613	287	162
51__22__383	22	383	ACOX1	51		Single		FALSE	532.354	371.824	-0.517767	-0.58755	-0.436498	572	511	346	381
52__23__306	23	306	ACP1	52		Single		FALSE	370.201	351.582	-0.0744452	-0.14372	-0.0227251	316	445	260	442
53__20__201	20	201	ACP2	53		Single		FALSE	411.716	488.939	0.248006	0.331572	0.140839	438	400	501	445
54__23__295	23	295	ACP5	54	P1	Main		FALSE	197.642	197.82	0.00129611	-0.27207	0.208502	182	223	137	260
54__23__376	23	376	ACP5	54	P2	Other		FALSE	106.043	114.296	0.108125	-1.79192	0.655995	80	139	21	221
55__8__334	8	334	ACPP	55		Single		FALSE	1241.12	1403.88	0.177776	0.207677	0.148397	1187	1352	1246	1512
56__50__310	50	310	ACRV1	56		Single		FALSE	2007.62	2337.99	0.219786	0.0467234	0.370385	1931	2175	1813	2837
58__20__261	20	261	ACTA1	58	P1	Main		FALSE	607.583	751.037	0.305802	0.202141	0.402071	591	651	618	868
58__20__271	20	271	ACTA1	58	P2	Other		FALSE	246.563	236.069	-0.0627498	-0.385494	0.200028	240	264	167	306
59__40__38	40	38	ACTA2	59	P1	Main		FALSE	352.77	430.099	0.285944	0.478502	0.077119	334	388	423	413
59__44__90	44	90	ACTA2	59	P2	Other		FALSE	1375.2	1776.74	0.369585	0.569998	0.1764	1225	1597	1653	1821
60__42__247	42	247	ACTB	60		Single		FALSE	325.59	220.152	-0.564557	-0.0137401	-1.22917	281	388	253	167
70__26__99	26	99	ACTC1	70		Single		FALSE	82.9881	136.262	0.715405	1.20182	0.0625849	77	93	161	98
71__43__228	43	228	ACTG1	71		Single		FALSE	1579.55	1413.57	-0.160168	0.029401	-0.353195	1452	1785	1347	1410
72__27__215	27	215	ACTG2	72	P1	Main		FALSE	624.1	663.462	0.0882354	0.156338	0.0151743	615	660	623	673
72__25__113	25	113	ACTG2	72	P2	Other		FALSE	453.893	523.856	0.206819	-0.198074	0.49368	419	511	332	726
81__27__324	27	324	ACTN4	81		Single		FALSE	561.812	779.402	0.472281	0.705976	0.189613	551	597	817	687
86__34__306	34	306	ACTL6A	86		Single		FALSE	507.203	146.579	-1.79089	-1.54243	-2.20473	564	466	176	102
87__26__290	26	290	ACTN1	87		Single		FALSE	228.203	172.416	-0.404421	-0.165294	-0.70438	227	239	184	148
88__27__66	27	66	ACTN2	88		Single		FALSE	2023.81	2322.6	0.198667	0.289924	0.108816	1896	2248	2107	2446
89__28__110	28	110	ACTN3	89		Single		FALSE	841.094	680.423	-0.305836	-0.151236	-0.484457	832	886	681	639
90__20__55	20	55	ACVR1	90		Single		FALSE	374.589	430.725	0.201456	0.197302	0.206553	403	359	420	418
91__23__267	23	267	ACVR1B	91		Single		FALSE	99.19	86.2948	-0.200922	-0.609541	0.101493	94	109	56	118
92__20__134	20	134	ACVR2A	92		Single		FALSE	401.719	398.338	-0.0121944	-0.352036	0.277484	403	417	287	510
93__20__321	20	321	ACVR2B	93		Single		FALSE	263.497	207.651	-0.343625	-0.731063	0.0514244	294	241	161	252
94__24__62	24	62	ACVRL1	94		Single		FALSE	597.226	811.245	0.441863	0.50114	0.387054	548	676	705	892
95__18__358	18	358	ACY1	95		Single		FALSE	585.898	691.634	0.239359	-0.219001	0.539672	525	677	410	993
97__39__91	39	91	ACYP1	97	P1	Main		FALSE	80.497	174.874	1.11931	1.31523	0.85493	84	80	190	146
97__44__239	44	239	ACYP1	97	P2	Other		FALSE	717.98	1072.59	0.579085	0.625502	0.51885	778	682	1091	986
98__19__204	19	204	ACYP2	98		Single		FALSE	1913.24	2201.24	0.202298	0.399726	-0.0423799	1923	1982	2306	1942
100__39__223	39	223	ADA	100		Single		FALSE	40.3215	101.855	1.33689	0.137693	2.49893	54	27	54	154
101__37__203	37	203	ADAM8	101		Single		FALSE	2010.19	1288.74	-0.641372	-0.495833	-0.812081	2009	2095	1295	1204
102__33__378	33	378	ADAM10	102		Single		FALSE	2871.9	3341.83	0.218633	0.289031	0.143481	2821	3047	3133	3396
103__39__306	39	306	ADAR	103	P1	Main		FALSE	112.607	136.93	0.282143	0.00958781	0.762994	153	73	140	125
103__42__67	42	67	ADAR	103	P2	Other		FALSE	799.599	1049.59	0.39248	0.191948	0.593637	835	794	867	1209
104__47__377	47	377	ADARB1	104		Single		FALSE	3328.97	3288.47	-0.0176563	0.0420588	-0.0768627	3165	3647	2962	3489
105__25__59	25	59	ADARB2	105	N1	Main		FALSE	332.261	370.619	0.157617	0.484424	-0.339259	346	331	440	264
105__29__372	29	372	ADARB2	105	T1	Other		FALSE	310.262	249.968	-0.311741	-0.220355	-0.391478	273	364	213	280
107__40__322	40	322	ADCY1	107		Single		FALSE	1467.59	1592.78	0.118096	0.149971	0.0810631	1521	1470	1534	1569
108__42__179	42	179	ADCY2	108		Single		FALSE	752.268	681.491	-0.142551	-0.288933	-0.00381776	750	786	558	791
109__42__16	42	16	ADCY3	109		Single		FALSE	599.226	528.358	-0.181584	-0.371226	-0.0152116	582	643	409	642
111__40__288	40	288	ADCY5	111		Single		FALSE	230.496	230.348	-0.000928337	-0.482814	0.363279	226	245	147	318
112__41__1	41	1	ADCY6	112		Single		FALSE	898.69	760.695	-0.240505	-0.0672757	-0.413447	823	1019	714	772
113__41__48	41	48	ADCY7	113		Single		FALSE	654.796	664.241	0.0206605	0.137693	-0.11741	663	673	663	626
114__41__93	41	93	ADCY8	114		Single		FALSE	387.321	308.027	-0.330473	0.285483	-1.17493	343	452	380	202
115__39__278	39	278	ADCY9	115		Single		FALSE	79.5335	63.645	-0.321516	-1.19415	0.167606	73	90	29	102
116__11__338	11	338	ADCYAP1	116		Single		FALSE	1171	1628.59	0.475881	0.646247	0.2955	1105	1292	1572	1600
117__7__357	7	357	ADCYAP1R1	117		Single		FALSE	343.414	255.622	-0.425942	-0.979225	-0.0287335	334	368	154	364
118__42__345	42	345	ADD1	118		Single		FALSE	390.128	436.244	0.161189	0.490415	-0.179745	343	458	438	408
119__29__283	29	283	ADD2	119		Single		FALSE	585.571	434.338	-0.431025	-0.981521	-0.0223648	580	616	267	612
120__27__354	27	354	ADD3	120		Single		FALSE	1997.2	1727.16	-0.209579	-0.390536	-0.0350359	2032	2042	1409	2011
123__33__303	33	303	PLIN2	123	P1	Main		FALSE	1290.61	1565.29	0.278377	0.428337	0.108255	1268	1369	1551	1489
123__37__187	37	187	PLIN2	123	P2	Other		FALSE	774.697	865.258	0.159499	-0.246667	0.503982	791	789	606	1129
124__43__252	43	252	ADH1A	124		Single		FALSE	1615.14	1387.36	-0.219319	-0.177693	-0.266554	1650	1644	1326	1379
125__22__34	22	34	ADH1B	125		Single		FALSE	244.986	370.023	0.594915	1.05813	0.11176	205	299	388	326
126__22__230	22	230	ADH1C	126		Single		FALSE	361.335	556.91	0.624105	0.0547563	1.04289	358	380	338	790
127__23__12	23	12	ADH4	127		Single		FALSE	206.641	183.078	-0.174667	-0.158924	-0.195026	226	194	184	171
128__18__324	18	324	ADH5	128		Single		FALSE	922.402	1072.72	0.217803	0.320262	0.0982906	934	948	1060	1024
130__44__64	44	64	ADH6	130		Single		FALSE	971.551	1080.64	0.153525	0.172007	0.136081	914	1075	936	1192
131__44__298	44	298	ADH7	131		Single		FALSE	1462.05	1669.63	0.191534	0.107174	0.277501	1481	1502	1450	1837
132__23__11	23	11	ADK	132	P1	Main		FALSE	440.129	564.525	0.35911	0.37301	0.338709	508	384	598	490
132__22__26	22	26	ADK	132	P2	Other		FALSE	366.858	394.604	0.105182	-0.0206282	0.21985	356	394	319	463
133__11__305	11	305	ADM	133		Single		FALSE	1097.4	1204.53	0.134382	0.258146	-0.00670716	1091	1150	1186	1155
134__7__253	7	253	ADORA1	134		Single		FALSE	959.349	859.873	-0.157932	-0.233661	-0.0813954	965	993	746	947
135__6__212	6	212	ADORA2A	135		Single		FALSE	2010.39	1380.33	-0.542468	-0.432691	-0.656329	1920	2193	1293	1404
136__6__351	6	351	ADORA2B	136		Single		FALSE	897.364	1011.88	0.173266	-0.0348778	0.359904	887	946	787	1225
140__7__54	7	54	ADORA3	140	P2	Main		FALSE	921.005	867.599	-0.0861813	-0.810525	0.398383	903	979	468	1302
140__7__37	7	37	ADORA3	140	P1	Other		FALSE	3157.61	3611.18	0.19364	0.0352434	0.342877	3151	3296	2935	4218
141__58__80	58	80	ADPRH	141		Single		FALSE	1665.29	1756.63	0.0770332	0.283668	-0.144248	1559	1851	1725	1690
142__42__282	42	282	PARP1	142		Single		FALSE	972.892	1253.62	0.365748	0.575218	0.134572	923	1068	1250	1183
143__43__64	43	64	PARP4	143		Single		FALSE	814.634	801.254	-0.0238934	-0.524041	0.421844	878	779	555	1053
146__7__369	7	369	ADRA1D	146		Single		FALSE	1609.98	1617.78	0.00697817	-0.199872	0.189436	1577	1713	1248	1971
147__7__34	7	34	ADRA1B	147		Single		FALSE	397.02	322.216	-0.301183	-0.319243	-0.285587	361	453	263	375
148__6__342	6	342	ADRA1A	148		Single		FALSE	1407.46	1574.25	0.161572	0.157262	0.165543	1318	1564	1336	1770
150__6__10	6	10	ADRA2A	150		Single		FALSE	1237.35	1465.45	0.244095	0.460602	0.00290525	1176	1356	1471	1371
151__7__91	7	91	ADRA2B	151		Single		FALSE	1420.8	930.29	-0.610949	-0.506874	-0.72494	1396	1507	893	920
152__7__113	7	113	ADRA2C	152		Single		FALSE	894.35	1031.48	0.205805	0.253679	0.156288	872	956	945	1075
153__7__216	7	216	ADRB1	153		Single		FALSE	677.755	422.844	-0.680639	-0.588931	-0.789674	695	687	420	401
154__6__341	6	341	ADRB2	154		Single		FALSE	1453.64	1461.38	0.00766218	0.181785	-0.200461	1450	1518	1495	1333
155__8__13	8	13	ADRB3	155		Single		FALSE	488.471	698.022	0.515001	0.181249	0.837406	522	472	538	851
156__19__100	19	100	GRK2	156		Single		FALSE	623.954	603.774	-0.0474321	0.0470223	-0.142709	591	686	555	627
157__23__358	23	358	GRK3	157		Single		FALSE	389.941	374.727	-0.0574149	0.00719061	-0.121438	370	428	338	397
158__26__272	26	272	ADSL	158		Single		FALSE	142.11	89.6226	-0.665073	-1.49133	-0.177196	133	158	43	141
159__39__82	39	82	ADSS2	159		Single		FALSE	2.89665	2.98262	0.0421955	0.137693	-0.0129661	2	4	2	4
160__28__39	28	39	AP2A1	160		Single		FALSE	501.394	366.511	-0.452088	-1.31435	0.0804784	487	538	178	574
161__26__380	26	380	AP2A2	161		Single		FALSE	278.285	234.698	-0.245756	0.12269	-0.832088	290	277	287	157
162__27__72	27	72	AP1B1	162		Single		FALSE	1654.64	1736.76	0.0698877	0.0520158	0.0887028	1665	1712	1569	1837
163__30__148	30	148	AP2B1	163		Single		FALSE	4009.09	4573.55	0.190038	0.227061	0.150076	4006	4179	4262	4679
164__24__284	24	284	AP1G1	164		Single		FALSE	546.06	501.27	-0.123473	-0.280885	0.0244438	544	571	407	586
165__tf3__251	tf3	251	AEBP1	165		Single	No	FALSE	1241.45	1070.13	-0.214236	-0.234343	-0.192474	1267	1265	979	1117
166__46__60	46	60	TLE5	166		Single		FALSE	1943.42	1353.54	-0.521858	-0.367543	-0.677976	1804	2177	1271	1373
167__12__125	12	125	CRISP1	167		Single		FALSE	575.742	679.201	0.238418	0.186445	0.29812	611	561	632	696
173__9__293	9	293	AFM	173		Single		FALSE	858.558	1135.06	0.402778	0.568274	0.195684	877	874	1182	1010
174__10__123	10	123	AFP	174	P1	Main		FALSE	1244.05	1432.82	0.203812	0.395598	-0.0206313	1221	1321	1460	1314
174__11__250	11	250	AFP	174	P2	Other		FALSE	1161.21	1194.15	0.0403536	0.0455428	0.0362214	1002	1384	940	1432
175__37__42	37	42	AGA	175		Single		FALSE	2782.83	2953.56	0.0859021	0.413207	-0.30211	2609	3089	3158	2528
176__9__28	9	28	ACAN	176		Single		FALSE	742.112	690.583	-0.103822	-0.323416	0.101782	753	761	547	824
177__12__126	12	126	AGER	177		Single		FALSE	658.472	920.159	0.482762	0.786381	0.126698	620	728	972	802
178__35__212	35	212	AGL	178		Single		FALSE	1311.24	1260.8	-0.0565872	-0.075407	-0.0391428	1238	1446	1068	1420
181__12__369	12	369	AGRP	181		Single		FALSE	554.108	555.142	0.00268848	-0.632331	0.407877	515	620	302	830
182__34__140	34	140	JAG1	182		Single		FALSE	431.069	443.763	0.0418712	-0.193513	0.218576	390	494	310	580
183__9__361	9	361	AGT	183		Single		FALSE	1366.44	1119.58	-0.287463	-0.0875694	-0.523281	1342	1450	1148	1018
185__6__330	6	330	AGTR1	185		Single		FALSE	782.474	785.95	0.00639497	0.0410166	-0.0284329	756	844	707	835
186__7__134	7	134	AGTR2	186		Single		FALSE	1404.16	1752.49	0.319702	0.491239	0.118491	1390	1478	1776	1619
187__7__200	7	200	APLNR	187		Single		FALSE	1477.67	1633.74	0.144859	0.428889	-0.147945	1319	1713	1614	1560
189__23__103	23	103	AGXT	189		Single		FALSE	277.886	377.195	0.440821	0.83012	-0.00397736	250	320	404	322
190__tf3__10	tf3	10	NR0B1	190		Single	No	FALSE	1021.59	1137.85	0.155486	-0.0525486	0.348542	1028	1057	901	1358
191__22__115	22	115	AHCY	191		Single		FALSE	464.267	452.13	-0.0382179	0.383603	-0.634678	452	497	536	323
196__tf1__47	tf1	47	AHR	196		Single	No	FALSE	2322.48	2093.79	-0.149551	-0.0362693	-0.264559	2192	2562	1943	2152
197__12__181	12	181	AHSG	197		Single		FALSE	1481	2032.82	0.456914	0.417857	0.498364	1507	1514	1830	2158
199__43__62	43	62	AIF1	199		Single		FALSE	1082	1166.23	0.108151	0.133305	0.0856309	988	1230	985	1317
202__41__248	41	248	CRYBG1	202		Single		FALSE	920.6	1018.06	0.145171	0.0305291	0.250555	894	988	830	1186
203__23__14	23	14	AK1	203		Single		FALSE	164.966	136.619	-0.272015	-1.4093	0.910165	225	106	77	201
204__21__181	21	181	AK2	204		Single		FALSE	1257.45	1593.81	0.341984	0.028804	0.603799	1238	1331	1148	2041
205__20__323	20	323	AK4	205		Single		FALSE	725.867	960.471	0.404037	0.286816	0.497119	652	837	723	1192
207__23__7	23	7	AKT1	207		Single		FALSE	173.398	145.02	-0.257835	-0.626073	0.0167812	163	192	96	196
208__18__282	18	282	AKT2	208		Single		FALSE	1052.02	1097.28	0.0607595	-0.303971	0.35853	1039	1110	765	1436
210__38__211	38	211	ALAD	210		Single		FALSE	3186.77	3253.97	0.0301038	0.0268111	0.0333364	3082	3434	2854	3546
211__21__9	21	9	ALAS1	211		Single		FALSE	588.784	588.705	-0.000193855	0.456195	-0.500854	506	704	631	502
212__23__253	23	253	ALAS2	212		Single		FALSE	666.316	781.165	0.22942	0.167252	0.285246	628	736	641	905
213__12__13	12	13	ALB	213	P1	Main		FALSE	2098.54	2146.18	0.0323847	0.0532217	0.0124373	1987	2308	1874	2349
213__9__157	9	157	ALB	213	P2	Other		FALSE	1348.26	1654.53	0.29532	0.341137	0.250394	1281	1478	1475	1774
214__41__94	41	94	ALCAM	214		Single		FALSE	726.397	645.718	-0.169854	-0.0929502	-0.237061	643	848	548	726
215__36__324	36	324	ABCD1	215		Single		FALSE	1738.46	1548.14	-0.167269	-0.122143	-0.220246	1802	1741	1505	1508
216__40__3	40	3	ALDH1A1	216		Single		FALSE	553.059	494.026	-0.162847	-0.588032	0.181559	554	575	335	658
217__44__274	44	274	ALDH2	217		Single		FALSE	719.707	750.252	0.0599656	0.259276	-0.15047	671	803	730	730
218__24__82	24	82	ALDH3A1	218		Single		FALSE	280.038	299.26	0.095779	0.0239505	0.166167	277	295	256	334
219__18__252	18	252	ALDH1B1	219		Single		FALSE	567.453	619.931	0.127609	-0.101916	0.331501	562	597	476	758
220__44__104	44	104	ALDH1A3	220	P1	Main		FALSE	1092.59	1050.68	-0.0564232	0.0865538	-0.197284	1005	1234	970	1086
220__44__166	44	166	ALDH1A3	220	P2	Other		FALSE	2282.22	2265.57	-0.0105599	0.14834	-0.178374	2160	2511	2176	2239
221__23__122	23	122	ALDH3B1	221		Single		FALSE	378.923	244.901	-0.62971	-0.406628	-0.919392	385	388	264	207
222__38__186	38	186	ALDH3B2	222		Single		FALSE	1754.32	2045.21	0.221339	-0.00977829	0.441139	1801	1776	1626	2433
223__21__305	21	305	ALDH9A1	223		Single		FALSE	972.115	882.714	-0.13918	0.239943	-0.579814	885	1108	950	748
224__21__369	21	369	ALDH3A2	224		Single		FALSE	1029.81	999.455	-0.0431607	-0.150697	0.0889135	1148	943	940	1012
225__44__251	44	251	ABCD2	225		Single		FALSE	1486.18	1684.67	0.180858	0.374573	-0.0190188	1373	1672	1618	1665
226__42__257	42	257	ALDOA	226		Single		FALSE	227.69	34.6987	-2.71412	-2.03863	-4.10648	226	239	50	14
229__41__114	41	114	ALDOB	229	P1	Main		FALSE	831.136	877.327	0.0780293	-0.00871375	0.163592	829	868	749	981
229__39__142	39	142	ALDOB	229	P2	Other		FALSE	49.5414	57.9421	0.225977	-1.01117	0.943091	51	50	23	97
230__44__257	44	257	ALDOC	230		Single		FALSE	1482.01	1225.7	-0.273953	-0.13131	-0.423285	1405	1628	1166	1225
231__20__337	20	337	AKR1B1	231		Single		FALSE	129.656	62.1103	-1.06179	-0.748136	-1.25113	85	184	46	78
238__20__151	20	151	ALK	238		Single		FALSE	554.581	496.066	-0.160866	-0.264678	-0.0544854	567	564	429	548
239__43__79	43	79	ALOX12	239		Single		FALSE	1150.03	1370.64	0.253175	0.378131	0.103548	1169	1177	1381	1276
240__20__360	20	360	ALOX5	240		Single		FALSE	675.705	727.577	0.106704	0.411366	-0.217849	608	778	735	675
241__17__226	17	226	ALOX5AP	241		Single		FALSE	382.599	430.52	0.170247	0.504475	-0.189419	342	443	441	392
242__31__383	31	383	ALOX12B	242		Single		FALSE	1746.39	1703.86	-0.0355641	0.0752818	-0.151917	1677	1895	1606	1721
246__41__328	41	328	ALOX15	246		Single		FALSE	631.827	430.563	-0.553305	-0.390459	-0.733107	610	682	423	414
247__44__149	44	149	ALOX15B	247		Single		FALSE	1966.53	1905.96	-0.0451327	-0.0335534	-0.0567402	1912	2108	1698	2045
248__22__302	22	302	ALPI	248		Single		FALSE	987.171	814.806	-0.276844	-0.243052	-0.311997	970	1047	745	851
249__23__284	23	284	ALPL	249	P1	Main		FALSE	153.46	92.6152	-0.728544	0.0064481	-1.50125	115	202	105	72
249__19__79	19	79	ALPL	249	P2	Other		FALSE	132.935	79.3985	-0.743538	-0.731521	-0.757127	137	134	75	80
250__43__261	43	261	ALPP	250		Single		FALSE	1075.15	1191.75	0.148552	-0.144474	0.372925	1002	1200	824	1568
251__21__190	21	190	ALPG	251		Single		FALSE	843.969	1083.83	0.360882	0.47412	0.24724	792	936	1000	1121
257__tf1__209	tf1	209	ALX3	257		Single	No	FALSE	2351.59	2395.83	0.0268894	0.0224806	0.0311872	2267	2542	2093	2621
258__8__352	8	352	AMBN	258		Single		FALSE	965.161	854.924	-0.174973	0.0282415	-0.378716	876	1103	812	856
259__13__113	13	113	AMBP	259		Single		FALSE	194.131	124.81	-0.637296	-1.21697	-0.336373	156	244	61	195
262__40__141	40	141	AMD1	262		Single		FALSE	484.284	449.299	-0.108178	0.107383	-0.372294	481	508	471	396
265__12__215	12	215	AMELX	265		Single		FALSE	407.8	494.411	0.277851	0.61234	-0.172444	403	430	560	385
266__12__204	12	204	AMELY	266		Single		FALSE	1059.8	1182.18	0.157656	0.020879	0.318616	1170	983	1079	1237
267__40__69	40	69	AMFR	267		Single		FALSE	613.235	647.089	0.0775248	0.227469	-0.105463	623	628	663	589
268__11__350	11	350	AMH	268		Single		FALSE	2257.45	2561.38	0.182226	0.0771775	0.292556	2337	2264	2241	2798
269__22__97	22	97	AMHR2	269		Single		FALSE	478.435	491.941	0.0401627	-0.0921173	0.155735	455	524	388	589
270__43__127	43	127	AMPD1	270		Single		FALSE	1078.94	1063.36	-0.0209852	-0.26394	0.208106	1107	1093	838	1274
271__42__176	42	176	AMPD2	271	P1	Main		FALSE	263.239	242.314	-0.119495	-0.166786	-0.0833555	226	315	183	300
271__44__221	44	221	AMPD2	271	P2	Other		FALSE	2224.25	1947.05	-0.19203	-0.0476422	-0.375629	2306	2227	2028	1732
272__39__33	39	33	AMPD3	272		Single		FALSE	93.6842	82.0515	-0.191276	-Inf	0.726719	86	106	0	177
273__24__332	24	332	AMPH	273		Single		FALSE	509.865	491.661	-0.0524502	-0.143769	0.0209242	457	589	376	603
274__40__174	40	174	BIN1	274		Single		FALSE	452.011	397.787	-0.18436	-0.163542	-0.201728	398	530	323	465
275__18__375	18	375	AMT	275		Single		FALSE	205.148	276.96	0.433012	-0.0922335	0.906329	224	193	191	365
276__12__57	12	57	AMY1A	276		Single		FALSE	685.782	501.145	-0.452521	-0.876247	-0.162511	624	782	309	705
277__10__96	10	96	AMY1B	277		Single		FALSE	1364.6	1520.3	0.155882	0.275095	0.0318091	1301	1491	1431	1538
278__9__365	9	365	AMY1C	278	T1	Main		FALSE	1842.86	2178.41	0.241329	0.27442	0.211301	1690	2087	1858	2438
278__10__7	10	7	AMY1C	278	N1	Other		FALSE	1691.85	2115.44	0.322361	0.358776	0.280964	1733	1717	2020	2105
279__12__139	12	139	AMY2A	279		Single		FALSE	1276.17	1502.12	0.235179	-0.00217791	0.470984	1342	1257	1218	1758
280__13__3	13	3	AMY2B	280		Single		FALSE	155.398	156.26	0.00798169	-0.0999989	0.117094	158	159	134	174
283__10__306	10	306	ANG	283		Single		FALSE	1376.54	1467.78	0.092594	0.391192	-0.238298	1265	1556	1508	1331
284__12__41	12	41	ANGPT1	284		Single		FALSE	1146.77	1678.5	0.549595	0.741305	0.345692	1076	1272	1635	1631
285__10__259	10	259	ANGPT2	285		Single		FALSE	1955.22	2274.52	0.218229	0.353379	0.0735356	1879	2120	2182	2251
286__35__193	35	193	ANK1	286		Single		FALSE	496.654	536.434	0.11116	0.320487	-0.147131	496	518	563	472
287__29__7	29	7	ANK2	287	N1	Main		FALSE	372.392	425.817	0.193411	0.0867917	0.299186	375	385	362	478
287__27__283	27	283	ANK2	287	T1	Other		FALSE	800.136	1101.91	0.461692	0.643711	0.244613	795	839	1129	1003
288__34__69	34	69	ANK3	288		Single		FALSE	197.365	183.114	-0.108128	0.172126	-0.522264	207	195	212	137
290__43__144	43	144	ANPEP	290	P1	Main		FALSE	2868.88	2158.58	-0.410406	-0.427718	-0.393446	2785	3080	1882	2366
290__42__73	42	73	ANPEP	290	P2	Other		FALSE	1210.71	1231.85	0.024974	0.0435295	0.00596567	1187	1287	1112	1304
291__23__278	23	278	SLC25A4	291		Single		FALSE	170.619	120.39	-0.503069	-0.661395	-0.347385	174	174	100	138
292__20__366	20	366	SLC25A5	292		Single		FALSE	496.011	428.562	-0.210866	-0.566066	0.145861	544	464	334	518
293__18__232	18	232	SLC25A6	293	P1	Main		FALSE	252.165	368.703	0.54809	1.15732	-0.242614	219	299	444	255
293__24__165	24	165	SLC25A6	293	P2	Other		FALSE	209.177	231.771	0.147972	-0.0143105	0.317342	220	206	198	259
301__8__161	8	161	ANXA1	301		Single		FALSE	766.558	1071.01	0.482505	0.627899	0.284648	818	742	1149	912
302__12__166	12	166	ANXA2	302		Single		FALSE	1004.7	779.434	-0.366264	-0.735214	-0.102017	923	1136	504	1068
306__20__157	20	157	ANXA3	306		Single		FALSE	520.785	665.756	0.354308	0.595703	-0.00160628	554	506	761	510
307__42__242	42	242	ANXA4	307		Single		FALSE	495.036	348.984	-0.504372	-0.908111	-0.153085	512	497	248	451
308__21__120	21	120	ANXA5	308		Single		FALSE	388.351	403.368	0.0547339	-0.0986978	0.206815	397	395	337	460
309__35__22	35	22	ANXA6	309		Single		FALSE	1377.63	1532.67	0.153858	0.0060677	0.30875	1445	1361	1319	1701
310__32__138	32	138	ANXA7	310		Single		FALSE	1968.69	2095.57	0.0901068	0.101945	0.076521	2043	1969	1993	2095
311__34__125	34	125	ANXA11	311		Single		FALSE	523.147	498.358	-0.0700319	-0.0164994	-0.126283	513	556	461	514
312__50__124	50	124	ANXA13	312		Single		FALSE	1113.43	1137.92	0.0313804	-0.0956415	0.15654	1125	1147	957	1290
313__11__154	11	154	AOAH	313		Single		FALSE	1706.7	1815.81	0.0894019	0.215742	-0.0444329	1637	1854	1728	1814
314__40__200	40	200	AOC2	314		Single		FALSE	404.701	434.078	0.101098	0.216764	-0.000893314	355	476	375	480
316__28__305	28	305	AOX1	316	P1	Main		FALSE	189.634	199.699	0.0746109	-0.46999	0.384718	160	230	105	303
316__28__312	28	312	AOX1	316	P2	Other		FALSE	683.685	627.427	-0.123884	-0.21129	-0.0521875	619	783	486	762
317__43__14	43	14	APAF1	317		Single		FALSE	1166.35	1378.81	0.241428	0.305205	0.182937	1064	1327	1195	1520
318__40__225	40	225	NUDT2	318		Single		FALSE	1521.07	1888	0.311775	0.343601	0.273742	1597	1501	1842	1831
319__11__170	11	170	APOF	319		Single		FALSE	798.494	956.001	0.25973	-0.152002	0.638262	852	773	697	1214
320__24__342	24	342	APBA1	320		Single		FALSE	236.341	236.272	-0.000419391	0.597124	-0.721626	200	286	275	175
321__26__185	26	185	APBA2	321		Single		FALSE	195.962	261.889	0.418379	-0.224877	0.929548	207	192	161	369
322__39__64	39	64	APBB1	322		Single		FALSE	46.7349	9.73492	-2.26326	-Inf	-1.08008	51	44	0	21
323__40__29	40	29	APBB2	323		Single		FALSE	613.337	549.94	-0.157405	-0.251106	-0.0788929	563	694	430	663
324__42__17	42	17	APC	324	P1	Main		FALSE	446.503	422.299	-0.0804059	-0.500076	0.298334	473	436	304	541
324__38__108	38	108	APC	324	P2	Other		FALSE	1560.77	1749.33	0.164541	0.0448411	0.270978	1492	1701	1399	2071
325__12__85	12	85	APCS	325		Single		FALSE	521.011	652.438	0.324527	0.19416	0.430425	476	592	495	805
326__tf2__278	tf2	278	AIRE	326		Single	No	FALSE	562.447	551.61	-0.0280697	0.0259129	-0.1006	617	526	571	495
327__33__154	33	154	APEH	327		Single		FALSE	2614.07	2481.18	-0.0752719	-0.22465	0.0780014	2715	2612	2112	2782
328__40__166	40	166	APEX1	328		Single		FALSE	534.693	176.894	-1.59583	-1.66463	-1.5164	572	516	164	182
329__30__297	30	297	BIRC2	329		Single		FALSE	181.479	212.34	0.226577	0.180977	0.281868	197	172	203	211
330__38__146	38	146	BIRC3	330		Single		FALSE	1170.26	855.749	-0.451566	-0.127897	-0.860278	1130	1263	940	702
331__43__174	43	174	XIAP	331		Single		FALSE	1115.25	700.149	-0.671638	-0.816816	-0.523122	1155	1118	596	785
332__43__376	43	376	BIRC5	332		Single		FALSE	2459.34	898.411	-1.45283	-1.09876	-1.88094	2302	2734	977	749
333__33__183	33	183	APLP1	333		Single		FALSE	1866.97	1983.42	0.0872934	0.0883046	0.0862223	1872	1939	1809	2077
334__45__170	45	170	APLP2	334		Single		FALSE	1118.09	1141.59	0.0300076	0.103999	-0.046942	1083	1203	1058	1175
335__9__371	9	371	APOA1	335		Single		FALSE	1448.89	1556.64	0.103494	0.118504	0.0877705	1438	1521	1419	1631
336__9__296	9	296	APOA2	336		Single		FALSE	1155.82	1222.98	0.0814803	0.0515162	0.110531	1121	1242	1056	1353
337__13__83	13	83	APOA4	337		Single		FALSE	106.775	93.6941	-0.188545	-1.34035	0.581582	117	100	42	151
338__12__299	12	299	APOB	338		Single		FALSE	1560.91	1530.44	-0.0284466	0.108828	-0.16849	1464	1732	1435	1555
339__31__112	31	112	APOBEC1	339		Single		FALSE	1801.37	1952.51	0.116238	-0.0736405	0.287588	1776	1904	1534	2345
341__8__373	8	373	APOC1	341		Single		FALSE	932.907	1110.3	0.251148	0.382805	0.103409	918	988	1088	1071
343__16__236	16	236	AQP8	343		Single		FALSE	573.759	599.931	0.0643534	0.294268	-0.217584	567	605	632	525
344__13__42	13	42	APOC2	344		Single		FALSE	104.679	139.195	0.411138	-0.0549524	0.828668	112	101	98	181
345__9__327	9	327	APOC3	345		Single		FALSE	3396.01	3379.75	-0.00692472	-0.0218206	0.00694926	3210	3741	2874	3793
346__10__104	10	104	APOC4	346		Single		FALSE	1078.3	1168.64	0.116077	0.211628	0.00274394	1103	1096	1161	1108
347__11__211	11	211	APOD	347		Single		FALSE	1300.59	1324.18	0.0259325	-0.054631	0.103882	1282	1375	1122	1491
348__9__170	9	170	APOE	348		Single		FALSE	572.665	580.244	0.0189695	-0.175321	0.219312	605	561	487	659
350__11__53	11	53	APOH	350	P1	Main		FALSE	2181.99	2300.68	0.0764181	-0.228334	0.346169	2209	2243	1714	2877
350__12__140	12	140	APOH	350	P2	Other		FALSE	440.096	797.402	0.857488	0.996456	0.691144	445	453	807	738
351__44__248	44	248	APP	351		Single		FALSE	980.087	1292.89	0.399617	0.068945	0.697771	1010	988	963	1617
353__19__264	19	264	APRT	353		Single		FALSE	1333.57	1743.7	0.386857	0.298485	0.48222	1391	1326	1555	1869
354__10__77	10	77	KLK3	354		Single		FALSE	1255.31	1150.1	-0.126279	-0.404572	0.141126	1315	1242	903	1382
355__11__23	11	23	FAS	355		Single		FALSE	1107.53	723.323	-0.614629	-0.768421	-0.454573	1160	1096	619	807
356__12__383	12	383	FASLG	356		Single		FALSE	872.219	1080.62	0.309095	0.293943	0.324005	848	935	945	1181
357__29__214	29	214	SHROOM2	357		Single		FALSE	385.941	270.136	-0.514694	-1.00268	-0.260894	302	494	137	416
358__38__104	38	104	AQP1	358	N1	Main		FALSE	1270.84	1066.16	-0.253359	-0.321589	-0.191819	1203	1398	875	1235
358__43__122	43	122	AQP1	358	T1	Other		FALSE	1305.68	1712.75	0.391508	0.517085	0.256873	1260	1410	1639	1700
359__34__271	34	271	AQP2	359		Single		FALSE	495.234	436.745	-0.181319	-0.448696	0.0650364	506	504	337	532
360__17__114	17	114	AQP3	360	P1	Main		FALSE	1180.51	1058.92	-0.156816	-0.355639	0.00333567	1098	1320	780	1335
360__18__80	18	80	AQP3	360	P2	Other		FALSE	314.521	282.568	-0.154558	-0.0869142	-0.235359	326	315	279	270
361__18__101	18	101	AQP4	361		Single		FALSE	457.684	457.14	-0.00171662	0.119236	-0.150783	472	461	466	419
362__18__131	18	131	AQP5	362		Single		FALSE	193.511	251.473	0.377987	0.760508	-0.000739844	163	235	251	237
363__37__364	37	364	AQP6	363		Single		FALSE	1407.62	1710.7	0.281334	0.339833	0.221213	1363	1515	1568	1782
364__14__106	14	106	AQP7	364		Single		FALSE	364.098	492.817	0.436725	0.85984	0.0889821	274	478	452	513
366__17__205	17	205	AQP9	366		Single		FALSE	968.463	1341.49	0.470069	0.656651	0.281906	887	1098	1271	1347
367__tf2__138	tf2	138	AR	367		Single	No	FALSE	950.901	991.528	0.0603588	-0.0254432	0.146036	954	987	852	1102
368__17__124	17	124	ABCC6	368		Single		FALSE	258.42	354.614	0.456532	0.502155	0.408638	254	274	327	367
369__23__322	23	322	ARAF	369		Single		FALSE	79.302	75.7372	-0.0663547	-1.4042	0.987034	99	61	34	122
372__30__237	30	237	ARCN1	372		Single		FALSE	979.61	208.999	-2.22871	-2.20186	-2.25338	906	1101	179	233
373__37__308	37	308	TRIM23	373		Single		FALSE	1143.06	1135.56	-0.00950371	0.40694	-0.471995	1004	1343	1210	977
374__14__225	14	225	AREG	374		Single		FALSE	438.389	424.633	-0.0459928	0.0994733	-0.235359	459	434	447	372
375__19__91	19	91	ARF1	375		Single		FALSE	345.23	328.939	-0.0697373	0.156071	-0.298027	312	396	316	325
377__32__90	32	90	ARF3	377		Single		FALSE	1119.66	977.939	-0.195238	0.00124083	-0.42518	1097	1191	998	895
378__23__44	23	44	ARF4	378		Single		FALSE	159.005	133.743	-0.249611	0.174451	-0.852501	155	170	159	95
379__34__21	34	21	ARL4D	379		Single		FALSE	485.108	497.358	0.0359783	-0.409795	0.332554	437	558	299	709
381__26__314	26	314	ARF5	381	P1	Main		FALSE	839.961	978.764	0.220638	0.226168	0.214821	838	877	891	1027
381__30__87	30	87	ARF5	381	P2	Other		FALSE	1905	2386.98	0.325397	0.291415	0.355355	1761	2142	1959	2765
382__24__50	24	50	ARF6	382	P1	Main		FALSE	745.848	644.144	-0.211499	-0.347734	-0.066961	784	735	560	708
382__20__81	20	81	ARF6	382	P2	Other		FALSE	456.772	379.799	-0.26624	-0.569457	-0.0302441	431	504	264	498
383__39__196	39	196	ARG1	383		Single		FALSE	42.7333	86.2236	1.01272	-Inf	3.27827	66	19	0	186
384__41__381	41	381	ARG2	384		Single		FALSE	382.88	260.695	-0.554527	-0.850626	-0.314136	369	414	186	336
387__38__207	38	207	RHOA	387		Single		FALSE	2215.7	2698.98	0.284651	0.0948835	0.456588	2189	2337	2125	3236
388__39__47	39	47	RHOB	388		Single		FALSE	60.6602	63.5266	0.066609	-1.9376	0.871557	59	65	14	120
389__42__374	42	374	RHOC	389		Single		FALSE	319.825	354.271	0.147571	-0.297523	0.443611	288	368	213	505
390__42__116	42	116	RND3	390		Single		FALSE	661.146	808.732	0.290692	-0.310988	0.853688	752	589	551	1074
391__41__185	41	185	RHOG	391		Single		FALSE	1244.19	1422.08	0.192792	0.627268	-0.346718	1141	1409	1602	1118
392__27__128	27	128	ARHGAP1	392		Single		FALSE	424.141	520.7	0.295907	-0.103039	0.702916	475	386	402	634
393__32__179	32	179	ARHGAP4	393	P2	Main		FALSE	2170.84	2602.64	0.261723	0.0695743	0.442713	2190	2240	2089	3072
393__34__351	34	351	ARHGAP4	393	P1	Other		FALSE	542.934	360.669	-0.590102	-0.13669	-1.12997	485	629	401	290
394__27__25	27	25	ARHGAP5	394		Single		FALSE	552.806	653.889	0.242271	0.342355	0.135132	538	592	620	656
395__36__308	36	308	ARHGAP6	395		Single		FALSE	641.311	555.438	-0.207399	-1.39881	0.467804	644	665	222	928
396__36__315	36	315	ARHGDIA	396		Single		FALSE	990.073	730.77	-0.438116	-0.220256	-0.731663	1024	994	799	604
397__34__193	34	193	ARHGDIB	397		Single		FALSE	350.849	466.309	0.410436	0.491106	0.351416	281	442	359	569
398__32__177	32	177	ARHGDIG	398		Single		FALSE	1220.52	1283.52	0.0726117	-0.12354	0.271638	1280	1206	1068	1469
399__38__100	38	100	RHOH	399		Single		FALSE	791.102	747.182	-0.0824044	-0.405771	0.181383	771	846	529	968
400__23__200	23	200	ARL1	400		Single		FALSE	146.528	40.2003	-1.86589	-1.31687	-2.85905	148	151	54	21
401__tf4__186	tf4	186	PHOX2A	401		Single	No	FALSE	802.188	944.976	0.236337	0.10096	0.34148	716	930	698	1189
402__31__378	31	378	ARL2	402		Single		FALSE	906.597	283.416	-1.67754	-1.47384	-1.88142	822	1037	269	284
403__20__296	20	296	ARL3	403		Single		FALSE	363.876	275.977	-0.398896	-0.401578	-0.395359	404	335	278	257
405__tf2__215	tf2	215	ARNT	405		Single	No	FALSE	976.509	886.791	-0.13904	-0.605932	0.205909	941	1056	562	1229
406__tf2__123	tf2	123	ARNTL	406		Single	No	FALSE	1571.23	1711.1	0.123028	0.117329	0.129573	1641	1560	1618	1722
407__37__169	37	169	ARR3	407		Single		FALSE	1075.62	1186.28	0.141281	-0.137438	0.376947	1054	1144	871	1499
408__27__344	27	344	ARRB1	408		Single		FALSE	1515.97	1556.73	0.0382772	-0.0538015	0.119742	1432	1671	1254	1832
409__29__341	29	341	ARRB2	409		Single		FALSE	327.517	332.838	0.0232516	-0.0942541	0.121683	303	368	258	404
410__22__257	22	257	ARSA	410		Single		FALSE	831.372	875.352	0.0743691	0.151129	-0.0164052	855	840	863	838
411__36__373	36	373	ARSB	411		Single		FALSE	1333.73	1636.04	0.294741	0.572143	-0.00348094	1218	1516	1646	1526
412__42__33	42	33	STS	412	N1	Main		FALSE	465.591	530.486	0.188251	-0.341011	0.600821	471	479	338	733
412__42__156	42	156	STS	412	T1	Other		FALSE	666.823	637.719	-0.0643831	-0.170638	0.0375182	660	702	533	727
414__38__306	38	306	ARSD	414		Single		FALSE	732.397	710.641	-0.0435041	-0.0702486	-0.0148936	745	749	645	748
415__14__198	14	198	ARSL	415	N1	Main		FALSE	312.122	418.97	0.424738	0.961313	-0.128136	252	391	446	361
415__16__132	16	132	ARSL	415	P1P2	Other		FALSE	256.865	148.358	-0.791927	-0.730342	-0.862061	261	263	143	146
416__8__317	8	317	ARSF	416	N1	Main		FALSE	332.599	320.243	-0.0546148	-0.53382	0.471719	395	278	248	389
416__11__73	11	73	ARSF	416	P1P2	Other		FALSE	1337.31	1355	0.0189641	-0.303804	0.295834	1339	1391	986	1723
417__22__355	22	355	ART1	417		Single		FALSE	385.534	363.71	-0.084069	-0.222139	0.0420003	376	412	293	428
419__14__1	14	1	ART3	419	P1	Main		FALSE	229.211	198.656	-0.206405	-0.148464	-0.276001	239	228	196	190
419__14__21	14	21	ART3	419	P2	Other		FALSE	800.034	922.948	0.206186	-0.0222225	0.399564	772	864	691	1150
420__13__44	13	44	ART4	420		Single		FALSE	644.364	581.013	-0.149305	-0.427571	0.13087	691	620	467	685
421__25__310	25	310	ARVCF	421	P1	Main		FALSE	379.442	297.477	-0.351102	-0.0485804	-0.700642	355	422	312	262
421__24__351	24	351	ARVCF	421	P2	Other		FALSE	475.105	390.224	-0.283943	-0.750166	0.0290826	433	541	234	557
427__37__143	37	143	ASAH1	427		Single		FALSE	1037.51	1244.03	0.261895	-0.0376477	0.553325	1101	1011	975	1497
429__tf5__36	tf5	36	ASCL1	429		Single	No	FALSE	1153.19	1174.28	0.0261535	0.388801	-0.409838	1073	1289	1277	979
430__tf4__66	tf4	66	ASCL2	430		Single	No	FALSE	1361.26	1748.2	0.360924	0.583241	0.105369	1310	1474	1784	1600
432__35__81	35	81	ASGR1	432		Single		FALSE	924.642	910.258	-0.0226192	0.0197449	-0.0595972	828	1069	763	1035
433__22__289	22	289	ASGR2	433		Single		FALSE	343.73	366.383	0.0920777	0.124944	0.0572329	341	361	338	379
434__9__303	9	303	ASIP	434	N1	Main		FALSE	1074.09	865.44	-0.311615	-0.314282	-0.309234	989	1212	723	987
434__8__272	8	272	ASIP	434	P1P2	Other		FALSE	984.985	1101.12	0.160798	0.0764875	0.240879	963	1050	923	1252
435__39__17	39	17	ASL	435		Single		FALSE	121.134	113.892	-0.0889363	0.147608	-0.569359	145	100	146	68
438__42__163	42	163	ASMT	438		Single		FALSE	373.649	462.066	0.306415	0.753828	-0.288601	351	414	538	342
439__23__292	23	292	GET3	439		Single		FALSE	185.047	94.9942	-0.961979	-0.543946	-1.4236	162	218	101	82
440__40__132	40	132	ASNS	440		Single		FALSE	412.584	382.095	-0.110758	-0.395259	0.118977	395	449	273	492
443__21__255	21	255	ASPA	443		Single		FALSE	805.332	977.615	0.279683	0.145216	0.396752	765	883	769	1173
444__44__48	44	48	ASPH	444		Single		FALSE	828.494	863.449	0.0596192	0.00662888	0.105112	760	938	694	1018
445__20__215	20	215	ASS1	445		Single		FALSE	483.586	414.109	-0.223763	-0.151436	-0.285668	424	569	347	471
460__38__340	38	340	ASTN1	460		Single		FALSE	989.606	1262.92	0.351833	0.34843	0.355065	941	1084	1089	1399
462__12__337	12	337	SERPINC1	462		Single		FALSE	575.213	465.323	-0.305865	-0.0576415	-0.578923	537	641	469	433
463__5+__143	5+	143	ZFHX3	463	P1P2	Main		FALSE	851.568	883.309	0.0527956	-0.0628866	0.157481	820.5	921	714	1036.5
463__5+__213	5+	213	ZFHX3	463	T1	Other		FALSE	351.489	571.362	0.700925	0.925808	0.314465	399	314	689	394
463__tf4__349	tf4	349	ZFHX3	463		Single	Yes	FALSE	851.568	883.309	0.0527956	-0.0628866	0.157481	820.5	921	714	1036.5
466__tf3__108	tf3	108	ATF1	466		Single	No	FALSE	1343.84	1232.09	-0.125256	0.143379	-0.43157	1266	1485	1271	1111
467__tf1__368	tf1	368	ATF3	467		Single	No	FALSE	480.092	388.289	-0.306178	-0.278366	-0.334894	471	510	353	408
468__tf2__157	tf2	157	ATF4	468		Single	No	FALSE	1617.17	1244.06	-0.378418	-0.450854	-0.306367	1612	1690	1072	1379
471__39__215	39	215	ATIC	471		Single		FALSE	136.237	160.444	0.235948	-1.04939	1.0365	148	129	65	267
472__22__136	22	136	ATM	472		Single		FALSE	269.876	91.9465	-1.55343	-1.1658	-2.40376	311	236	126	45
473__28__9	28	9	RERE	473		Single		FALSE	931.826	907.171	-0.0386862	-0.0535699	-0.0244162	894	1012	783	1004
474__tf1__61	tf1	61	ATOH1	474		Single	No	FALSE	2193.44	2420.35	0.142019	0.256723	0.0368158	1965	2535	2134	2624
475__19__66	19	66	ATOX1	475		Single		FALSE	836.101	696.515	-0.263523	-0.253641	-0.273715	825	883	629	737
476__23__75	23	75	ATP1A1	476		Single		FALSE	217.856	154.542	-0.495377	-0.193059	-0.84904	205	241	163	135
477__26__49	26	49	ATP1A2	477	P1	Main		FALSE	218.245	230.883	0.0812145	-0.00432637	0.170675	224	221	203	251
477__28__282	28	282	ATP1A2	477	P2	Other		FALSE	502.533	501.157	-0.00395377	0.215695	-0.220946	450	581	475	503
478__32__191	32	191	ATP1A3	478		Single		FALSE	426.831	463.987	0.120418	0.149067	0.096021	379	497	382	536
479__16__313	16	313	ATP12A	479		Single		FALSE	422.734	532.913	0.334151	0.457573	0.191516	423	440	528	507
480__16__129	16	129	ATP1A4	480	P1	Main		FALSE	611.241	439.256	-0.476679	-0.397714	-0.549953	558	695	385	479
480__14__176	14	176	ATP1A4	480	P2	Other		FALSE	584.901	542.654	-0.108159	0.332025	-0.652084	534	665	611	427
481__15__327	15	327	ATP1B1	481		Single		FALSE	254.425	329.736	0.37407	0.774256	-0.129718	238	283	370	261
482__13__274	13	274	ATP1B2	482	P1P2	Main		FALSE	113.955	109.523	-0.0572291	0.0231329	-0.181089	131	100	121	89
482__16__127	16	127	ATP1B2	482	N1	Other		FALSE	460.064	402.767	-0.191889	0.191506	-0.644267	421	522	437	337
483__14__326	14	326	ATP1B3	483		Single		FALSE	500.328	364.989	-0.455022	-0.432542	-0.482912	536	482	361	348
486__21__68	21	68	FXYD2	486	P1	Main		FALSE	902.9	542.395	-0.735222	-1.07538	-0.491114	823	1028	355	738
486__23__300	23	300	FXYD2	486	P2	Other		FALSE	333.948	284.093	-0.23326	-0.384005	-0.122687	290	396	202	367
487__19__28	19	28	ATP2A1	487		Single		FALSE	1572.44	2010.56	0.354596	0.479409	0.212052	1564	1647	1982	1925
488__32__207	32	207	ATP2A2	488		Single		FALSE	2594.29	1536.77	-0.755437	-0.505534	-1.07084	2577	2721	1650	1307
489__27__376	27	376	ATP2A3	489		Single		FALSE	381.691	255.983	-0.576358	-0.18628	-1.05044	353	429	282	209
490__14__294	14	294	ATP2B1	490		Single		FALSE	484.69	537.746	0.149863	0.31219	-0.0480842	490	499	553	487
491__37__88	37	88	ATP2B2	491	P1	Main		FALSE	2529.52	2624.28	0.0530591	-0.207704	0.28656	2541	2622	2000	3227
491__31__233	31	233	ATP2B2	491	P2	Other		FALSE	2468.44	2838.91	0.201737	0.291577	0.102125	2452	2589	2728	2804
492__35__320	35	320	ATP2B3	492		Single		FALSE	1933.28	2359.02	0.287131	0.39711	0.179095	1797	2163	2151	2471
493__15__172	15	172	ATP2B4	493		Single		FALSE	397.779	327.268	-0.281497	-0.290337	-0.2717	409	402	304	336
495__21__273	21	273	ATP4A	495	P1	Main		FALSE	1143.29	1229.32	0.104673	0.181169	0.0194014	1144	1190	1179	1217
495__19__139	19	139	ATP4A	495	P2	Other		FALSE	765.668	778.533	0.0240402	-0.0744606	0.135323	819	739	707	819
496__16__215	16	215	ATP4B	496		Single		FALSE	2005.23	2198.16	0.132526	0.268292	-0.000898629	1847	2262	2022	2281
498__24__119	24	119	ATP5F1A	498	P1	Main		FALSE	214.391	191.77	-0.160867	0.749127	-1.73709	180	261	275	79
498__23__42	23	42	ATP5F1A	498	P2	Other		FALSE	211.392	222.637	0.0747754	-1.14242	0.90546	238	191	98	361
501__38__237	38	237	ALDH7A1	501		Single		FALSE	1082.31	1734.2	0.680154	0.785929	0.572401	1026	1189	1608	1784
506__21__142	21	142	ATP5F1B	506		Single		FALSE	1062.21	403.615	-1.39601	-1.15626	-1.69078	1047	1123	427	351
509__21__11	21	11	ATP5F1C	509		Single		FALSE	380.056	106.242	-1.83886	-1.8892	-1.78798	379	397	93	116
513__42__137	42	137	ATP5F1D	513		Single		FALSE	305.105	95.9174	-1.66944	-0.885391	-2.7602	252	376	124	56
514__27__154	27	154	ATP5F1E	514		Single		FALSE	1400.88	500.807	-1.484	-1.00857	-2.27781	1421	1437	642	299
515__35__18	35	18	ATP5PB	515		Single		FALSE	1230.14	261.376	-2.23463	-1.72404	-3.0385	1203	1311	331	161
516__36__199	36	199	ATP5MC1	516		Single		FALSE	883.04	841.308	-0.0698433	-0.0145015	-0.124474	839	968	755	896
517__34__184	34	184	ATP5MC2	517		Single		FALSE	414.213	413.632	-0.00202678	-0.230039	0.191331	400	447	310	515
518__34__87	34	87	ATP5MC3	518		Single		FALSE	459.476	506.523	0.140637	0.0118946	0.28273	491	444	450	545
521__35__228	35	228	ATP5ME	521		Single		FALSE	1439.41	529.552	-1.44264	-0.978681	-2.0586	1342	1606	619	389
522__35__29	35	29	ATP5PF	522		Single		FALSE	2422.88	779.682	-1.63577	-1.36184	-1.96834	2344	2610	829	673
523__21__312	21	312	ATP6V1A	523		Single		FALSE	601.886	185.812	-1.69564	-1.17265	-2.42303	558	675	225	127
525__36__263	36	263	ATP6V1B1	525		Single		FALSE	1911.1	1449.88	-0.398474	-0.190651	-0.624857	1803	2109	1436	1380
526__18__302	18	302	ATP6V1B2	526		Single		FALSE	763.906	235.499	-1.69767	-1.05722	-2.79974	728	835	318	121
527__34__273	34	273	ATP6V0C	527		Single		FALSE	619.79	173.598	-1.83603	-1.23887	-2.81393	592	676	228	97
528__23__173	23	173	ATP6V1C1	528		Single		FALSE	211.922	41.4293	-2.35481	-1.86862	-3.34925	229	202	57	20
529__41__258	41	258	ATP6V1E1	529		Single		FALSE	390.741	249.917	-0.644765	-0.268201	-1.11298	367	433	277	202
533__34__52	34	52	ATP6V0B	533		Single		FALSE	423.612	118.366	-1.83949	-1.562	-2.35426	484	375	149	74
534__40__156	40	156	ATP6V1G2	534		Single		FALSE	945.698	824.378	-0.198074	-0.0731383	-0.367397	1015	909	877	711
535__39__2	39	2	ATP6V0A1	535		Single		FALSE	128.708	121.741	-0.0802881	-0.492124	0.353816	147	114	95	147
537__31__195	31	195	ATP6AP1	537		Single		FALSE	1824.38	505.155	-1.85261	-1.25747	-2.88227	1778	1951	676	267
538__37__343	37	343	ATP7A	538		Single		FALSE	1477	1883.97	0.351107	0.322799	0.378829	1439	1580	1636	2073
539__37__162	37	162	ATP5PO	539		Single		FALSE	1239.68	389.065	-1.67188	-1.33554	-2.06822	1155	1384	416	333
540__30__68	30	68	ATP7B	540		Single		FALSE	1996.72	1757.18	-0.184376	-0.183258	-0.185382	1845	2246	1477	1993
545__21__147	21	147	ATR	545		Single		FALSE	556.104	139.866	-1.99131	-1.30371	-3.0401	497	644	183	79
546__41__249	41	249	ATRX	546		Single		FALSE	806.658	966.562	0.260906	0.127365	0.359963	701	956	696	1238
547__23__56	23	56	KIF1A	547		Single		FALSE	181.485	235.152	0.373742	0.589202	0.152282	166	206	227	231
549__26__138	26	138	AUH	549		Single		FALSE	369.113	448.942	0.282465	0.12423	0.399582	323	435	320	579
550__37__325	37	325	AUP1	550		Single		FALSE	941.574	929.646	-0.0183924	-0.439071	0.337975	965	955	647	1218
551__10__291	10	291	AVP	551		Single		FALSE	1304.62	1617.74	0.310344	0.26407	0.355597	1278	1388	1395	1792
552__6__74	6	74	AVPR1A	552		Single		FALSE	1420.68	1413.9	-0.00690473	0.0365707	-0.0464661	1300	1612	1212	1575
553__6__132	6	132	AVPR1B	553		Single		FALSE	2865.64	2962.61	0.0480107	0.0428081	0.0530883	2765	3095	2589	3240
554__6__45	6	45	AVPR2	554	N1	Main		FALSE	1719.54	1912.03	0.153083	0.173572	0.129342	1787	1717	1832	1895
554__8__3	8	3	AVPR2	554	P1P2	Other		FALSE	1158.17	1088.16	-0.0899592	-0.038889	-0.136603	1059	1315	937	1207
558__22__11	22	11	AXL	558		Single		FALSE	740.074	737.528	-0.00497047	0.0466817	-0.0535584	687	829	645	806
563__9__183	9	183	AZGP1	563		Single		FALSE	1400.65	1481.46	0.0809236	0.353421	-0.254412	1364	1499	1584	1268
566__11__144	11	144	AZU1	566	P1	Main		FALSE	2056.64	2155.66	0.0678425	0.125134	0.0171162	1846	2373	1830	2423
566__10__289	10	289	AZU1	566	P2	Other		FALSE	1945.12	2046.09	0.0730135	0.158574	-0.0136443	1852	2128	1879	2127
567__20__331	20	331	B2M	567	P1	Main		FALSE	397.842	558.492	0.489342	0.502265	0.475459	400	412	515	578
567__23__108	23	108	B2M	567	P2	Other		FALSE	289.844	357.976	0.304587	-0.144571	0.656209	287	305	236	485
570__44__128	44	128	BAAT	570	P1	Main		FALSE	1117.75	1284.52	0.200635	-0.0629083	0.433915	1117	1165	972	1588
570__43__211	43	211	BAAT	570	P2	Other		FALSE	1256.08	1016.49	-0.305335	-0.254425	-0.370743	1353	1202	1031	938
571__tf2__183	tf2	183	BACH1	571		Single	No	FALSE	1489.46	1578.89	0.0841256	0.123753	0.0431631	1456	1588	1442	1651
572__44__269	44	269	BAD	572		Single		FALSE	1558.27	1343.62	-0.213822	-0.375165	-0.0609548	1561	1620	1094	1567
573__19__217	19	217	BAG1	573		Single		FALSE	608.22	606.216	-0.00476098	0.323725	-0.40032	574	671	653	513
574__42__4	42	4	BAGE	574		Single		FALSE	975.827	955.314	-0.03065	-0.305251	0.202453	957	1037	704	1204
575__8__116	8	116	ADGRB1	575		Single		FALSE	819.826	1021.67	0.317546	0.635494	-0.0869667	796	880	1124	836
576__6__232	6	232	ADGRB2	576		Single		FALSE	1185.42	1264.09	0.0927052	0.317162	-0.172829	1155	1268	1308	1135
577__7__303	7	303	ADGRB3	577		Single		FALSE	348.251	386.942	0.151991	0.316257	0.0108806	296	420	335	427
578__38__155	38	155	BAK1	578		Single		FALSE	2231.15	2688.03	0.268758	0.349167	0.18331	2179	2381	2523	2728
579__tf3__51	tf3	51	NKX3-2	579		Single	No	FALSE	1293.09	1316.51	0.0258912	0.186007	-0.164018	1292	1348	1336	1214
580__43__182	43	182	BARD1	580		Single		FALSE	2057.34	703.377	-1.54841	-1.14377	-2.09929	1986	2221	817	523
581__44__59	44	59	BAX	581		Single		FALSE	1287.61	1558.28	0.275254	0.358333	0.181166	1295	1333	1509	1525
582__25__212	25	212	BBS1	582		Single		FALSE	412.162	434.702	0.0768151	0.477003	-0.459545	396	447	501	328
583__57__70	57	70	BBS2	583		Single		FALSE	362.44	241.526	-0.585566	0.0369477	-1.59434	341	401	318	134
585__41__289	41	289	BBS4	585		Single		FALSE	898.104	802.887	-0.161685	-0.140381	-0.180272	810	1032	668	919
586__41__321	41	321	BCAT1	586		Single		FALSE	1496.71	1671.98	0.159756	0.186569	0.132747	1451	1609	1501	1780
587__19__64	19	64	BCAT2	587		Single		FALSE	658.72	678.541	0.0427691	0.193421	-0.0960915	584	768	607	725
590__12__332	12	332	BCHE	590		Single		FALSE	684.411	870.693	0.347301	0.294727	0.401055	687	710	766	946
593__24__267	24	267	BCKDHA	593	P1	Main		FALSE	325.065	196.875	-0.723451	-1.33765	-0.231606	342	320	123	275
593__25__383	25	383	BCKDHA	593	P2	Other		FALSE	219.383	213.659	-0.0381424	0.0261561	-0.115571	228.5	218.5	211.5	203.5
594__24__241	24	241	BCKDHB	594		Single		FALSE	396.992	512.989	0.369819	0.150006	0.528959	350	465	353	677
595__39__241	39	241	CCND1	595	P1	Main		FALSE	42.7675	36.2689	-0.237782	0.544868	-3.37052	46	41	61	4
595__44__332	44	332	CCND1	595	P2	Other		FALSE	916.371	1104.24	0.269052	-0.36627	0.794624	987	877	696	1535
596__41__319	41	319	BCL2	596		Single		FALSE	510.303	449.153	-0.184147	-0.332002	-0.0328657	529	511	382	504
597__44__19	44	19	BCL2A1	597		Single		FALSE	484.928	401.557	-0.272164	-0.303118	-0.246526	433	562	319	478
598__41__154	41	154	BCL2L1	598	P1	Main		FALSE	498.611	721.104	0.532295	0.885615	0.145523	446	577	749	644
598__43__196	43	196	BCL2L1	598	P2	Other		FALSE	742.987	759.332	0.0313934	0.352477	-0.326798	679	844	788	679
599__41__31	41	31	BCL2L2	599		Single		FALSE	467.654	446.486	-0.0668273	0.0238017	-0.162893	454.5	501.5	420	452
602__41__197	41	197	BCL3	602		Single		FALSE	676.967	478.533	-0.500467	-0.474751	-0.524794	636	750	416	526
604__tf3__280	tf3	280	BCL6	604		Single	No	FALSE	2465	2646.09	0.102278	0.237427	-0.0486451	2417	2620	2590	2556
605__39__59	39	59	BCL7A	605		Single		FALSE	213.917	342.183	0.677719	1.13084	-0.00659662	211	226	420	227
607__40__223	40	223	BCL9	607		Single		FALSE	833.158	983.717	0.239654	0.334119	0.111345	905	789	1037	860
608__40__373	40	373	TNFRSF17	608		Single		FALSE	491.931	500.808	0.0257997	-0.694651	0.530787	495	509	278	742
610__22__206	22	206	HCN2	610		Single		FALSE	849.153	761.491	-0.157197	-0.490816	0.111246	824	912	533	994
611__7__340	7	340	OPN1SW	611		Single		FALSE	840.294	950.971	0.178508	0.216695	0.137726	835	881	882	978
613__22__8	22	8	BCR	613		Single		FALSE	354.465	282.45	-0.32765	-0.395342	-0.248183	382	339	264	288
617__37__292	37	292	BCS1L	617		Single		FALSE	1306.68	329.286	-1.98849	-1.48229	-2.73848	1251	1422	407	215
622__18__338	18	338	BDH1	622	P1	Main		FALSE	1010.74	1158.07	0.196313	-0.0689861	0.415538	974	1093	844	1471
622__21__127	21	127	BDH1	622	P2	Other		FALSE	1207.83	1182.86	-0.030138	0.00533678	-0.0663423	1175	1294	1072	1247
623__7__117	7	117	BDKRB1	623		Single		FALSE	1166.34	1086.88	-0.101795	-0.0297641	-0.172053	1095	1293	975	1158
624__7__207	7	207	BDKRB2	624		Single		FALSE	618.038	407.264	-0.601732	-0.651809	-0.564609	522	749	302	511
627__11__15	11	15	BDNF	627		Single		FALSE	1543.33	1732.1	0.166469	0.247967	0.0646864	1624	1519	1753	1603
629__11__104	11	104	CFB	629		Single		FALSE	2843.53	3564.27	0.325925	0.385508	0.267006	2700	3119	3206	3787
631__27__258	27	258	BFSP1	631	P1	Main		FALSE	1145.57	1176.38	0.0382895	0.150494	-0.0845395	1122	1219	1132	1160
631__24__273	24	273	BFSP1	631	P2	Other		FALSE	818.678	820.76	0.0036643	0.303875	-0.308215	729	951	818	775
632__10__197	10	197	BGLAP	632	N1	Main		FALSE	1188.43	1202.64	0.0171464	-0.0982568	0.111941	1087	1349	923	1471
632__9__368	9	368	BGLAP	632	P1P2	Other		FALSE	922.973	370.962	-1.31502	-1.31638	-1.31373	874	1015	319	412
633__12__293	12	293	BGN	633		Single		FALSE	2053.72	2325.62	0.179376	0.23885	0.108397	2134	2051	2289	2231
634__21__272	21	272	CEACAM1	634	P1	Main		FALSE	225.531	198.768	-0.182241	-0.707797	0.234301	230	230	128	273
634__23__332	23	332	CEACAM1	634	P2	Other		FALSE	255.112	289.289	0.18138	-0.14016	0.497479	274	245	226	349
635__23__335	23	335	BHMT	635		Single		FALSE	373.992	338.523	-0.143753	-0.424	0.0960346	369	395	250	426
636__46__152	46	152	BICD1	636		Single		FALSE	1219.63	1338.03	0.133663	0.00921807	0.235235	1115	1385	1020	1645
637__39__147	39	147	BID	637		Single		FALSE	75.3517	145.566	0.949965	0.120415	1.61322	84	69	83	213
638__40__355	40	355	BIK	638		Single		FALSE	415.685	608.814	0.550513	1.02305	0.0159465	360	494	665	504
639__tf4__19	tf4	19	PRDM1	639		Single	No	FALSE	1336.67	1753.56	0.391645	0.600053	0.111035	1387	1337	1911	1457
640__20__200	20	200	BLK	640		Single		FALSE	181.215	147.083	-0.301066	-1.4838	0.247798	160	212	52	254
641__42__129	42	129	BLM	641		Single		FALSE	672.178	155.513	-2.11181	-1.89185	-2.32214	592	788	145	159
642__33__50	33	50	BLMH	642		Single		FALSE	2430.36	2708.3	0.156213	0.207802	0.109615	2209	2774	2319	3020
643__6__128	6	128	CXCR5	643		Single		FALSE	1469.97	1501.77	0.0308762	0.135728	-0.0884057	1470	1531	1468	1453
644__21__301	21	301	BLVRA	644	P1	Main		FALSE	935.06	596.591	-0.648315	-0.842596	-0.464927	945	963	479	704
644__20__61	20	61	BLVRA	644	P2	Other		FALSE	418.79	655.895	0.647239	0.700805	0.599665	377	482	557	737
645__22__43	22	43	BLVRB	645		Single		FALSE	850.657	952.944	0.163813	0.220439	0.102262	847	890	897	964
646__tf1__338	tf1	338	BNC1	646		Single	No	FALSE	1283.55	1139.32	-0.17196	0.136382	-0.470873	1101	1537	1100	1119
648__32__367	32	367	BMI1	648		Single		FALSE	2230.83	2891.25	0.374109	0.312253	0.426468	2037	2536	2299	3439
649__10__87	10	87	BMP1	649		Single		FALSE	1926.4	1763.91	-0.127129	-0.0173287	-0.250796	1914	2020	1719	1713
650__11__62	11	62	BMP2	650	P1	Main		FALSE	1666.45	1752.17	0.0723651	0.0719991	0.0727178	1595	1814	1524	1925
650__11__224	11	224	BMP2	650	P2	Other		FALSE	1368.98	1242.42	-0.139945	-0.549044	0.178939	1336	1462	830	1670
651__10__85	10	85	BMP3	651		Single		FALSE	1793.95	1900.31	0.0830953	0.249208	-0.108815	1767	1898	1909	1776
652__12__221	12	221	BMP4	652	P1	Main		FALSE	847.643	837.923	-0.0166379	-0.0139252	-0.0193924	832	900	749	896
652__12__118	12	118	BMP4	652	P2	Other		FALSE	250.835	348.333	0.473729	0.430602	0.511261	231	283	283	407
653__10__237	10	237	BMP5	653		Single		FALSE	1352.14	1484.63	0.134861	-0.0660007	0.32381	1367	1392	1187	1758
654__11__238	11	238	BMP6	654		Single		FALSE	1361.97	541.845	-1.32974	-0.922123	-1.87644	1305	1481	626	407
655__11__307	11	307	BMP7	655		Single		FALSE	774.336	890.238	0.201232	0.538845	-0.280715	783	797	1034	662
656__11__258	11	258	BMP8B	656		Single		FALSE	1575.12	1824.2	0.211802	0.15663	0.274498	1665	1542	1687	1882
657__23__100	23	100	BMPR1A	657		Single		FALSE	61.3813	20.6338	-1.57279	-1.18424	-2.62768	75	49	30	8
658__19__196	19	196	BMPR1B	658		Single		FALSE	1250.14	1198.79	-0.0605123	0.0291682	-0.159965	1242	1311	1152	1184
659__22__174	22	174	BMPR2	659		Single		FALSE	752.235	698.444	-0.107039	-0.548381	0.19416	687	855	427	987
660__23__356	23	356	BMX	660		Single		FALSE	594.728	753.827	0.342004	-0.265901	0.776254	586	629	443	1087
661__44__86	44	86	POLR3D	661		Single		FALSE	1101.75	377.152	-1.54657	-1.23661	-1.95907	1094	1156	422	300
662__42__110	42	110	BNIP1	662		Single		FALSE	836.333	412.146	-1.02092	-0.889649	-1.15936	799	912	392	412
663__40__85	40	85	BNIP2	663		Single		FALSE	540.887	561.978	0.0551857	0.107607	-0.000409974	533	572	522	577
664__40__310	40	310	BNIP3	664		Single		FALSE	337.93	427.792	0.340182	0.53001	0.0576385	368	319	483	335
665__39__254	39	254	BNIP3L	665		Single		FALSE	186.201	136.69	-0.445959	-0.436382	-0.45753	198	181	133	133
666__43__13	43	13	BOK	666		Single		FALSE	1781.29	1774.24	-0.00572167	0.0461993	-0.0588427	1725	1917	1619	1857
667__43__380	43	380	DST	667	N1	Main		FALSE	2158.17	2466.41	0.192602	0.312938	0.0650688	2075	2339	2343	2469
667__38__292	38	292	DST	667	T2	Other		FALSE	1279.87	763.591	-0.745129	-0.568638	-0.939173	1227	1391	752	732
667__42__12	42	12	DST	667	T1	Other		FALSE	575.568	903.242	0.650128	1.11115	-0.079507	576	599	1131	572
668__tf3__172	tf3	172	FOXL2	668		Single	No	FALSE	1518.34	1500.52	-0.0170245	-0.189919	0.146629	1526	1573	1216	1757
669__43__87	43	87	BPGM	669		Single		FALSE	1372.67	1377.15	0.00470361	0.200008	-0.212525	1314	1494	1372	1301
670__24__77	24	77	BPHL	670		Single		FALSE	442.39	342.595	-0.368815	-0.696721	-0.0871322	444	459	249	436
671__9__62	9	62	BPI	671		Single		FALSE	2088.65	1956.39	-0.094381	0.00509177	-0.2002	2027	2243	1849	1970
672__40__5	40	5	BRCA1	672		Single		FALSE	871.773	123.951	-2.81419	-2.53069	-3.20747	890	888	140	97
673__18__316	18	316	BRAF	673		Single		FALSE	697.858	623.82	-0.161803	0.236943	-0.702193	674	753	722	467
675__43__244	43	244	BRCA2	675		Single		FALSE	902.735	92.1872	-3.29166	-2.60792	-4.69833	892	952	133	37
676__22__384	22	384	BRDT	676		Single		FALSE	328.897	322.725	-0.0273308	0.166755	-0.290232	344	326	351	269
677__46__265	46	265	ZFP36L1	677	P1	Main		FALSE	1142.99	1498.62	0.390823	0.307894	0.475442	1158	1174	1303	1647
677__45__211	45	211	ZFP36L1	677	P2	Other		FALSE	2266.36	2104.37	-0.106989	-0.191953	-0.020422	2296	2328	1827	2316
678__47__384	47	384	ZFP36L2	678		Single		FALSE	1628.21	1138.9	-0.51565	-0.584333	-0.458739	1473	1866	893	1370
680__16__348	16	348	BRS3	680		Single		FALSE	806.512	924.901	0.197603	0.415919	0.00745657	677	982	821	996
682__41__7	41	7	BSG	682		Single		FALSE	469.091	463.636	-0.0168757	-0.462504	0.348604	476	481	314	618
683__19__29	19	29	BST1	683		Single		FALSE	925.653	831.297	-0.155107	-0.299713	-0.00191096	975	910	720	917
684__14__250	14	250	BST2	684		Single		FALSE	1714.19	1773.44	0.0490244	-0.342857	0.391983	1772	1722	1270	2280
685__13__40	13	40	BTC	685		Single		FALSE	269.494	255.995	-0.0741402	-0.155504	0.00188162	261	290	213	293
686__9__139	9	139	BTD	686		Single		FALSE	1689.76	1709.03	0.0163555	-0.11008	0.147185	1749	1695	1473	1894
687__tf3__61	tf3	61	KLF9	687		Single	No	FALSE	1086.62	1416.05	0.382024	0.336857	0.418809	966	1264	1109	1705
688__tf4__270	tf4	270	KLF5	688		Single	No	FALSE	1735.95	1966.55	0.179948	0.232194	0.126294	1684	1865	1798	2054
689__27__346	27	346	BTF3	689		Single		FALSE	1123.59	345.517	-1.70129	-0.946649	-3.09644	1039	1263	490	149
694__38__175	38	175	BTG1	694		Single		FALSE	803.167	1057.9	0.39743	0.4127	0.381313	800	840	968	1104
695__22__22	22	22	BTK	695		Single		FALSE	321.561	423.161	0.396117	0.353562	0.430641	285	375	331	510
696__8__289	8	289	BTN1A1	696		Single		FALSE	1063.82	996.081	-0.0949176	-0.158319	-0.031278	1062	1110	865	1096
699__19__357	19	357	BUB1	699		Single		FALSE	1369.29	338.342	-2.01687	-1.67302	-2.43566	1291	1512	368	282
701__22__306	22	306	BUB1B	701		Single		FALSE	786.339	253.665	-1.63223	-1.40399	-1.94972	821	781	282	204
705__47__74	47	74	BYSL	705		Single		FALSE	1616.55	441.253	-1.87324	-1.56609	-2.28928	1619	1681	497	347
706__22__369	22	369	TSPO	706		Single		FALSE	282.304	366.05	0.374792	0.237591	0.491431	265	313	284	444
708__26__152	26	152	C1QBP	708		Single		FALSE	383.33	155.663	-1.30017	-0.707262	-2.3674	379	404	211	79
710__9__117	9	117	SERPING1	710		Single		FALSE	1644.7	1097.66	-0.583398	-0.464729	-0.702117	1538	1830	1013	1135
712__12__360	12	360	C1QA	712		Single		FALSE	691.41	776.194	0.166875	0.176494	0.15651	697	714	716	803
713__10__228	10	228	C1QB	713		Single		FALSE	1375.58	1144.8	-0.264946	-0.667327	0.0700611	1389	1418	795	1502
714__12__157	12	157	C1QC	714		Single		FALSE	2127.15	2041.68	-0.0591663	-0.154295	0.0352245	2134	2208	1743	2283
715__11__4	11	4	C1R	715		Single		FALSE	1755.5	1662.53	-0.0784991	0.135117	-0.320045	1682	1909	1679	1543
716__11__188	11	188	C1S	716		Single		FALSE	1204.18	1306.99	0.118204	0.0247014	0.211074	1208	1250	1117	1460
717__9__46	9	46	C2	717	P1	Main		FALSE	610.237	452.214	-0.432363	-0.464257	-0.400845	598	649	394	496
717__9__39	9	39	C2	717	P2	Other		FALSE	507.198	337.168	-0.58908	-0.743366	-0.440007	512	523	278	389
718__10__101	10	101	C3	718		Single		FALSE	1283.17	1067.33	-0.265713	-0.104309	-0.470589	1321	1295	1117	943
719__7__327	7	327	C3AR1	719		Single		FALSE	1384.81	1513.74	0.12843	0.261285	0.00495576	1241	1600	1352	1620
720__11__40	11	40	C4A	720		Single		FALSE	1219.72	1244.27	0.0287553	-0.00366322	0.0610344	1200	1292	1088	1360
721__8__144	8	144	C4B	721		Single		FALSE	1018.22	927.096	-0.135263	-0.094857	-0.175269	974	1109	829	991
722__9__307	9	307	C4BPA	722		Single		FALSE	2119.01	2158.36	0.026543	-0.0239955	0.0699635	1943	2400	1737	2542
725__9__163	9	163	C4BPB	725		Single		FALSE	1599.47	1997.75	0.320782	0.394343	0.248159	1510	1764	1804	2114
726__33__77	33	77	CAPN5	726		Single		FALSE	2040.95	2280.34	0.160006	0.215579	0.103666	1965	2209	2074	2395
727__8__224	8	224	C5	727		Single		FALSE	780.367	872.22	0.160539	0.260751	0.061533	730	868	795	914
728__7__126	7	126	C5AR1	728		Single		FALSE	1824.79	1875.91	0.0398584	-0.0407891	0.121403	1839	1885	1625	2069
729__10__22	10	22	C6	729		Single		FALSE	1019.36	1096.45	0.105171	0.143339	0.0638192	1020	1061	1024	1119
730__10__200	10	200	C7	730		Single		FALSE	911.672	930.292	0.0291694	0.217863	-0.219903	945	913	999	791
731__10__84	10	84	C8A	731		Single		FALSE	414.704	502.38	0.276698	0.275561	0.277604	359	493	395	603
732__9__175	9	175	C8B	732		Single		FALSE	1471.67	1695.18	0.203991	0.0921245	0.300796	1383	1630	1340	2026
733__11__285	11	285	C8G	733		Single		FALSE	1163.37	1337.86	0.201611	0.285954	0.1203	1081	1302	1198	1428
734__48__232	48	232	OSGIN2	734		Single		FALSE	79.0937	220.379	1.47835	1.54628	1.39267	84	77	223	204
735__10__382	10	382	C9	735	T1	Main		FALSE	1021.85	1112.23	0.122283	0.0639829	0.183835	1044	1040	992	1192
735__12__188	12	188	C9	735	N1	Other		FALSE	718.978	888.701	0.305751	0.435023	0.131325	769	694	945	767
738__29__349	29	349	VPS51	738		Single		FALSE	595.799	490.195	-0.281469	-0.642366	0.0143412	589	628	343	640
740__29__153	29	153	MRPL49	740		Single		FALSE	401.425	77.4181	-2.37439	-1.90917	-3.32728	438	378	106	38
741__48__89	48	89	ZNHIT2	741		Single		FALSE	293.315	156.041	-0.910525	-1.11409	-0.737922	281	319	118	193
744__43__241	43	241	MPPED2	744		Single		FALSE	1387.98	1347.36	-0.0428564	-0.219028	0.103015	1301	1541	1016	1670
745__tf5__291	tf5	291	MYRF	745	P1	Main	No	FALSE	596.312	611.759	0.0368965	-0.00888679	0.0825821	590	628	533	671
745__tf5__276	tf5	276	MYRF	745	P2	Other	No	FALSE	1172.7	1412.42	0.268331	0.433149	0.0895039	1122	1277	1377	1371
746__31__241	31	241	TMEM258	746		Single		FALSE	1155.88	598.172	-0.950356	-0.808868	-1.08877	1060	1309	550	621
747__29__158	29	158	DAGLA	747		Single		FALSE	533.718	788.785	0.563554	0.609699	0.51208	540	549	749	790
752__25__49	25	49	FMNL1	752		Single		FALSE	252.486	202.376	-0.31916	-0.992564	0.250068	278	235	127	282
753__53__46	53	46	LDLRAD4	753	N1	Main		FALSE	351.09	351.87	0.0032039	-0.529968	0.426117	359	357	226	484
753__53__112	53	112	LDLRAD4	753	P1P2	Other		FALSE	413.88	579.548	0.485715	0.868919	-0.0359447	403	443	669	436
754__14__98	14	98	PTTG1IP	754		Single		FALSE	428.956	430.537	0.00530945	0.341707	-0.381083	395	484	455	375
755__50__354	50	354	CFAP410	755		Single		FALSE	2709.69	2531.7	-0.09802	0.000514858	-0.205039	2657	2880	2416	2521
757__30__37	30	37	TMEM50B	757		Single		FALSE	2333.28	2470.57	0.0824819	-0.0501552	0.212854	2359	2402	2071	2809
758__55__246	55	246	MPPED1	758		Single		FALSE	829.518	934.356	0.171698	0.074881	0.270644	845	847	809	1031
759__19__355	19	355	CA1	759		Single		FALSE	390.465	375.256	-0.0573175	-0.196246	0.0767998	392	405	311	431
760__21__242	21	242	CA2	760		Single		FALSE	194.615	264.54	0.442865	0.0466817	0.892175	229	165	215	309
761__21__163	21	163	CA3	761		Single		FALSE	1196.04	1255.88	0.0704342	-0.272344	0.341155	1152	1294	867	1654
762__24__137	24	137	CA4	762		Single		FALSE	851.486	1108.81	0.380959	0.132622	0.604841	855	883	852	1355
763__23__282	23	282	CA5A	763		Single		FALSE	526.112	501.096	-0.0702808	0.149791	-0.291369	475	604	479	498
765__11__275	11	275	CA6	765		Single		FALSE	1777.87	2271.66	0.353596	0.474975	0.226149	1701	1936	2149	2285
766__20__314	20	314	CA7	766		Single		FALSE	482.702	452.413	-0.0934922	-0.30445	0.0413035	394	600	290	623
767__23__164	23	164	CA8	767		Single		FALSE	222.291	350.425	0.656652	0.713466	0.601143	210	245	313	375
768__22__304	22	304	CA9	768		Single		FALSE	759.836	855.683	0.171389	0.040524	0.30519	783	766	732	955
770__8__329	8	329	CA11	770		Single		FALSE	677.892	777.547	0.197874	0.0581254	0.309334	615	775	582	969
771__23__157	23	157	CA12	771		Single		FALSE	183.931	157.402	-0.224707	0.26854	-0.783099	158	220	173	129
773__22__334	22	334	CACNA1A	773		Single		FALSE	263.662	261.759	-0.0104522	0.0721043	-0.0781312	225	317	215	303
774__23__289	23	289	CACNA1B	774		Single		FALSE	471.08	454.49	-0.0517218	-0.65134	0.420334	489	471	283	636
775__23__52	23	52	CACNA1C	775		Single		FALSE	61.8102	0.927135	-6.05892	-Inf	-5.42236	43	85	0	2
776__20__295	20	295	CACNA1D	776		Single		FALSE	307.77	275.604	-0.159256	-0.216803	-0.110741	280	351	219	328
777__14__303	14	303	CACNA1E	777		Single		FALSE	385.461	239.572	-0.686123	-0.815513	-0.57436	364	425	188	288
778__39__202	39	202	CACNA1F	778		Single		FALSE	115.111	103.759	-0.149791	0.640193	-0.975972	84	154	119	79
779__23__136	23	136	CACNA1S	779		Single		FALSE	227.127	267.943	0.238423	0.587945	-0.0374607	172	297	235	292
780__23__247	23	247	DDR1	780	P1	Main		FALSE	398.85	344.428	-0.211646	-0.537581	0.0844093	412	401	258	429
780__20__96	20	96	DDR1	780	P2	Other		FALSE	478.926	472.953	-0.0181072	0.0952574	-0.115216	414	570	402	531
781__20__198	20	198	CACNA2D1	781		Single		FALSE	300.523	224.004	-0.423946	-0.237052	-0.660351	306	307	236	196
782__20__220	20	220	CACNB1	782		Single		FALSE	599.552	562.767	-0.0913468	0.165798	-0.436659	610	613	622	457
783__23__133	23	133	CACNB2	783	P1	Main		FALSE	159.9	130.297	-0.295371	-0.254187	-0.379094	206	116	157	90
783__21__110	21	110	CACNB2	783	P2	Other		FALSE	1112.17	1002.18	-0.150232	-0.374815	0.0483321	1097	1175	769	1226
784__23__186	23	186	CACNB3	784	P1	Main		FALSE	297.311	250.86	-0.24509	-0.545245	0.0146902	297	310	185	316
784__18__271	18	271	CACNB3	784	P2	Other		FALSE	54.6867	108.136	0.983583	1.07998	0.889187	51	61	98	114
785__21__318	21	318	CACNB4	785	N1	Main		FALSE	783.048	656.354	-0.254625	-0.381103	-0.11683	831	763	580	710
785__22__192	22	192	CACNB4	785	T1	Other		FALSE	483.851	471.24	-0.0380997	-0.586809	0.342922	461	529	279	677
786__23__172	23	172	CACNG1	786		Single		FALSE	40.6712	108.919	1.42118	1.62563	1.16457	41	42	115	95
788__19__48	19	48	SLC25A20	788		Single		FALSE	118.857	113.979	-0.0604663	-0.16841	0.0801433	136	105	110	112
790__39__86	39	86	CAD	790		Single		FALSE	34.2578	68.0322	0.989783	0.765724	1.34318	44	25	68	64
793__25__138	25	138	CALB1	793		Single		FALSE	228.58	306.437	0.422887	0.283913	0.551986	225	242	249	358
794__56__247	56	247	CALB2	794		Single		FALSE	396.919	377.678	-0.0716851	-0.0882611	-0.0589646	338	478	289	463
795__18__315	18	315	S100G	795		Single		FALSE	942.368	860.131	-0.131734	-0.234875	-0.0192116	993	926	767	922
796__9__156	9	156	CALCA	796	P1	Main		FALSE	1505.59	1803.08	0.260141	0.273482	0.248237	1378	1708	1514	2047
796__9__171	9	171	CALCA	796	P2	Other		FALSE	1702.4	1976.17	0.215135	0.217539	0.212647	1687	1790	1783	2093
797__9__364	9	364	CALCB	797		Single		FALSE	572.017	444.608	-0.363524	-0.758138	-0.00785926	601	564	323	566
799__6__174	6	174	CALCR	799		Single		FALSE	1757.17	1573.51	-0.159267	-0.00325599	-0.335472	1719	1872	1559	1497
800__29__133	29	133	CALD1	800		Single		FALSE	230.288	272.957	0.245233	-0.433659	0.659568	211	261	142	416
801__18__249	18	249	CALM1	801		Single		FALSE	374.804	531.875	0.504953	0.408782	0.606033	387	377	467	579
805__18__382	18	382	CALM2	805		Single		FALSE	239.959	229.323	-0.0654071	0.346788	-0.556409	218	274	252	188
808__23__66	23	66	CALM3	808		Single		FALSE	80.1194	144.933	0.855166	0.755822	0.968175	86	77	132	152
810__56__265	56	265	CALML3	810		Single		FALSE	507.605	471.033	-0.107877	0.107739	-0.30539	438	605	429	494
811__24__136	24	136	CALR	811		Single		FALSE	789.41	783.868	-0.0101641	0.151082	-0.242781	858	747	866	637
813__27__345	27	345	CALU	813		Single		FALSE	622.111	677.518	0.123087	-0.269379	0.427153	602	670	454	909
814__19__370	19	370	CAMK4	814		Single		FALSE	1394.68	955.56	-0.545514	-0.471552	-0.62937	1408	1438	923	938
815__20__99	20	99	CAMK2A	815		Single		FALSE	555.546	571.879	0.0418037	0.700136	-0.919857	495	645	731	344
816__19__232	19	232	CAMK2B	816		Single		FALSE	1308.97	1793.86	0.45463	0.588073	0.313803	1250	1428	1708	1791
817__19__12	19	12	CAMK2D	817		Single		FALSE	1665.54	1332.65	-0.321687	-0.293454	-0.345487	1471	1948	1091	1547
818__19__312	19	312	CAMK2G	818		Single		FALSE	1202.34	1444.64	0.264868	0.347534	0.186959	1105	1359	1278	1561
819__19__2	19	2	CAMLG	819		Single		FALSE	798.923	324.574	-1.29951	-0.567373	-3.21353	820	809	503	88
820__13__55	13	55	CAMP	820		Single		FALSE	180.374	135.001	-0.418019	-0.862307	0.079546	214	151	107	161
821__24__98	24	98	CANX	821	P1	Main		FALSE	469.817	428.689	-0.132168	-0.706596	0.43355	544	408	303	556
821__22__67	22	67	CANX	821	P2	Other		FALSE	610.385	683.15	0.162483	-0.278237	0.446833	539	714	404	982
822__58__37	58	37	CAPG	822	P2	Main		FALSE	1979.59	1030.36	-0.942055	-0.798337	-1.10756	1963	2080	1026	974
822__49__314	49	314	CAPG	822	P1	Other		FALSE	738.732	734.119	-0.00903762	-0.1853	0.131424	678	836	542	924
823__21__230	21	230	CAPN1	823		Single		FALSE	1012.4	1118.67	0.14401	0.261887	0.0148425	990	1079	1079	1100
824__36__113	36	113	CAPN2	824		Single		FALSE	1371.63	1425.1	0.0551706	-0.132922	0.230375	1374	1426	1139	1688
825__35__214	35	214	CAPN3	825	N1	Main		FALSE	968.034	944.641	-0.0352918	-0.111904	0.0338136	919	1062	773	1097
825__36__303	36	303	CAPN3	825	T1	Other		FALSE	1270.28	1369.26	0.10825	0.0784471	0.144125	1367	1217	1312	1357
826__19__54	19	54	CAPNS1	826		Single		FALSE	389.327	307.131	-0.34213	-0.682226	-0.108413	346	453	196	424
827__32__322	32	322	CAPN6	827		Single		FALSE	1230.64	1362.82	0.147193	0.35831	-0.0837808	1162	1357	1354	1292
828__48__202	48	202	CAPS	828		Single		FALSE	250.597	224.476	-0.158812	-0.462377	0.188668	288	220	190	253
829__28__290	28	290	CAPZA1	829		Single		FALSE	197.856	178.857	-0.14565	-0.342529	-0.0129661	166	241	119	241
830__25__213	25	213	CAPZA2	830		Single		FALSE	367.455	409.467	0.156181	-0.425244	0.637644	390	358	264	562
831__22__295	22	295	CAST	831	P1	Main		FALSE	356.827	370.595	0.0546175	0.146129	-0.0391637	341	389	343	382
831__19__65	19	65	CAST	831	P2	Other		FALSE	1065.57	1351.96	0.343424	0.73498	-0.208538	1049	1128	1587	985
832__34__86	34	86	CAPZB	832		Single		FALSE	295.056	69.1172	-2.09387	-1.7692	-2.69211	330	269	88	42
833__40__163	40	163	CARS1	833		Single		FALSE	1290.54	574.64	-1.16725	-1.01667	-1.36711	1360	1268	611	496
834__40__55	40	55	CASP1	834		Single		FALSE	611.967	682.2	0.156742	0.449445	-0.254818	626	622	777	526
835__35__291	35	291	CASP2	835		Single		FALSE	733.52	798.436	0.122339	0.626361	-0.463738	635	872	891	638
836__39__113	39	113	CASP3	836		Single		FALSE	311.867	255.426	-0.288022	-0.303203	-0.271457	319	317	235	265
837__41__297	41	297	CASP4	837	P1	Main		FALSE	501.405	700.786	0.482999	0.716964	0.178278	508	515	759	588
837__43__210	43	210	CASP4	837	P2	Other		FALSE	476.35	578.278	0.279742	0.374453	0.175362	471	502	555	572
838__39__63	39	63	CASP5	838		Single		FALSE	41.0939	46.8203	0.188212	-Inf	1.18581	40	44	0	101
839__36__3	36	3	CASP6	839		Single		FALSE	944.876	890.365	-0.0857278	-0.473373	0.25386	976	950	639	1143
840__22__39	22	39	CASP7	840		Single		FALSE	347.275	480.954	0.469822	0.729568	0.134646	347	362	523	401
841__43__100	43	100	CASP8	841	P1	Main		FALSE	1035.15	817.526	-0.340506	-0.244223	-0.436866	976	1143	749	852
841__40__75	40	75	CASP8	841	P2	Other		FALSE	656.125	978.549	0.576673	0.704193	0.385084	734	598	1087	788
842__34__371	34	371	CASP9	842		Single		FALSE	1216	1465.36	0.269111	0.434761	0.0906887	1159	1329	1424	1428
843__33__194	33	194	CASP10	843		Single		FALSE	2387.64	2665.38	0.158756	0.151433	0.165864	2299	2584	2321	2925
844__27__194	27	194	CASQ1	844		Single		FALSE	391.338	270.109	-0.534875	-0.290597	-0.864602	401	397	298	220
845__25__282	25	282	CASQ2	845		Single		FALSE	200.116	272.413	0.444959	0.634217	0.250068	185	225	261	270
846__8__24	8	24	CASR	846		Single		FALSE	417.02	396.541	-0.0726462	-0.248776	0.079546	400	453	306	483
847__20__37	20	37	CAT	847	P1	Main		FALSE	545.234	667.551	0.292004	0.627208	-0.0194502	453	669	636	666
847__22__119	22	119	CAT	847	P2	Other		FALSE	401.528	395.201	-0.0229129	-0.505687	0.316739	378	444	242	558
857__43__372	43	372	CAV1	857	P1	Main		FALSE	1009.96	1003.42	-0.00937339	-0.00160232	-0.0169097	967	1099	878	1096
857__42__175	42	175	CAV1	857	P2	Other		FALSE	759.848	734.38	-0.0491845	0.0296996	-0.128155	721	834	669	770
858__33__56	33	56	CAV2	858		Single		FALSE	1758.59	2026.05	0.204254	0.38602	-0.0022964	1709	1886	2030	1900
859__24__226	24	226	CAV3	859		Single		FALSE	786.268	729.385	-0.10834	-0.0285112	-0.184114	726	885	647	786
860__tf2__118	tf2	118	RUNX2	860	P1	Main	No	FALSE	2045.94	1834.44	-0.157422	-0.263249	-0.0580435	2003	2178	1517	2111
860__tf2__342	tf2	342	RUNX2	860	P2	Other	No	FALSE	1442.66	1442.37	-0.000286245	-0.486608	0.450341	1580	1352	1025	1864
861__tf3__97	tf3	97	RUNX1	861	N1	Main	No	FALSE	1414.37	1576.32	0.156394	-0.107032	0.378761	1378	1513	1163	1985
861__tf1__235	tf1	235	RUNX1	861	T1	Other	No	FALSE	2041.66	2051.79	0.00713927	-0.0936644	0.101392	1991	2182	1696	2362
862__44__304	44	304	RUNX1T1	862	P1	Main		FALSE	1124.05	1402.88	0.319692	0.221683	0.412288	1101	1196	1167	1606
862__39__322	39	322	RUNX1T1	862	P2	Other		FALSE	93.3625	82.6652	-0.175564	-0.599273	0.297963	110	79	66	98
863__39__308	39	308	CBFA2T3	863	P1	Main		FALSE	57.2337	51.1464	-0.162231	-0.480437	0.201159	66	50	43	58
863__41__215	41	215	CBFA2T3	863	P2	Other		FALSE	714.03	766.441	0.10219	0.0174806	0.198633	763	690	702	799
864__tf5__168	tf5	168	RUNX3	864	P1	Main	No	FALSE	877.658	746.444	-0.233624	-0.3006	-0.175586	813	985	600	880
864__tf5__215	tf5	215	RUNX3	864	P2	Other	No	FALSE	1401.59	1725.08	0.299604	0.201211	0.387429	1333	1535	1393	2026
865__40__99	40	99	CBFB	865		Single		FALSE	833.696	630.155	-0.403813	-0.678916	-0.188556	782	925	444	819
866__12__283	12	283	SERPINA6	866		Single		FALSE	189.898	285.486	0.588191	0.782427	0.330068	197	190	308	241
867__44__47	44	47	CBL	867		Single		FALSE	1629.97	1731.56	0.0872322	0.304221	-0.142595	1512	1827	1697	1670
868__31__292	31	292	CBLB	868		Single		FALSE	370.255	441.189	0.252878	0.0457251	0.500295	421	330	395	471
869__8__234	8	234	CBLN1	869		Single		FALSE	1064.48	1095.51	0.0414428	0.0402048	0.0427237	1056	1118	987	1162
871__31__281	31	281	SERPINH1	871		Single		FALSE	1462.84	1497.22	0.0335127	0.0784085	-0.0210091	1540	1439	1478	1431
873__23__59	23	59	CBR1	873		Single		FALSE	197.974	261.37	0.40078	0.608073	0.193908	179	227	248	262
874__57__351	57	351	CBR3	874		Single		FALSE	399.178	293.524	-0.443554	0.0154644	-0.99435	357	462	328	234
875__22__281	22	281	CBS	875		Single		FALSE	883.817	964.713	0.126352	0.187808	0.0597902	877	928	908	976
881__36__252	36	252	CCIN	881		Single		FALSE	486.904	478.656	-0.0246504	-0.178567	0.13426	508	484	408	536
883__21__317	21	317	KYAT1	883		Single		FALSE	5.37061	0.927135	-2.53423	-Inf	-1.59793	5	6	0	2
885__10__253	10	253	CCK	885	P1	Main		FALSE	1637.99	1136.53	-0.527297	-0.427653	-0.635731	1607	1740	1086	1130
885__8__150	8	150	CCK	885	P2	Other		FALSE	667.031	909.094	0.446675	0.256618	0.627015	675	686	733	1069
886__6__355	6	355	CCKAR	886		Single		FALSE	2288.12	2182.18	-0.0683914	-0.059129	-0.0768661	2125	2562	1854	2451
887__6__370	6	370	CCKBR	887		Single		FALSE	654.234	512.6	-0.351972	-0.520149	-0.213811	609	731	386	636
889__40__171	40	171	KRIT1	889		Single		FALSE	976.707	1275.51	0.38508	0.370846	0.398674	935	1063	1099	1414
890__40__359	40	359	CCNA2	890		Single		FALSE	248.698	48.6707	-2.35327	-3.45249	-1.57907	277	228	23	77
891__43__381	43	381	CCNB1	891		Single		FALSE	1690.77	839.384	-1.01028	-0.634369	-1.48209	1595	1866	934	674
892__42__226	42	226	CCNC	892		Single		FALSE	574.029	89.6365	-2.67897	-2.70277	-2.65442	573	599	80	96
894__42__335	42	335	CCND2	894		Single		FALSE	753.225	536.813	-0.488662	-0.615147	-0.353485	792	742	470	586
896__41__367	41	367	CCND3	896		Single		FALSE	994.16	935.821	-0.0872445	-0.050018	-0.124642	959	1074	842	994
898__44__79	44	79	CCNE1	898		Single		FALSE	766.74	639.597	-0.261575	-0.0925299	-0.448451	739	829	630	613
899__44__207	44	207	CCNF	899		Single		FALSE	1141.48	811.263	-0.492658	-0.559811	-0.422221	1166	1162	719	875
900__44__153	44	153	CCNG1	900		Single		FALSE	851.305	813.96	-0.0647186	0.154547	-0.338151	851	887	861	708
901__44__34	44	34	CCNG2	901		Single		FALSE	606.01	457.56	-0.40538	-0.191372	-0.673258	608	629	484	398
902__44__184	44	184	CCNH	902		Single		FALSE	515.983	35.9888	-3.8417	-3.40747	-4.73786	572	476	49	18
904__38__315	38	315	CCNT1	904		Single		FALSE	1161.42	1463.78	0.33381	0.13112	0.502172	1100	1277	1095	1825
905__40__61	40	61	CCNT2	905		Single		FALSE	832.855	764.393	-0.12375	-0.21652	-0.0314517	836	864	654	853
908__33__284	33	284	CCT6A	908		Single		FALSE	2683.23	476.297	-2.49404	-2.16238	-2.92693	2620	2864	532	380
909__20__172	20	172	CD1A	909		Single		FALSE	1208.26	1663.18	0.461005	0.810652	0.0946016	1060	1421	1690	1531
910__27__183	27	183	CD1B	910		Single		FALSE	691.247	748.669	0.115127	-0.166913	0.356842	683	729	553	942
911__15__223	15	223	CD1C	911		Single		FALSE	902.458	727.651	-0.310614	-0.645094	-0.0176578	917	924	533	921
912__19__358	19	358	CD1D	912		Single		FALSE	1306	1699.34	0.379818	0.23292	0.522569	1319	1346	1409	1951
913__16__122	16	122	CD1E	913		Single		FALSE	200.933	248.499	0.306521	0.376764	0.24907	172	241	203	289
914__38__333	38	333	CD2	914		Single		FALSE	771.119	934.038	0.276528	0.452409	0.0925054	722	857	898	922
915__21__145	21	145	CD3D	915		Single		FALSE	505.812	486.497	-0.0561705	-0.179215	0.0611703	502	531	403	559
916__21__72	21	72	CD3E	916		Single		FALSE	586.873	605.942	0.0461308	-0.0501502	0.13185	557	644	489	712
917__23__79	23	79	CD3G	917		Single		FALSE	252.322	172.676	-0.547198	-1.65877	0.150533	264	250	76	280
919__20__380	20	380	CD247	919		Single		FALSE	1557.28	1890.54	0.27977	0.214362	0.344029	1539	1642	1623	2103
920__21__248	21	248	CD4	920		Single		FALSE	811.902	1058.55	0.382713	0.671092	0.00556259	807	851	1168	862
921__44__252	44	252	CD5	921		Single		FALSE	663.937	750.757	0.177299	-0.0264011	0.372925	679	675	606	882
922__8__296	8	296	CD5L	922		Single		FALSE	543.028	614.68	0.178809	0.137693	0.220233	539	570	539	670
923__11__46	11	46	CD6	923		Single		FALSE	3433.44	3830	0.157688	0.100653	0.211482	3314	3707	3230	4331
924__14__148	14	148	CD7	924		Single		FALSE	317.413	296.931	-0.0962345	0.373464	-0.630917	276	376	325	245
925__14__168	14	168	CD8A	925		Single		FALSE	1264.57	1544.85	0.288817	0.181057	0.376403	1147	1446	1182	1894
926__17__349	17	349	CD8B	926		Single		FALSE	1203	1265.1	0.0726166	0.123847	0.0299536	1047	1424	1037	1467
927__17__312	17	312	CD8B2	927		Single		FALSE	336.765	315.693	-0.0932218	0.27055	-0.523738	311	379	341	266
928__38__295	38	295	CD9	928		Single		FALSE	1740.35	1438.33	-0.274985	-0.542816	0.0053679	1896	1642	1183	1663
929__13__81	13	81	CD14	929		Single		FALSE	209.978	169.57	-0.308356	0.0972406	-0.965881	217	211	211	109
930__39__34	39	34	CD19	930		Single		FALSE	47.7605	100.046	1.06678	1.55952	-0.046133	53	44	142	43
931__22__214	22	214	MS4A1	931		Single		FALSE	245.16	306.642	0.322831	0.063692	0.54409	240	261	228	384
932__18__113	18	113	MS4A3	932		Single		FALSE	594.408	617.807	0.0557024	0.129456	-0.00880852	527	693	524	695
933__13__310	13	310	CD22	933		Single		FALSE	98.1924	239.316	1.28523	1.54395	0.910683	103	97	273	184
939__40__381	40	381	CD27	939		Single		FALSE	463.922	456.814	-0.0222746	-0.360628	0.33253	517	425	366	540
940__40__18	40	18	CD28	940		Single		FALSE	711.817	744.961	0.0656576	-0.121859	0.217688	662	796	553	934
941__22__232	22	232	CD80	941		Single		FALSE	346.12	523.174	0.596017	0.160703	0.885948	311	399	316	744
942__20__351	20	351	CD86	942	P1	Main		FALSE	358.432	294.226	-0.284776	-0.619293	0.0449148	387	342	229	356
942__20__240	20	240	CD86	942	P2	Other		FALSE	1124.57	1307.92	0.217902	-0.0470824	0.451934	1123	1173	988	1619
943__39__312	39	312	TNFRSF8	943		Single		FALSE	46.7799	35.7086	-0.389618	-0.353294	-0.439231	52	43	37	32
944__39__284	39	284	TNFSF8	944		Single		FALSE	63.8553	181.072	1.50369	1.80066	0.806462	78	51	247	90
945__24__177	24	177	CD33	945		Single		FALSE	1618.21	1687.53	0.0605178	0.106573	0.00572995	1687	1610	1651	1631
946__56__317	56	317	SIGLEC6	946		Single		FALSE	1020.12	1340.36	0.393889	0.581436	0.205148	933	1158	1269	1347
947__17__317	17	317	CD34	947		Single		FALSE	347.444	350.969	0.0145617	-0.628717	0.438526	330	381	194	521
948__40__329	40	329	CD36	948		Single		FALSE	860.898	1114.74	0.372794	0.558623	0.182836	794	970	1063	1111
949__21__32	21	32	SCARB1	949		Single		FALSE	921.501	1257.61	0.448623	0.305863	0.582885	914	968	1027	1463
950__31__27	31	27	SCARB2	950		Single		FALSE	2361.26	2656.96	0.170219	-0.118906	0.41558	2326	2498	1947	3362
951__14__369	14	369	CD37	951		Single		FALSE	1146.01	1173.6	0.0343246	-0.113789	0.187403	1194	1141	1003	1311
952__44__313	44	313	CD38	952		Single		FALSE	2052	2093.85	0.0291292	-0.0377129	0.0957726	2044	2146	1810	2314
953__14__121	14	121	ENTPD1	953		Single		FALSE	495.315	538.967	0.121851	-0.000882599	0.204063	404	616	367	716
954__16__204	16	204	ENTPD2	954		Single		FALSE	537.499	562.512	0.0656222	0.152747	-0.0465187	572	522	578	510
955__12__201	12	201	ENTPD6	955		Single		FALSE	473.109	429.831	-0.138405	-0.261438	-0.0298071	451	517	342	511
956__18__95	18	95	ENTPD3	956		Single		FALSE	202.663	213.798	0.0771682	0.633388	-0.87179	200	214	282	118
957__8__181	8	181	ENTPD5	957		Single		FALSE	958.962	883.385	-0.118431	0.0283321	-0.257304	863	1104	800	932
958__10__35	10	35	CD40	958		Single		FALSE	1652.7	1369.71	-0.270963	-0.306966	-0.236703	1591	1789	1169	1532
959__12__247	12	247	CD40LG	959		Single		FALSE	880.904	798.434	-0.141812	0.484588	-1.07462	802	1004	1020	481
960__9__375	9	375	CD44	960		Single		FALSE	2827.64	3066.32	0.116911	0.405276	-0.196778	2586	3210	3113	2826
961__17__361	17	361	CD47	961		Single		FALSE	445.134	432.591	-0.0412389	-0.230347	0.140305	453	455	351	506
962__28__211	28	211	CD48	962		Single		FALSE	1091.02	1361.27	0.319278	0.316728	0.32203	1105	1121	1251	1414
963__13__366	13	366	CD53	963		Single		FALSE	169.03	154.536	-0.129334	-1.19143	0.730126	201	141	80	236
965__18__9	18	9	CD58	965		Single		FALSE	165.125	143.622	-0.201282	-0.259455	-0.124387	187	148	142	137
966__51__115	51	115	CD59	966	P1	Main		FALSE	872.822	869.722	-0.00513282	0.0193872	-0.0300765	851	933	784	922
966__57__356	57	356	CD59	966	P2	Other		FALSE	323.803	392.249	0.276651	0.557317	-0.0678924	314	348	420	335
967__31__358	31	358	CD63	967		Single		FALSE	2471.06	1018.13	-1.27921	-1.03719	-1.58952	2479	2565	1098	860
968__36__117	36	117	CD68	968		Single		FALSE	1558.07	1806.82	0.213693	0.416198	-0.0104284	1484	1704	1800	1707
969__17__89	17	89	CD69	969		Single		FALSE	325.331	379.166	0.220922	0.218258	0.223248	296	371	313	437
970__39__199	39	199	CD70	970		Single		FALSE	79.4885	94.5051	0.249646	1.02305	-1.12844	72	91	133	42
971__13__153	13	153	CD72	971	P2	Main		FALSE	182.629	247.352	0.437654	0.184741	0.659459	181	192	187	306
971__16__320	16	320	CD72	971	P1	Other		FALSE	329.906	327.958	-0.0085415	-0.240009	0.23472	356	315	274	374
972__36__178	36	178	CD74	972		Single		FALSE	1705.81	1646.02	-0.0514697	-0.213664	0.104276	1721	1760	1349	1909
973__38__348	38	348	CD79A	973		Single		FALSE	1175.92	1040.13	-0.177022	-0.148612	-0.203722	1100	1308	902	1146
974__13__201	13	201	CD79B	974		Single		FALSE	112.01	115.478	0.0439825	-0.734757	0.62824	119	109	65	170
975__35__375	35	375	CD81	975	P1	Main		FALSE	1079.24	1037.47	-0.0569418	-0.0876186	-0.0257674	1072	1132	917	1122
975__37__326	37	326	CD81	975	P2	Other		FALSE	2009.61	2150.39	0.0976789	0.214508	-0.0420981	2048	2051	2160	2010
976__7__291	7	291	ADGRE5	976		Single		FALSE	954.278	1214.97	0.348438	0.419698	0.27926	894	1060	1087	1298
977__16__5	16	5	CD151	977		Single		FALSE	750.664	874.654	0.220545	0.318675	0.143713	621	924	704	1030
978__24__121	24	121	CDA	978		Single		FALSE	492.101	546.8	0.152059	-0.0907488	0.358382	478	528	408	683
983__20__254	20	254	CDK1	983		Single		FALSE	239.186	81.4679	-1.55383	-0.887398	-2.80914	232	257	114	37
984__20__92	20	92	CDK11B	984	N1	Main		FALSE	478.367	490.783	0.0369695	-0.0289572	0.108049	495	480	441	522
984__18__343	18	343	CDK11B	984	T1	Other		FALSE	691.314	811.648	0.231513	0.103509	0.367822	726	682	709	888
984__19__128	19	128	CDK11B	984	T2	Other		FALSE	987.847	908.65	-0.120563	-0.0698854	-0.17557	985	1032	853	922
987__39__118	39	118	LRBA	987		Single		FALSE	11.1017	0	-Inf	-Inf	-Inf	18	4	0	0
988__tf2__170	tf2	170	CDC5L	988		Single	No	FALSE	959.98	189.19	-2.34317	-1.68373	-3.79838	979	979	277	71
989__39__210	39	210	SEPTIN7	989		Single		FALSE	248.344	89.4175	-1.47371	-1.75713	-1.24429	238	270	64	115
990__43__101	43	101	CDC6	990		Single		FALSE	1556.2	477.435	-1.70465	-1.26178	-2.40282	1567	1609	594	307
991__43__118	43	118	CDC20	991		Single		FALSE	1046.43	170.067	-2.62131	-2.88518	-2.37241	1081	1052	133	205
993__24__24	24	24	CDC25A	993		Single		FALSE	1137.54	1149.26	0.0147964	0.124384	-0.0994097	1089	1238	1079	1166
994__23__171	23	171	CDC25B	994		Single		FALSE	88.1162	98.1703	0.155878	0.933154	-1.74477	87	93	151	28
995__23__28	23	28	CDC25C	995		Single		FALSE	135.804	153.848	0.179982	0.89258	-1.13326	128	150	216	69
996__43__374	43	374	CDC27	996		Single		FALSE	2965.73	902.402	-1.71655	-1.21474	-2.42815	2796	3275	1095	614
997__38__336	38	336	CDC34	997		Single		FALSE	2044.31	2631.51	0.364273	0.617331	0.0555311	1998	2180	2786	2286
998__43__323	43	323	CDC42	998		Single		FALSE	1023.2	834.487	-0.294125	-0.158624	-0.441608	991	1101	807	818
999__40__181	40	181	CDH1	999		Single		FALSE	826.257	715.709	-0.207217	-0.260857	-0.158276	783	908	594	821
1000__38__267	38	267	CDH2	1000		Single		FALSE	1120.06	1169.94	0.0628566	0.279222	-0.199001	1106	1182	1220	1039
1001__30__94	30	94	CDH3	1001		Single		FALSE	6746.32	6357.64	-0.0856114	0.0883316	-0.271843	6392	7415	6177	6197
1002__40__217	40	217	CDH4	1002		Single		FALSE	837.588	876.378	0.0653117	-0.0410872	0.174578	858	850	758	968
1003__22__133	22	133	CDH5	1003		Single		FALSE	95.5102	128.026	0.42271	0.586283	0.269434	85	111	116	135
1004__15__129	15	129	CDH6	1004		Single		FALSE	284.095	329.065	0.211997	0.142764	0.281406	284	296	285	363
1005__16__237	16	237	CDH7	1005		Single		FALSE	503.98	576.516	0.193996	0.310616	0.0416988	534	492	602	511
1006__16__110	16	110	CDH8	1006		Single		FALSE	324.305	384.257	0.244721	0.42586	0.0664683	294	371	359	392
1007__15__200	15	200	CDH9	1007		Single		FALSE	688.964	684.174	-0.0100659	-0.58232	0.43518	705	700	428	955
1008__18__171	18	171	CDH10	1008		Single		FALSE	635.249	614.463	-0.0479953	-0.346164	0.153127	551	754	394	846
1009__42__365	42	365	CDH11	1009		Single		FALSE	491.318	666.857	0.440721	0.68647	0.155157	471	534	689	600
1010__29__195	29	195	CDH12	1010		Single		FALSE	601.665	617.194	0.0367629	0.333613	-0.365317	605	623	693	488
1012__39__108	39	108	CDH13	1012		Single		FALSE	88.0821	78.9172	-0.158509	-0.673037	0.422249	107	71	61	96
1013__17__52	17	52	CDH15	1013		Single		FALSE	623.053	594.954	-0.0665773	-0.416028	0.185288	571	706	389	810
1014__46__266	46	266	CDH16	1014		Single		FALSE	1804.87	2004.06	0.151032	0.105861	0.198573	1833	1849	1793	2141
1015__16__153	16	153	CDH17	1015	P1	Main		FALSE	618.02	677.925	0.133474	0.261267	-0.0129661	615	647	670	647
1015__15__382	15	382	CDH17	1015	P2	Other		FALSE	677.216	630.801	-0.102431	0.0407309	-0.233534	600	790	561	678
1016__14__305	14	305	CDH18	1016		Single		FALSE	635.202	522.294	-0.282355	-1.06508	0.241351	633	664	275	792
1017__19__136	19	136	CDK2	1017		Single		FALSE	374.033	243.119	-0.621502	-0.597761	-0.640125	318	451	191	292
1018__19__170	19	170	CDK3	1018	N1	Main		FALSE	912.569	968.64	0.0860267	-0.268418	0.384116	913	950	689	1251
1018__24__35	24	35	CDK3	1018	P1P2	Other		FALSE	623.835	291.819	-1.09609	-1.91793	-0.49508	661	609	159	436
1019__23__145	23	145	CDK4	1019		Single		FALSE	308.363	285.795	-0.109646	0.154118	-0.352453	262	372	265	294
1020__21__238	21	238	CDK5	1020		Single		FALSE	706.299	960.589	0.443641	0.181354	0.682413	716	725	738	1174
1021__20__371	20	371	CDK6	1021	P1	Main		FALSE	610.896	918.767	0.588772	0.959203	0.030375	623	623	1101	642
1021__23__240	23	240	CDK6	1021	P2	Other		FALSE	675.44	606.865	-0.154452	-0.215454	-0.0967129	654	727	512	686
1022__20__138	20	138	CDK7	1022		Single		FALSE	502.323	82.2589	-2.61037	-2.46972	-2.78651	518	506	85	74
1024__21__331	21	331	CDK8	1024		Single		FALSE	703.505	415.502	-0.759705	-0.392087	-1.20273	654	787	453	345
1025__21__332	21	332	CDK9	1025		Single		FALSE	607.499	495.569	-0.293796	-0.000586744	-0.616953	558	687	507	452
1026__21__30	21	30	CDKN1A	1026		Single		FALSE	1219.45	1413.28	0.212814	0.270339	0.155514	1163	1332	1275	1497
1027__22__345	22	345	CDKN1B	1027		Single		FALSE	312.757	398.139	0.348228	0.435834	0.246306	318	320	391	383
1028__21__282	21	282	CDKN1C	1028		Single		FALSE	165.159	231.781	0.488907	0.765216	0.116802	167	170	258	186
1029__18__258	18	258	CDKN2A	1029	P1	Main		FALSE	374.99	269.724	-0.475367	-0.0873739	-0.988364	360	407	308	207
1029__22__37	22	37	CDKN2A	1029	P2	Other		FALSE	368.233	704.87	0.936738	0.051536	1.44679	345	409	325	1125
1030__19__176	19	176	CDKN2B	1030		Single		FALSE	1013.2	1126.99	0.153546	0.209806	0.0987341	956	1118	1005	1208
1031__23__314	23	314	CDKN2C	1031	P1	Main		FALSE	552.559	587.182	0.0876794	0.375533	-0.207215	491	643	579	562
1031__23__77	23	77	CDKN2C	1031	P2	Other		FALSE	243.626	368.299	0.596207	0.346471	0.914521	289	204	334	388
1032__20__183	20	183	CDKN2D	1032		Single		FALSE	501.883	576.753	0.200602	0.394349	-0.0666263	529	493	632	475
1033__22__63	22	63	CDKN3	1033		Single		FALSE	439.916	512.344	0.219885	0.232641	0.206266	441	457	471	532
1036__19__318	19	318	CDO1	1036		Single		FALSE	326.153	403.469	0.306909	0.150555	0.463062	335	330	338	459
1038__38__270	38	270	CDR1	1038		Single		FALSE	1443.09	1562.01	0.114247	0.126164	0.102652	1382	1570	1371	1701
1039__44__259	44	259	CDR2	1039		Single		FALSE	707.517	840.356	0.248235	0.39159	0.102933	660	789	787	855
1040__34__207	34	207	CDS1	1040		Single		FALSE	1280.23	1318.41	0.0423941	0.112294	-0.0400175	1318	1292	1295	1268
1041__10__89	10	89	CDSN	1041		Single		FALSE	1574.29	1732.67	0.138295	0.2925	-0.0129661	1439	1788	1602	1788
1043__20__122	20	122	CD52	1043		Single		FALSE	567.976	575.099	0.0179804	-0.411887	0.38246	584	574	399	755
1044__tf4__57	tf4	57	CDX1	1044		Single	No	FALSE	644.789	635.567	-0.0207818	0.427415	-0.62036	607	713	742	468
1045__tf4__244	tf4	244	CDX2	1045		Single	No	FALSE	2112.53	2146.03	0.0226959	0.151571	-0.120178	2069	2248	2089	2087
1046__tf1__33	tf1	33	CDX4	1046		Single	No	FALSE	2718.26	3155.52	0.215196	0.276491	0.146959	2733	2815	3009	3145
1047__39__203	39	203	CLGN	1047		Single		FALSE	139.185	93.7436	-0.570215	-0.027731	-1.21808	120	166	107	72
1048__21__41	21	41	CEACAM5	1048		Single		FALSE	1587.9	1780.17	0.16489	0.196916	0.130971	1575	1668	1641	1843
1050__tf2__180	tf2	180	CEBPA	1050		Single	No	FALSE	1163.98	1134.96	-0.0364171	0.136422	-0.233232	1136	1243	1135	1067
1051__tf1__99	tf1	99	CEBPB	1051		Single	No	FALSE	2334.94	1264.93	-0.884328	-0.632381	-1.19443	2292	2479	1344	1093
1052__tf1__127	tf1	127	CEBPD	1052		Single	No	FALSE	1068.21	940.804	-0.183227	-0.0545658	-0.331663	1066	1115	933	894
1053__tf2__379	tf2	379	CEBPE	1053		Single	No	FALSE	1688.99	2181.48	0.369152	0.564205	0.149036	1628	1826	2188	2043
1054__tf3__258	tf3	258	CEBPG	1054		Single	No	FALSE	2250.11	1786.52	-0.332847	-0.535	-0.155399	2195	2404	1377	2178
1056__8__281	8	281	CEL	1056		Single		FALSE	925.947	1044.13	0.173298	0.222625	0.11775	940	949	997	1039
1058__tf4__309	tf4	309	CENPA	1058	P2	Main	No	FALSE	307.009	168.617	-0.864531	-0.236703	-2.20627	315	311	243	68
1058__tf5__165	tf5	165	CENPA	1058	P1	Other	No	FALSE	786.774	1030.96	0.389969	0.582866	0.172882	758	851	1032	968
1059__tf3__1	tf3	1	CENPB	1059		Single	No	FALSE	2009.73	2536.51	0.335843	0.402943	0.273541	1843	2276	2215	2776
1060__32__223	32	223	CENPC	1060		Single		FALSE	2522.36	508.537	-2.31035	-1.9415	-2.79512	2434	2724	576	396
1062__44__5	44	5	CENPE	1062		Single		FALSE	868.657	150.291	-2.53103	-2.33963	-2.75463	852	923	153	138
1063__41__377	41	377	CENPF	1063		Single		FALSE	325.247	238.501	-0.447538	-0.221746	-0.632003	263	407	205	265
1066__23__121	23	121	CES1	1066		Single		FALSE	672.266	591.488	-0.184684	-0.293776	-0.0766248	677	695	502	665
1068__39__307	39	307	CETN1	1068		Single		FALSE	45.1964	35.5035	-0.348246	0.410711	-2.88744	48	44	58	6
1069__43__25	43	25	CETN2	1069	P1	Main		FALSE	443.828	458.892	0.0481544	-0.102388	0.179306	424	484	359	553
1069__41__192	41	192	CETN2	1069	P2	Other		FALSE	523.367	525.172	0.00496579	-0.502492	0.325946	466	608	299	769
1070__41__338	41	338	CETN3	1070		Single		FALSE	661.797	636.841	-0.0554557	0.157123	-0.262538	590	768	598	646
1071__10__72	10	72	CETP	1071		Single		FALSE	1676.52	1127.19	-0.572733	-0.635153	-0.51237	1642	1784	961	1262
1072__20__209	20	209	CFL1	1072		Single		FALSE	346.073	222.563	-0.636866	-0.251874	-1.43894	393	309	300	115
1073__32__209	32	209	CFL2	1073		Single		FALSE	1450.45	1444.95	-0.00548752	0.28484	-0.343939	1369	1600	1516	1272
1075__38__32	38	32	CTSC	1075		Single		FALSE	792.021	702.054	-0.173956	-0.416204	0.0378382	781	837	532	867
1080__22__160	22	160	CFTR	1080		Single		FALSE	1078.44	1178.38	0.127851	-0.0716312	0.300737	1044	1161	903	1443
1081__13__97	13	97	CGA	1081	P1	Main		FALSE	391.49	505.531	0.368822	0.413486	0.319609	394	405	477	510
1081__11__366	11	366	CGA	1081	P2	Other		FALSE	1469.06	1547.72	0.0752567	0.000398634	0.141247	1377	1631	1252	1815
1082__11__190	11	190	CGB3	1082		Single		FALSE	746.891	814.83	0.125602	0.255456	-0.0383286	776	746	842	733
1084__18__75	18	75	CEACAM3	1084		Single		FALSE	254.013	442.458	0.800637	0.769961	0.833788	260	258	403	464
1087__13__280	13	280	CEACAM7	1087		Single		FALSE	191.364	170.649	-0.165289	-0.207443	-0.123713	188	203	148	188
1088__48__181	48	181	CEACAM8	1088		Single		FALSE	388.886	488.943	0.330319	0.2572	0.425647	440	349	478	473
1089__17__126	17	126	CEACAM4	1089		Single		FALSE	528.676	610.372	0.207306	0.225155	0.191573	480	604	510	696
1101__11__304	11	304	CHAD	1101		Single		FALSE	1539.08	1413.64	-0.122655	-0.0731091	-0.16772	1405	1750	1214	1572
1102__29__223	29	223	RCBTB2	1102		Single		FALSE	401.088	512.09	0.352478	0.272159	0.427783	389	431	427	585
1103__44__121	44	121	CHAT	1103	P2	Main		FALSE	333.231	374.098	0.166894	0.296759	0.0231533	326	355	364	364
1103__42__206	42	206	CHAT	1103	N1	Other		FALSE	246.338	100.5	-1.29345	-1.38127	-1.21406	235	269	82	117
1103__44__97	44	97	CHAT	1103	P1	Other		FALSE	657.068	586.288	-0.164433	-0.169765	-0.159452	620	725	501	655
1104__44__164	44	164	RCC1	1104	P2	Main		FALSE	844.414	228.043	-1.88865	-1.27446	-3.01945	833	892	313	111
1104__43__124	43	124	RCC1	1104	P1	Other		FALSE	1597.43	526.908	-1.60013	-1.49556	-1.72108	1610	1650	519	505
1105__20__108	20	108	CHD1	1105	N1	Main		FALSE	317.317	258.693	-0.294682	-0.294794	-0.294573	305	344	226	283
1105__21__292	21	292	CHD1	1105	P1P2	Other		FALSE	73.1373	104.035	0.508389	1.36009	-1.19583	66	84	154	37
1106__30__232	30	232	CHD2	1106	P1	Main		FALSE	2718.04	2605.59	-0.0609566	-0.0254165	-0.0978399	2666	2888	2381	2723
1106__33__36	33	36	CHD2	1106	P2	Other		FALSE	2493.96	2471.16	-0.0132477	-0.104086	0.069083	2385	2717	2017	2876
1107__36__36	36	36	CHD3	1107		Single		FALSE	1095.8	1240.69	0.179162	0.439688	-0.0759259	962	1288	1186	1233
1108__32__176	32	176	CHD4	1108		Single		FALSE	1618.04	1261.17	-0.359477	-0.232108	-0.483179	1486	1830	1150	1321
1109__40__214	40	214	AKR1C4	1109		Single		FALSE	388.888	392.534	0.0134652	-0.212805	0.188668	357	440	280	506
1111__19__111	19	111	CHEK1	1111		Single		FALSE	947.063	323.339	-1.55041	-1.09945	-2.33033	983	947	417	190
1112__tf5__32	tf5	32	FOXN3	1112	P1	Main	No	FALSE	810.718	958.942	0.242244	0.103052	0.386382	843	809	823	1067
1112__tf5__78	tf5	78	FOXN3	1112	P2	Other	No	FALSE	924.264	1170.8	0.341122	0.56743	0.115156	830	1066	1118	1165
1113__31__342	31	342	CHGA	1113		Single		FALSE	752.934	942.775	0.324389	0.486863	0.176211	661	885	842	1009
1114__26__384	26	384	CHGB	1114		Single		FALSE	543.039	656.039	0.272724	0.0852252	0.457691	560	547	540	758
1116__8__306	8	306	CHI3L1	1116		Single		FALSE	1367.91	1693.9	0.308373	0.154264	0.458171	1385	1406	1401	1949
1117__9__162	9	162	CHI3L2	1117	P1	Main		FALSE	1739.02	1855.25	0.093333	0.350176	-0.185106	1607	1956	1862	1736
1117__9__341	9	341	CHI3L2	1117	P2	Other		FALSE	1544.47	1363.87	-0.179408	-0.299125	-0.0646747	1535	1619	1134	1562
1118__12__47	12	47	CHIT1	1118		Single		FALSE	616.515	709.969	0.203619	0.356599	0.037883	592	669	689	693
1119__20__155	20	155	CHKA	1119		Single		FALSE	283.662	245.63	-0.207683	-0.00583468	-0.420438	264	317	239	239
1120__19__315	19	315	CHKB	1120		Single		FALSE	678.285	857.955	0.33901	0.0465447	0.599295	686	698	644	1067
1121__24__14	24	14	CHM	1121		Single		FALSE	292.262	205.653	-0.507049	-0.452663	-0.557105	268	331	178	227
1122__15__180	15	180	CHML	1122		Single		FALSE	641.204	927.463	0.532507	0.441809	0.625249	652	656	805	1021
1123__43__175	43	175	CHN1	1123	N1	Main		FALSE	1556.59	1950.79	0.325671	0.288832	0.360914	1503	1680	1669	2177
1123__41__165	41	165	CHN1	1123	T1	Other		FALSE	796.902	681.34	-0.226027	-0.123017	-0.327602	744	888	621	714
1124__35__332	35	332	CHN2	1124	P1	Main		FALSE	1496.19	1180.6	-0.341775	-0.44727	-0.236295	1512	1541	1008	1320
1124__37__175	37	175	CHN2	1124	P2	Other		FALSE	1098.3	1263.12	0.201715	0.111485	0.293043	1111	1130	1091	1397
1128__7__219	7	219	CHRM1	1128		Single		FALSE	1171.67	1283.22	0.131203	0.516507	-0.350235	1099	1300	1429	1029
1129__7__154	7	154	CHRM2	1129		Single		FALSE	1370.62	1297.52	-0.0790664	-0.362426	0.166188	1362	1437	963	1627
1130__33__26	33	26	LYST	1130		Single		FALSE	1851.76	1531.75	-0.273714	-0.0816593	-0.459812	1659	2140	1425	1570
1131__8__1	8	1	CHRM3	1131		Single		FALSE	970.816	964.743	-0.00905302	0.198632	-0.313003	1043	932	1088	757
1132__7__274	7	274	CHRM4	1132	P1P2	Main		FALSE	1182.58	1009.09	-0.228888	0.0688753	-0.512257	1009	1422	962	1006
1132__7__90	7	90	CHRM4	1132	N1	Other		FALSE	1345.33	1504.12	0.160959	0.17875	0.141827	1351	1395	1390	1553
1133__6__62	6	62	CHRM5	1133		Single		FALSE	953.461	981.022	0.0411122	-0.106066	0.168581	907	1044	766	1184
1134__24__154	24	154	CHRNA1	1134		Single		FALSE	528.5	665.359	0.33223	0.33409	0.330274	528	551	605	699
1135__22__204	22	204	CHRNA2	1135		Single		FALSE	470.799	574.023	0.285998	0.435691	0.116647	462	500	568	547
1136__23__150	23	150	CHRNA3	1136		Single		FALSE	82.1598	53.3103	-0.624018	-Inf	0.188668	69	100	0	115
1137__18__281	18	281	CHRNA4	1137		Single		FALSE	232.728	301.69	0.374424	-0.178083	0.795244	234	241	188	422
1138__18__291	18	291	CHRNA5	1138		Single		FALSE	388.814	621.088	0.675715	0.815765	0.547371	345	453	552	668
1139__23__241	23	241	CHRNA7	1139		Single		FALSE	182.431	100.727	-0.85691	-1.70876	-0.277561	187	185	52	154
1140__19__47	19	47	CHRNB1	1140		Single		FALSE	949.094	409.858	-1.21143	-1.21725	-1.20637	862	1084	337	474
1141__20__362	20	362	CHRNB2	1141		Single		FALSE	683.244	700.145	0.0352527	-0.06627	0.143916	713	679	619	757
1142__18__351	18	351	CHRNB3	1142		Single		FALSE	662.023	615.71	-0.104628	0.256337	-0.506356	595	763	646	542
1143__18__311	18	311	CHRNB4	1143		Single		FALSE	212.621	211.159	-0.00995677	-0.21476	0.162476	203	232	159	262
1144__20__68	20	68	CHRND	1144		Single		FALSE	593.415	488.38	-0.281036	-0.619036	0.000839654	588	624	348	630
1145__19__122	19	122	CHRNE	1145		Single		FALSE	1013.14	1174.57	0.213291	0.298605	0.116905	1017	1051	1137	1150
1146__21__38	21	38	CHRNG	1146		Single		FALSE	1059.65	748.867	-0.500799	-0.100583	-0.9685	959	1214	813	626
1147__24__144	24	144	CHUK	1147		Single		FALSE	554.722	504.797	-0.136062	0.0997248	-0.415931	539	595	525	450
1149__41__43	41	43	CIDEA	1149		Single		FALSE	910.631	1223.22	0.425743	0.2401	0.584053	870	993	934	1502
1152__21__333	21	333	CKB	1152		Single		FALSE	447.557	743.226	0.731728	0.862136	0.549132	486	424	803	626
1153__47__163	47	163	CIRBP	1153	T2	Main		FALSE	1867.58	1661.12	-0.169014	-0.0700154	-0.259345	1678	2153	1453	1815
1154__33__300	33	300	CISH	1154		Single		FALSE	2173.55	2161	-0.00834871	0.129361	-0.155364	2084	2362	2072	2140
1155__34__48	34	48	TBCB	1155		Single		FALSE	235.715	34.4046	-2.77637	-7.75713	-1.74795	238	243	1	73
1158__24__164	24	164	CKM	1158		Single		FALSE	605.435	438.804	-0.464395	-0.825313	-0.152335	616	619	316	562
1159__21__27	21	27	CKMT1B	1159	T1	Main		FALSE	558.808	512.879	-0.123733	0.0578183	-0.341704	557	584	527	465
1159__23__176	23	176	CKMT1B	1159	T2	Other		FALSE	287.279	205.719	-0.481779	-0.329433	-0.654607	282	305	204	195.5
1160__19__125	19	125	CKMT2	1160		Single		FALSE	1028.06	1061.28	0.0458798	0.0670966	0.0223226	1047	1050	997	1076
1161__39__43	39	43	ERCC8	1161		Single		FALSE	99.0999	67.1051	-0.562462	-0.298406	-0.853186	92	111	68	62
1163__19__40	19	40	CKS1B	1163		Single		FALSE	470.682	462.354	-0.0257552	0.599273	-0.668795	366	605	504	384
1164__20__217	20	217	CKS2	1164		Single		FALSE	324.638	352.766	0.119883	0.632297	-0.53029	291	375	410	262
1173__26__297	26	297	AP2M1	1173	P1	Main		FALSE	338.027	348.022	0.0420394	-0.486089	0.447586	339	351	220	483
1173__27__370	27	370	AP2M1	1173	P2	Other		FALSE	295.564	316.369	0.0981383	0.111603	0.0853889	279	326	274	349
1174__28__327	28	327	AP1S1	1174		Single		FALSE	547.289	547.811	0.00137307	0.445379	-0.573386	509	612	630	415
1175__26__33	26	33	AP2S1	1175		Single		FALSE	144.612	77.6526	-0.897079	-2.15509	-0.188997	147	148	30	131
1176__27__100	27	100	AP3S1	1176		Single		FALSE	1306.65	1502.96	0.201934	0.0337103	0.363975	1323	1343	1231	1744
1178__20__364	20	364	CLC	1178		Single		FALSE	1480.89	1486.02	0.00498843	0.348235	-0.437678	1432	1596	1657	1189
1179__9__245	9	245	CLCA1	1179		Single		FALSE	1382.93	1457.03	0.0753094	0.0552305	0.096242	1386	1437	1309	1550
1180__17__360	17	360	CLCN1	1180		Single		FALSE	259.09	207.758	-0.31855	-0.154488	-0.597929	300	225	245	150
1181__22__288	22	288	CLCN2	1181		Single		FALSE	520.121	292.232	-0.831734	-0.959253	-0.72725	477	589	223	359
1182__31__16	31	16	CLCN3	1182		Single		FALSE	1935.77	2141.17	0.145495	0.260379	0.0183451	1904	2051	2073	2096
1183__14__284	14	284	CLCN4	1183	P1	Main		FALSE	714.015	798.41	0.161175	0.133505	0.187853	690	770	688	885
1183__16__208	16	208	CLCN4	1183	P2	Other		FALSE	484.301	511.115	0.0777438	0.128474	0.0254348	471	519	468	533
1184__24__297	24	297	CLCN5	1184	N1	Main		FALSE	399.076	420.412	0.0751407	0.0112179	0.14558	417	396	382	442
1184__24__214	24	214	CLCN5	1184	T2	Other		FALSE	804.08	1134.14	0.496189	0.397579	0.602445	841	797	1007	1221
1184__30__184	30	184	CLCN5	1184	T1	Other		FALSE	4092.9	4230.23	0.0476127	0.0519701	0.0432499	3987	4379	3757	4553
1185__18__118	18	118	CLCN6	1185		Single		FALSE	293.388	358.593	0.289537	0.0670571	0.491197	293	306	279	434
1186__38__3	38	3	CLCN7	1186		Single		FALSE	1542.88	1685.07	0.12718	0.216465	0.0352551	1479	1677	1562	1734
1187__20__127	20	127	CLCNKA	1187	P1	Main		FALSE	356.855	415.912	0.220941	0.361256	0.0616083	352	377	411	397
1187__20__113	20	113	CLCNKA	1187	P2	Other		FALSE	563.481	645.442	0.195921	0.160368	0.225483	505	651	513	768
1188__18__88	18	88	CLCNKB	1188		Single		FALSE	684.67	560.182	-0.289513	-0.568124	-0.0532113	672	727	412	707
1191__11__319	11	319	CLU	1191	P1	Main		FALSE	1474.05	1567.36	0.0885475	-0.167653	0.291552	1384	1634	1120	2018
1191__9__197	9	197	CLU	1191	P2	Other		FALSE	2166.19	2426.04	0.163448	0.177421	0.148833	2149	2275	2209	2545
1192__26__82	26	82	CLIC1	1192		Single		FALSE	435.571	564.143	0.373153	-0.185883	0.797584	438	451	350	791
1193__40__274	40	274	CLIC2	1193		Single		FALSE	880.502	683.782	-0.364791	-0.801425	0.0216404	928	865	484	886
1195__23__323	23	323	CLK1	1195		Single		FALSE	101.061	119.273	0.239042	-1.55892	0.961271	94	113	29	222
1196__19__23	19	23	CLK2	1196		Single		FALSE	669.951	727.303	0.118502	-0.387288	0.475262	636	735	442	1031
1198__22__202	22	202	CLK3	1198	P1	Main		FALSE	67.0845	139.076	1.05183	0.245946	1.74102	77	59	83	199
1198__21__17	21	17	CLK3	1198	P2	Other		FALSE	990.609	1157.8	0.224993	-0.144826	0.52925	984	1039	809	1513
1200__35__257	35	257	TPP1	1200		Single		FALSE	894.839	1061.51	0.246417	0.0124487	0.466339	914	911	838	1270
1201__31__60	31	60	CLN3	1201		Single		FALSE	1146.76	1147.31	0.00069349	-0.227727	0.187523	1086	1261	843	1449
1203__35__68	35	68	CLN5	1203		Single		FALSE	582.635	680.683	0.22439	0.207327	0.239999	546	647	573	771
1207__29__184	29	184	CLNS1A	1207		Single		FALSE	745.624	239.543	-1.63817	-1.38044	-1.92377	696	831	243	221
1208__12__98	12	98	CLPS	1208		Single		FALSE	292.972	298.436	0.0266601	0.602599	-0.755634	263	338	363	202
1209__34__323	34	323	CLPTM1	1209		Single		FALSE	629.459	708.485	0.170626	0.0504942	0.307997	682	598	642	747
1211__28__3	28	3	CLTA	1211		Single		FALSE	823.528	865.933	0.0724384	0.230057	-0.126566	847	832	903	769
1212__25__156	25	156	CLTB	1212		Single		FALSE	309.822	277.181	-0.160611	0.277964	-0.706742	284	351	313	217
1213__26__338	26	338	CLTC	1213		Single		FALSE	211.73	61.3233	-1.78772	-1.83429	-1.74365	204	229	52	69
1215__12__79	12	79	CMA1	1215		Single		FALSE	1345.09	1689.53	0.328926	0.417175	0.247406	1221	1537	1482	1841
1230__6__379	6	379	CCR1	1230		Single		FALSE	1220.74	1389.13	0.186424	0.440292	-0.0587698	1067	1440	1316	1395
1232__8__34	8	34	CCR3	1232		Single		FALSE	442.785	463.995	0.0675029	-0.224877	0.310791	432	473	336	592
1233__6__261	6	261	CCR4	1233		Single		FALSE	1130.89	1348.66	0.254071	0.402438	0.122579	983	1340	1181	1472
1234__8__4	8	4	CCR5	1234		Single		FALSE	736.815	735.459	-0.00265758	-0.188989	0.181379	760	742	606	849
1235__6__183	6	183	CCR6	1235	T1	Main		FALSE	2129.39	2285.76	0.102234	0.123959	0.0794179	2111	2238	2091	2386
1235__6__203	6	203	CCR6	1235	T2	Other		FALSE	2158.94	2395.77	0.150169	0.0325799	0.257608	2092	2322	1945	2801
1235__7__242	7	242	CCR6	1235	N1	Other		FALSE	454.709	338.672	-0.425054	0.0016635	-1.21891	489	436	445	189
1236__8__49	8	49	CCR7	1236	P1	Main		FALSE	799.438	933.582	0.223792	0.344925	0.105467	738	900	852	977
1236__6__102	6	102	CCR7	1236	P2	Other		FALSE	1483.87	1650.46	0.153496	0.0195112	0.304063	1602	1416	1476	1764
1237__6__271	6	271	CCR8	1237		Single		FALSE	1079.77	1092.37	0.0167419	-0.249122	0.245222	1063	1143	813	1367
1238__7__250	7	250	ACKR2	1238	N1	Main		FALSE	1024.68	1024.19	-0.000685643	-0.213473	0.175505	972	1125	762	1282
1238__6__193	6	193	ACKR2	1238	P1P2	Other		FALSE	1299.29	1493.43	0.200911	0.0873133	0.304021	1253	1404	1210	1749
1240__7__265	7	265	CMKLR1	1240	P1	Main		FALSE	1916.45	1097	-0.804874	-0.657092	-0.943134	1714	2218	988	1164
1240__7__249	7	249	CMKLR1	1240	P2	Other		FALSE	11.1639	16.2427	0.540946	0.775123	0.349604	9	14	14	18
1241__6__260	6	260	LTB4R	1241		Single		FALSE	2283.11	1968.81	-0.213678	-0.247087	-0.185108	2076	2605	1590	2312
1244__18__242	18	242	ABCC2	1244		Single		FALSE	506.385	523.397	0.0476707	0.052728	0.0405314	577	450	544	467
1258__15__249	15	249	CNGB1	1258		Single		FALSE	479.883	591.401	0.301454	0.376265	0.226564	456	526	538	621
1259__47__96	47	96	CNGA1	1259		Single		FALSE	3230.1	3265.35	0.0156555	0.0553584	-0.0298348	3317	3269	3133	3231
1260__16__189	16	189	CNGA2	1260	T1	Main		FALSE	931.865	788.466	-0.241073	-0.201476	-0.283403	926	977	732	810
1260__16__195	16	195	CNGA2	1260	N1	Other		FALSE	769.958	948.814	0.301345	-0.0172198	0.54148	717	860	644	1263
1261__15__192	15	192	CNGA3	1261		Single		FALSE	725.663	678.353	-0.0972636	0.0357619	-0.235963	689	796	642	682
1262__14__317	14	317	CNGA4	1262	P1	Main		FALSE	937.827	957.692	0.0302391	-0.00155013	0.06125	913	1004	829	1057
1262__14__229	14	229	CNGA4	1262	P2	Other		FALSE	448.894	456.006	0.0226786	-0.0798231	0.120658	443	474	381	520
1263__20__190	20	190	PLK3	1263	P1P2	Main		FALSE	1153.69	964.928	-0.257758	0.0932245	-0.826398	1219	1130	1182	643
1263__18__256	18	256	PLK3	1263	N1	Other		FALSE	351.247	535.823	0.609272	0.715495	0.441347	404	308	603	422
1264__27__297	27	297	CNN1	1264	P1	Main		FALSE	1122.95	1314.36	0.227064	0.23627	0.219222	1004	1300	1075	1527
1264__27__86	27	86	CNN1	1264	P2	Other		FALSE	1003.21	1071.25	0.0946651	-0.0166582	0.208013	1025	1021	921	1190
1265__29__89	29	89	CNN2	1265		Single		FALSE	289.387	285.766	-0.0181657	0.192834	-0.320844	308	281	320	227
1266__37__15	37	15	CNN3	1266		Single		FALSE	1878.97	1616.91	-0.216705	-0.185252	-0.246899	1775	2071	1419	1761
1267__38__170	38	170	CNP	1267		Single		FALSE	1058.14	1273.86	0.267682	0.503405	-0.00667988	1019	1145	1313	1150
1268__7__209	7	209	CNR1	1268		Single		FALSE	1208.99	414.693	-1.54369	-1.19651	-2.00294	1180	1291	468	325
1269__8__69	8	69	CNR2	1269		Single		FALSE	1583.84	1696.96	0.0995238	0.264817	-0.0606428	1433	1815	1565	1756
1270__42__9	42	9	CNTF	1270		Single		FALSE	747.963	553.616	-0.434082	-0.316566	-0.5504	696	836	508	576
1271__13__184	13	184	CNTFR	1271		Single		FALSE	204.703	84.6378	-1.27416	-1.03816	-1.50939	183	237	81	84
1272__39__4	39	4	CNTN1	1272		Single		FALSE	103.913	171.625	0.723891	1.30255	-0.101193	95	118	213	111
1277__12__167	12	167	COL1A1	1277		Single		FALSE	395.955	476.612	0.267479	0.944417	-0.568664	327	488	572	332
1278__12__276	12	276	COL1A2	1278		Single		FALSE	451.784	534.079	0.241419	-0.0122913	0.491826	476	444	429	630
1280__10__204	10	204	COL2A1	1280		Single		FALSE	810.763	841.066	0.0529375	-0.256977	0.341447	844	808	642	1033
1281__9__166	9	166	COL3A1	1281		Single		FALSE	2466.92	1688.3	-0.54714	-0.250873	-0.886386	2304	2748	1760	1500
1282__8__207	8	207	COL4A1	1282		Single		FALSE	1242.54	962.187	-0.3689	-0.378457	-0.35993	1177	1366	823	1074
1284__9__80	9	80	COL4A2	1284		Single		FALSE	1087.92	988.062	-0.138905	-0.231669	-0.0687459	943	1292	730	1243
1285__11__215	11	215	COL4A3	1285		Single		FALSE	999.64	926.438	-0.109714	-0.294092	0.0560946	982	1060.5	728	1112.5
1286__12__232	12	232	COL4A4	1286		Single		FALSE	999.64	926.438	-0.109714	-0.294092	0.0560946	982	1060.5	728	1112.5
1287__8__348	8	348	COL4A5	1287		Single		FALSE	1097.91	1073.54	-0.0323905	-0.0243272	-0.0408329	1092	1150	976	1128
1288__10__234	10	234	COL4A6	1288	P1	Main		FALSE	1159.25	1518.21	0.389178	0.529656	0.222761	1166	1200	1530	1413
1288__9__325	9	325	COL4A6	1288	P2	Other		FALSE	1919.93	1756.11	-0.128668	-0.0725251	-0.192074	1947	1970	1683	1740
1289__8__179	8	179	COL5A1	1289		Single		FALSE	879.433	720.913	-0.286749	-0.420112	-0.168827	842	957	572	859
1290__8__165	8	165	COL5A2	1290		Single		FALSE	1195.24	1145.8	-0.0609519	-0.197142	0.0722907	1207	1232	957	1307
1291__12__340	12	340	COL6A1	1291		Single		FALSE	1249.05	1442.06	0.207301	0.234413	0.180608	1197	1358	1280	1553
1292__10__52	10	52	COL6A2	1292		Single		FALSE	825.731	721.187	-0.195299	-0.0598446	-0.360889	844	840	736	660
1293__10__61	10	61	COL6A3	1293		Single		FALSE	2429.69	2912.45	0.261459	0.156953	0.359865	2381	2584	2413	3346
1294__12__69	12	69	COL7A1	1294	P1P2	Main		FALSE	762.129	779.924	0.0332977	-0.00776576	0.0775714	782	772	707	822
1294__13__116	13	116	COL7A1	1294	N1	Other		FALSE	131.278	211.09	0.685225	0.926189	0.428632	121	148	209	201
1295__12__7	12	7	COL8A1	1295		Single		FALSE	977.314	1005.12	0.0404759	0.0287583	0.0530373	990	1004	918	1051
1296__11__148	11	148	COL8A2	1296		Single		FALSE	658.882	617.608	-0.0933283	0.0208024	-0.233906	681	662	628	568
1297__9__285	9	285	COL9A1	1297		Single		FALSE	1719.11	1772.82	0.0443869	0.148787	-0.0692657	1684	1829	1697	1759
1298__8__154	8	154	COL9A2	1298	P1	Main		FALSE	542.149	373.427	-0.537862	-0.870043	-0.236243	561	544	279	466
1298__10__249	10	249	COL9A2	1298	P2	Other		FALSE	1733.09	1819.59	0.070264	0.133602	-0.00240286	1766	1769	1761	1782
1299__9__143	9	143	COL9A3	1299		Single		FALSE	953.098	1043.76	0.131093	0.0357413	0.230926	982	961	915	1138
1300__12__9	12	9	COL10A1	1300		Single		FALSE	406.988	337.723	-0.26915	-0.676235	0.031428	385	448	219	462
1301__12__194	12	194	COL11A1	1301		Single		FALSE	55.9998	66.9077	0.256751	-0.0507525	0.466202	49	66	43	92
1302__8__230	8	230	COL11A2	1302		Single		FALSE	670.486	621.863	-0.10861	-0.00513253	-0.229438	679	689	615	593
1303__12__334	12	334	COL12A1	1303		Single		FALSE	562.94	452.769	-0.314207	-0.419734	-0.233546	493	663	335	569
1305__51__43	51	43	COL13A1	1305		Single		FALSE	510.635	536.58	0.0715011	0.447502	-0.5136	526	515	652	364
1306__12__182	12	182	COL15A1	1306		Single		FALSE	636.904	764.895	0.264186	0.415449	0.0775011	650	649	788	691
1307__8__189	8	189	COL16A1	1307		Single		FALSE	1055.34	945.196	-0.15902	-0.0367859	-0.304548	1071	1082	949	884
1308__11__182	11	182	COL17A1	1308		Single		FALSE	2028.06	2039.49	0.00810479	-0.131368	0.146253	2063	2074	1712	2316
1310__11__179	11	179	COL19A1	1310		Single		FALSE	1424.3	1552.32	0.124171	0.228497	0.0148145	1370	1543	1459	1573
1311__13__129	13	129	COMP	1311		Single		FALSE	86.3975	157.56	0.866842	1.40822	0.101367	80	97	193	105
1312__42__245	42	245	COMT	1312		Single		FALSE	513.482	321.881	-0.673789	-0.353212	-1.04074	475	577	338	283
1314__10__20	10	20	COPA	1314		Single		FALSE	1574.52	376.673	-2.06353	-1.40358	-3.21929	1496	1726	514	187
1315__30__55	30	55	COPB1	1315		Single		FALSE	4059.94	950.679	-2.09443	-1.92396	-2.28379	3920	4382	939	908
1316__tf2__100	tf2	100	KLF6	1316		Single	No	FALSE	1317.39	1366.41	0.0527142	0.0554292	0.0500087	1281	1412	1210	1475
1317__14__244	14	244	SLC31A1	1317		Single		FALSE	916.685	594.179	-0.625529	-0.586098	-0.669197	926.5	944	561	599
1318__15__290	15	290	SLC31A2	1318		Single		FALSE	151.07	243.723	0.690022	0.579835	0.789353	145	164	197	286
1325__9__74	9	74	CORT	1325		Single		FALSE	416.134	335.43	-0.311035	-1.13878	0.322845	453	393	187	496
1326__20__98	20	98	MAP3K8	1326		Single		FALSE	361.616	370.912	0.036617	-0.462337	0.471286	385	351	254	491
1327__40__167	40	167	COX4I1	1327		Single		FALSE	893.06	498.362	-0.841562	-0.789693	-0.890819	833	996	438	542
1329__20__180	20	180	COX5B	1329		Single		FALSE	489.339	253.201	-0.95055	-0.626638	-1.37277	479	521	282	203
1337__34__181	34	181	COX6A1	1337		Single		FALSE	627.211	595.081	-0.0758669	0.11836	-0.292168	601	682	593	562
1339__22__325	22	325	COX6A2	1339		Single		FALSE	147.841	211.08	0.513741	0.167037	0.799664	146	156	149	274
1340__43__223	43	223	COX6B1	1340		Single		FALSE	1284.61	619.622	-1.05187	-1.12927	-0.9788	1249	1377	519	705
1345__41__280	41	280	COX6C	1345		Single		FALSE	354.905	211.068	-0.749724	-0.629398	-0.902542	371	352	218	190
1346__22__272	22	272	COX7A1	1346		Single		FALSE	399.674	407.669	0.0285735	0.300631	-0.267707	368	451	412	378
1347__24__222	24	222	COX7A2	1347		Single		FALSE	525.53	450.914	-0.220921	-0.479915	-0.000142106	514	560	335	565
1349__23__125	23	125	COX7B	1349		Single		FALSE	161.157	260.078	0.690474	-0.210231	1.40331	182	145	143	387
1350__21__381	21	381	COX7C	1350		Single		FALSE	503.569	665.805	0.40291	0.459011	0.348742	473	558	591	717
1351__21__167	21	167	COX8A	1351		Single		FALSE	924.092	1245.25	0.430333	0.295381	0.58693	1013	865	1130	1311
1352__30__191	30	191	COX10	1352		Single		FALSE	1983.58	728.946	-1.44422	-1.29613	-1.62365	2010	2037	744	667
1353__25__321	25	321	COX11	1353		Single		FALSE	919.179	519.491	-0.823247	-0.662896	-1.00705	904	974	519	489
1355__34__252	34	252	COX15	1355		Single		FALSE	322.293	156.353	-1.04356	-0.693378	-1.53492	322	336	181	117
1356__11__9	11	9	CP	1356		Single		FALSE	1415.72	1553.33	0.133831	0.144694	0.12191	1439	1449	1446	1591
1357__8__374	8	374	CPA1	1357		Single		FALSE	433.245	454.887	0.0703271	0.361181	-0.21446	376	514	439	447
1358__10__290	10	290	CPA2	1358		Single		FALSE	563.384	516.937	-0.124132	0.0106874	-0.264394	534	619	489	520
1359__12__362	12	362	CPA3	1359		Single		FALSE	392.584	273.113	-0.523504	-0.153165	-0.947021	356	449	291	235
1360__11__347	11	347	CPB1	1360		Single		FALSE	2364.66	2875.95	0.282411	0.369132	0.187333	2339	2491	2746	2862
1361__11__24	11	24	CPB2	1361		Single		FALSE	1475.29	1713.28	0.215765	0.465764	-0.093744	1453	1561	1824	1476
1362__22__113	22	113	CPD	1362		Single		FALSE	509.335	477.085	-0.0943667	-0.0934983	-0.0951347	466	578	397	546
1363__20__129	20	129	CPE	1363		Single		FALSE	472.405	509.284	0.108446	-0.227304	0.344586	425	544	330	697
1364__43__6	43	6	CLDN4	1364		Single		FALSE	1680.95	1647.62	-0.0288975	0.0842354	-0.133358	1512	1936	1457	1781
1365__39__128	39	128	CLDN3	1365		Single		FALSE	83.7713	27.9147	-1.58543	-6.25462	-0.573267	84	87	1	59
1366__18__144	18	144	CLDN7	1366		Single		FALSE	943.018	1020.92	0.114515	0.340561	-0.150185	914	1014	1052	922
1368__34__376	34	376	CPM	1368		Single		FALSE	133.724	113.415	-0.237657	0.085698	-0.545461	113	162	109	112
1369__8__157	8	157	CPN1	1369		Single		FALSE	902.334	1191.92	0.401556	0.089049	0.689436	935	904	904	1471
1370__10__91	10	91	CPN2	1370		Single		FALSE	1169.94	1534.91	0.391713	0.133833	0.604199	1123	1270	1120	1948
1371__25__142	25	142	CPOX	1371		Single		FALSE	411.007	238.955	-0.782426	-1.17425	-0.526688	360	484	145	339
1373__23__291	23	291	CPS1	1373		Single		FALSE	1509.17	1628.24	0.109563	0.120264	0.0983689	1499	1583	1481	1710
1374__43__193	43	193	CPT1A	1374		Single		FALSE	1259.85	1192.48	-0.0792827	-0.0106782	-0.142061	1146	1437	1034	1314
1375__41__117	41	117	CPT1B	1375		Single		FALSE	589.804	615.409	0.0613099	0.392226	-0.310871	539	670	643	545
1376__19__286	19	286	CPT2	1376		Single		FALSE	896.831	1068.16	0.252226	0.231276	0.26816	761	1083	812	1316
1378__15__30	15	30	CR1	1378		Single		FALSE	553.431	469.007	-0.238793	-0.510501	0.0262755	583	544	372	559
1379__37__384	37	384	CR1L	1379		Single		FALSE	1890.85	1869.65	-0.0162661	0.200898	-0.268223	1831	2035	1913	1705
1380__14__236	14	236	CR2	1380		Single		FALSE	448.657	204.809	-1.13134	-1.19989	-1.07162	417	502	165	241
1381__37__333	37	333	CRABP1	1381		Single		FALSE	965.756	1331.03	0.462812	0.635313	0.242411	993	976	1402	1165
1382__36__211	36	211	CRABP2	1382		Single		FALSE	1424.07	1848.06	0.375996	0.344358	0.405053	1344	1571	1551	2099
1384__23__225	23	225	CRAT	1384		Single		FALSE	449.147	172.428	-1.38119	-1.85917	-0.991036	459	457	115	232
1385__tf2__107	tf2	107	CREB1	1385		Single	No	FALSE	1689.49	1456.44	-0.214137	-0.241647	-0.183846	1743	1701	1340	1511
1386__tf2__105	tf2	105	ATF2	1386		Single	No	FALSE	1363.68	1333.55	-0.0322308	0.363752	-0.542733	1291	1500	1510	1039
1387__42__254	42	254	CREBBP	1387		Single		FALSE	510.598	871.014	0.770508	0.807845	0.743671	411	641	654	1083
1388__tf3__17	tf3	17	ATF6B	1388		Single	No	FALSE	1164.42	1463.41	0.329721	0.580356	0.0322631	1125	1256	1529	1296
1389__tf3__39	tf3	39	CREBL2	1389		Single	No	FALSE	896.834	872.119	-0.0403166	-0.0366671	-0.0441608	896	935	794	915
1390__tf3__48	tf3	48	CREM	1390	N1	Main	No	FALSE	1460.54	1439.22	-0.021215	-0.035299	-0.00856902	1354	1638	1201	1643
1390__tf2__311	tf2	311	CREM	1390	T1	Other	No	FALSE	847.615	1010.62	0.253765	0.305077	0.201268	821	912	922	1058
1392__12__169	12	169	CRH	1392		Single		FALSE	306.593	376.298	0.295552	0.429958	0.161159	285	343	349	387
1393__11__354	11	354	CRHBP	1393		Single		FALSE	1892.88	1893.15	0.000203587	0.124982	-0.116921	1710	2172	1695	2021
1394__6__5	6	5	CRHR1	1394		Single		FALSE	778.17	601.054	-0.372591	-0.211726	-0.527078	702	894	551	626
1395__6__177	6	177	CRHR2	1395		Single		FALSE	622.191	585.935	-0.0866148	0.0847669	-0.265599	583	691	562	580
1396__57__41	57	41	CRIP1	1396		Single		FALSE	992.192	627.765	-0.660396	-0.796654	-0.53072	988	1038	517	725
1397__38__26	38	26	CRIP2	1397		Single		FALSE	1521.66	1306.4	-0.220051	-0.301525	-0.146846	1444	1670	1065	1522
1398__43__358	43	358	CRK	1398		Single		FALSE	1057.06	1047.48	-0.01314	0.0349053	-0.0644729	1047	1112	975	1073
1399__40__2	40	2	CRKL	1399		Single		FALSE	821.539	809.589	-0.0211396	-0.0544583	0.0141913	834	842	730	858
1400__55__309	55	309	CRMP1	1400	P1	Main		FALSE	2015.72	1860.29	-0.115769	-0.180407	-0.0532427	1976	2143	1585	2084
1400__50__249	50	249	CRMP1	1400	P2	Other		FALSE	1104.9	1266.12	0.196496	0.0652568	0.336854	1164	1086	1107	1384
1401__12__44	12	44	CRP	1401		Single		FALSE	682.343	719.528	0.0765545	0.0563322	0.098218	693	699	655	755
1404__10__62	10	62	HAPLN1	1404		Single		FALSE	771.738	860.339	0.156794	0.232157	0.066701	798	775	852	819
1406__tf2__160	tf2	160	CRX	1406		Single	No	FALSE	829.761	711.077	-0.22269	-0.419206	-0.0368411	840	853	571	839
1407__29__355	29	355	CRY1	1407		Single		FALSE	551.99	653.644	0.243862	0.580211	-0.0816261	468	667	636	636
1408__25__121	25	121	CRY2	1408		Single		FALSE	255.326	362.998	0.50762	0.501505	0.514169	258	263	332	379
1409__31__273	31	273	CRYAA	1409	P2	Main		FALSE	993.439	1113.59	0.164717	0.319974	0.000209243	943	1090	1070	1100
1409__38__8	38	8	CRYAA	1409	P1	Other		FALSE	1114.75	997.391	-0.16049	-0.118238	-0.211836	1175	1095	984	954
1410__33__204	33	204	CRYAB	1410	P1	Main		FALSE	2577.65	2331.63	-0.144716	-0.281908	-0.0365129	2322	2965	1736	2917
1410__36__342	36	342	CRYAB	1410	P2	Other		FALSE	665.179	699.723	0.0730419	0.46457	-0.349227	582	784	730	621
1411__32__84	32	84	CRYBA1	1411		Single		FALSE	983.667	1367.45	0.475245	0.489336	0.462326	913	1102	1165	1532
1412__31__180	31	180	CRYBA2	1412		Single		FALSE	1237.23	763.764	-0.695916	-0.529732	-0.846227	1080	1461	680	820
1413__32__382	32	382	CRYBA4	1413		Single		FALSE	1802.04	2004.86	0.153872	0.224619	0.0810234	1739	1946	1847	2077
1414__22__120	22	120	CRYBB1	1414		Single		FALSE	242.336	223.998	-0.113523	-0.570704	0.270616	250	244	153	297
1415__34__141	34	141	CRYBB2	1415		Single		FALSE	369.682	465.161	0.331446	0.585707	0.0488731	346	411	472	429
1417__37__380	37	380	CRYBB3	1417		Single		FALSE	1128.62	1076.66	-0.0679901	-0.0348365	-0.102464	1109	1197	984	1125
1418__30__306	30	306	CRYGA	1418		Single		FALSE	5239.57	5916.03	0.17518	0.16998	0.180674	5258	5437	5377	6218
1419__36__190	36	190	CRYGB	1419		Single		FALSE	1740.28	1917.05	0.13957	0.0907443	0.189746	1749	1803	1693	2075
1420__31__158	31	158	CRYGC	1420		Single		FALSE	1364.75	1610.16	0.238566	-0.0162939	0.444276	1294	1499	1163	2058
1421__31__290	31	290	CRYGD	1421		Single		FALSE	976.435	1183.72	0.277729	-0.446557	0.811566	1012	978	675	1732
1427__36__28	36	28	CRYGS	1427		Single		FALSE	550.36	612.962	0.155423	0.194683	0.113604	546	578	568	631
1428__26__224	26	224	CRYM	1428		Single		FALSE	149.532	155.584	0.0572398	0.638997	-0.862724	142	164	201	91
1429__22__301	22	301	CRYZ	1429		Single		FALSE	390.302	461.833	0.242782	0.497291	-0.0618757	378	420	485	406
1431__22__15	22	15	CS	1431		Single		FALSE	504.533	447.362	-0.173506	0.137693	-0.556409	484	548	484	376
1432__18__283	18	283	MAPK14	1432		Single		FALSE	208.1	240.521	0.208885	-0.332688	0.786025	248	173	179	301
1434__30__267	30	267	CSE1L	1434		Single		FALSE	615.056	149.745	-2.03821	-1.64209	-2.52456	570	690	166	121
1435__11__163	11	163	CSF1	1435		Single		FALSE	1363.31	1512.44	0.149765	0.131242	0.16849	1345	1440	1339	1633
1436__23__262	23	262	CSF1R	1436		Single		FALSE	219.253	198.634	-0.142483	-0.0654703	-0.243396	236	210	205	179
1437__11__207	11	207	CSF2	1437		Single		FALSE	1417.82	1368.98	-0.0505773	-0.0459925	-0.0548403	1330	1573	1171	1528
1438__12__131	12	131	CSF2RA	1438		Single		FALSE	584.798	435.483	-0.425324	-0.390126	-0.464591	594	599	412	438
1439__19__376	19	376	CSF2RB	1439		Single		FALSE	519.608	621.376	0.258043	0.799381	-0.48717	476	589	753	424
1440__10__276	10	276	CSF3	1440		Single		FALSE	19.1887	15.6785	-0.291474	-0.554185	-0.0129661	21	18	13	18
1441__42__34	42	34	CSF3R	1441		Single		FALSE	471.644	486.11	0.0435858	0.374352	-0.38662	460	504	542	389
1442__11__260	11	260	CSH1	1442		Single		FALSE	1362.66	1599.29	0.231008	0.244457	0.216621	1367	1414.5	1472	1658.5
1443__10__150	10	150	CSH2	1443	P1	Main		FALSE	1458.98	1654.77	0.181672	0.453459	-0.122544	1361	1627	1694	1508
1443__9__345	9	345	CSH2	1443	T2	Other		FALSE	1362.66	1599.29	0.231008	0.244457	0.216621	1367	1414.5	1472	1658.5
1443__10__196	10	196	CSH2	1443	T1	Other		FALSE	1343.97	1782.79	0.407632	0.476391	0.336593	1300	1448	1644	1845
1444__10__342	10	342	CSHL1	1444	P1	Main		FALSE	1504.11	1546.34	0.039943	0.160905	-0.0832686	1418	1661	1441	1582
1444__9__47	9	47	CSHL1	1444	P2	Other		FALSE	1391.02	1369.22	-0.0227938	-0.353696	0.246826	1358	1485	966	1778
1445__21__347	21	347	CSK	1445		Single		FALSE	1448.48	1431.95	-0.0165561	-0.0623268	0.028854	1429	1530	1244	1575
1446__12__12	12	12	CSN1S1	1446		Single		FALSE	696.527	808.961	0.21589	0.0079495	0.401092	686	737	627	982
1447__10__46	10	46	CSN2	1447	T1	Main		FALSE	959.795	969.1	0.0139196	0.174726	-0.16189	923	1040	947	938
1447__9__133	9	133	CSN2	1447	N1	Other		FALSE	1057.09	1158.96	0.132733	0.262626	-0.00302506	1006	1157	1097	1165
1448__11__164	11	164	CSN3	1448		Single		FALSE	1209.11	1329.94	0.13742	0.542897	-0.38608	1141	1334	1511	1030
1452__24__102	24	102	CSNK1A1	1452		Single		FALSE	337.402	194.488	-0.794789	-0.627351	-0.945852	294	399	173	209
1453__20__24	20	24	CSNK1D	1453		Single		FALSE	220.212	218.487	-0.0113447	0.870212	-1.7518	195	257	324	77
1454__24__38	24	38	CSNK1E	1454		Single		FALSE	2134.92	1810.8	-0.237558	-0.234196	-0.241087	2130	2229	1646	1903
1455__23__364	23	364	CSNK1G2	1455		Single		FALSE	242.939	189.651	-0.357249	-0.427448	-0.280778	253	242	171	201
1456__20__94	20	94	CSNK1G3	1456		Single		FALSE	762.597	925.702	0.279626	0.261377	0.2996	782	773	852	960
1457__23__223	23	223	CSNK2A1	1457		Single		FALSE	760.841	360.094	-1.07922	-0.819239	-1.32772	660	903	340	363
1459__18__341	18	341	CSNK2A2	1459		Single		FALSE	562.685	685.972	0.285822	0.339326	0.227854	560	589	644	696
1460__23__62	23	62	CSNK2B	1460		Single		FALSE	183.412	54.2869	-1.75641	-1.39453	-2.3042	188	186	65	38
1462__9__301	9	301	VCAN	1462		Single		FALSE	980.127	877.749	-0.159161	-0.450282	0.0845413	959	1044	638	1117
1463__12__170	12	170	NCAN	1463		Single		FALSE	199.326	205.983	0.0473895	0.424687	-0.568929	209	197	255	134
1464__38__22	38	22	CSPG4	1464		Single		FALSE	1427.13	1450.2	0.023139	-0.21348	0.256525	1495	1412	1172	1702
1465__36__377	36	377	CSRP1	1465		Single		FALSE	1798.9	1704.43	-0.0778228	0.0650393	-0.224661	1690	1993	1607	1721
1466__58__130	58	130	CSRP2	1466		Single		FALSE	1651.32	1696.71	0.0391251	-0.445104	0.423059	1664	1706	1111	2308
1468__20__126	20	126	SLC25A10	1468		Single		FALSE	1740.85	394.265	-2.14256	-1.9241	-2.41506	1741	1813	417	343
1469__12__149	12	149	CST1	1469		Single		FALSE	795.649	805.732	0.018168	0.0469272	-0.0147661	820	802	770	801
1470__8__360	8	360	CST2	1470		Single		FALSE	1194.65	1284.48	0.104589	0.265748	-0.069461	1142	1302	1248	1252
1471__8__271	8	271	CST3	1471		Single		FALSE	809.927	1059.05	0.386909	0.854962	-0.0618757	649	1020	1067	986
1472__10__284	10	284	CST4	1472		Single		FALSE	1406.61	1340.21	-0.0697671	0.0244384	-0.167493	1351	1526	1249	1371
1473__9__72	9	72	CST5	1473		Single		FALSE	1070.36	1309.55	0.290984	-0.038181	0.599065	1124	1056	995	1614
1474__9__118	9	118	CST6	1474		Single		FALSE	1468.84	1697.95	0.209124	-0.0161127	0.401843	1424	1579	1280	2105
1475__42__310	42	310	CSTA	1475		Single		FALSE	420.406	468.392	0.155934	0.108148	0.210426	444	412	435	481
1476__41__380	41	380	CSTB	1476		Single		FALSE	687.315	772.27	0.168133	0.373287	-0.00781672	575	839	677	842
1477__47__301	47	301	CSTF1	1477		Single		FALSE	1973.78	503.615	-1.97057	-1.87277	-2.07703	1938	2095	481	501
1478__47__319	47	319	CSTF2	1478		Single		FALSE	4870.95	3520.02	-0.46862	-0.407162	-0.535433	4842	5105	3319	3554
1479__24__372	24	372	CSTF3	1479		Single		FALSE	448.657	187.85	-1.25603	-0.831501	-1.79469	417	502	213	146
1482__tf3__8	tf3	8	NKX2-5	1482		Single	No	FALSE	739.949	947.063	0.356034	0.228882	0.467868	705	809	751	1129
1485__38__134	38	134	CTAG1B	1485		Single		FALSE	1255.02	1663.09	0.406157	0.803603	-0.157985	1236	1328	1961	1201
1486__31__372	31	372	CTBS	1486		Single		FALSE	1041.42	982.002	-0.0847597	-0.171322	-0.00531933	1001	1129	808	1135
1487__41__360	41	360	CTBP1	1487		Single		FALSE	327.234	326.15	-0.00479048	0.149698	-0.231435	359	306	362	263
1488__42__130	42	130	CTBP2	1488		Single		FALSE	237.333	175.456	-0.4358	0.0227569	-1.04613	222	264	205	129
1489__9__6	9	6	CTF1	1489		Single		FALSE	1176.24	1141.91	-0.0427371	-0.0480734	-0.0380382	1076	1335	946	1312
1490__13__33	13	33	CCN2	1490		Single		FALSE	274.227	323.689	0.239237	-0.0411813	0.500561	283	276	250	394
1491__23__213	23	213	CTH	1491		Single		FALSE	222.68	305.821	0.457718	0.583891	0.302536	229	225	312	280
1493__20__118	20	118	CTLA4	1493		Single		FALSE	538.593	468.678	-0.2006	-0.718432	0.191104	534	566	295	652
1495__43__131	43	131	CTNNA1	1495		Single		FALSE	1009.44	1132.25	0.165644	-0.092438	0.389828	997	1065	850	1408
1496__40__213	40	213	CTNNA2	1496		Single		FALSE	1115.94	1344.12	0.268412	0.475994	-0.000333009	1139	1137	1440	1147
1497__23__232	23	232	CTNS	1497		Single		FALSE	448.2	504.734	0.171378	0.0874194	0.251074	438	478	423	574
1499__41__230	41	230	CTNNB1	1499		Single		FALSE	746.801	709.559	-0.0738018	0.0552305	-0.23568	774	748	731	641
1500__43__156	43	156	CTNND1	1500		Single		FALSE	834.861	1034.37	0.309139	0.275352	0.34422	839	865	923	1108
1501__40__363	40	363	CTNND2	1501	N1	Main		FALSE	553.889	321.835	-0.783276	-0.800405	-0.76977	479	659	250	390
1501__43__205	43	205	CTNND2	1501	T1	Other		FALSE	1116.12	1239.39	0.151142	0.273704	0.00223359	1143	1133	1256	1145
1503__46__275	46	275	CTPS1	1503		Single		FALSE	545.294	606.383	0.153196	0.0560354	0.242689	527	588	498	702
1504__12__114	12	114	CTRB1	1504		Single		FALSE	1079.42	1186.62	0.1366	0.0856853	0.185101	1045	1162	1008	1333
1506__11__160	11	160	CTRL	1506		Single		FALSE	1598.87	1523.08	-0.0700632	0.208674	-0.390906	1507	1766	1583	1359
1508__9__17	9	17	CTSB	1508		Single		FALSE	1384.82	1461.53	0.0777862	0.261642	-0.114641	1293	1543	1409	1438
1509__9__29	9	29	CTSD	1509		Single		FALSE	1350.35	1376.55	0.0277292	-0.0073893	0.0620339	1317	1443	1191	1520
1510__35__118	35	118	CTSE	1510		Single		FALSE	0	0	NaN	NaN	NaN	0	0	0	0
1511__23__297	23	297	CTSG	1511		Single		FALSE	296.905	460.85	0.634297	0.364372	0.859446	288	319	337	584
1512__24__43	24	43	CTSH	1512		Single		FALSE	581.863	416.38	-0.48278	-0.391678	-0.577465	560	630	388	426
1513__22__166	22	166	CTSK	1513		Single		FALSE	369.693	550.031	0.573187	0.153332	0.908721	367	388	371	735
1514__20__241	20	241	CTSL	1514	P1	Main		FALSE	2035.55	1846.78	-0.140406	-0.197761	-0.0808037	2063	2090	1635	1994
1514__20__33	20	33	CTSL	1514	P2	Other		FALSE	295.62	186.698	-0.663038	-1.26304	-0.206977	301	302	114	264
1515__18__366	18	366	CTSV	1515		Single		FALSE	362.17	345.438	-0.0682408	-0.313687	0.12228	335	407	245	447
[truncated: 21,352 more rows]

## Sheet: Prepooled T.gonfio library
Plasmid_ID	Plate_ID	Well_number	Gene_symbol	Entrez_ID	TSS_ID	Is_main_TSS	Is_obsolete	Non_targeting	Mean_count_baseline	Mean_count_endpoint	Log2FC	Log2FC_rep1	Log2FC_rep2	Count_baseline_rep1	Count_baseline_rep2	Count_endpoint_rep1	Count_endpoint_rep2
[truncated: 22,573 more rows]

[truncated: 1 more sheets: Postpooled T.gonfio library]
