# Supplementary material for: Arrayed CRISPR libraries for the genome-wide activation, deletion and silencing of human protein-coding genes
Source: Nat Biomed Eng. 2024 Dec 4;9(1):127–48. doi: 10.1038/s41551-024-01278-4 (PMC11754104; doi:10.1038/s41551-024-01278-4)
Supplement: Supplementary file 8 — Source data. [file 41551_2024_1278_MOESM8_ESM.xlsx]

## Sheet: Figure 1
Figure 1c		correct (%)	recombined (%)	mutated (%)
	1	89.5833	2.08333	8.33333
	2	93.3333	3.33333	3.33333
	3	83.3333	4.16667	12.5
	4	86.3636	0	13.6364
	5	90.3226	3.22581	6.45161
	6	90.3226	3.22581	6.45161
	7	87.0968	9.67742	3.22581
	8	87.0968	0	12.9032
Figure 1d		correct (%)			recombined (%)			mutated (%)
	1	87.5	87.5	87.5	0	0	0	12.5	12.5	12.5
	2	87.5	100	87.5	0	0	0	12.5	0	12.5
	3	100	87.5	100	0	0	0	0	12.5	0
	4	87.5	87.5	75	0	0	12.5	12.5	12.5	12.5
Figure 1f	sgRNA	ASCL1 fold activation			NEUROD1 fold activation			CXCR4 fold activation			IL1R2 fold activation			IL1B fold activation			MYC fold activation			KLF4 fold activation			NANOG fold activation
	sg1	57.57	16.9011	3.34031	45.3755	27.0216	22.2105	2.62775	6.8044	6.82941	43.14	38.98	33.67	7.65	5.14	5.04	1.61	1.75	1.33	1.64	1.99	1.5	3.08	3.67	4.93
	sg2	6.94	1.55688	0.500659	19.384	5.69846	5.33202	3.26389	6.33713	6.3572	130.49	166.89	124.79	1.18	1.37	1.48	1.14	1.63	0.95	2.56	3.31	3.72	26.26	9.39	20.99
	sg3	11.04	2.59151	0.466562	336.317	381.515	374.611	2.9891	5.84412	6.30211	28.6	28.22	21.66	13.06	8.46	8.32	1.73	2.52	1.64	2.15	1.34	1.76	2.36	2.17	2.37
	sg4	243.49	50.472	16.8991	217.062	56.8555	12.4004	3.63809	5.92594	7.40384	103.72	68.36	71.82	7.16	1.86	3.95	2.8	2.33	1.96	0.77	0.91	1.11	19.22	5.79	20.21
	qg	1190.6	1582.97	1735.74	2969.88	3423.31	4845.47	28.8445	43.4366	27.5552	235.53	252.41	249.3	87.58	59.95	42.48	3.51	3.19	2.66	4.05	4.1	1.91	20.71	13.14	20.84
Figure 1g	CD47_% cells with gene off
	hNTo	sg1	sg2	sg2	sg3	sg3	sg4	sg5	sg6	sg6	sg7	sg7	sg8	sg9	sg10	sg11	sg12	qg-A	qg-B	qg-C	qg-D
	0.24	59.7	41.2	41.2	1.8	1.8	58.9	72.9	10.6	10.6	55.6	55.6	78	87.8	80.7	90.4	72.5	75.1	81.2	85	71.2
	0.12	58.5	41	41	0.5	0.5	59.2	77.9	7.22	7.22	53.3	53.3	85.1	73	79.2	87.8	73.4	85.8	89.6	92.1	79.6
	0.071	68.8	39.2	39.2	2.77	2.77	55.1	78.1	5.33	5.33	57.4	57.4	82.9	74.1	73.8	88.7	67.2	75.9	81.2	75	72.5
	IFNGR1_% cells with gene off
	hNTo	sg1	sg2	sg3	sg3	sg4	sg5	sg5	sg6	sg7	sg7	sg8	sg8	sg9	sg10	sg11	sg12	qg-A	qg-B	qg-C	qg-D
	0.71	69.6	76.7	1.27	1.27	64.1	47.4	47.4	76.1	47.3	47.3	32.4	32.4	54.3	67	68.5	62.9	73.5	73.3	84.5	65.3
	0.29	74.9	83.6	0.61	0.61	68.9	52.5	52.5	83.6	58.7	58.7	38.8	38.8	56.5	74.6	78.6	74.6	85.8	80	91.1	73.7
	0.51	70.4	82	0.76	0.76	64.3	55.3	55.3	80.3	53.3	53.3	35.1	35.1	58	74	70.9	70.2	79.4	75.4	87.3	70.3
	MCAM_% cells with gene off
	hNTo	sg1	sg1	sg2	sg3	sg3	sg4	sg5	sg6	sg6	sg7	sg8	sg8	sg9	sg10	sg11	sg12	qg-A	qg-B	qg-C	qg-D
	0.5	4.74	4.74	79.9	74.8	74.8	73	85.1	69.4	69.4	79.5	31	31	79	76.1	84.9	78.7	69.8	81.8	86.3	68.4
	0.4	2.71	2.71	82.5	75.4	75.4	79.7	87.6	68.5	68.5	84.8	33	33	82.5	83.9	89.2	86.6	76.4	88	87.7	73.2
	0.6	5.9	5.9	83.5	80.1	80.1	82.8	89.5	75.2	75.2	88.2	40.4	40.4	84.1	87.3	91.2	87.6	83.1	89.6	90.7	82
Figure 1h	Reads with deletion (%)
	ADIPOR1	AP2B1	CSNK2A1	FYN	HPRT1	TGFBR1	APEX1	TAZ	PRNP
	96.5	87	87.5	98.5	79.5	81.5	80	85	91
	82.5	60	77.5	100	66	57	71.5	55	90
	95.5	88.5	94.5	98	89.4472	76	82.5	84.5	86
	98	70	95	100	92.5	85	84.0426	83	97

## Sheet: Figure 4
Figure 4b	Plate_number	1	2	3	4	5	6	7	8	9	10	11	12
	Z_prime_rep1	0.211441	0.267902	0.348728	0.313079	0.334236	0.362767	0.333899	0.222842	0.147972	0.261981	-0.370023	0.561986
	Z_prime_rep2	0.0328951	0.363887	0.664089	0.232365	0.596401	0.223512	0.141907	0.130066	0.167664	0.286509	0.168478	0.554759
Figure 4e	Log2FC
	NT	ZNF112	MIXL1	ZNF578	E2F3 P1	ALX3	ZBTB9	ZNF121	TFEB P1	ZNF260	ZNF331 P2	NEUROD4	SETDB2	ZNF445	ZBTB38 P1	GLI3	PBX1	LTF	ZNF227	ZNF583	BNC2	NR2F6	ZNF678	SIX5	E2F3 P2	ESRRB T1	CHCHD3	ZNF519	ZFY	CLOCK	ZBTB33	GLIS3	KLF12	ZNF81	PPARA	HNF4A	ZNF821	ZFP1	PRNP
	0.0124966	-0.126302	0.0498113	0.0884036	-0.431443	0.334216	-0.525546	0.257771	-0.866877	0.483934	-0.703123	0.509715	-0.765371	0.207704	-0.768336	0.670376	-1.15097	0.751946	-0.939083	0.761433	-1.09771	0.706371	-1.27244	0.888687	-1.39406	0.855217	-1.3346	0.902971	0.963141	0.848373	1.15031	1.11847	1.13702	1.07494	1.70757	1.60084	1.69468	1.93646	1.554
	-0.213207	-0.104186	-0.0151969	-0.0672113	-0.431941	0.371623	-0.475772	0.536267	-0.546165	0.507047	-0.492753	0.59294	-0.864178	0.643506	-0.707205	0.70534	-0.825437	0.839787	-1.13484	0.784794	-1.11986	0.931652	-1.09656	0.904094	-1.42544	0.90593	-1.0538	1.01279	1.04439	1.0942	0.736597	0.679306	1.23283	1.27734	1.57895	1.65742	1.64125	1.71524	1.73757
	-0.181623	-0.109786	-0.0751948	0.136403	-0.378042	0.357265	-0.551783	0.314316	-0.977427	0.477569	-0.77389	0.549871	-0.961623	0.631171	-0.867506	0.640945	-1.0756	0.780553	-1.02914	0.802824	-1.20641	0.798777	-1.2068	0.889822	-1.31264	0.544851	-1.14201	0.438435	0.948477	1.27203	1.09589	1.1044	0.827049	1.2744	1.57673	1.43221	1.63507	1.75528	1.58169
	0.153443	-0.000253326	-0.0317949	0.157427	-0.182481	0.375972	-0.446011	0.485978	-0.609594	0.376483	-0.79317	0.673236	-0.670056	0.10727	-0.820995	0.544817	-0.790425	0.800455	-0.925451	0.715392	-1.03076	0.895728	-1.69415	0.871685	-1.25978	0.980669	-1.35587	0.95976	0.996445	1.16103	1.00593	1.22486	1.1023	1.43548	1.52263	1.55205	1.62144	2.05463	1.65038
	0	0.0811696	-0.0788271	0.283856	-0.382743	0.267151	-0.627963	0.420177	-0.485799	0.536356	-0.656038	0.831199	-0.67324	0.674947	-0.831027	0.690552	-0.807226	0.70327	-0.931523	0.81665	-1.18456	0.677656	-0.865432	0.862601	-1.1697	0.89542	-1.32214	0.92265	0.947959	0.590253	1.17965	0.955854	1.12693	1.3481	1.48433	1.65108	1.5577	1.92745	1.86037
	0.0434375
	0.0377358
	0
	-0.130267
	-0.257232
Figure 4g	Up-regulators
	NT	PRNP	ZFP1	ZNF821	HNF4A	PPARA	ZNF81	KLF12	GLIS3	ZBTB33	CLOCK	NEUROD4
	1	6.66151	3.39919	1.36677	2.75397	2.8688	2.248	2.03037	1.2734	1.05323	1.16004	1.50175
	1	7.18086	3.14695	1.67844	2.23374	2.49851	1.94392	1.387	1.0341	1.08261	1.18293	1.92617
	1	4.53756	2.24753	0.893869	1.60714	2.03649	1.82708	1.5587	1.08782	0.97431	1.02335	1.89678
	Down-regulators
	NT	PRNP	CHCHD3	E2F3	ZNF678	BNC2	ZNF227	PBX1	ZBTB38	SETDB2	ZNF331	TFEB
	1	5.65506	0.4018	0.24423	0.199331	0.662324	0.854949	0.901841	0.584464	1.08662	1.00775	0.5895
	1	4.25217	0.471302	0.630827	0.600376	0.454832	0.364831	0.584096	0.540017		0.639445	0.489599
	1	5.24921	0.851548	0.878071	1.14925	0.571831	0.735199	0.681109	0.505303	1.14472	1.15367	0.756334
Figure 4h	Up-regulators
	PRNP	ZFP1	HNF4A	PPARA	ZNF81	KLF12	NEUROD4
	10.1237	2.05925	1.73786	2.67821	1.18654	1.82345	1.19483
	12.3587	2.48374	2.00066	2.98016	1.37381	2.17004	1.54539
	9.75453	1.57321	1.51371	2.1728	1.21699	1.71544	1.11209
	Down-regulators
	CHCHD3	BNC2	PBX1	ZBTB38	TFEB
	0.379684	0.825543	0.697253	0.83982	0.658304
	0.487593	0.787099	0.80804	0.846492	0.430293
	0.412248	0.721601	0.52924	0.636336	0.607454

## Sheet: Figure 5
Figure 5e	gene_id	gene_symbol	log2FC_T.spiezzo	log2FC_Brunello	log2FC_Cellecta
	1460	CSNK2B	-6.94567	-3.29865	-1.72305
	23192	ATG4B	4.41615	2.45148	0.783629
	5289	PIK3C3	5.94093	4.07971	1.63674
	55054	ATG16L1	6.44382	2.07802	1.47317
	26100	WIPI2	5.50138	2.13337	1.45356
	64422	ATG3	8.13032	3.44663	1.56047
	79897	RPP21	-6.61025	-3.58239	-0.764244
	8678	BECN1	5.44475	2.60085	0.792139
	10533	ATG7	5.89853	2.7525	1.40605
	79065	ATG9A	7.88164	2.92827	1.63871
	9821	RB1CC1	7.09632	3.97062	1.99531
	9474	ATG5	5.30959	5.18166	1.83607
	9538	EI24	6.1273	3.24452	0.789874
	11337	GABARAP	4.46396	3.71018	0.662239
Figure 5f	NT	ATP8B2	ATXN10	CFLAR	FOXD4L1	GRIN2A	HNRNPM	LAMP1	LCE1C	PEX1	RBBP8	SHC1	SLC9A2	SRFBP1	USP36	VAMP1	VRK1
	-0.12248	2.32916	3.64061	2.71091	1.41005	1.12586	4.59159	1.77626	1.96988	3.74049	4.23838	2.82566	0.989247	5.42608	2.91452	0.63941	5.73578
	-0.01728	2.9229	4.45183	2.20881	1.52607	1.49164	5.69179	3.04229	2.72929	2.18662	3.78884	3	0.90172	4.03973	3.05258	2.55397	2.57075
	0.034488	4.61096	8.35877	3.28899	1.95827	3.76152	6.50588	3.29022	2.47828	2.76721	3.52424	1.93754	1.13598	4.54208	2.62061	0.783832	1.79897
Figure 5h	Percentage of cells with puncta
	NT	CFLAR	PEX1	VAMP1	LAMP1	USP36	SHC1	FOXD4L1	SLC9A2	RBBP8	VRK1	LCE1C	SRFBP1	ATP8B2	HNRNPM	ATXN10	GRIN2A
	20.4651	89.6104	89.2308	48.9583	64.3357	80.4054	88.0239	64.5455	67.3759	91.6667	85.0467	70.9677	74.6377	88.8889	99.0385	93.5484	64.8649
	38.6861	69.4805	71.3043	55.2326	70.4433	71.4286	82.7586	64.7799	71.1864	93.2692	70.3297	66.8478	77.451	65.285	98.718	97.2727	68.5185
	36.7188	86.5854	80	62.3188	69.3069	69.3333	83.0065	65.2778	64.1304	72.6027	71.9101	68.8679	84	85.7143	92.5373	98.7952	65.0943
	Puncta area
	NT	CFLAR	PEX1	VAMP1	LAMP1	USP36	SHC1	FOXD4L1	SLC9A2	RBBP8	VRK1	LCE1C	SRFBP1	ATP8B2	HNRNPM	ATXN10	GRIN2A
	5.43641	9.37956	14.3013	6.04533	7.51209	8.98788	8.57848	10.4305	8.83647	13.3196	12.1928	7.53891	13.5642	7.7427	16.0674	19.9117	7.91613
	5.59016	7.2051	7.89211	6.99109	7.17405	8.76494	6.73465	7.41334	6.979	9.65688	8.68767	6.6566	12.1656	7.392	12.1009	18.524	6.23549
	6.74313	19.6584	12.2131	8.84664	9.98734	9.77336	11.0085	12.1527	8.09481	14.6679	11.5291	8.94362	17.2482	17.0978	15.0513	28.1163	10.7304
Figure 5k	Puncta area of YFP-LC3 without ChQ
	NT	GRIN2A	ATP8B2	LCE1C	HNRNPM	VRK1
	2.55846	6.7246	6.51469	7.05007	4.80535	8.21105
	4.00566	6.78309	7.67529	5.4634	4.60374	10.0441
	3.34438	10.0274	7.68127	7.35381	10.2419	9.18832
	Puncta area of YFP-LC3 with ChQ
	NT	GRIN2A	ATP8B2	LCE1C	HNRNPM	VRK1
	19.818	22.76	21.2088	24.0804	14.4239	20.4372
	18.7515	22.7576	18.5276	18.0951	17.3984	20.6439
	20.778	16.5678	21.0208	22.5062	23.7881	21.8784

## Sheet: Figure 6
Figure 6c		CRISPRoff 3-sg			CRISPRoff-mut 3-sg			CRISPRoff T.gonfio			CRISPRoff-mut T.gonfio
	ITGB1	74.7	86.3	85.1	0.43	0.7	0.22	76.1	81.3	80.5	0.61	1.62	0.61
	CD81	82.7	91.2	91.9	3.41	2.11	5.02	71.8	78.2	79.3	2.16	1.7	1.73
	CD151	84.7	84.5	91.7	0.2	0.093	1.52	91.6	91.1	93.8	0.17	6.8	1.27
Figure 6e		CRISPRko with T.spiezzo					CRISPRoff with T.gonfio
	CD47	80.1	78.7	86.8	78.8		78	75.5	79	80.4
	IFNGR1	81.8	73.1	83.9	82.8		80	80.9	84.8	92.4
	MCAM	83.6	99.7	85.6	89.4		82	82.2	89.6	86.8
Figure 6h	Robust_SSMD
	CRISPRoff		T.gonfio
	0.96222	1.01606	1.13772	1.30845
Figure 6j	Library_prep	Timepoint	Fraction_template_switch
	prepool	T0	0.210417
			0.2537
		endpoint	0.237028
			0.252196
	postpool	T0	0.00794672
			0.00940707
		endpoint	0.011628
			0.0109235
Figure 6m	Robust_SSMD
	prepool		postpool
	1.27235	1.3404	2.35205	1.83171

## Sheet: Extended Data Fig.2
Extended Data Fig.2a	sgRNA	ZFP42 fold activation			HBG1 fold activation			POU5F1 fold activation			LIN28A fold activation			TERT fold activation			SOX2 fold activation			VEGFA fold activation
	sg1	9.84	6.66	4.26	807.71	389.25	831.94	103.4	126.79	69.5	4.23	2.32	5.72	1.34	1.69	1.62	3.57	2.95	1.92	3.37	3.2	3.46
	sg2	122.57	94.3	123.45	677.65	525.84	377.88	37.62	33.06	24.83	20.93	15.91	9.54	1.6	1.52	1.47	1.93	1.46	1.22	1.89	1.46	1.7
	sg3	183.22	210.05	99.83	2836.78	1548.89	1872.06	20.39	63.9	21.85	11.92	10.54	20.48	3.35	2.81	2.49	2.26	2.35	1.08	1.39	1.4	1.26
	sg4	25.99	35.3	19.07	963.02	879.77	950.5	86.47	112.91	64.1	10.62	5.73	15.9	1.74	1.18	1.38	1.74	1.64	0.99	1.01	0.94	0.81
	qg	412.49	254.47	307.08	11937.8	11990.5	8417.02	408.42	515.26	545.96	54.93	72.72	41.74	4.63	3.73	2.69	4.06	3.75	2.23	2.61	2.42	2.4
Extended Data Fig.2b	Basal transcript level	0.0156208	0.00930316	0.00653445	0.00127681	0.00070837	0.000197147	7.61438e-05	4.59379e-05	4.59107e-05	1.95957e-05	1.59717e-05	1.59245e-05	8.17726e-06	6.68481e-06	1.47081e-06
	fold activation	3.1177	3.18	29.97	3.34667	3.69	63.34	1503.1	3.35218	245.747	3746.22	18.2323	10781.8	489.883	324.678	56.4649
Extended Data Fig.2c	TINCR	LINC00925	LINC00514	LINC00028
	4.39903	34.7962	230.128	35.8533
	4.2311	12.4869	204.625	33.2983
	6.02415	11.8722	259.742	42.7636
Extended Data Fig.2e	Conditions	CD2_% mAb binding			CD4_% mAb binding			CD200_% mAb binding
	hNTa	0.9	0.55	1.19	0.73	0.97	0.69	0.92	0.7	0.7
	sg1	17.1	24.5	25.4	1.5	4.47	2.71	9.91	10.2	10.4
	sg2	23.8	33.1	35.4	6.31	16.1	10.9	35	38.1	38.3
	sg3	45.5	51.7	61	25.5	45.6	40.1	14.6	12.5	11.3
	sg4	33.1	41	46.7	3.44	10.8	10.3	14.8	11.3	11.1
	qg	87.2	97.9	98.3	44.6	66.5	69.3	45.2	43.2	44.8
Extended Data Fig.2h	Conditions	EGFP/dTomato ratio at 14d vs 2d
	hNTo-1	0.945618	1.55167	1.63885
	hNTo-2	1.05398	1.42335	1.5842
	CHERP	0.396846	0.684529	0.779385
	RPL37	0.28086	0.434558	0.427055
	FBLN1	0.812149	1.25369	1.56838
	SLC9A9	0.86643	1.33069	1.47184
	FAM174A	0.745463	1.38212	1.68757
	AK5	0.741466	1.14519	1.34413
	CLCN5	0.931722	1.31121	1.36172
	SFXN3	0.932534	1.3223	1.49682
	GSTM1	0.821009	1.2361	1.28843
	SPRR4	0.93034	1.46889	1.52573
Extended Data Fig.2k	Cell lines	Transfection_% of BFP+ cells			Transduction_% of BFP+ cells
	HEK293T	70.4	48.9	58.8	52.04	91.73	77.88	87.38	86.03
	GIMEN	10.9	14.25	18.47		93.5	87.39	81.17
	U251-MG	16.29	24.42	18.61	14.159	69.19	95.11	89.659	93.459
	THP-1	5.58	1.53	2.83	4.09	70.22	88.88	91.08	77.44
	ARH-77	1.22	0.13	0.3	1.81	27.88	23.33	19.45	18.58
	iPSCs	14.35	16.16	4.72	10.88	59.65	86.46	63.45	72.68
Extended Data Fig.2l	AGER	APOE	APP	ARG1
	2.06918	1940.21	1.89745	155591
	2.9826	1179.6	1.40342	8858.94
	3.28562	1607.35	1.9141	3342.36

## Sheet: Extended Data Fig.3
Extended Data Fig.3a
		Overlapping						Non-overlapping
	EGFR	2.887	2.28623	2.92089	2.68198	2.41594	2.28691	3.34196	2.48618	3.08026	3.36218	3.12039	3.28204
	F2R	2.12567	2.61914	3.08681	3.38932	2.25508	2.50135	3.25348	3.38866	3.9518	3.56405	3.31625	3.41741
	HES7	111.981	65.8715	103.242	50.488	96.7945		265.23	155.449	197.075	70.0601	201.103
	LPAR4	104.817	77.9656	86.6162	51.0648	35.8206	31.6088	247.631	215.132	174.553	116.079	76.0866	85.366
	NEUROD1	1020.25	1185.91	1112.29	1326.36	1499.08		1975.31	2297.31	1947.79	2125.58	3000.63
	PRNP	2.99284	3.10064	2.68121	3.19191			3.19554	3.47996	2.65378	3.13894

## Sheet: Extended Data Fig.5
Extended Data Fig.5c	HCT116 transduction	% of target positive cells	Day	untransduced			hNT (Thermo)			hNT (T.spiezzo)			Pooled sgRNAs (Thermo)			qgRNA (T.spiezzo)
		% EPCAM+ cells	4	99.6	99.7	99.2	94.9	96.3	98.8	99.3	98.9	99	61.3	58.9	60.4	11.3	8.43	5.44
			8	99.8	99.4	99.2	93.3	94.2	95.3	99.9	99.8	99.8	34.9	39.3	37.7	4.33	3.59	4.39
		% CD44+ cells	4	99.5	99.8	99.2	99.5	99.6	99.7	99.6	99.3	99.3	62.6	63.6	61.2	35.2	37.3	33.6
			8	99.8	99.4	99.1	98.9	99.1	99.4	99.9	99.8	99.8	32.3	30	30.5	16.7	9.59	23.7
	iPSC transduction	% of target positive cells	Day	untransduced			hNT (Thermo)			hNT (T.spiezzo)			Pooled sgRNAs (Thermo)			qgRNA (T.spiezzo)
		% EPCAM+ cells	4	93.3	91.2	91.8	98	98.4	98.7	87.5	89.4	89.4	37.6	34.4	34.2	13.3	14.6	13.1
			8	93.9	92.8	94	98	96.6	95.3	91.3	93.9	92.1	25.5	28.4	28.3	3.63	5.92	5.13
		% CD44+ cells	4	78.9	80.1	82.2	88.9	88.6	90.1	71.8	70.2	66.7	59.9	60.6	62.5	36.9	42.9	36.6
			8	78.2	80.2	82.4	84.1	83.5	83.7	82.2	82.3	82.4	41.6	47.5	42.2	28.1	23.2	21.4
	Kidney organoids transduction	Controls		Thermo lentiviruses				T.spiezzo lentiviruses
		Negative Ctrl	Positive Ctrl	12.5	25.0	50.0	100.0	12.5	25.0	50.0	100.0
		0.18	71.6	63.3	62.2	26.7	7.42	6.88	19.9	3.79	10.9
		0.56	53.1	52.3	60.7	49	5.84	9.34	6.1	15.6	9.58
		0.34	48.3	59.6	53.9	33.6	5.5	9.68	9.54	9.89	5.3
				59.9	35.1	30.1	6.72	20.8	8.42	3.28	3.78
				59.4	53	31.6		20	18.4	5.98	8.4
	p24 Concentration [ng/ml]	PIGA (T.spiezzo)	25.2987	23.209	23.6192	25.5808
		PIGA (Thermo)	24.991	25.9269	25.6705	25.7346
Extended Data Fig.5d	HCT116 transfection	% of target positive cells	Day	Untransfected			hNT (IDT)			hNT (T.spiezzo)			synthetic guides (IDT)			qgRNA (T.spiezzo)
		% EPCAM+ cells	4	99.1	98.1	99.4	97.2	89.3	69.2	98.1	98	98.4	19.4	19.1	19.4	56.9	57.4	55.8
			8	96	98.7	98.5	98.4	95.8	92.3	96.8	96.3	96.5	16.1	14.5	15.7	20.8	21.6	21.3
		% CD44+ cells	4	99.6	99.4	99.2	97.2	99	98.6	98.1	98	98.4	50.6	62.9	47.9	95.1	94.8	95.8
			8	99.5	99.8	98.4	99.9	99.8	99.8	99.5	99.5	99.3	30.3	29.2	28.6	32.7	34.6	34.7
	HCT116 nucleofection	% of target positive cells	Day	No pulse			hNT (IDT)			hNT (T.spiezzo)			synthetic guides (IDT)			qgRNA (T.spiezzo)
		% EPCAM+ cells	4	99.6	99.4	99.4	99.1	97.7	96.9	99.5	99.5	99.6	18	17.5	16.7	52.7	46.6	57
			8	96.6	98.8	97.4	95.7	94	94.2	99.5	99.7	99.6	7.06	4.98	6.38	48.8	35.5	45.3
		% CD44+ cells	4	99.6	99.4	99.4	99.8	98.4	99.3	99.5	99.3	99.7	37.6	33.2	62.3	88.1	64.8	62.1
			8	96.6	98.8	97.4	99.9	99.7	99.7	99.8	99.3	99.5	32.2	25.3	41.2	56.8	40.5	38.9
	iPSC nucleofection	% of target positive cells	Day	No pulse			hNT (IDT)			hNT (T.spiezzo)			synthetic guides (IDT)			qgRNA (T.spiezzo)
		% EPCAM+ cells	4	99.1	99.4	99.4	99.1	92.4	96.8	99.7	99.6	99.9	98.4	98.5	98.8	34.9	32.7	32.9
			8	98.2	98.4	98.8	95.9	98.2	98.2	93.4	97.1	98.1	87.9	89.4	94.5	26.9	29.4	29.5
		% CD44+ cells	4	45.7	50.2	54.2	77.9	67.4	63.4	56.9	56.9	59.1	76.9	73.8	75.1	18	22.1	27.8
			8	38.2	38.6	48	53	65.9	66.2	38.1	39.3	40	42.2	48.9	40.6	15.1	12.9	16.1
Extended Data Fig.5f	ZNF81	TFEB	E2F3 P2	ZFP1	PBX1	E2F3 P1	ZNF260	ZNF331	ZNF112	CHCHD3	PPARA	ESRRB	KLF12	ZNF378	ZFY	ZBTB9	ZBTB38 P1	ZNF121	PRNP	GLI3	ZNF578	ZNF445	ZNF821	GLIS3	SETDB2	CLOCK	ZNF586	ALX3	NR2F6	ZNF227	SIX5	ZNF519	ZBTB33	BNC2	MIXL1	NEUROD4	HNF4A	LTF
	1.47705	2.76342	4.21488	3.2164	5.82932	6.8712	6.23375	9.92616	5.60721	6.6235	9.1731	5.95252	9.27417	12.4734	8.22248	13.4295	11.5385	9.14536	10.0347	16.391	9.61674	17.8066	28.1377	28.7757	25.5674	19.319	15.9255	23.0164	25.0349	32.419	85.6103	80.6519	161.519	266.614	3436.41	7613.7	157950	241555
	1.02787	2.90132	2.84291	2.41067	3.79271	4.01475	3.64048	3.61286	5.84983	6.09904	5.68946	7.98471	8.05973	9.89622	6.10285	5.31319	7.85167	10.5236	8.82401	9.04933	22.0988	10.6763	11.3286	8.19697	13.2019	17.7984	28.5461	30.4417	22.118	20.674	56.1638	72.1443	53.006	211.194	2175.05	8548.17	227737	358186
	1.89647	3.39991	2.54154	4.47243	3.86519	4.2971	6.05532	5.10419	8.61245	8.47344	8.63927	10.1255	8.27758	3.88743	11.9917	10.3832	10.6792	11.0611	12.1774	12.8581	7.69812	17.4253	11.4368	17.0309	18.9059	26.2868	22.3539	18.8206	32.7334	33.3061	10.1359	78.5207	80.8407	213.677	2288.07	6179.6	109496	332977

## Sheet: Extended Data Fig.6
Extended Data Fig.6b
	Group	Mapped reads 1(%)	Unmapped reads 1(%)	Mapped reads 2(%)	Unmapped reads 2(%)	Mapped and linked(%)
	GFPhigh	97.08	2.92	94.65	5.35	77.63
	GFPlow	98.17	1.83	81.51	18.49	66.01
	Unsorted	98.25	1.75	84.2	15.8	68.79
Extended Data Fig.6p	Normalized LC3II/GAPDH
	NT_vehic	NT_ChQ	GRIN2A_vehic	GRIN2A_ChQ	ATP8B2_vehic	ATP8B2_ChQ	SRFBP1_vehic	SRFBP1_ChQ
	1.3246	4.98298	1.1527	8.59954	1.19263	6.81955	2.29414	5.39512
	0.675403	5.46162	1.00582	7.86972	0.826828	8.56774	1.32755	7.13364
	Normalized LC3II
	NT_vehic	NT_ChQ	GRIN2A_vehic	GRIN2A_ChQ	ATP8B2_vehic	ATP8B2_ChQ	SRFBP1_vehic	SRFBP1_ChQ
	1.34061	6.36399	1.3198	10.6368	1.41038	8.70338	2.06509	7.35459
	0.659393	6.82335	1.18724	10.4341	0.967575	9.10199	1.3827	8.1533
	Normalized LC3II/GAPDH
	NT_vehic	NT_ChQ	LCE1C_vehic	LCE1C_ChQ	RBBP8_vehic	RBBP8_ChQ
	1.14917	4.65833	0.814082	8.52666	3.95335	9.75035
	0.850834	5.16012	0.774824	15.0133	1.69333	12.1463
	Normalized LC3II
	NT_vehic	NT_ChQ	LCE1C_vehic	LCE1C_ChQ	RBBP8_vehic	RBBP8_ChQ
	1.19562	4.84872	0.630035	6.72511	2.36979	6.57677
	0.80438	4.76432	0.668005	11.9078	0.824508	7.74893
	Normalized LC3II/GAPDH
	NT_vehic	NT_ChQ	SLC9A2_vehic	SLC9A2_ChQ	FOXD4L1_vehic	FOXD4L1_ChQ
	1.14654	7.21648	2.04548	7.90931	6.15062	13.687
	0.853459	8.20365	1.14144	13.5292	3.58471	18.0168
	Normalized LC3II
	NT_vehic	NT_ChQ	SLC9A2_vehic	SLC9A2_ChQ	FOXD4L1_vehic	FOXD4L1_ChQ
	1.23292	7.48637	1.93988	6.70243	2.66513	7.15687
	0.767084	8.01331	0.958284	7.73002	1.63891	9.29367
	Normalized LC3II/GAPDH
	NT_vehic	NT_ChQ	ATXN10_vehic	ATXN10_ChQ	HNRNPM_vehic	HNRNPM_ChQ	VRK1_vehic	VRK1_ChQ
	1.27729	14.1091	5.24674	23.6467	4.90297	29.9906	6.5644	31.6419
	0.72271	16.2722	3.79665	19.4927	6.14427	34.5418	8.00937	23.7235
	Normalized LC3II
	NT_vehic	NT_ChQ	ATXN10_vehic	ATXN10_ChQ	HNRNPM_vehic	HNRNPM_ChQ	VRK1_vehic	VRK1_ChQ
	1.32232	12.2977	3.43625	16.1807	3.77691	18.0491	3.45498	16.4607
	0.677679	11.6573	2.4742	12.7959	4.32052	17.9412	3.70422	20.1062
